# Supplementary material for: Mechanistic Model for the Hsp90-Driven Opening of Human Argonaute
Source: J Chem Inf Model. 2020 Feb 25;60(3):1469–80. doi: 10.1021/acs.jcim.0c00053 (PMC7997374; doi:10.1021/acs.jcim.0c00053)
Supplement: Supplementary file 2 — ci0c00053_si_002.pdb [file ci0c00053_si_002.pdb]

TITLE     Gallium Rubidium Oxygen Manganese Argon Carbon Silicon
MODEL        1
ATOM      1 N    PRO     1      71.948  44.611  61.686  1.00  0.00           N
ATOM      2  H2  PRO     1      72.065  43.828  62.312  1.00  0.00           H
ATOM      3  H3  PRO     1      71.452  45.357  62.154  1.00  0.00           H
ATOM      4  CD  PRO     1      73.184  45.049  61.096  1.00  0.00           C
ATOM      5  HD2 PRO     1      73.988  45.054  61.831  1.00  0.00           H
ATOM      6  HD3 PRO     1      73.043  46.044  60.674  1.00  0.00           H
ATOM      7  CG  PRO     1      73.656  43.990  60.082  1.00  0.00           C
ATOM      8  HG2 PRO     1      74.383  43.310  60.526  1.00  0.00           H
ATOM      9  HG3 PRO     1      74.087  44.380  59.160  1.00  0.00           H
ATOM     10  CB  PRO     1      72.395  43.214  59.801  1.00  0.00           C
ATOM     11  HB2 PRO     1      72.527  42.261  60.313  1.00  0.00           H
ATOM     12  HB3 PRO     1      72.207  42.871  58.783  1.00  0.00           H
ATOM     13  CA  PRO     1      71.293  43.976  60.446  1.00  0.00           C
ATOM     14  HA  PRO     1      70.887  44.729  59.771  1.00  0.00           H
ATOM     15 C    PRO     1      70.123  43.051  60.749  1.00  0.00           C
ATOM     16 O    PRO     1      70.203  41.820  60.744  1.00  0.00           O
ATOM     17 N    GLU     2      69.010  43.762  60.933  1.00  0.00           N
ATOM     18 H    GLU     2      69.018  44.769  60.846  1.00  0.00           H
ATOM     19  CA  GLU     2      67.658  43.040  61.032  1.00  0.00           C
ATOM     20  HA  GLU     2      67.876  41.976  60.949  1.00  0.00           H
ATOM     21  CB  GLU     2      66.952  43.267  62.374  1.00  0.00           C
ATOM     22  HB2 GLU     2      67.750  43.262  63.117  1.00  0.00           H
ATOM     23  HB3 GLU     2      66.622  44.303  62.295  1.00  0.00           H
ATOM     24  CG  GLU     2      65.796  42.351  62.768  1.00  0.00           C
ATOM     25  HG2 GLU     2      65.017  42.522  62.024  1.00  0.00           H
ATOM     26  HG3 GLU     2      66.192  41.345  62.625  1.00  0.00           H
ATOM     27  CD  GLU     2      65.301  42.732  64.189  1.00  0.00           C
ATOM     28  OE1 GLU     2      65.624  41.852  65.069  1.00  0.00           O
ATOM     29  OE2 GLU     2      64.771  43.836  64.443  1.00  0.00           O
ATOM     30 C    GLU     2      66.679  43.356  59.879  1.00  0.00           C
ATOM     31 O    GLU     2      65.769  42.571  59.581  1.00  0.00           O
ATOM     32 N    GLU     3      66.867  44.525  59.225  1.00  0.00           N
ATOM     33 H    GLU     3      67.618  45.154  59.469  1.00  0.00           H
ATOM     34  CA  GLU     3      66.044  44.875  58.162  1.00  0.00           C
ATOM     35  HA  GLU     3      65.004  44.686  58.427  1.00  0.00           H
ATOM     36  CB  GLU     3      66.030  46.385  57.912  1.00  0.00           C
ATOM     37  HB2 GLU     3      65.728  46.895  58.827  1.00  0.00           H
ATOM     38  HB3 GLU     3      67.082  46.628  57.760  1.00  0.00           H
ATOM     39  CG  GLU     3      65.289  46.949  56.731  1.00  0.00           C
ATOM     40  HG2 GLU     3      65.578  47.996  56.638  1.00  0.00           H
ATOM     41  HG3 GLU     3      65.570  46.562  55.751  1.00  0.00           H
ATOM     42  CD  GLU     3      63.798  46.860  56.913  1.00  0.00           C
ATOM     43  OE1 GLU     3      63.170  47.767  57.424  1.00  0.00           O
ATOM     44  OE2 GLU     3      63.207  45.873  56.440  1.00  0.00           O
ATOM     45 C    GLU     3      66.377  44.138  56.880  1.00  0.00           C
ATOM     46 O    GLU     3      67.566  44.157  56.400  1.00  0.00           O
ATOM     47 N    VAL     4      65.287  43.633  56.333  1.00  0.00           N
ATOM     48 H    VAL     4      64.379  43.556  56.768  1.00  0.00           H
ATOM     49  CA  VAL     4      65.326  42.912  55.081  1.00  0.00           C
ATOM     50  HA  VAL     4      66.347  42.531  55.046  1.00  0.00           H
ATOM     51  CB  VAL     4      64.297  41.715  55.020  1.00  0.00           C
ATOM     52  HB  VAL     4      64.296  41.474  53.956  1.00  0.00           H
ATOM     53  CG1 VAL     4      64.661  40.534  55.921  1.00  0.00           C
ATOM     54 1HG1 VAL     4      64.587  40.797  56.977  1.00  0.00           H
ATOM     55 2HG1 VAL     4      64.033  39.657  55.762  1.00  0.00           H
ATOM     56 3HG1 VAL     4      65.709  40.295  55.741  1.00  0.00           H
ATOM     57  CG2 VAL     4      62.852  42.077  55.328  1.00  0.00           C
ATOM     58 1HG2 VAL     4      62.752  42.181  56.408  1.00  0.00           H
ATOM     59 2HG2 VAL     4      62.535  43.007  54.855  1.00  0.00           H
ATOM     60 3HG2 VAL     4      62.195  41.300  54.937  1.00  0.00           H
ATOM     61 C    VAL     4      65.271  43.804  53.843  1.00  0.00           C
ATOM     62 O    VAL     4      65.750  43.498  52.791  1.00  0.00           O
ATOM     63 N    HIP     5      64.571  44.951  53.984  1.00  0.00           N
ATOM     64 H    HIP     5      64.170  45.141  54.891  1.00  0.00           H
ATOM     65  CA  HIP     5      64.414  45.920  52.872  1.00  0.00           C
ATOM     66  HA  HIP     5      64.107  45.358  51.990  1.00  0.00           H
ATOM     67  CB  HIP     5      63.308  46.897  53.191  1.00  0.00           C
ATOM     68  HB2 HIP     5      63.584  47.454  54.087  1.00  0.00           H
ATOM     69  HB3 HIP     5      63.305  47.628  52.383  1.00  0.00           H
ATOM     70  CG  HIP     5      61.959  46.284  53.450  1.00  0.00           C
ATOM     71  ND1 HIP     5      61.373  45.448  52.649  1.00  0.00           N
ATOM     72  HD1 HIP     5      61.845  44.997  51.879  1.00  0.00           H
ATOM     73  CE1 HIP     5      60.083  45.224  53.022  1.00  0.00           C
ATOM     74  HE1 HIP     5      59.426  44.557  52.484  1.00  0.00           H
ATOM     75  NE2 HIP     5      59.846  45.962  54.139  1.00  0.00           N
ATOM     76  HE2 HIP     5      58.972  46.005  54.643  1.00  0.00           H
ATOM     77  CD2 HIP     5      61.070  46.567  54.424  1.00  0.00           C
ATOM     78  HD2 HIP     5      61.267  47.082  55.352  1.00  0.00           H
ATOM     79 C    HIP     5      65.836  46.587  52.527  1.00  0.00           C
ATOM     80 O    HIP     5      66.538  47.028  53.409  1.00  0.00           O
ATOM     81 N    HIP     6      66.235  46.744  51.265  1.00  0.00           N
ATOM     82 H    HIP     6      65.597  46.612  50.493  1.00  0.00           H
ATOM     83  CA  HIP     6      67.567  46.983  50.861  1.00  0.00           C
ATOM     84  HA  HIP     6      68.263  46.265  51.295  1.00  0.00           H
ATOM     85  CB  HIP     6      67.682  46.778  49.362  1.00  0.00           C
ATOM     86  HB2 HIP     6      67.230  45.819  49.109  1.00  0.00           H
ATOM     87  HB3 HIP     6      67.267  47.549  48.712  1.00  0.00           H
ATOM     88  CG  HIP     6      69.150  46.688  48.953  1.00  0.00           C
ATOM     89  ND1 HIP     6      69.860  45.511  49.128  1.00  0.00           N
ATOM     90  HD1 HIP     6      69.609  44.597  49.475  1.00  0.00           H
ATOM     91  CE1 HIP     6      71.092  45.937  48.735  1.00  0.00           C
ATOM     92  HE1 HIP     6      71.904  45.228  48.658  1.00  0.00           H
ATOM     93  NE2 HIP     6      71.121  47.249  48.307  1.00  0.00           N
ATOM     94  HE2 HIP     6      71.855  47.725  47.803  1.00  0.00           H
ATOM     95  CD2 HIP     6      69.848  47.764  48.461  1.00  0.00           C
ATOM     96  HD2 HIP     6      69.414  48.709  48.169  1.00  0.00           H
ATOM     97 C    HIP     6      67.954  48.424  51.319  1.00  0.00           C
ATOM     98 O    HIP     6      67.329  49.336  50.781  1.00  0.00           O
ATOM     99 N    GLY     7      68.964  48.574  52.111  1.00  0.00           N
ATOM    100 H    GLY     7      69.367  47.695  52.402  1.00  0.00           H
ATOM    101  CA  GLY     7      69.804  49.795  52.147  1.00  0.00           C
ATOM    102  HA2 GLY     7      70.836  49.445  52.148  1.00  0.00           H
ATOM    103  HA3 GLY     7      69.697  50.301  51.187  1.00  0.00           H
ATOM    104 C    GLY     7      69.582  50.712  53.412  1.00  0.00           C
ATOM    105 O    GLY     7      70.481  51.155  54.101  1.00  0.00           O
ATOM    106 N    GLU     8      68.340  50.811  53.912  1.00  0.00           N
ATOM    107 H    GLU     8      67.570  50.363  53.435  1.00  0.00           H
ATOM    108  CA  GLU     8      67.946  51.713  54.953  1.00  0.00           C
ATOM    109  HA  GLU     8      66.878  51.521  55.063  1.00  0.00           H
ATOM    110  CB  GLU     8      68.477  51.162  56.319  1.00  0.00           C
ATOM    111  HB2 GLU     8      69.559  51.030  56.300  1.00  0.00           H
ATOM    112  HB3 GLU     8      68.401  51.896  57.121  1.00  0.00           H
ATOM    113  CG  GLU     8      67.796  49.842  56.745  1.00  0.00           C
ATOM    114  HG2 GLU     8      66.765  50.096  56.989  1.00  0.00           H
ATOM    115  HG3 GLU     8      67.940  49.042  56.020  1.00  0.00           H
ATOM    116  CD  GLU     8      68.592  49.397  58.042  1.00  0.00           C
ATOM    117  OE1 GLU     8      68.314  49.876  59.111  1.00  0.00           O
ATOM    118  OE2 GLU     8      69.535  48.578  57.905  1.00  0.00           O
ATOM    119 C    GLU     8      68.121  53.181  54.749  1.00  0.00           C
ATOM    120 O    GLU     8      68.957  53.634  53.995  1.00  0.00           O
ATOM    121 N    GLU     9      67.262  54.001  55.415  1.00  0.00           N
ATOM    122 H    GLU     9      66.753  53.610  56.194  1.00  0.00           H
ATOM    123  CA  GLU     9      67.136  55.455  55.207  1.00  0.00           C
ATOM    124  HA  GLU     9      67.870  55.712  54.443  1.00  0.00           H
ATOM    125  CB  GLU     9      65.715  55.795  54.668  1.00  0.00           C
ATOM    126  HB2 GLU     9      64.930  55.399  55.312  1.00  0.00           H
ATOM    127  HB3 GLU     9      65.537  56.869  54.611  1.00  0.00           H
ATOM    128  CG  GLU     9      65.593  55.312  53.143  1.00  0.00           C
ATOM    129  HG2 GLU     9      66.500  55.507  52.570  1.00  0.00           H
ATOM    130  HG3 GLU     9      65.530  54.225  53.183  1.00  0.00           H
ATOM    131  CD  GLU     9      64.291  55.796  52.513  1.00  0.00           C
ATOM    132  OE1 GLU     9      64.258  56.764  51.801  1.00  0.00           O
ATOM    133  OE2 GLU     9      63.208  55.137  52.715  1.00  0.00           O
ATOM    134 C    GLU     9      67.421  56.199  56.525  1.00  0.00           C
ATOM    135 O    GLU     9      67.480  55.572  57.592  1.00  0.00           O
ATOM    136 N    GLU    10      67.646  57.543  56.473  1.00  0.00           N
ATOM    137 H    GLU    10      67.655  57.954  55.551  1.00  0.00           H
ATOM    138  CA  GLU    10      67.901  58.488  57.629  1.00  0.00           C
ATOM    139  HA  GLU    10      68.297  59.390  57.161  1.00  0.00           H
ATOM    140  CB  GLU    10      66.668  58.988  58.282  1.00  0.00           C
ATOM    141  HB2 GLU    10      66.096  58.067  58.396  1.00  0.00           H
ATOM    142  HB3 GLU    10      66.934  59.502  59.206  1.00  0.00           H
ATOM    143  CG  GLU    10      65.872  59.949  57.452  1.00  0.00           C
ATOM    144  HG2 GLU    10      66.469  60.848  57.297  1.00  0.00           H
ATOM    145  HG3 GLU    10      65.579  59.484  56.511  1.00  0.00           H
ATOM    146  CD  GLU    10      64.604  60.416  58.126  1.00  0.00           C
ATOM    147  OE1 GLU    10      64.622  61.432  58.803  1.00  0.00           O
ATOM    148  OE2 GLU    10      63.515  59.760  58.014  1.00  0.00           O
ATOM    149 C    GLU    10      69.037  57.996  58.560  1.00  0.00           C
ATOM    150 O    GLU    10      68.881  58.104  59.764  1.00  0.00           O
ATOM    151 N    VAL    11      70.096  57.409  57.984  1.00  0.00           N
ATOM    152 H    VAL    11      70.045  57.301  56.981  1.00  0.00           H
ATOM    153  CA  VAL    11      71.353  57.078  58.636  1.00  0.00           C
ATOM    154  HA  VAL    11      71.237  57.430  59.662  1.00  0.00           H
ATOM    155  CB  VAL    11      71.702  55.589  58.550  1.00  0.00           C
ATOM    156  HB  VAL    11      72.295  55.458  57.645  1.00  0.00           H
ATOM    157  CG1 VAL    11      72.725  55.203  59.613  1.00  0.00           C
ATOM    158 1HG1 VAL    11      72.304  55.248  60.617  1.00  0.00           H
ATOM    159 2HG1 VAL    11      73.151  54.223  59.397  1.00  0.00           H
ATOM    160 3HG1 VAL    11      73.577  55.882  59.595  1.00  0.00           H
ATOM    161  CG2 VAL    11      70.446  54.655  58.701  1.00  0.00           C
ATOM    162 1HG2 VAL    11      69.708  54.903  59.464  1.00  0.00           H
ATOM    163 2HG2 VAL    11      69.936  54.691  57.738  1.00  0.00           H
ATOM    164 3HG2 VAL    11      70.726  53.612  58.843  1.00  0.00           H
ATOM    165 C    VAL    11      72.566  57.907  58.148  1.00  0.00           C
ATOM    166 O    VAL    11      72.805  57.964  56.966  1.00  0.00           O
ATOM    167 N    GLU    12      73.255  58.542  59.120  1.00  0.00           N
ATOM    168 H    GLU    12      72.957  58.401  60.075  1.00  0.00           H
ATOM    169  CA  GLU    12      74.326  59.599  58.923  1.00  0.00           C
ATOM    170  HA  GLU    12      74.697  59.555  57.899  1.00  0.00           H
ATOM    171  CB  GLU    12      73.774  61.025  59.140  1.00  0.00           C
ATOM    172  HB2 GLU    12      73.230  61.022  60.085  1.00  0.00           H
ATOM    173  HB3 GLU    12      74.583  61.742  59.283  1.00  0.00           H
ATOM    174  CG  GLU    12      72.855  61.463  57.914  1.00  0.00           C
ATOM    175  HG2 GLU    12      73.150  62.486  57.682  1.00  0.00           H
ATOM    176  HG3 GLU    12      73.004  60.902  56.991  1.00  0.00           H
ATOM    177  CD  GLU    12      71.289  61.538  58.176  1.00  0.00           C
ATOM    178  OE1 GLU    12      70.560  60.824  57.490  1.00  0.00           O
ATOM    179  OE2 GLU    12      70.773  62.384  58.949  1.00  0.00           O
ATOM    180 C    GLU    12      75.530  59.309  59.863  1.00  0.00           C
ATOM    181 O    GLU    12      75.389  58.475  60.766  1.00  0.00           O
ATOM    182 N    THR    13      76.613  60.108  59.737  1.00  0.00           N
ATOM    183 H    THR    13      76.472  60.838  59.054  1.00  0.00           H
ATOM    184  CA  THR    13      77.770  60.264  60.604  1.00  0.00           C
ATOM    185  HA  THR    13      77.686  59.528  61.404  1.00  0.00           H
ATOM    186  CB  THR    13      79.049  59.976  59.825  1.00  0.00           C
ATOM    187  HB  THR    13      79.159  60.839  59.169  1.00  0.00           H
ATOM    188  CG2 THR    13      80.122  59.900  60.921  1.00  0.00           C
ATOM    189 1HG2 THR    13      79.893  59.024  61.528  1.00  0.00           H
ATOM    190 2HG2 THR    13      81.114  59.884  60.470  1.00  0.00           H
ATOM    191 3HG2 THR    13      79.998  60.746  61.597  1.00  0.00           H
ATOM    192  OG1 THR    13      78.871  58.865  58.969  1.00  0.00           O
ATOM    193  HG1 THR    13      78.012  58.983  58.557  1.00  0.00           H
ATOM    194 C    THR    13      77.851  61.750  61.182  1.00  0.00           C
ATOM    195 O    THR    13      78.388  62.635  60.516  1.00  0.00           O
ATOM    196 N    PHE    14      77.435  61.982  62.433  1.00  0.00           N
ATOM    197 H    PHE    14      77.087  61.202  62.972  1.00  0.00           H
ATOM    198  CA  PHE    14      77.502  63.275  63.145  1.00  0.00           C
ATOM    199  HA  PHE    14      77.777  64.008  62.386  1.00  0.00           H
ATOM    200  CB  PHE    14      76.156  63.653  63.705  1.00  0.00           C
ATOM    201  HB2 PHE    14      75.830  64.545  63.170  1.00  0.00           H
ATOM    202  HB3 PHE    14      75.435  62.850  63.552  1.00  0.00           H
ATOM    203  CG  PHE    14      76.136  63.882  65.238  1.00  0.00           C
ATOM    204  CD1 PHE    14      75.883  62.832  66.187  1.00  0.00           C
ATOM    205  HD1 PHE    14      75.914  61.876  65.686  1.00  0.00           H
ATOM    206  CE1 PHE    14      75.633  63.132  67.580  1.00  0.00           C
ATOM    207  HE1 PHE    14      75.441  62.374  68.325  1.00  0.00           H
ATOM    208  CZ  PHE    14      75.773  64.471  68.036  1.00  0.00           C
ATOM    209  HZ  PHE    14      75.581  64.578  69.093  1.00  0.00           H
ATOM    210  CE2 PHE    14      75.856  65.491  67.091  1.00  0.00           C
ATOM    211  HE2 PHE    14      75.746  66.540  67.322  1.00  0.00           H
ATOM    212  CD2 PHE    14      76.091  65.210  65.763  1.00  0.00           C
ATOM    213  HD2 PHE    14      76.178  65.996  65.026  1.00  0.00           H
ATOM    214 C    PHE    14      78.734  63.388  64.046  1.00  0.00           C
ATOM    215 O    PHE    14      79.244  62.376  64.509  1.00  0.00           O
ATOM    216 N    ALA    15      79.221  64.607  64.287  1.00  0.00           N
ATOM    217 H    ALA    15      78.792  65.472  63.993  1.00  0.00           H
ATOM    218  CA  ALA    15      80.468  64.803  65.046  1.00  0.00           C
ATOM    219  HA  ALA    15      80.633  63.987  65.749  1.00  0.00           H
ATOM    220  CB  ALA    15      81.568  64.645  64.023  1.00  0.00           C
ATOM    221  HB1 ALA    15      81.565  63.648  63.583  1.00  0.00           H
ATOM    222  HB2 ALA    15      81.531  65.387  63.225  1.00  0.00           H
ATOM    223  HB3 ALA    15      82.561  64.712  64.468  1.00  0.00           H
ATOM    224 C    ALA    15      80.463  66.130  65.818  1.00  0.00           C
ATOM    225 O    ALA    15      80.156  67.192  65.220  1.00  0.00           O
ATOM    226 N    PHE    16      80.794  66.074  67.110  1.00  0.00           N
ATOM    227 H    PHE    16      80.777  65.171  67.563  1.00  0.00           H
ATOM    228  CA  PHE    16      80.961  67.057  68.105  1.00  0.00           C
ATOM    229  HA  PHE    16      81.265  66.583  69.038  1.00  0.00           H
ATOM    230  CB  PHE    16      82.045  68.042  67.553  1.00  0.00           C
ATOM    231  HB2 PHE    16      83.040  67.606  67.646  1.00  0.00           H
ATOM    232  HB3 PHE    16      81.854  68.372  66.532  1.00  0.00           H
ATOM    233  CG  PHE    16      82.218  69.381  68.209  1.00  0.00           C
ATOM    234  CD1 PHE    16      82.966  69.425  69.446  1.00  0.00           C
ATOM    235  HD1 PHE    16      83.473  68.633  69.977  1.00  0.00           H
ATOM    236  CE1 PHE    16      83.012  70.619  70.170  1.00  0.00           C
ATOM    237  HE1 PHE    16      83.628  70.640  71.057  1.00  0.00           H
ATOM    238  CZ  PHE    16      82.186  71.709  69.791  1.00  0.00           C
ATOM    239  HZ  PHE    16      82.183  72.622  70.368  1.00  0.00           H
ATOM    240  CE2 PHE    16      81.406  71.723  68.610  1.00  0.00           C
ATOM    241  HE2 PHE    16      80.614  72.426  68.398  1.00  0.00           H
ATOM    242  CD2 PHE    16      81.482  70.539  67.813  1.00  0.00           C
ATOM    243  HD2 PHE    16      80.743  70.428  67.033  1.00  0.00           H
ATOM    244 C    PHE    16      79.621  67.830  68.488  1.00  0.00           C
ATOM    245 O    PHE    16      78.759  68.102  67.635  1.00  0.00           O
ATOM    246 N    GLN    17      79.377  68.086  69.782  1.00  0.00           N
ATOM    247 H    GLN    17      80.014  67.683  70.454  1.00  0.00           H
ATOM    248  CA  GLN    17      78.471  69.108  70.357  1.00  0.00           C
ATOM    249  HA  GLN    17      78.366  69.883  69.598  1.00  0.00           H
ATOM    250  CB  GLN    17      77.058  68.529  70.542  1.00  0.00           C
ATOM    251  HB2 GLN    17      76.695  68.150  69.587  1.00  0.00           H
ATOM    252  HB3 GLN    17      77.202  67.750  71.291  1.00  0.00           H
ATOM    253  CG  GLN    17      75.925  69.538  71.027  1.00  0.00           C
ATOM    254  HG2 GLN    17      75.462  69.839  70.087  1.00  0.00           H
ATOM    255  HG3 GLN    17      75.248  69.109  71.766  1.00  0.00           H
ATOM    256  CD  GLN    17      76.354  70.873  71.600  1.00  0.00           C
ATOM    257  OE1 GLN    17      76.285  71.086  72.790  1.00  0.00           O
ATOM    258  NE2 GLN    17      76.833  71.835  70.795  1.00  0.00           N
ATOM    259 1HE2 GLN    17      76.999  72.731  71.231  1.00  0.00           H
ATOM    260 2HE2 GLN    17      76.955  71.653  69.809  1.00  0.00           H
ATOM    261 C    GLN    17      78.976  69.595  71.760  1.00  0.00           C
ATOM    262 O    GLN    17      78.731  68.983  72.760  1.00  0.00           O
ATOM    263 N    ALA    18      79.806  70.647  71.735  1.00  0.00           N
ATOM    264 H    ALA    18      80.076  70.996  70.827  1.00  0.00           H
ATOM    265  CA  ALA    18      79.970  71.434  72.920  1.00  0.00           C
ATOM    266  HA  ALA    18      79.145  71.230  73.602  1.00  0.00           H
ATOM    267  CB  ALA    18      81.315  71.082  73.665  1.00  0.00           C
ATOM    268  HB1 ALA    18      81.472  70.009  73.775  1.00  0.00           H
ATOM    269  HB2 ALA    18      82.070  71.487  72.990  1.00  0.00           H
ATOM    270  HB3 ALA    18      81.433  71.644  74.592  1.00  0.00           H
ATOM    271 C    ALA    18      79.899  72.921  72.586  1.00  0.00           C
ATOM    272 O    ALA    18      80.045  73.270  71.451  1.00  0.00           O
ATOM    273 N    GLU    19      79.681  73.776  73.583  1.00  0.00           N
ATOM    274 H    GLU    19      79.580  73.351  74.493  1.00  0.00           H
ATOM    275  CA  GLU    19      79.438  75.188  73.458  1.00  0.00           C
ATOM    276  HA  GLU    19      79.709  75.514  72.454  1.00  0.00           H
ATOM    277  CB  GLU    19      77.905  75.426  73.530  1.00  0.00           C
ATOM    278  HB2 GLU    19      77.626  74.574  74.150  1.00  0.00           H
ATOM    279  HB3 GLU    19      77.591  76.307  74.090  1.00  0.00           H
ATOM    280  CG  GLU    19      77.280  75.353  72.170  1.00  0.00           C
ATOM    281  HG2 GLU    19      77.597  76.158  71.507  1.00  0.00           H
ATOM    282  HG3 GLU    19      77.549  74.430  71.656  1.00  0.00           H
ATOM    283  CD  GLU    19      75.752  75.508  72.324  1.00  0.00           C
ATOM    284  OE1 GLU    19      75.215  76.215  73.217  1.00  0.00           O
ATOM    285  OE2 GLU    19      74.995  74.820  71.543  1.00  0.00           O
ATOM    286 C    GLU    19      80.141  76.060  74.583  1.00  0.00           C
ATOM    287 O    GLU    19      80.417  75.582  75.697  1.00  0.00           O
ATOM    288 N    ILE    20      80.543  77.280  74.228  1.00  0.00           N
ATOM    289 H    ILE    20      80.242  77.660  73.342  1.00  0.00           H
ATOM    290  CA  ILE    20      81.595  77.966  74.922  1.00  0.00           C
ATOM    291  HA  ILE    20      82.313  77.159  75.068  1.00  0.00           H
ATOM    292  CB  ILE    20      82.292  79.058  74.080  1.00  0.00           C
ATOM    293  HB  ILE    20      81.577  79.877  74.010  1.00  0.00           H
ATOM    294  CG2 ILE    20      83.618  79.559  74.673  1.00  0.00           C
ATOM    295 1HG2 ILE    20      83.953  80.304  73.952  1.00  0.00           H
ATOM    296 2HG2 ILE    20      83.355  80.075  75.597  1.00  0.00           H
ATOM    297 3HG2 ILE    20      84.291  78.727  74.882  1.00  0.00           H
ATOM    298  CG1 ILE    20      82.605  78.605  72.611  1.00  0.00           C
ATOM    299 2HG1 ILE    20      81.595  78.529  72.209  1.00  0.00           H
ATOM    300 3HG1 ILE    20      83.037  79.462  72.094  1.00  0.00           H
ATOM    301  CD1 ILE    20      83.247  77.286  72.312  1.00  0.00           C
ATOM    302 1HD1 ILE    20      83.436  77.027  71.270  1.00  0.00           H
ATOM    303 2HD1 ILE    20      84.243  77.226  72.750  1.00  0.00           H
ATOM    304 3HD1 ILE    20      82.672  76.450  72.711  1.00  0.00           H
ATOM    305 C    ILE    20      81.058  78.534  76.212  1.00  0.00           C
ATOM    306 O    ILE    20      81.768  78.806  77.183  1.00  0.00           O
ATOM    307 N    ALA    21      79.754  78.754  76.326  1.00  0.00           N
ATOM    308 H    ALA    21      79.151  78.776  75.516  1.00  0.00           H
ATOM    309  CA  ALA    21      79.145  79.031  77.576  1.00  0.00           C
ATOM    310  HA  ALA    21      79.553  79.908  78.078  1.00  0.00           H
ATOM    311  CB  ALA    21      77.658  79.206  77.402  1.00  0.00           C
ATOM    312  HB1 ALA    21      77.415  80.004  76.700  1.00  0.00           H
ATOM    313  HB2 ALA    21      77.211  78.295  77.005  1.00  0.00           H
ATOM    314  HB3 ALA    21      77.163  79.449  78.342  1.00  0.00           H
ATOM    315 C    ALA    21      79.342  77.830  78.642  1.00  0.00           C
ATOM    316 O    ALA    21      79.412  78.101  79.829  1.00  0.00           O
ATOM    317 N    GLN    22      79.520  76.557  78.198  1.00  0.00           N
ATOM    318 H    GLN    22      79.439  76.337  77.216  1.00  0.00           H
ATOM    319  CA  GLN    22      79.779  75.401  79.136  1.00  0.00           C
ATOM    320  HA  GLN    22      79.328  75.547  80.118  1.00  0.00           H
ATOM    321  CB  GLN    22      78.989  74.243  78.554  1.00  0.00           C
ATOM    322  HB2 GLN    22      79.300  73.973  77.545  1.00  0.00           H
ATOM    323  HB3 GLN    22      79.359  73.364  79.081  1.00  0.00           H
ATOM    324  CG  GLN    22      77.494  74.191  78.642  1.00  0.00           C
ATOM    325  HG2 GLN    22      77.159  73.249  78.208  1.00  0.00           H
ATOM    326  HG3 GLN    22      77.208  74.292  79.689  1.00  0.00           H
ATOM    327  CD  GLN    22      76.727  75.274  77.870  1.00  0.00           C
ATOM    328  OE1 GLN    22      76.322  76.292  78.364  1.00  0.00           O
ATOM    329  NE2 GLN    22      76.521  75.093  76.561  1.00  0.00           N
ATOM    330 1HE2 GLN    22      75.803  75.751  76.293  1.00  0.00           H
ATOM    331 2HE2 GLN    22      76.748  74.207  76.131  1.00  0.00           H
ATOM    332 C    GLN    22      81.255  74.968  79.206  1.00  0.00           C
ATOM    333 O    GLN    22      81.742  74.697  80.287  1.00  0.00           O
ATOM    334 N    LEU    23      82.138  75.067  78.190  1.00  0.00           N
ATOM    335 H    LEU    23      81.737  75.410  77.329  1.00  0.00           H
ATOM    336  CA  LEU    23      83.564  74.901  78.334  1.00  0.00           C
ATOM    337  HA  LEU    23      83.733  73.887  78.696  1.00  0.00           H
ATOM    338  CB  LEU    23      84.250  75.000  76.931  1.00  0.00           C
ATOM    339  HB2 LEU    23      84.182  76.037  76.602  1.00  0.00           H
ATOM    340  HB3 LEU    23      85.294  74.778  77.153  1.00  0.00           H
ATOM    341  CG  LEU    23      83.814  74.130  75.701  1.00  0.00           C
ATOM    342  HG  LEU    23      82.750  74.362  75.679  1.00  0.00           H
ATOM    343  CD1 LEU    23      84.678  74.556  74.460  1.00  0.00           C
ATOM    344 1HD1 LEU    23      85.704  74.356  74.767  1.00  0.00           H
ATOM    345 2HD1 LEU    23      84.447  74.109  73.494  1.00  0.00           H
ATOM    346 3HD1 LEU    23      84.614  75.642  74.394  1.00  0.00           H
ATOM    347  CD2 LEU    23      83.975  72.633  75.917  1.00  0.00           C
ATOM    348 1HD2 LEU    23      84.984  72.406  76.262  1.00  0.00           H
ATOM    349 2HD2 LEU    23      83.387  72.299  76.772  1.00  0.00           H
ATOM    350 3HD2 LEU    23      83.818  72.080  74.991  1.00  0.00           H
ATOM    351 C    LEU    23      84.214  75.898  79.290  1.00  0.00           C
ATOM    352 O    LEU    23      85.058  75.429  80.049  1.00  0.00           O
ATOM    353 N    MET    24      83.790  77.171  79.320  1.00  0.00           N
ATOM    354 H    MET    24      83.008  77.280  78.690  1.00  0.00           H
ATOM    355  CA  MET    24      84.099  78.227  80.284  1.00  0.00           C
ATOM    356  HA  MET    24      85.185  78.310  80.315  1.00  0.00           H
ATOM    357  CB  MET    24      83.541  79.594  79.792  1.00  0.00           C
ATOM    358  HB2 MET    24      82.483  79.397  79.616  1.00  0.00           H
ATOM    359  HB3 MET    24      83.632  80.423  80.493  1.00  0.00           H
ATOM    360  CG  MET    24      84.290  79.886  78.491  1.00  0.00           C
ATOM    361  HG2 MET    24      84.128  79.153  77.701  1.00  0.00           H
ATOM    362  HG3 MET    24      83.740  80.735  78.085  1.00  0.00           H
ATOM    363  SD  MET    24      86.047  80.416  78.585  1.00  0.00           S
ATOM    364  CE  MET    24      87.187  79.037  78.318  1.00  0.00           C
ATOM    365  HE1 MET    24      87.233  78.604  77.318  1.00  0.00           H
ATOM    366  HE2 MET    24      88.209  79.366  78.507  1.00  0.00           H
ATOM    367  HE3 MET    24      86.942  78.163  78.921  1.00  0.00           H
ATOM    368 C    MET    24      83.576  77.829  81.650  1.00  0.00           C
ATOM    369 O    MET    24      84.310  78.110  82.619  1.00  0.00           O
ATOM    370 N    SER    25      82.455  77.077  81.700  1.00  0.00           N
ATOM    371 H    SER    25      82.009  76.654  80.899  1.00  0.00           H
ATOM    372  CA  SER    25      81.995  76.578  83.030  1.00  0.00           C
ATOM    373  HA  SER    25      82.112  77.431  83.699  1.00  0.00           H
ATOM    374  CB  SER    25      80.524  76.203  82.986  1.00  0.00           C
ATOM    375  HB2 SER    25      80.369  75.451  82.212  1.00  0.00           H
ATOM    376  HB3 SER    25      80.233  75.888  83.987  1.00  0.00           H
ATOM    377  OG  SER    25      79.802  77.454  82.748  1.00  0.00           O
ATOM    378  HG  SER    25      78.871  77.332  82.948  1.00  0.00           H
ATOM    379 C    SER    25      82.743  75.279  83.559  1.00  0.00           C
ATOM    380 O    SER    25      82.482  74.903  84.729  1.00  0.00           O
ATOM    381 N    LEU    26      83.701  74.679  82.854  1.00  0.00           N
ATOM    382 H    LEU    26      83.768  74.819  81.856  1.00  0.00           H
ATOM    383  CA  LEU    26      84.874  73.884  83.489  1.00  0.00           C
ATOM    384  HA  LEU    26      84.449  73.317  84.318  1.00  0.00           H
ATOM    385  CB  LEU    26      85.400  72.812  82.549  1.00  0.00           C
ATOM    386  HB2 LEU    26      84.590  72.276  82.055  1.00  0.00           H
ATOM    387  HB3 LEU    26      86.150  73.237  81.881  1.00  0.00           H
ATOM    388  CG  LEU    26      86.220  71.717  83.306  1.00  0.00           C
ATOM    389  HG  LEU    26      87.139  72.217  83.613  1.00  0.00           H
ATOM    390  CD1 LEU    26      85.758  70.915  84.516  1.00  0.00           C
ATOM    391 1HD1 LEU    26      86.492  70.156  84.787  1.00  0.00           H
ATOM    392 2HD1 LEU    26      85.738  71.546  85.404  1.00  0.00           H
ATOM    393 3HD1 LEU    26      84.739  70.543  84.407  1.00  0.00           H
ATOM    394  CD2 LEU    26      86.558  70.646  82.338  1.00  0.00           C
ATOM    395 1HD2 LEU    26      87.392  70.093  82.771  1.00  0.00           H
ATOM    396 2HD2 LEU    26      85.723  69.965  82.181  1.00  0.00           H
ATOM    397 3HD2 LEU    26      86.975  71.146  81.464  1.00  0.00           H
ATOM    398 C    LEU    26      85.883  74.808  84.155  1.00  0.00           C
ATOM    399 O    LEU    26      86.274  74.439  85.318  1.00  0.00           O
ATOM    400 N    ILE    27      86.339  75.888  83.465  1.00  0.00           N
ATOM    401 H    ILE    27      85.965  76.081  82.547  1.00  0.00           H
ATOM    402  CA  ILE    27      87.374  76.843  83.983  1.00  0.00           C
ATOM    403  HA  ILE    27      88.332  76.337  84.094  1.00  0.00           H
ATOM    404  CB  ILE    27      87.544  78.029  82.921  1.00  0.00           C
ATOM    405  HB  ILE    27      86.574  78.420  82.613  1.00  0.00           H
ATOM    406  CG2 ILE    27      88.288  79.223  83.516  1.00  0.00           C
ATOM    407 1HG2 ILE    27      87.697  79.698  84.299  1.00  0.00           H
ATOM    408 2HG2 ILE    27      89.207  78.909  84.011  1.00  0.00           H
ATOM    409 3HG2 ILE    27      88.421  80.047  82.815  1.00  0.00           H
ATOM    410  CG1 ILE    27      88.121  77.620  81.574  1.00  0.00           C
ATOM    411 2HG1 ILE    27      87.349  76.982  81.143  1.00  0.00           H
ATOM    412 3HG1 ILE    27      88.218  78.514  80.959  1.00  0.00           H
ATOM    413  CD1 ILE    27      89.467  76.909  81.596  1.00  0.00           C
ATOM    414 1HD1 ILE    27      90.231  77.572  82.003  1.00  0.00           H
ATOM    415 2HD1 ILE    27      89.375  75.932  82.072  1.00  0.00           H
ATOM    416 3HD1 ILE    27      89.748  76.732  80.558  1.00  0.00           H
ATOM    417 C    ILE    27      86.994  77.358  85.334  1.00  0.00           C
ATOM    418 O    ILE    27      87.660  77.138  86.349  1.00  0.00           O
ATOM    419 N    ILE    28      85.756  77.910  85.423  1.00  0.00           N
ATOM    420 H    ILE    28      85.232  78.015  84.566  1.00  0.00           H
ATOM    421  CA  ILE    28      85.290  78.518  86.671  1.00  0.00           C
ATOM    422  HA  ILE    28      86.114  79.110  87.071  1.00  0.00           H
ATOM    423  CB  ILE    28      84.076  79.492  86.416  1.00  0.00           C
ATOM    424  HB  ILE    28      83.872  80.164  87.249  1.00  0.00           H
ATOM    425  CG2 ILE    28      84.542  80.436  85.283  1.00  0.00           C
ATOM    426 1HG2 ILE    28      84.766  79.962  84.328  1.00  0.00           H
ATOM    427 2HG2 ILE    28      83.751  81.186  85.261  1.00  0.00           H
ATOM    428 3HG2 ILE    28      85.451  80.941  85.612  1.00  0.00           H
ATOM    429  CG1 ILE    28      82.804  78.644  86.033  1.00  0.00           C
ATOM    430 2HG1 ILE    28      83.146  77.767  85.484  1.00  0.00           H
ATOM    431 3HG1 ILE    28      82.428  78.399  87.026  1.00  0.00           H
ATOM    432  CD1 ILE    28      81.692  79.438  85.294  1.00  0.00           C
ATOM    433 1HD1 ILE    28      80.966  78.678  85.006  1.00  0.00           H
ATOM    434 2HD1 ILE    28      81.133  80.068  85.986  1.00  0.00           H
ATOM    435 3HD1 ILE    28      82.068  79.913  84.388  1.00  0.00           H
ATOM    436 C    ILE    28      85.062  77.552  87.839  1.00  0.00           C
ATOM    437 O    ILE    28      84.635  77.975  88.938  1.00  0.00           O
ATOM    438 N    ASN    29      85.443  76.292  87.746  1.00  0.00           N
ATOM    439 H    ASN    29      85.831  76.116  86.830  1.00  0.00           H
ATOM    440  CA  ASN    29      85.224  75.200  88.716  1.00  0.00           C
ATOM    441  HA  ASN    29      84.868  75.611  89.661  1.00  0.00           H
ATOM    442  CB  ASN    29      84.066  74.410  88.149  1.00  0.00           C
ATOM    443  HB2 ASN    29      84.170  74.309  87.069  1.00  0.00           H
ATOM    444  HB3 ASN    29      83.955  73.413  88.574  1.00  0.00           H
ATOM    445  CG  ASN    29      82.736  75.102  88.375  1.00  0.00           C
ATOM    446  OD1 ASN    29      82.449  75.446  89.502  1.00  0.00           O
ATOM    447  ND2 ASN    29      81.984  75.451  87.323  1.00  0.00           N
ATOM    448 1HD2 ASN    29      81.102  75.933  87.424  1.00  0.00           H
ATOM    449 2HD2 ASN    29      82.367  75.151  86.438  1.00  0.00           H
ATOM    450 C    ASN    29      86.531  74.397  89.045  1.00  0.00           C
ATOM    451 O    ASN    29      86.531  73.529  89.969  1.00  0.00           O
ATOM    452 N    THR    30      87.629  74.566  88.265  1.00  0.00           N
ATOM    453 H    THR    30      87.530  75.313  87.593  1.00  0.00           H
ATOM    454  CA  THR    30      88.944  73.809  88.479  1.00  0.00           C
ATOM    455  HA  THR    30      88.774  72.835  88.937  1.00  0.00           H
ATOM    456  CB  THR    30      89.637  73.609  87.122  1.00  0.00           C
ATOM    457  HB  THR    30      90.131  74.560  86.921  1.00  0.00           H
ATOM    458  CG2 THR    30      90.708  72.532  87.241  1.00  0.00           C
ATOM    459 1HG2 THR    30      91.256  72.599  88.181  1.00  0.00           H
ATOM    460 2HG2 THR    30      90.235  71.558  87.113  1.00  0.00           H
ATOM    461 3HG2 THR    30      91.528  72.589  86.525  1.00  0.00           H
ATOM    462  OG1 THR    30      88.706  73.179  86.165  1.00  0.00           O
ATOM    463  HG1 THR    30      87.869  73.644  86.238  1.00  0.00           H
ATOM    464 C    THR    30      89.781  74.456  89.611  1.00  0.00           C
ATOM    465 O    THR    30      90.913  74.953  89.407  1.00  0.00           O
ATOM    466 N    PHE    31      89.232  74.633  90.807  1.00  0.00           N
ATOM    467 H    PHE    31      88.318  74.253  91.002  1.00  0.00           H
ATOM    468  CA  PHE    31      89.615  75.538  91.850  1.00  0.00           C
ATOM    469  HA  PHE    31      89.992  76.429  91.349  1.00  0.00           H
ATOM    470  CB  PHE    31      88.430  75.723  92.772  1.00  0.00           C
ATOM    471  HB2 PHE    31      87.507  75.508  92.234  1.00  0.00           H
ATOM    472  HB3 PHE    31      88.543  75.105  93.663  1.00  0.00           H
ATOM    473  CG  PHE    31      88.231  77.184  93.226  1.00  0.00           C
ATOM    474  CD1 PHE    31      87.861  78.127  92.231  1.00  0.00           C
ATOM    475  HD1 PHE    31      87.874  77.804  91.201  1.00  0.00           H
ATOM    476  CE1 PHE    31      87.672  79.495  92.588  1.00  0.00           C
ATOM    477  HE1 PHE    31      87.583  80.321  91.898  1.00  0.00           H
ATOM    478  CZ  PHE    31      87.466  79.869  93.961  1.00  0.00           C
ATOM    479  HZ  PHE    31      87.096  80.828  94.291  1.00  0.00           H
ATOM    480  CE2 PHE    31      87.756  78.865  94.934  1.00  0.00           C
ATOM    481  HE2 PHE    31      87.446  79.005  95.959  1.00  0.00           H
ATOM    482  CD2 PHE    31      88.153  77.561  94.614  1.00  0.00           C
ATOM    483  HD2 PHE    31      88.214  76.741  95.313  1.00  0.00           H
ATOM    484 C    PHE    31      90.882  75.105  92.671  1.00  0.00           C
ATOM    485 O    PHE    31      91.590  76.034  93.129  1.00  0.00           O
ATOM    486 N    TYR    32      91.079  73.748  92.744  1.00  0.00           N
ATOM    487 H    TYR    32      90.558  73.220  92.058  1.00  0.00           H
ATOM    488  CA  TYR    32      92.013  73.058  93.649  1.00  0.00           C
ATOM    489  HA  TYR    32      91.815  72.010  93.423  1.00  0.00           H
ATOM    490  CB  TYR    32      93.527  73.068  93.202  1.00  0.00           C
ATOM    491  HB2 TYR    32      93.696  72.721  92.182  1.00  0.00           H
ATOM    492  HB3 TYR    32      93.664  74.130  92.997  1.00  0.00           H
ATOM    493  CG  TYR    32      94.612  72.470  94.080  1.00  0.00           C
ATOM    494  CD1 TYR    32      94.761  71.070  94.151  1.00  0.00           C
ATOM    495  HD1 TYR    32      94.094  70.350  93.700  1.00  0.00           H
ATOM    496  CE1 TYR    32      95.724  70.562  95.085  1.00  0.00           C
ATOM    497  HE1 TYR    32      95.759  69.494  95.246  1.00  0.00           H
ATOM    498  CZ  TYR    32      96.602  71.402  95.819  1.00  0.00           C
ATOM    499  OH  TYR    32      97.635  70.945  96.608  1.00  0.00           O
ATOM    500  HH  TYR    32      97.795  70.002  96.527  1.00  0.00           H
ATOM    501  CE2 TYR    32      96.447  72.811  95.655  1.00  0.00           C
ATOM    502  HE2 TYR    32      97.029  73.505  96.243  1.00  0.00           H
ATOM    503  CD2 TYR    32      95.442  73.294  94.819  1.00  0.00           C
ATOM    504  HD2 TYR    32      95.367  74.360  94.665  1.00  0.00           H
ATOM    505 C    TYR    32      91.610  73.395  95.179  1.00  0.00           C
ATOM    506 O    TYR    32      90.881  74.327  95.441  1.00  0.00           O
ATOM    507 N    SER    33      92.194  72.721  96.149  1.00  0.00           N
ATOM    508 H    SER    33      92.705  71.896  95.868  1.00  0.00           H
ATOM    509  CA  SER    33      92.255  73.026  97.602  1.00  0.00           C
ATOM    510  HA  SER    33      91.244  72.935  98.001  1.00  0.00           H
ATOM    511  CB  SER    33      93.247  72.043  98.218  1.00  0.00           C
ATOM    512  HB2 SER    33      94.167  72.150  97.644  1.00  0.00           H
ATOM    513  HB3 SER    33      93.370  72.267  99.278  1.00  0.00           H
ATOM    514  OG  SER    33      92.848  70.742  98.011  1.00  0.00           O
ATOM    515  HG  SER    33      93.358  70.121  98.537  1.00  0.00           H
ATOM    516 C    SER    33      92.731  74.405  97.959  1.00  0.00           C
ATOM    517 O    SER    33      92.460  74.801  99.062  1.00  0.00           O
ATOM    518 N    ASN    34      93.365  75.088  97.030  1.00  0.00           N
ATOM    519 H    ASN    34      93.478  74.669  96.118  1.00  0.00           H
ATOM    520  CA  ASN    34      93.825  76.427  97.153  1.00  0.00           C
ATOM    521  HA  ASN    34      92.975  77.013  97.504  1.00  0.00           H
ATOM    522  CB  ASN    34      95.055  76.576  98.122  1.00  0.00           C
ATOM    523  HB2 ASN    34      94.912  76.015  99.045  1.00  0.00           H
ATOM    524  HB3 ASN    34      95.894  76.017  97.707  1.00  0.00           H
ATOM    525  CG  ASN    34      95.311  78.079  98.410  1.00  0.00           C
ATOM    526  OD1 ASN    34      94.426  78.848  98.395  1.00  0.00           O
ATOM    527  ND2 ASN    34      96.511  78.473  98.682  1.00  0.00           N
ATOM    528 1HD2 ASN    34      96.767  79.393  99.014  1.00  0.00           H
ATOM    529 2HD2 ASN    34      97.253  77.803  98.539  1.00  0.00           H
ATOM    530 C    ASN    34      94.053  77.040  95.751  1.00  0.00           C
ATOM    531 O    ASN    34      94.254  76.300  94.768  1.00  0.00           O
ATOM    532 N    LYS    35      93.991  78.365  95.587  1.00  0.00           N
ATOM    533 H    LYS    35      93.797  78.935  96.397  1.00  0.00           H
ATOM    534  CA  LYS    35      94.051  79.024  94.250  1.00  0.00           C
ATOM    535  HA  LYS    35      93.486  78.378  93.577  1.00  0.00           H
ATOM    536  CB  LYS    35      93.455  80.444  94.358  1.00  0.00           C
ATOM    537  HB2 LYS    35      93.850  80.903  95.265  1.00  0.00           H
ATOM    538  HB3 LYS    35      93.607  80.993  93.429  1.00  0.00           H
ATOM    539  CG  LYS    35      91.941  80.358  94.455  1.00  0.00           C
ATOM    540  HG2 LYS    35      91.647  80.064  93.448  1.00  0.00           H
ATOM    541  HG3 LYS    35      91.643  79.702  95.272  1.00  0.00           H
ATOM    542  CD  LYS    35      91.404  81.785  94.789  1.00  0.00           C
ATOM    543  HD2 LYS    35      91.634  82.029  95.826  1.00  0.00           H
ATOM    544  HD3 LYS    35      91.755  82.617  94.178  1.00  0.00           H
ATOM    545  CE  LYS    35      89.945  81.759  94.406  1.00  0.00           C
ATOM    546  HE2 LYS    35      89.884  81.507  93.348  1.00  0.00           H
ATOM    547  HE3 LYS    35      89.496  80.939  94.967  1.00  0.00           H
ATOM    548  NZ  LYS    35      89.167  82.995  94.745  1.00  0.00           N
ATOM    549  HZ1 LYS    35      89.027  83.577  93.932  1.00  0.00           H
ATOM    550  HZ2 LYS    35      88.260  82.883  95.175  1.00  0.00           H
ATOM    551  HZ3 LYS    35      89.683  83.546  95.416  1.00  0.00           H
ATOM    552 C    LYS    35      95.404  78.986  93.651  1.00  0.00           C
ATOM    553 O    LYS    35      95.554  79.225  92.428  1.00  0.00           O
ATOM    554 N    GLU    36      96.458  78.620  94.449  1.00  0.00           N
ATOM    555 H    GLU    36      96.156  78.403  95.387  1.00  0.00           H
ATOM    556  CA  GLU    36      97.885  78.538  94.075  1.00  0.00           C
ATOM    557  HA  GLU    36      98.332  79.514  93.888  1.00  0.00           H
ATOM    558  CB  GLU    36      98.559  77.856  95.245  1.00  0.00           C
ATOM    559  HB2 GLU    36      99.626  77.675  95.112  1.00  0.00           H
ATOM    560  HB3 GLU    36      98.295  78.431  96.132  1.00  0.00           H
ATOM    561  CG  GLU    36      98.024  76.486  95.645  1.00  0.00           C
ATOM    562  HG2 GLU    36      96.942  76.563  95.754  1.00  0.00           H
ATOM    563  HG3 GLU    36      98.150  75.764  94.839  1.00  0.00           H
ATOM    564  CD  GLU    36      98.690  76.030  96.964  1.00  0.00           C
ATOM    565  OE1 GLU    36      98.591  76.735  97.973  1.00  0.00           O
ATOM    566  OE2 GLU    36      99.423  74.987  96.979  1.00  0.00           O
ATOM    567 C    GLU    36      98.071  77.736  92.737  1.00  0.00           C
ATOM    568 O    GLU    36      99.132  77.873  92.052  1.00  0.00           O
ATOM    569 N    ILE    37      97.196  76.779  92.371  1.00  0.00           N
ATOM    570 H    ILE    37      96.377  76.573  92.926  1.00  0.00           H
ATOM    571  CA  ILE    37      97.255  76.013  91.090  1.00  0.00           C
ATOM    572  HA  ILE    37      98.012  75.237  91.203  1.00  0.00           H
ATOM    573  CB  ILE    37      95.907  75.292  90.863  1.00  0.00           C
ATOM    574  HB  ILE    37      95.808  74.527  91.633  1.00  0.00           H
ATOM    575  CG2 ILE    37      94.680  76.231  90.963  1.00  0.00           C
ATOM    576 1HG2 ILE    37      94.498  76.614  91.967  1.00  0.00           H
ATOM    577 2HG2 ILE    37      94.702  77.053  90.247  1.00  0.00           H
ATOM    578 3HG2 ILE    37      93.784  75.632  90.803  1.00  0.00           H
ATOM    579  CG1 ILE    37      96.010  74.493  89.465  1.00  0.00           C
ATOM    580 2HG1 ILE    37      95.998  75.241  88.672  1.00  0.00           H
ATOM    581 3HG1 ILE    37      97.025  74.098  89.433  1.00  0.00           H
ATOM    582  CD1 ILE    37      95.071  73.295  89.187  1.00  0.00           C
ATOM    583 1HD1 ILE    37      95.674  72.708  88.495  1.00  0.00           H
ATOM    584 2HD1 ILE    37      94.989  72.757  90.131  1.00  0.00           H
ATOM    585 3HD1 ILE    37      94.211  73.621  88.602  1.00  0.00           H
ATOM    586 C    ILE    37      97.622  76.771  89.842  1.00  0.00           C
ATOM    587 O    ILE    37      98.427  76.241  89.089  1.00  0.00           O
ATOM    588 N    PHE    38      97.252  78.051  89.728  1.00  0.00           N
ATOM    589 H    PHE    38      96.748  78.442  90.511  1.00  0.00           H
ATOM    590  CA  PHE    38      97.521  78.819  88.533  1.00  0.00           C
ATOM    591  HA  PHE    38      97.187  78.212  87.691  1.00  0.00           H
ATOM    592  CB  PHE    38      96.590  80.022  88.564  1.00  0.00           C
ATOM    593  HB2 PHE    38      96.143  80.298  87.608  1.00  0.00           H
ATOM    594  HB3 PHE    38      95.764  79.787  89.236  1.00  0.00           H
ATOM    595  CG  PHE    38      97.301  81.241  89.062  1.00  0.00           C
ATOM    596  CD1 PHE    38      97.469  81.418  90.428  1.00  0.00           C
ATOM    597  HD1 PHE    38      97.150  80.708  91.176  1.00  0.00           H
ATOM    598  CE1 PHE    38      98.005  82.617  90.940  1.00  0.00           C
ATOM    599  HE1 PHE    38      98.099  82.739  92.009  1.00  0.00           H
ATOM    600  CZ  PHE    38      98.617  83.528  90.039  1.00  0.00           C
ATOM    601  HZ  PHE    38      99.232  84.321  90.438  1.00  0.00           H
ATOM    602  CE2 PHE    38      98.527  83.271  88.677  1.00  0.00           C
ATOM    603  HE2 PHE    38      99.160  83.816  87.992  1.00  0.00           H
ATOM    604  CD2 PHE    38      97.741  82.245  88.188  1.00  0.00           C
ATOM    605  HD2 PHE    38      97.546  82.070  87.141  1.00  0.00           H
ATOM    606 C    PHE    38      99.017  79.141  88.398  1.00  0.00           C
ATOM    607 O    PHE    38      99.635  79.134  87.312  1.00  0.00           O
ATOM    608 N    LEU    39      99.717  79.374  89.552  1.00  0.00           N
ATOM    609 H    LEU    39      99.298  79.310  90.468  1.00  0.00           H
ATOM    610  CA  LEU    39     101.179  79.728  89.531  1.00  0.00           C
ATOM    611  HA  LEU    39     101.464  80.082  88.540  1.00  0.00           H
ATOM    612  CB  LEU    39     101.400  80.797  90.674  1.00  0.00           C
ATOM    613  HB2 LEU    39     100.679  81.599  90.517  1.00  0.00           H
ATOM    614  HB3 LEU    39     101.373  80.358  91.671  1.00  0.00           H
ATOM    615  CG  LEU    39     102.787  81.442  90.585  1.00  0.00           C
ATOM    616  HG  LEU    39     103.627  80.767  90.752  1.00  0.00           H
ATOM    617  CD1 LEU    39     102.954  82.190  89.207  1.00  0.00           C
ATOM    618 1HD1 LEU    39     103.908  82.715  89.259  1.00  0.00           H
ATOM    619 2HD1 LEU    39     103.041  81.558  88.323  1.00  0.00           H
ATOM    620 3HD1 LEU    39     102.090  82.845  89.095  1.00  0.00           H
ATOM    621  CD2 LEU    39     103.046  82.455  91.664  1.00  0.00           C
ATOM    622 1HD2 LEU    39     104.018  82.921  91.502  1.00  0.00           H
ATOM    623 2HD2 LEU    39     102.219  83.165  91.662  1.00  0.00           H
ATOM    624 3HD2 LEU    39     102.910  81.984  92.638  1.00  0.00           H
ATOM    625 C    LEU    39     102.008  78.425  89.675  1.00  0.00           C
ATOM    626 O    LEU    39     103.124  78.388  89.172  1.00  0.00           O
ATOM    627 N    ARG    40     101.429  77.416  90.275  1.00  0.00           N
ATOM    628 H    ARG    40     100.500  77.587  90.634  1.00  0.00           H
ATOM    629  CA  ARG    40     101.935  76.035  90.180  1.00  0.00           C
ATOM    630  HA  ARG    40     102.966  76.070  90.534  1.00  0.00           H
ATOM    631  CB  ARG    40     101.147  75.091  91.081  1.00  0.00           C
ATOM    632  HB2 ARG    40     101.200  75.474  92.100  1.00  0.00           H
ATOM    633  HB3 ARG    40     100.079  75.170  90.879  1.00  0.00           H
ATOM    634  CG  ARG    40     101.409  73.613  91.011  1.00  0.00           C
ATOM    635  HG2 ARG    40     102.486  73.501  90.891  1.00  0.00           H
ATOM    636  HG3 ARG    40     101.221  73.243  92.019  1.00  0.00           H
ATOM    637  CD  ARG    40     100.540  72.843  89.975  1.00  0.00           C
ATOM    638  HD2 ARG    40      99.924  72.079  90.449  1.00  0.00           H
ATOM    639  HD3 ARG    40     100.004  73.628  89.441  1.00  0.00           H
ATOM    640  NE  ARG    40     101.403  72.316  88.982  1.00  0.00           N
ATOM    641  HE  ARG    40     101.179  72.455  88.007  1.00  0.00           H
ATOM    642  CZ  ARG    40     102.224  71.304  89.176  1.00  0.00           C
ATOM    643  NH1 ARG    40     102.292  70.598  90.215  1.00  0.00           N
ATOM    644 1HH1 ARG    40     101.787  70.813  91.063  1.00  0.00           H
ATOM    645 2HH1 ARG    40     102.913  69.802  90.236  1.00  0.00           H
ATOM    646  NH2 ARG    40     102.943  70.798  88.242  1.00  0.00           N
ATOM    647 1HH2 ARG    40     102.938  71.293  87.362  1.00  0.00           H
ATOM    648 2HH2 ARG    40     103.199  69.836  88.413  1.00  0.00           H
ATOM    649 C    ARG    40     102.049  75.611  88.743  1.00  0.00           C
ATOM    650 O    ARG    40     103.118  75.292  88.244  1.00  0.00           O
ATOM    651 N    GLU    41     101.014  75.776  87.904  1.00  0.00           N
ATOM    652 H    GLU    41     100.108  75.994  88.293  1.00  0.00           H
ATOM    653  CA  GLU    41     101.110  75.391  86.420  1.00  0.00           C
ATOM    654  HA  GLU    41     101.811  74.558  86.369  1.00  0.00           H
ATOM    655  CB  GLU    41      99.739  74.891  85.820  1.00  0.00           C
ATOM    656  HB2 GLU    41      99.012  75.597  86.221  1.00  0.00           H
ATOM    657  HB3 GLU    41      99.882  75.071  84.755  1.00  0.00           H
ATOM    658  CG  GLU    41      99.400  73.444  86.149  1.00  0.00           C
ATOM    659  HG2 GLU    41      99.375  73.383  87.237  1.00  0.00           H
ATOM    660  HG3 GLU    41      98.416  73.243  85.725  1.00  0.00           H
ATOM    661  CD  GLU    41     100.394  72.460  85.482  1.00  0.00           C
ATOM    662  OE1 GLU    41     100.082  71.902  84.396  1.00  0.00           O
ATOM    663  OE2 GLU    41     101.368  72.068  86.156  1.00  0.00           O
ATOM    664 C    GLU    41     101.884  76.445  85.641  1.00  0.00           C
ATOM    665 O    GLU    41     102.554  76.036  84.662  1.00  0.00           O
ATOM    666 N    LEU    42     101.885  77.751  86.008  1.00  0.00           N
ATOM    667 H    LEU    42     101.250  78.098  86.713  1.00  0.00           H
ATOM    668  CA  LEU    42     102.678  78.774  85.229  1.00  0.00           C
ATOM    669  HA  LEU    42     102.552  78.553  84.169  1.00  0.00           H
ATOM    670  CB  LEU    42     102.351  80.183  85.679  1.00  0.00           C
ATOM    671  HB2 LEU    42     102.237  80.270  86.760  1.00  0.00           H
ATOM    672  HB3 LEU    42     103.093  80.922  85.376  1.00  0.00           H
ATOM    673  CG  LEU    42     101.039  80.608  85.046  1.00  0.00           C
ATOM    674  HG  LEU    42     100.383  79.738  85.062  1.00  0.00           H
ATOM    675  CD1 LEU    42     100.460  81.779  85.781  1.00  0.00           C
ATOM    676 1HD1 LEU    42     100.316  81.399  86.792  1.00  0.00           H
ATOM    677 2HD1 LEU    42     101.098  82.661  85.836  1.00  0.00           H
ATOM    678 3HD1 LEU    42      99.466  82.079  85.451  1.00  0.00           H
ATOM    679  CD2 LEU    42     101.210  81.039  83.564  1.00  0.00           C
ATOM    680 1HD2 LEU    42     101.173  80.135  82.956  1.00  0.00           H
ATOM    681 2HD2 LEU    42     100.318  81.625  83.343  1.00  0.00           H
ATOM    682 3HD2 LEU    42     102.152  81.540  83.339  1.00  0.00           H
ATOM    683 C    LEU    42     104.197  78.478  85.466  1.00  0.00           C
ATOM    684 O    LEU    42     104.917  78.220  84.501  1.00  0.00           O
ATOM    685 N    ILE    43     104.738  78.509  86.704  1.00  0.00           N
ATOM    686 H    ILE    43     104.053  78.666  87.430  1.00  0.00           H
ATOM    687  CA  ILE    43     106.175  78.163  86.992  1.00  0.00           C
ATOM    688  HA  ILE    43     106.818  78.899  86.508  1.00  0.00           H
ATOM    689  CB  ILE    43     106.403  78.134  88.528  1.00  0.00           C
ATOM    690  HB  ILE    43     105.653  77.509  89.013  1.00  0.00           H
ATOM    691  CG2 ILE    43     107.837  77.745  88.866  1.00  0.00           C
ATOM    692 1HG2 ILE    43     108.518  78.444  88.380  1.00  0.00           H
ATOM    693 2HG2 ILE    43     107.984  77.760  89.946  1.00  0.00           H
ATOM    694 3HG2 ILE    43     107.992  76.709  88.564  1.00  0.00           H
ATOM    695  CG1 ILE    43     106.104  79.579  89.057  1.00  0.00           C
ATOM    696 2HG1 ILE    43     106.834  80.325  88.744  1.00  0.00           H
ATOM    697 3HG1 ILE    43     105.118  79.884  88.704  1.00  0.00           H
ATOM    698  CD1 ILE    43     105.992  79.690  90.590  1.00  0.00           C
ATOM    699 1HD1 ILE    43     105.228  78.999  90.945  1.00  0.00           H
ATOM    700 2HD1 ILE    43     106.956  79.449  91.038  1.00  0.00           H
ATOM    701 3HD1 ILE    43     105.778  80.709  90.910  1.00  0.00           H
ATOM    702 C    ILE    43     106.615  76.778  86.375  1.00  0.00           C
ATOM    703 O    ILE    43     107.691  76.713  85.765  1.00  0.00           O
ATOM    704 N    SER    44     105.773  75.749  86.390  1.00  0.00           N
ATOM    705 H    SER    44     104.914  75.776  86.921  1.00  0.00           H
ATOM    706  CA  SER    44     105.893  74.497  85.624  1.00  0.00           C
ATOM    707  HA  SER    44     106.780  73.910  85.862  1.00  0.00           H
ATOM    708  CB  SER    44     104.689  73.566  86.023  1.00  0.00           C
ATOM    709  HB2 SER    44     103.733  73.947  85.663  1.00  0.00           H
ATOM    710  HB3 SER    44     104.744  72.614  85.496  1.00  0.00           H
ATOM    711  OG  SER    44     104.723  73.189  87.312  1.00  0.00           O
ATOM    712  HG  SER    44     104.269  73.766  87.930  1.00  0.00           H
ATOM    713 C    SER    44     105.869  74.665  84.087  1.00  0.00           C
ATOM    714 O    SER    44     106.750  74.169  83.428  1.00  0.00           O
ATOM    715 N    ASN    45     104.874  75.362  83.449  1.00  0.00           N
ATOM    716 H    ASN    45     104.115  75.703  84.021  1.00  0.00           H
ATOM    717  CA  ASN    45     104.824  75.463  81.968  1.00  0.00           C
ATOM    718  HA  ASN    45     105.128  74.560  81.439  1.00  0.00           H
ATOM    719  CB  ASN    45     103.417  75.818  81.470  1.00  0.00           C
ATOM    720  HB2 ASN    45     102.975  76.622  82.058  1.00  0.00           H
ATOM    721  HB3 ASN    45     103.431  76.160  80.435  1.00  0.00           H
ATOM    722  CG  ASN    45     102.514  74.601  81.408  1.00  0.00           C
ATOM    723  OD1 ASN    45     102.336  73.840  80.500  1.00  0.00           O
ATOM    724  ND2 ASN    45     101.870  74.362  82.495  1.00  0.00           N
ATOM    725 1HD2 ASN    45     101.069  73.748  82.526  1.00  0.00           H
ATOM    726 2HD2 ASN    45     101.925  75.147  83.128  1.00  0.00           H
ATOM    727 C    ASN    45     105.871  76.482  81.402  1.00  0.00           C
ATOM    728 O    ASN    45     106.276  76.343  80.239  1.00  0.00           O
ATOM    729 N    ALA    46     106.278  77.471  82.195  1.00  0.00           N
ATOM    730 H    ALA    46     106.090  77.404  83.185  1.00  0.00           H
ATOM    731  CA  ALA    46     107.445  78.276  81.957  1.00  0.00           C
ATOM    732  HA  ALA    46     107.522  78.740  80.974  1.00  0.00           H
ATOM    733  CB  ALA    46     107.399  79.519  82.901  1.00  0.00           C
ATOM    734  HB1 ALA    46     107.186  79.214  83.925  1.00  0.00           H
ATOM    735  HB2 ALA    46     108.382  79.980  82.803  1.00  0.00           H
ATOM    736  HB3 ALA    46     106.643  80.182  82.482  1.00  0.00           H
ATOM    737 C    ALA    46     108.724  77.482  82.052  1.00  0.00           C
ATOM    738 O    ALA    46     109.598  77.514  81.177  1.00  0.00           O
ATOM    739 N    SER    47     108.900  76.662  83.080  1.00  0.00           N
ATOM    740 H    SER    47     108.263  76.815  83.849  1.00  0.00           H
ATOM    741  CA  SER    47     109.894  75.538  83.210  1.00  0.00           C
ATOM    742  HA  SER    47     110.868  76.025  83.249  1.00  0.00           H
ATOM    743  CB  SER    47     109.847  74.729  84.527  1.00  0.00           C
ATOM    744  HB2 SER    47     109.919  75.357  85.414  1.00  0.00           H
ATOM    745  HB3 SER    47     108.981  74.138  84.827  1.00  0.00           H
ATOM    746  OG  SER    47     110.991  73.945  84.526  1.00  0.00           O
ATOM    747  HG  SER    47     110.756  73.043  84.298  1.00  0.00           H
ATOM    748 C    SER    47     109.989  74.655  81.964  1.00  0.00           C
ATOM    749 O    SER    47     111.074  74.549  81.292  1.00  0.00           O
ATOM    750 N    ASH    48     108.818  74.198  81.505  1.00  0.00           N
ATOM    751 H    ASH    48     108.003  74.243  82.100  1.00  0.00           H
ATOM    752  CA  ASH    48     108.683  73.316  80.351  1.00  0.00           C
ATOM    753  HA  ASH    48     109.327  72.461  80.556  1.00  0.00           H
ATOM    754  CB  ASH    48     107.306  72.694  80.280  1.00  0.00           C
ATOM    755  HB2 ASH    48     107.070  72.427  81.310  1.00  0.00           H
ATOM    756  HB3 ASH    48     106.620  73.486  79.978  1.00  0.00           H
ATOM    757  CG  ASH    48     107.097  71.529  79.346  1.00  0.00           C
ATOM    758  OD1 ASH    48     106.686  71.687  78.199  1.00  0.00           O
ATOM    759  OD2 ASH    48     107.208  70.291  79.851  1.00  0.00           O
ATOM    760  HD2 ASH    48     107.499  70.406  80.759  1.00  0.00           H
ATOM    761 C    ASH    48     109.181  74.064  79.086  1.00  0.00           C
ATOM    762 O    ASH    48     109.691  73.434  78.161  1.00  0.00           O
ATOM    763 N    ALA    49     109.130  75.429  79.028  1.00  0.00           N
ATOM    764 H    ALA    49     108.630  75.817  79.814  1.00  0.00           H
ATOM    765  CA  ALA    49     109.639  76.224  77.867  1.00  0.00           C
ATOM    766  HA  ALA    49     109.479  75.548  77.027  1.00  0.00           H
ATOM    767  CB  ALA    49     108.741  77.377  77.584  1.00  0.00           C
ATOM    768  HB1 ALA    49     109.034  77.813  76.628  1.00  0.00           H
ATOM    769  HB2 ALA    49     107.708  77.032  77.600  1.00  0.00           H
ATOM    770  HB3 ALA    49     108.837  78.125  78.371  1.00  0.00           H
ATOM    771 C    ALA    49     111.172  76.459  77.797  1.00  0.00           C
ATOM    772 O    ALA    49     111.702  77.027  76.815  1.00  0.00           O
ATOM    773 N    LEU    50     111.888  76.136  78.853  1.00  0.00           N
ATOM    774 H    LEU    50     111.413  75.928  79.720  1.00  0.00           H
ATOM    775  CA  LEU    50     113.344  76.164  78.957  1.00  0.00           C
ATOM    776  HA  LEU    50     113.632  76.961  78.272  1.00  0.00           H
ATOM    777  CB  LEU    50     113.776  76.435  80.427  1.00  0.00           C
ATOM    778  HB2 LEU    50     113.686  75.522  81.015  1.00  0.00           H
ATOM    779  HB3 LEU    50     114.837  76.673  80.351  1.00  0.00           H
ATOM    780  CG  LEU    50     113.039  77.642  81.135  1.00  0.00           C
ATOM    781  HG  LEU    50     111.985  77.447  81.334  1.00  0.00           H
ATOM    782  CD1 LEU    50     113.421  77.733  82.627  1.00  0.00           C
ATOM    783 1HD1 LEU    50     113.169  76.867  83.239  1.00  0.00           H
ATOM    784 2HD1 LEU    50     114.503  77.632  82.720  1.00  0.00           H
ATOM    785 3HD1 LEU    50     113.271  78.743  83.006  1.00  0.00           H
ATOM    786  CD2 LEU    50     113.374  79.007  80.483  1.00  0.00           C
ATOM    787 1HD2 LEU    50     113.141  79.857  81.124  1.00  0.00           H
ATOM    788 2HD2 LEU    50     114.451  79.083  80.329  1.00  0.00           H
ATOM    789 3HD2 LEU    50     112.722  79.072  79.612  1.00  0.00           H
ATOM    790 C    LEU    50     113.921  74.854  78.515  1.00  0.00           C
ATOM    791 O    LEU    50     114.786  74.871  77.600  1.00  0.00           O
ATOM    792 N    ASP    51     113.291  73.737  78.883  1.00  0.00           N
ATOM    793 H    ASP    51     112.433  73.819  79.409  1.00  0.00           H
ATOM    794  CA  ASP    51     113.828  72.375  78.554  1.00  0.00           C
ATOM    795  HA  ASP    51     114.893  72.346  78.785  1.00  0.00           H
ATOM    796  CB  ASP    51     113.206  71.261  79.444  1.00  0.00           C
ATOM    797  HB2 ASP    51     113.366  71.540  80.485  1.00  0.00           H
ATOM    798  HB3 ASP    51     112.136  71.266  79.237  1.00  0.00           H
ATOM    799  CG  ASP    51     113.768  69.870  79.186  1.00  0.00           C
ATOM    800  OD1 ASP    51     114.999  69.677  79.174  1.00  0.00           O
ATOM    801  OD2 ASP    51     112.947  68.909  79.228  1.00  0.00           O
ATOM    802 C    ASP    51     113.623  72.149  77.082  1.00  0.00           C
ATOM    803 O    ASP    51     114.547  71.743  76.373  1.00  0.00           O
ATOM    804 N    LYS    52     112.533  72.635  76.499  1.00  0.00           N
ATOM    805 H    LYS    52     111.791  73.029  77.059  1.00  0.00           H
ATOM    806  CA  LYS    52     112.268  72.581  75.036  1.00  0.00           C
ATOM    807  HA  LYS    52     112.166  71.562  74.665  1.00  0.00           H
ATOM    808  CB  LYS    52     110.957  73.299  74.705  1.00  0.00           C
ATOM    809  HB2 LYS    52     111.094  74.224  75.266  1.00  0.00           H
ATOM    810  HB3 LYS    52     110.820  73.543  73.651  1.00  0.00           H
ATOM    811  CG  LYS    52     109.688  72.480  75.119  1.00  0.00           C
ATOM    812  HG2 LYS    52     109.647  71.501  74.642  1.00  0.00           H
ATOM    813  HG3 LYS    52     109.806  72.186  76.161  1.00  0.00           H
ATOM    814  CD  LYS    52     108.426  73.256  74.879  1.00  0.00           C
ATOM    815  HD2 LYS    52     108.438  74.224  75.381  1.00  0.00           H
ATOM    816  HD3 LYS    52     108.377  73.404  73.800  1.00  0.00           H
ATOM    817  CE  LYS    52     107.221  72.353  75.167  1.00  0.00           C
ATOM    818  HE2 LYS    52     107.027  71.617  74.387  1.00  0.00           H
ATOM    819  HE3 LYS    52     107.430  71.850  76.111  1.00  0.00           H
ATOM    820  NZ  LYS    52     105.923  73.075  75.296  1.00  0.00           N
ATOM    821  HZ1 LYS    52     105.605  73.518  74.445  1.00  0.00           H
ATOM    822  HZ2 LYS    52     105.169  72.460  75.566  1.00  0.00           H
ATOM    823  HZ3 LYS    52     105.917  73.758  76.040  1.00  0.00           H
ATOM    824 C    LYS    52     113.470  73.338  74.361  1.00  0.00           C
ATOM    825 O    LYS    52     113.974  72.685  73.441  1.00  0.00           O
ATOM    826 N    ILE    53     113.926  74.505  74.754  1.00  0.00           N
ATOM    827 H    ILE    53     113.546  74.935  75.586  1.00  0.00           H
ATOM    828  CA  ILE    53     115.054  75.134  73.956  1.00  0.00           C
ATOM    829  HA  ILE    53     114.833  74.962  72.902  1.00  0.00           H
ATOM    830  CB  ILE    53     115.066  76.658  74.187  1.00  0.00           C
ATOM    831  HB  ILE    53     114.157  77.054  73.733  1.00  0.00           H
ATOM    832  CG2 ILE    53     115.099  77.100  75.625  1.00  0.00           C
ATOM    833 1HG2 ILE    53     115.884  76.529  76.122  1.00  0.00           H
ATOM    834 2HG2 ILE    53     115.263  78.177  75.623  1.00  0.00           H
ATOM    835 3HG2 ILE    53     114.122  76.893  76.061  1.00  0.00           H
ATOM    836  CG1 ILE    53     116.142  77.446  73.364  1.00  0.00           C
ATOM    837 2HG1 ILE    53     117.150  77.320  73.760  1.00  0.00           H
ATOM    838 3HG1 ILE    53     116.281  76.926  72.416  1.00  0.00           H
ATOM    839  CD1 ILE    53     115.862  78.994  73.158  1.00  0.00           C
ATOM    840 1HD1 ILE    53     115.539  79.433  74.102  1.00  0.00           H
ATOM    841 2HD1 ILE    53     116.766  79.548  72.907  1.00  0.00           H
ATOM    842 3HD1 ILE    53     115.081  79.204  72.427  1.00  0.00           H
ATOM    843 C    ILE    53     116.404  74.510  74.360  1.00  0.00           C
ATOM    844 O    ILE    53     117.327  74.630  73.478  1.00  0.00           O
ATOM    845 N    ARG    54     116.536  73.796  75.517  1.00  0.00           N
ATOM    846 H    ARG    54     115.813  73.727  76.219  1.00  0.00           H
ATOM    847  CA  ARG    54     117.726  72.938  75.749  1.00  0.00           C
ATOM    848  HA  ARG    54     118.665  73.491  75.736  1.00  0.00           H
ATOM    849  CB  ARG    54     117.539  72.377  77.186  1.00  0.00           C
ATOM    850  HB2 ARG    54     117.262  73.185  77.863  1.00  0.00           H
ATOM    851  HB3 ARG    54     116.827  71.562  77.056  1.00  0.00           H
ATOM    852  CG  ARG    54     118.865  71.751  77.638  1.00  0.00           C
ATOM    853  HG2 ARG    54     119.260  71.131  76.833  1.00  0.00           H
ATOM    854  HG3 ARG    54     119.604  72.524  77.850  1.00  0.00           H
ATOM    855  CD  ARG    54     118.599  70.953  78.923  1.00  0.00           C
ATOM    856  HD2 ARG    54     119.584  70.619  79.248  1.00  0.00           H
ATOM    857  HD3 ARG    54     118.295  71.654  79.701  1.00  0.00           H
ATOM    858  NE  ARG    54     117.658  69.794  78.757  1.00  0.00           N
ATOM    859  HE  ARG    54     116.688  70.027  78.596  1.00  0.00           H
ATOM    860  CZ  ARG    54     117.983  68.514  78.845  1.00  0.00           C
ATOM    861  NH1 ARG    54     117.028  67.738  78.958  1.00  0.00           N
ATOM    862 1HH1 ARG    54     116.087  68.085  79.075  1.00  0.00           H
ATOM    863 2HH1 ARG    54     117.188  66.758  78.770  1.00  0.00           H
ATOM    864  NH2 ARG    54     119.206  68.164  78.928  1.00  0.00           N
ATOM    865 1HH2 ARG    54     120.017  68.728  78.717  1.00  0.00           H
ATOM    866 2HH2 ARG    54     119.386  67.182  79.085  1.00  0.00           H
ATOM    867 C    ARG    54     117.838  71.749  74.713  1.00  0.00           C
ATOM    868 O    ARG    54     118.927  71.389  74.242  1.00  0.00           O
ATOM    869 N    TYR    55     116.734  71.227  74.201  1.00  0.00           N
ATOM    870 H    TYR    55     115.807  71.469  74.521  1.00  0.00           H
ATOM    871  CA  TYR    55     116.784  70.289  73.035  1.00  0.00           C
ATOM    872  HA  TYR    55     117.660  69.666  73.214  1.00  0.00           H
ATOM    873  CB  TYR    55     115.568  69.348  73.022  1.00  0.00           C
ATOM    874  HB2 TYR    55     114.712  70.016  72.933  1.00  0.00           H
ATOM    875  HB3 TYR    55     115.520  68.744  72.117  1.00  0.00           H
ATOM    876  CG  TYR    55     115.435  68.513  74.290  1.00  0.00           C
ATOM    877  CD1 TYR    55     114.246  68.544  74.977  1.00  0.00           C
ATOM    878  HD1 TYR    55     113.394  69.145  74.695  1.00  0.00           H
ATOM    879  CE1 TYR    55     114.077  67.666  76.146  1.00  0.00           C
ATOM    880  HE1 TYR    55     113.116  67.619  76.635  1.00  0.00           H
ATOM    881  CZ  TYR    55     115.128  66.861  76.624  1.00  0.00           C
ATOM    882  OH  TYR    55     114.890  65.908  77.612  1.00  0.00           O
ATOM    883  HH  TYR    55     114.072  66.120  78.067  1.00  0.00           H
ATOM    884  CE2 TYR    55     116.364  66.825  75.840  1.00  0.00           C
ATOM    885  HE2 TYR    55     117.121  66.094  76.084  1.00  0.00           H
ATOM    886  CD2 TYR    55     116.483  67.681  74.722  1.00  0.00           C
ATOM    887  HD2 TYR    55     117.399  67.762  74.155  1.00  0.00           H
ATOM    888 C    TYR    55     116.957  70.890  71.641  1.00  0.00           C
ATOM    889 O    TYR    55     117.603  70.243  70.755  1.00  0.00           O
ATOM    890 N    GLU    56     116.348  72.057  71.395  1.00  0.00           N
ATOM    891 H    GLU    56     115.732  72.451  72.092  1.00  0.00           H
ATOM    892  CA  GLU    56     116.584  72.735  70.072  1.00  0.00           C
ATOM    893  HA  GLU    56     116.392  72.033  69.261  1.00  0.00           H
ATOM    894  CB  GLU    56     115.742  73.953  69.907  1.00  0.00           C
ATOM    895  HB2 GLU    56     115.986  74.624  70.730  1.00  0.00           H
ATOM    896  HB3 GLU    56     115.941  74.511  68.992  1.00  0.00           H
ATOM    897  CG  GLU    56     114.231  73.765  70.062  1.00  0.00           C
ATOM    898  HG2 GLU    56     114.100  73.088  70.907  1.00  0.00           H
ATOM    899  HG3 GLU    56     113.651  74.687  70.097  1.00  0.00           H
ATOM    900  CD  GLU    56     113.594  73.177  68.826  1.00  0.00           C
ATOM    901  OE1 GLU    56     113.467  71.932  68.750  1.00  0.00           O
ATOM    902  OE2 GLU    56     113.277  73.959  67.882  1.00  0.00           O
ATOM    903 C    GLU    56     118.054  73.103  69.910  1.00  0.00           C
ATOM    904 O    GLU    56     118.593  73.011  68.834  1.00  0.00           O
ATOM    905 N    SER    57     118.727  73.510  71.053  1.00  0.00           N
ATOM    906 H    SER    57     118.109  73.578  71.849  1.00  0.00           H
ATOM    907  CA  SER    57     120.090  74.038  71.046  1.00  0.00           C
ATOM    908  HA  SER    57     120.175  74.841  70.314  1.00  0.00           H
ATOM    909  CB  SER    57     120.414  74.575  72.396  1.00  0.00           C
ATOM    910  HB2 SER    57     120.205  73.992  73.293  1.00  0.00           H
ATOM    911  HB3 SER    57     121.493  74.731  72.434  1.00  0.00           H
ATOM    912  OG  SER    57     119.834  75.836  72.486  1.00  0.00           O
ATOM    913  HG  SER    57     118.928  75.737  72.789  1.00  0.00           H
ATOM    914 C    SER    57     121.127  72.982  70.716  1.00  0.00           C
ATOM    915 O    SER    57     122.243  73.399  70.388  1.00  0.00           O
ATOM    916 N    LEU    58     120.717  71.706  70.749  1.00  0.00           N
ATOM    917 H    LEU    58     119.733  71.542  70.910  1.00  0.00           H
ATOM    918  CA  LEU    58     121.563  70.485  70.516  1.00  0.00           C
ATOM    919  HA  LEU    58     122.603  70.672  70.780  1.00  0.00           H
ATOM    920  CB  LEU    58     121.118  69.260  71.277  1.00  0.00           C
ATOM    921  HB2 LEU    58     120.044  69.142  71.136  1.00  0.00           H
ATOM    922  HB3 LEU    58     121.653  68.358  70.980  1.00  0.00           H
ATOM    923  CG  LEU    58     121.181  69.282  72.816  1.00  0.00           C
ATOM    924  HG  LEU    58     120.465  70.059  73.083  1.00  0.00           H
ATOM    925  CD1 LEU    58     120.800  67.857  73.353  1.00  0.00           C
ATOM    926 1HD1 LEU    58     121.381  67.076  72.863  1.00  0.00           H
ATOM    927 2HD1 LEU    58     120.850  67.911  74.440  1.00  0.00           H
ATOM    928 3HD1 LEU    58     119.747  67.690  73.127  1.00  0.00           H
ATOM    929  CD2 LEU    58     122.615  69.577  73.280  1.00  0.00           C
ATOM    930 1HD2 LEU    58     122.817  70.628  73.077  1.00  0.00           H
ATOM    931 2HD2 LEU    58     122.722  69.458  74.359  1.00  0.00           H
ATOM    932 3HD2 LEU    58     123.394  68.979  72.808  1.00  0.00           H
ATOM    933 C    LEU    58     121.575  70.201  69.064  1.00  0.00           C
ATOM    934 O    LEU    58     122.366  69.417  68.614  1.00  0.00           O
ATOM    935 N    THR    59     120.750  70.882  68.209  1.00  0.00           N
ATOM    936 H    THR    59     119.956  71.331  68.643  1.00  0.00           H
ATOM    937  CA  THR    59     120.612  70.685  66.791  1.00  0.00           C
ATOM    938  HA  THR    59     121.519  70.153  66.502  1.00  0.00           H
ATOM    939  CB  THR    59     119.385  69.869  66.317  1.00  0.00           C
ATOM    940  HB  THR    59     119.525  69.638  65.261  1.00  0.00           H
ATOM    941  CG2 THR    59     119.431  68.552  67.051  1.00  0.00           C
ATOM    942 1HG2 THR    59     119.165  68.865  68.061  1.00  0.00           H
ATOM    943 2HG2 THR    59     118.849  67.699  66.702  1.00  0.00           H
ATOM    944 3HG2 THR    59     120.434  68.130  67.113  1.00  0.00           H
ATOM    945  OG1 THR    59     118.116  70.511  66.573  1.00  0.00           O
ATOM    946  HG1 THR    59     117.572  69.873  67.039  1.00  0.00           H
ATOM    947 C    THR    59     120.783  71.994  66.007  1.00  0.00           C
ATOM    948 O    THR    59     121.168  71.836  64.815  1.00  0.00           O
ATOM    949 N    ASP    60     120.571  73.190  66.606  1.00  0.00           N
ATOM    950 H    ASP    60     120.191  73.077  67.535  1.00  0.00           H
ATOM    951  CA  ASP    60     120.776  74.586  66.081  1.00  0.00           C
ATOM    952  HA  ASP    60     121.303  74.536  65.127  1.00  0.00           H
ATOM    953  CB  ASP    60     119.363  75.179  65.611  1.00  0.00           C
ATOM    954  HB2 ASP    60     119.015  74.562  64.783  1.00  0.00           H
ATOM    955  HB3 ASP    60     118.663  75.313  66.435  1.00  0.00           H
ATOM    956  CG  ASP    60     119.447  76.614  65.116  1.00  0.00           C
ATOM    957  OD1 ASP    60     120.546  77.178  65.041  1.00  0.00           O
ATOM    958  OD2 ASP    60     118.398  77.019  64.617  1.00  0.00           O
ATOM    959 C    ASP    60     121.459  75.533  67.115  1.00  0.00           C
ATOM    960 O    ASP    60     120.709  76.054  67.882  1.00  0.00           O
ATOM    961 N    PRO    61     122.754  75.851  67.050  1.00  0.00           N
ATOM    962  CD  PRO    61     123.694  74.883  66.536  1.00  0.00           C
ATOM    963  HD2 PRO    61     124.084  75.127  65.548  1.00  0.00           H
ATOM    964  HD3 PRO    61     123.395  73.836  66.579  1.00  0.00           H
ATOM    965  CG  PRO    61     124.888  74.869  67.519  1.00  0.00           C
ATOM    966  HG2 PRO    61     125.799  74.508  67.043  1.00  0.00           H
ATOM    967  HG3 PRO    61     124.571  74.230  68.343  1.00  0.00           H
ATOM    968  CB  PRO    61     124.867  76.321  67.983  1.00  0.00           C
ATOM    969  HB2 PRO    61     125.312  76.990  67.247  1.00  0.00           H
ATOM    970  HB3 PRO    61     125.529  76.421  68.843  1.00  0.00           H
ATOM    971  CA  PRO    61     123.385  76.682  68.073  1.00  0.00           C
ATOM    972  HA  PRO    61     123.103  76.205  69.012  1.00  0.00           H
ATOM    973 C    PRO    61     123.044  78.164  68.075  1.00  0.00           C
ATOM    974 O    PRO    61     123.452  78.758  69.055  1.00  0.00           O
ATOM    975 N    SER    62     122.436  78.742  67.061  1.00  0.00           N
ATOM    976 H    SER    62     122.141  78.105  66.335  1.00  0.00           H
ATOM    977  CA  SER    62     122.025  80.138  67.014  1.00  0.00           C
ATOM    978  HA  SER    62     122.857  80.768  67.328  1.00  0.00           H
ATOM    979  CB  SER    62     121.629  80.560  65.589  1.00  0.00           C
ATOM    980  HB2 SER    62     121.417  81.629  65.592  1.00  0.00           H
ATOM    981  HB3 SER    62     122.487  80.363  64.946  1.00  0.00           H
ATOM    982  OG  SER    62     120.465  79.901  65.190  1.00  0.00           O
ATOM    983  HG  SER    62     120.610  79.029  64.815  1.00  0.00           H
ATOM    984 C    SER    62     120.899  80.559  68.094  1.00  0.00           C
ATOM    985 O    SER    62     120.748  81.717  68.434  1.00  0.00           O
ATOM    986 N    LYS    63     120.304  79.508  68.695  1.00  0.00           N
ATOM    987 H    LYS    63     120.649  78.605  68.402  1.00  0.00           H
ATOM    988  CA  LYS    63     119.597  79.697  69.948  1.00  0.00           C
ATOM    989  HA  LYS    63     118.859  80.472  69.743  1.00  0.00           H
ATOM    990  CB  LYS    63     118.920  78.340  70.296  1.00  0.00           C
ATOM    991  HB2 LYS    63     119.586  77.545  69.961  1.00  0.00           H
ATOM    992  HB3 LYS    63     118.733  78.277  71.368  1.00  0.00           H
ATOM    993  CG  LYS    63     117.548  78.060  69.692  1.00  0.00           C
ATOM    994  HG2 LYS    63     117.210  77.109  70.103  1.00  0.00           H
ATOM    995  HG3 LYS    63     116.932  78.863  70.096  1.00  0.00           H
ATOM    996  CD  LYS    63     117.581  78.097  68.129  1.00  0.00           C
ATOM    997  HD2 LYS    63     117.934  79.078  67.810  1.00  0.00           H
ATOM    998  HD3 LYS    63     118.268  77.300  67.846  1.00  0.00           H
ATOM    999  CE  LYS    63     116.198  77.885  67.570  1.00  0.00           C
ATOM   1000  HE2 LYS    63     115.854  76.919  67.941  1.00  0.00           H
ATOM   1001  HE3 LYS    63     115.511  78.600  68.024  1.00  0.00           H
ATOM   1002  NZ  LYS    63     116.247  77.882  66.134  1.00  0.00           N
ATOM   1003  HZ1 LYS    63     116.492  78.753  65.685  1.00  0.00           H
ATOM   1004  HZ2 LYS    63     116.973  77.250  65.830  1.00  0.00           H
ATOM   1005  HZ3 LYS    63     115.356  77.601  65.749  1.00  0.00           H
ATOM   1006 C    LYS    63     120.505  80.302  71.061  1.00  0.00           C
ATOM   1007 O    LYS    63     120.017  81.254  71.652  1.00  0.00           O
ATOM   1008 N    LEU    64     121.784  80.022  71.124  1.00  0.00           N
ATOM   1009 H    LEU    64     122.094  79.344  70.443  1.00  0.00           H
ATOM   1010  CA  LEU    64     122.723  80.803  71.973  1.00  0.00           C
ATOM   1011  HA  LEU    64     122.109  81.157  72.801  1.00  0.00           H
ATOM   1012  CB  LEU    64     123.789  79.807  72.506  1.00  0.00           C
ATOM   1013  HB2 LEU    64     124.231  79.251  71.679  1.00  0.00           H
ATOM   1014  HB3 LEU    64     124.501  80.428  73.051  1.00  0.00           H
ATOM   1015  CG  LEU    64     123.214  78.718  73.420  1.00  0.00           C
ATOM   1016  HG  LEU    64     122.394  78.186  72.937  1.00  0.00           H
ATOM   1017  CD1 LEU    64     124.164  77.586  73.838  1.00  0.00           C
ATOM   1018 1HD1 LEU    64     124.897  78.078  74.476  1.00  0.00           H
ATOM   1019 2HD1 LEU    64     123.679  76.866  74.498  1.00  0.00           H
ATOM   1020 3HD1 LEU    64     124.573  77.099  72.953  1.00  0.00           H
ATOM   1021  CD2 LEU    64     122.734  79.270  74.700  1.00  0.00           C
ATOM   1022 1HD2 LEU    64     122.184  78.549  75.305  1.00  0.00           H
ATOM   1023 2HD2 LEU    64     123.571  79.661  75.278  1.00  0.00           H
ATOM   1024 3HD2 LEU    64     122.057  80.111  74.549  1.00  0.00           H
ATOM   1025 C    LEU    64     123.406  82.028  71.298  1.00  0.00           C
ATOM   1026 O    LEU    64     124.295  82.676  71.840  1.00  0.00           O
ATOM   1027 N    ASP    65     122.959  82.357  70.079  1.00  0.00           N
ATOM   1028 H    ASP    65     122.267  81.821  69.575  1.00  0.00           H
ATOM   1029  CA  ASP    65     123.190  83.729  69.549  1.00  0.00           C
ATOM   1030  HA  ASP    65     124.178  83.985  69.930  1.00  0.00           H
ATOM   1031  CB  ASP    65     123.307  83.635  68.025  1.00  0.00           C
ATOM   1032  HB2 ASP    65     124.073  82.922  67.722  1.00  0.00           H
ATOM   1033  HB3 ASP    65     122.408  83.364  67.471  1.00  0.00           H
ATOM   1034  CG  ASP    65     123.632  84.977  67.395  1.00  0.00           C
ATOM   1035  OD1 ASP    65     122.656  85.580  66.933  1.00  0.00           O
ATOM   1036  OD2 ASP    65     124.876  85.354  67.279  1.00  0.00           O
ATOM   1037 C    ASP    65     122.214  84.733  70.201  1.00  0.00           C
ATOM   1038 O    ASP    65     122.614  85.779  70.581  1.00  0.00           O
ATOM   1039 N    SER    66     120.951  84.398  70.392  1.00  0.00           N
ATOM   1040 H    SER    66     120.605  83.474  70.177  1.00  0.00           H
ATOM   1041  CA  SER    66     119.921  85.331  70.940  1.00  0.00           C
ATOM   1042  HA  SER    66     120.177  86.361  70.694  1.00  0.00           H
ATOM   1043  CB  SER    66     118.537  85.063  70.252  1.00  0.00           C
ATOM   1044  HB2 SER    66     118.029  84.164  70.600  1.00  0.00           H
ATOM   1045  HB3 SER    66     117.897  85.925  70.441  1.00  0.00           H
ATOM   1046  OG  SER    66     118.761  84.820  68.836  1.00  0.00           O
ATOM   1047  HG  SER    66     119.227  85.550  68.422  1.00  0.00           H
ATOM   1048 C    SER    66     119.781  85.287  72.479  1.00  0.00           C
ATOM   1049 O    SER    66     118.701  85.010  73.054  1.00  0.00           O
ATOM   1050 N    GLY    67     120.956  85.423  73.118  1.00  0.00           N
ATOM   1051 H    GLY    67     121.784  85.675  72.596  1.00  0.00           H
ATOM   1052  CA  GLY    67     121.097  85.273  74.611  1.00  0.00           C
ATOM   1053  HA2 GLY    67     121.903  85.929  74.940  1.00  0.00           H
ATOM   1054  HA3 GLY    67     120.205  85.595  75.149  1.00  0.00           H
ATOM   1055 C    GLY    67     121.454  83.864  75.109  1.00  0.00           C
ATOM   1056 O    GLY    67     121.776  83.059  74.296  1.00  0.00           O
ATOM   1057 N    LYS    68     121.484  83.573  76.421  1.00  0.00           N
ATOM   1058 H    LYS    68     121.145  84.287  77.050  1.00  0.00           H
ATOM   1059  CA  LYS    68     122.231  82.438  76.980  1.00  0.00           C
ATOM   1060  HA  LYS    68     122.442  81.709  76.198  1.00  0.00           H
ATOM   1061  CB  LYS    68     123.556  82.875  77.535  1.00  0.00           C
ATOM   1062  HB2 LYS    68     123.474  83.608  78.337  1.00  0.00           H
ATOM   1063  HB3 LYS    68     124.046  82.065  78.076  1.00  0.00           H
ATOM   1064  CG  LYS    68     124.498  83.538  76.549  1.00  0.00           C
ATOM   1065  HG2 LYS    68     123.886  84.351  76.159  1.00  0.00           H
ATOM   1066  HG3 LYS    68     125.372  83.853  77.118  1.00  0.00           H
ATOM   1067  CD  LYS    68     125.108  82.690  75.514  1.00  0.00           C
ATOM   1068  HD2 LYS    68     125.626  81.828  75.933  1.00  0.00           H
ATOM   1069  HD3 LYS    68     124.377  82.262  74.828  1.00  0.00           H
ATOM   1070  CE  LYS    68     126.104  83.492  74.708  1.00  0.00           C
ATOM   1071  HE2 LYS    68     125.514  84.363  74.424  1.00  0.00           H
ATOM   1072  HE3 LYS    68     126.993  83.803  75.256  1.00  0.00           H
ATOM   1073  NZ  LYS    68     126.574  82.926  73.473  1.00  0.00           N
ATOM   1074  HZ1 LYS    68     125.891  82.610  72.800  1.00  0.00           H
ATOM   1075  HZ2 LYS    68     127.166  83.538  72.931  1.00  0.00           H
ATOM   1076  HZ3 LYS    68     127.074  82.083  73.718  1.00  0.00           H
ATOM   1077 C    LYS    68     121.495  81.822  78.123  1.00  0.00           C
ATOM   1078 O    LYS    68     121.323  80.595  78.124  1.00  0.00           O
ATOM   1079 N    GLU    69     121.071  82.636  79.093  1.00  0.00           N
ATOM   1080 H    GLU    69     121.188  83.640  79.096  1.00  0.00           H
ATOM   1081  CA  GLU    69     120.495  82.130  80.345  1.00  0.00           C
ATOM   1082  HA  GLU    69     121.096  81.284  80.679  1.00  0.00           H
ATOM   1083  CB  GLU    69     120.341  83.087  81.492  1.00  0.00           C
ATOM   1084  HB2 GLU    69     119.621  83.807  81.102  1.00  0.00           H
ATOM   1085  HB3 GLU    69     119.950  82.507  82.328  1.00  0.00           H
ATOM   1086  CG  GLU    69     121.562  83.838  82.071  1.00  0.00           C
ATOM   1087  HG2 GLU    69     121.287  84.167  83.074  1.00  0.00           H
ATOM   1088  HG3 GLU    69     122.460  83.221  82.056  1.00  0.00           H
ATOM   1089  CD  GLU    69     121.943  85.139  81.239  1.00  0.00           C
ATOM   1090  OE1 GLU    69     121.491  86.270  81.600  1.00  0.00           O
ATOM   1091  OE2 GLU    69     122.766  85.058  80.367  1.00  0.00           O
ATOM   1092 C    GLU    69     119.086  81.484  80.114  1.00  0.00           C
ATOM   1093 O    GLU    69     118.241  81.929  79.298  1.00  0.00           O
ATOM   1094 N    LEU    70     118.888  80.456  80.970  1.00  0.00           N
ATOM   1095 H    LEU    70     119.585  80.148  81.633  1.00  0.00           H
ATOM   1096  CA  LEU    70     117.592  79.736  81.012  1.00  0.00           C
ATOM   1097  HA  LEU    70     116.887  80.210  80.329  1.00  0.00           H
ATOM   1098  CB  LEU    70     117.737  78.314  80.612  1.00  0.00           C
ATOM   1099  HB2 LEU    70     118.617  77.892  81.099  1.00  0.00           H
ATOM   1100  HB3 LEU    70     116.890  77.747  80.998  1.00  0.00           H
ATOM   1101  CG  LEU    70     117.944  77.974  79.157  1.00  0.00           C
ATOM   1102  HG  LEU    70     118.877  78.378  78.766  1.00  0.00           H
ATOM   1103  CD1 LEU    70     117.851  76.466  79.027  1.00  0.00           C
ATOM   1104 1HD1 LEU    70     116.804  76.285  79.269  1.00  0.00           H
ATOM   1105 2HD1 LEU    70     118.201  76.081  78.069  1.00  0.00           H
ATOM   1106 3HD1 LEU    70     118.352  75.932  79.835  1.00  0.00           H
ATOM   1107  CD2 LEU    70     116.889  78.520  78.202  1.00  0.00           C
ATOM   1108 1HD2 LEU    70     116.877  79.596  78.380  1.00  0.00           H
ATOM   1109 2HD2 LEU    70     117.049  78.458  77.126  1.00  0.00           H
ATOM   1110 3HD2 LEU    70     115.941  78.020  78.398  1.00  0.00           H
ATOM   1111 C    LEU    70     116.909  79.896  82.343  1.00  0.00           C
ATOM   1112 O    LEU    70     117.245  79.143  83.266  1.00  0.00           O
ATOM   1113 N    LYS    71     115.966  80.846  82.496  1.00  0.00           N
ATOM   1114 H    LYS    71     115.685  81.468  81.752  1.00  0.00           H
ATOM   1115  CA  LYS    71     115.282  81.125  83.787  1.00  0.00           C
ATOM   1116  HA  LYS    71     115.329  80.236  84.416  1.00  0.00           H
ATOM   1117  CB  LYS    71     116.223  82.086  84.521  1.00  0.00           C
ATOM   1118  HB2 LYS    71     115.652  82.258  85.433  1.00  0.00           H
ATOM   1119  HB3 LYS    71     117.191  81.653  84.770  1.00  0.00           H
ATOM   1120  CG  LYS    71     116.505  83.470  83.858  1.00  0.00           C
ATOM   1121  HG2 LYS    71     116.701  83.484  82.786  1.00  0.00           H
ATOM   1122  HG3 LYS    71     115.564  84.019  83.853  1.00  0.00           H
ATOM   1123  CD  LYS    71     117.460  84.402  84.591  1.00  0.00           C
ATOM   1124  HD2 LYS    71     118.488  84.103  84.386  1.00  0.00           H
ATOM   1125  HD3 LYS    71     117.356  85.457  84.337  1.00  0.00           H
ATOM   1126  CE  LYS    71     117.341  84.368  86.124  1.00  0.00           C
ATOM   1127  HE2 LYS    71     117.221  83.337  86.457  1.00  0.00           H
ATOM   1128  HE3 LYS    71     118.248  84.790  86.556  1.00  0.00           H
ATOM   1129  NZ  LYS    71     116.245  85.146  86.665  1.00  0.00           N
ATOM   1130  HZ1 LYS    71     116.614  86.028  86.993  1.00  0.00           H
ATOM   1131  HZ2 LYS    71     115.437  85.224  86.065  1.00  0.00           H
ATOM   1132  HZ3 LYS    71     115.877  84.811  87.544  1.00  0.00           H
ATOM   1133 C    LYS    71     113.834  81.640  83.760  1.00  0.00           C
ATOM   1134 O    LYS    71     113.368  82.010  82.699  1.00  0.00           O
ATOM   1135 N    ILE    72     113.239  81.696  84.956  1.00  0.00           N
ATOM   1136 H    ILE    72     113.645  81.306  85.794  1.00  0.00           H
ATOM   1137  CA  ILE    72     111.935  82.335  85.121  1.00  0.00           C
ATOM   1138  HA  ILE    72     111.504  82.648  84.171  1.00  0.00           H
ATOM   1139  CB  ILE    72     110.924  81.227  85.679  1.00  0.00           C
ATOM   1140  HB  ILE    72     110.979  81.210  86.767  1.00  0.00           H
ATOM   1141  CG2 ILE    72     109.460  81.652  85.326  1.00  0.00           C
ATOM   1142 1HG2 ILE    72     108.771  81.123  85.984  1.00  0.00           H
ATOM   1143 2HG2 ILE    72     109.364  82.687  85.656  1.00  0.00           H
ATOM   1144 3HG2 ILE    72     109.203  81.638  84.267  1.00  0.00           H
ATOM   1145  CG1 ILE    72     111.076  79.812  85.000  1.00  0.00           C
ATOM   1146 2HG1 ILE    72     110.152  79.289  85.247  1.00  0.00           H
ATOM   1147 3HG1 ILE    72     111.145  79.842  83.912  1.00  0.00           H
ATOM   1148  CD1 ILE    72     111.974  78.913  85.781  1.00  0.00           C
ATOM   1149 1HD1 ILE    72     111.879  77.868  85.484  1.00  0.00           H
ATOM   1150 2HD1 ILE    72     112.993  79.154  85.479  1.00  0.00           H
ATOM   1151 3HD1 ILE    72     111.993  78.907  86.870  1.00  0.00           H
ATOM   1152 C    ILE    72     112.079  83.545  86.127  1.00  0.00           C
ATOM   1153 O    ILE    72     112.666  83.294  87.187  1.00  0.00           O
ATOM   1154 N    ASP    73     111.483  84.703  85.922  1.00  0.00           N
ATOM   1155 H    ASP    73     111.004  84.813  85.040  1.00  0.00           H
ATOM   1156  CA  ASP    73     111.526  85.970  86.739  1.00  0.00           C
ATOM   1157  HA  ASP    73     111.960  85.782  87.721  1.00  0.00           H
ATOM   1158  CB  ASP    73     112.275  87.029  85.893  1.00  0.00           C
ATOM   1159  HB2 ASP    73     111.912  87.057  84.865  1.00  0.00           H
ATOM   1160  HB3 ASP    73     112.060  88.024  86.283  1.00  0.00           H
ATOM   1161  CG  ASP    73     113.798  86.884  85.805  1.00  0.00           C
ATOM   1162  OD1 ASP    73     114.379  86.115  85.064  1.00  0.00           O
ATOM   1163  OD2 ASP    73     114.475  87.385  86.686  1.00  0.00           O
ATOM   1164 C    ASP    73     110.070  86.336  86.946  1.00  0.00           C
ATOM   1165 O    ASP    73     109.367  86.521  85.967  1.00  0.00           O
ATOM   1166 N    ILE    74     109.793  86.712  88.227  1.00  0.00           N
ATOM   1167 H    ILE    74     110.553  86.484  88.852  1.00  0.00           H
ATOM   1168  CA  ILE    74     108.542  87.139  88.751  1.00  0.00           C
ATOM   1169  HA  ILE    74     107.864  87.170  87.898  1.00  0.00           H
ATOM   1170  CB  ILE    74     107.859  86.125  89.688  1.00  0.00           C
ATOM   1171  HB  ILE    74     108.506  86.043  90.561  1.00  0.00           H
ATOM   1172  CG2 ILE    74     106.496  86.616  90.256  1.00  0.00           C
ATOM   1173 1HG2 ILE    74     105.828  86.619  89.395  1.00  0.00           H
ATOM   1174 2HG2 ILE    74     106.169  85.828  90.934  1.00  0.00           H
ATOM   1175 3HG2 ILE    74     106.654  87.535  90.820  1.00  0.00           H
ATOM   1176  CG1 ILE    74     107.785  84.714  89.046  1.00  0.00           C
ATOM   1177 2HG1 ILE    74     107.264  84.726  88.088  1.00  0.00           H
ATOM   1178 3HG1 ILE    74     108.798  84.358  88.858  1.00  0.00           H
ATOM   1179  CD1 ILE    74     106.868  83.703  89.809  1.00  0.00           C
ATOM   1180 1HD1 ILE    74     105.832  83.930  89.555  1.00  0.00           H
ATOM   1181 2HD1 ILE    74     107.007  82.707  89.389  1.00  0.00           H
ATOM   1182 3HD1 ILE    74     107.072  83.833  90.872  1.00  0.00           H
ATOM   1183 C    ILE    74     108.595  88.550  89.338  1.00  0.00           C
ATOM   1184 O    ILE    74     109.427  88.878  90.162  1.00  0.00           O
ATOM   1185 N    ILE    75     107.558  89.311  88.925  1.00  0.00           N
ATOM   1186 H    ILE    75     106.870  88.907  88.305  1.00  0.00           H
ATOM   1187  CA  ILE    75     107.544  90.744  89.166  1.00  0.00           C
ATOM   1188  HA  ILE    75     108.104  90.942  90.080  1.00  0.00           H
ATOM   1189  CB  ILE    75     108.263  91.541  88.002  1.00  0.00           C
ATOM   1190  HB  ILE    75     107.504  92.197  87.575  1.00  0.00           H
ATOM   1191  CG2 ILE    75     109.267  92.393  88.624  1.00  0.00           C
ATOM   1192 1HG2 ILE    75     108.825  92.927  89.465  1.00  0.00           H
ATOM   1193 2HG2 ILE    75     110.077  91.703  88.858  1.00  0.00           H
ATOM   1194 3HG2 ILE    75     109.587  93.205  87.970  1.00  0.00           H
ATOM   1195  CG1 ILE    75     108.911  90.639  86.878  1.00  0.00           C
ATOM   1196 2HG1 ILE    75     109.771  90.108  87.286  1.00  0.00           H
ATOM   1197 3HG1 ILE    75     108.168  89.872  86.658  1.00  0.00           H
ATOM   1198  CD1 ILE    75     109.327  91.387  85.592  1.00  0.00           C
ATOM   1199 1HD1 ILE    75     109.829  90.680  84.931  1.00  0.00           H
ATOM   1200 2HD1 ILE    75     108.414  91.871  85.245  1.00  0.00           H
ATOM   1201 3HD1 ILE    75     110.023  92.150  85.938  1.00  0.00           H
ATOM   1202 C    ILE    75     106.040  91.190  89.435  1.00  0.00           C
ATOM   1203 O    ILE    75     105.350  91.590  88.470  1.00  0.00           O
ATOM   1204 N    PRO    76     105.576  91.329  90.672  1.00  0.00           N
ATOM   1205  CD  PRO    76     106.085  90.662  91.844  1.00  0.00           C
ATOM   1206  HD2 PRO    76     106.899  91.192  92.337  1.00  0.00           H
ATOM   1207  HD3 PRO    76     106.537  89.716  91.546  1.00  0.00           H
ATOM   1208  CG  PRO    76     104.896  90.343  92.736  1.00  0.00           C
ATOM   1209  HG2 PRO    76     105.216  90.208  93.769  1.00  0.00           H
ATOM   1210  HG3 PRO    76     104.358  89.417  92.534  1.00  0.00           H
ATOM   1211  CB  PRO    76     103.940  91.482  92.362  1.00  0.00           C
ATOM   1212  HB2 PRO    76     104.206  92.297  93.035  1.00  0.00           H
ATOM   1213  HB3 PRO    76     102.868  91.286  92.377  1.00  0.00           H
ATOM   1214  CA  PRO    76     104.304  91.981  90.970  1.00  0.00           C
ATOM   1215  HA  PRO    76     103.577  91.683  90.214  1.00  0.00           H
ATOM   1216 C    PRO    76     104.458  93.546  90.924  1.00  0.00           C
ATOM   1217 O    PRO    76     105.583  94.114  90.973  1.00  0.00           O
ATOM   1218 N    ASN    77     103.347  94.256  90.749  1.00  0.00           N
ATOM   1219 H    ASN    77     102.518  93.684  90.677  1.00  0.00           H
ATOM   1220  CA  ASN    77     103.399  95.709  90.538  1.00  0.00           C
ATOM   1221  HA  ASN    77     104.294  96.138  90.986  1.00  0.00           H
ATOM   1222  CB  ASN    77     103.534  96.144  89.107  1.00  0.00           C
ATOM   1223  HB2 ASN    77     104.269  95.581  88.532  1.00  0.00           H
ATOM   1224  HB3 ASN    77     102.592  96.011  88.574  1.00  0.00           H
ATOM   1225  CG  ASN    77     103.765  97.672  88.954  1.00  0.00           C
ATOM   1226  OD1 ASN    77     103.957  98.450  89.881  1.00  0.00           O
ATOM   1227  ND2 ASN    77     103.619  98.128  87.751  1.00  0.00           N
ATOM   1228 1HD2 ASN    77     103.811  99.110  87.611  1.00  0.00           H
ATOM   1229 2HD2 ASN    77     103.386  97.525  86.975  1.00  0.00           H
ATOM   1230 C    ASN    77     102.123  96.327  91.189  1.00  0.00           C
ATOM   1231 O    ASN    77     101.171  96.619  90.485  1.00  0.00           O
ATOM   1232 N    PRO    78     102.018  96.513  92.535  1.00  0.00           N
ATOM   1233  CD  PRO    78     103.099  96.268  93.558  1.00  0.00           C
ATOM   1234  HD2 PRO    78     104.092  96.581  93.235  1.00  0.00           H
ATOM   1235  HD3 PRO    78     103.074  95.184  93.672  1.00  0.00           H
ATOM   1236  CG  PRO    78     102.589  97.042  94.748  1.00  0.00           C
ATOM   1237  HG2 PRO    78     102.793  98.112  94.728  1.00  0.00           H
ATOM   1238  HG3 PRO    78     102.951  96.641  95.695  1.00  0.00           H
ATOM   1239  CB  PRO    78     101.104  96.838  94.633  1.00  0.00           C
ATOM   1240  HB2 PRO    78     100.576  97.645  95.142  1.00  0.00           H
ATOM   1241  HB3 PRO    78     100.887  95.883  95.112  1.00  0.00           H
ATOM   1242  CA  PRO    78     100.786  96.898  93.202  1.00  0.00           C
ATOM   1243  HA  PRO    78      99.997  96.157  93.072  1.00  0.00           H
ATOM   1244 C    PRO    78     100.223  98.212  92.767  1.00  0.00           C
ATOM   1245 O    PRO    78      98.952  98.292  92.710  1.00  0.00           O
ATOM   1246 N    GLN    79     101.033  99.126  92.278  1.00  0.00           N
ATOM   1247 H    GLN    79     102.035  99.008  92.324  1.00  0.00           H
ATOM   1248  CA  GLN    79     100.468 100.346  91.758  1.00  0.00           C
ATOM   1249  HA  GLN    79      99.882 100.842  92.531  1.00  0.00           H
ATOM   1250  CB  GLN    79     101.683 101.297  91.484  1.00  0.00           C
ATOM   1251  HB2 GLN    79     102.436 100.813  90.862  1.00  0.00           H
ATOM   1252  HB3 GLN    79     101.345 102.223  91.019  1.00  0.00           H
ATOM   1253  CG  GLN    79     102.392 101.719  92.741  1.00  0.00           C
ATOM   1254  HG2 GLN    79     102.514 100.845  93.380  1.00  0.00           H
ATOM   1255  HG3 GLN    79     103.337 102.203  92.493  1.00  0.00           H
ATOM   1256  CD  GLN    79     101.612 102.740  93.560  1.00  0.00           C
ATOM   1257  OE1 GLN    79     100.439 103.041  93.392  1.00  0.00           O
ATOM   1258  NE2 GLN    79     102.221 103.204  94.690  1.00  0.00           N
ATOM   1259 1HE2 GLN    79     101.641 103.770  95.293  1.00  0.00           H
ATOM   1260 2HE2 GLN    79     103.216 103.148  94.851  1.00  0.00           H
ATOM   1261 C    GLN    79      99.631 100.226  90.428  1.00  0.00           C
ATOM   1262 O    GLN    79      98.849 101.113  90.048  1.00  0.00           O
ATOM   1263 N    GLU    80      99.673  99.092  89.784  1.00  0.00           N
ATOM   1264 H    GLU    80     100.407  98.436  90.008  1.00  0.00           H
ATOM   1265  CA  GLU    80      98.872  98.685  88.630  1.00  0.00           C
ATOM   1266  HA  GLU    80      98.134  99.447  88.381  1.00  0.00           H
ATOM   1267  CB  GLU    80      99.890  98.464  87.464  1.00  0.00           C
ATOM   1268  HB2 GLU    80     100.683  97.765  87.728  1.00  0.00           H
ATOM   1269  HB3 GLU    80      99.369  98.003  86.625  1.00  0.00           H
ATOM   1270  CG  GLU    80     100.468  99.797  86.971  1.00  0.00           C
ATOM   1271  HG2 GLU    80      99.666 100.520  86.824  1.00  0.00           H
ATOM   1272  HG3 GLU    80     101.193 100.050  87.744  1.00  0.00           H
ATOM   1273  CD  GLU    80     101.130  99.675  85.618  1.00  0.00           C
ATOM   1274  OE1 GLU    80     101.649  98.634  85.208  1.00  0.00           O
ATOM   1275  OE2 GLU    80     101.083 100.612  84.808  1.00  0.00           O
ATOM   1276 C    GLU    80      97.930  97.486  88.894  1.00  0.00           C
ATOM   1277 O    GLU    80      97.287  96.994  87.943  1.00  0.00           O
ATOM   1278 N    ARG    81      97.831  96.913  90.116  1.00  0.00           N
ATOM   1279 H    ARG    81      98.359  97.326  90.871  1.00  0.00           H
ATOM   1280  CA  ARG    81      97.157  95.676  90.432  1.00  0.00           C
ATOM   1281  HA  ARG    81      97.437  95.393  91.447  1.00  0.00           H
ATOM   1282  CB  ARG    81      95.625  95.812  90.424  1.00  0.00           C
ATOM   1283  HB2 ARG    81      95.231  96.187  89.479  1.00  0.00           H
ATOM   1284  HB3 ARG    81      95.104  94.860  90.526  1.00  0.00           H
ATOM   1285  CG  ARG    81      95.095  96.699  91.564  1.00  0.00           C
ATOM   1286  HG2 ARG    81      94.016  96.733  91.410  1.00  0.00           H
ATOM   1287  HG3 ARG    81      95.398  96.396  92.566  1.00  0.00           H
ATOM   1288  CD  ARG    81      95.418  98.134  91.507  1.00  0.00           C
ATOM   1289  HD2 ARG    81      94.891  98.608  92.336  1.00  0.00           H
ATOM   1290  HD3 ARG    81      96.481  98.297  91.681  1.00  0.00           H
ATOM   1291  NE  ARG    81      95.038  98.825  90.262  1.00  0.00           N
ATOM   1292  HE  ARG    81      94.423  98.247  89.709  1.00  0.00           H
ATOM   1293  CZ  ARG    81      95.296 100.126  89.948  1.00  0.00           C
ATOM   1294  NH1 ARG    81      95.730 101.082  90.749  1.00  0.00           N
ATOM   1295 1HH1 ARG    81      95.695 100.916  91.745  1.00  0.00           H
ATOM   1296 2HH1 ARG    81      95.822 102.043  90.454  1.00  0.00           H
ATOM   1297  NH2 ARG    81      95.098 100.559  88.755  1.00  0.00           N
ATOM   1298 1HH2 ARG    81      94.469 100.104  88.109  1.00  0.00           H
ATOM   1299 2HH2 ARG    81      95.329 101.530  88.597  1.00  0.00           H
ATOM   1300 C    ARG    81      97.692  94.457  89.633  1.00  0.00           C
ATOM   1301 O    ARG    81      97.019  93.461  89.700  1.00  0.00           O
ATOM   1302 N    THR    82      98.709  94.502  88.824  1.00  0.00           N
ATOM   1303 H    THR    82      99.201  95.370  88.668  1.00  0.00           H
ATOM   1304  CA  THR    82      99.244  93.330  87.969  1.00  0.00           C
ATOM   1305  HA  THR    82      98.431  92.668  87.670  1.00  0.00           H
ATOM   1306  CB  THR    82      99.976  93.772  86.724  1.00  0.00           C
ATOM   1307  HB  THR    82     100.497  92.875  86.391  1.00  0.00           H
ATOM   1308  CG2 THR    82      98.982  94.320  85.672  1.00  0.00           C
ATOM   1309 1HG2 THR    82      99.472  94.459  84.708  1.00  0.00           H
ATOM   1310 2HG2 THR    82      98.080  93.711  85.611  1.00  0.00           H
ATOM   1311 3HG2 THR    82      98.557  95.232  86.090  1.00  0.00           H
ATOM   1312  OG1 THR    82     101.011  94.732  87.017  1.00  0.00           O
ATOM   1313  HG1 THR    82     101.779  94.342  87.442  1.00  0.00           H
ATOM   1314 C    THR    82     100.094  92.449  88.838  1.00  0.00           C
ATOM   1315 O    THR    82     100.871  92.898  89.700  1.00  0.00           O
ATOM   1316 N    LEU    83     100.113  91.145  88.405  1.00  0.00           N
ATOM   1317 H    LEU    83      99.481  90.860  87.671  1.00  0.00           H
ATOM   1318  CA  LEU    83     101.298  90.264  88.629  1.00  0.00           C
ATOM   1319  HA  LEU    83     101.998  90.742  89.314  1.00  0.00           H
ATOM   1320  CB  LEU    83     100.785  89.002  89.307  1.00  0.00           C
ATOM   1321  HB2 LEU    83     100.346  89.314  90.254  1.00  0.00           H
ATOM   1322  HB3 LEU    83      99.978  88.583  88.705  1.00  0.00           H
ATOM   1323  CG  LEU    83     101.624  87.811  89.424  1.00  0.00           C
ATOM   1324  HG  LEU    83     101.912  87.458  88.434  1.00  0.00           H
ATOM   1325  CD1 LEU    83     102.911  88.235  90.112  1.00  0.00           C
ATOM   1326 1HD1 LEU    83     102.657  88.523  91.132  1.00  0.00           H
ATOM   1327 2HD1 LEU    83     103.674  87.456  90.103  1.00  0.00           H
ATOM   1328 3HD1 LEU    83     103.339  89.123  89.646  1.00  0.00           H
ATOM   1329  CD2 LEU    83     100.821  86.707  90.187  1.00  0.00           C
ATOM   1330 1HD2 LEU    83     100.379  87.003  91.138  1.00  0.00           H
ATOM   1331 2HD2 LEU    83     100.043  86.401  89.487  1.00  0.00           H
ATOM   1332 3HD2 LEU    83     101.518  85.895  90.394  1.00  0.00           H
ATOM   1333 C    LEU    83     101.921  89.844  87.229  1.00  0.00           C
ATOM   1334 O    LEU    83     101.141  89.418  86.353  1.00  0.00           O
ATOM   1335 N    THR    84     103.197  89.982  87.027  1.00  0.00           N
ATOM   1336 H    THR    84     103.649  90.531  87.744  1.00  0.00           H
ATOM   1337  CA  THR    84     103.872  89.619  85.825  1.00  0.00           C
ATOM   1338  HA  THR    84     103.239  89.067  85.130  1.00  0.00           H
ATOM   1339  CB  THR    84     104.574  90.780  85.153  1.00  0.00           C
ATOM   1340  HB  THR    84     105.167  91.204  85.964  1.00  0.00           H
ATOM   1341  CG2 THR    84     105.478  90.482  83.967  1.00  0.00           C
ATOM   1342 1HG2 THR    84     105.068  89.924  83.125  1.00  0.00           H
ATOM   1343 2HG2 THR    84     105.790  91.411  83.489  1.00  0.00           H
ATOM   1344 3HG2 THR    84     106.286  89.842  84.320  1.00  0.00           H
ATOM   1345  OG1 THR    84     103.495  91.684  84.601  1.00  0.00           O
ATOM   1346  HG1 THR    84     103.073  91.971  85.414  1.00  0.00           H
ATOM   1347 C    THR    84     104.864  88.478  86.152  1.00  0.00           C
ATOM   1348 O    THR    84     105.571  88.561  87.163  1.00  0.00           O
ATOM   1349 N    LEU    85     104.942  87.411  85.334  1.00  0.00           N
ATOM   1350 H    LEU    85     104.247  87.429  84.601  1.00  0.00           H
ATOM   1351  CA  LEU    85     105.892  86.290  85.271  1.00  0.00           C
ATOM   1352  HA  LEU    85     106.668  86.570  85.982  1.00  0.00           H
ATOM   1353  CB  LEU    85     105.246  85.022  85.718  1.00  0.00           C
ATOM   1354  HB2 LEU    85     105.241  85.155  86.800  1.00  0.00           H
ATOM   1355  HB3 LEU    85     104.212  84.964  85.376  1.00  0.00           H
ATOM   1356  CG  LEU    85     106.089  83.699  85.443  1.00  0.00           C
ATOM   1357  HG  LEU    85     107.098  83.782  85.847  1.00  0.00           H
ATOM   1358  CD1 LEU    85     105.438  82.621  86.284  1.00  0.00           C
ATOM   1359 1HD1 LEU    85     104.382  82.604  86.014  1.00  0.00           H
ATOM   1360 2HD1 LEU    85     105.779  81.591  86.181  1.00  0.00           H
ATOM   1361 3HD1 LEU    85     105.603  82.851  87.337  1.00  0.00           H
ATOM   1362  CD2 LEU    85     106.022  83.089  84.054  1.00  0.00           C
ATOM   1363 1HD2 LEU    85     105.076  83.273  83.545  1.00  0.00           H
ATOM   1364 2HD2 LEU    85     106.747  83.601  83.421  1.00  0.00           H
ATOM   1365 3HD2 LEU    85     106.269  82.031  84.134  1.00  0.00           H
ATOM   1366 C    LEU    85     106.459  86.180  83.824  1.00  0.00           C
ATOM   1367 O    LEU    85     105.803  86.265  82.814  1.00  0.00           O
ATOM   1368 N    VAL    86     107.811  85.995  83.760  1.00  0.00           N
ATOM   1369 H    VAL    86     108.229  86.027  84.679  1.00  0.00           H
ATOM   1370  CA  VAL    86     108.651  86.074  82.538  1.00  0.00           C
ATOM   1371  HA  VAL    86     108.045  86.040  81.633  1.00  0.00           H
ATOM   1372  CB  VAL    86     109.608  87.296  82.570  1.00  0.00           C
ATOM   1373  HB  VAL    86     110.362  87.138  83.341  1.00  0.00           H
ATOM   1374  CG1 VAL    86     110.436  87.461  81.263  1.00  0.00           C
ATOM   1375 1HG1 VAL    86     110.943  86.501  81.166  1.00  0.00           H
ATOM   1376 2HG1 VAL    86     109.799  87.646  80.398  1.00  0.00           H
ATOM   1377 3HG1 VAL    86     111.216  88.215  81.371  1.00  0.00           H
ATOM   1378  CG2 VAL    86     108.871  88.651  82.747  1.00  0.00           C
ATOM   1379 1HG2 VAL    86     107.880  88.495  82.320  1.00  0.00           H
ATOM   1380 2HG2 VAL    86     108.662  88.883  83.791  1.00  0.00           H
ATOM   1381 3HG2 VAL    86     109.475  89.509  82.450  1.00  0.00           H
ATOM   1382 C    VAL    86     109.505  84.824  82.483  1.00  0.00           C
ATOM   1383 O    VAL    86     109.975  84.268  83.471  1.00  0.00           O
ATOM   1384 N    ASH    87     109.831  84.262  81.321  1.00  0.00           N
ATOM   1385 H    ASH    87     109.301  84.693  80.577  1.00  0.00           H
ATOM   1386  CA  ASH    87     110.923  83.270  81.071  1.00  0.00           C
ATOM   1387  HA  ASH    87     111.560  83.289  81.956  1.00  0.00           H
ATOM   1388  CB  ASH    87     110.314  81.824  81.012  1.00  0.00           C
ATOM   1389  HB2 ASH    87     111.084  81.066  81.161  1.00  0.00           H
ATOM   1390  HB3 ASH    87     109.712  81.747  81.917  1.00  0.00           H
ATOM   1391  CG  ASH    87     109.436  81.462  79.761  1.00  0.00           C
ATOM   1392  OD1 ASH    87     108.282  81.161  79.660  1.00  0.00           O
ATOM   1393  OD2 ASH    87     110.151  81.426  78.605  1.00  0.00           O
ATOM   1394  HD2 ASH    87     109.588  80.962  77.982  1.00  0.00           H
ATOM   1395 C    ASH    87     111.744  83.581  79.809  1.00  0.00           C
ATOM   1396 O    ASH    87     111.232  84.177  78.833  1.00  0.00           O
ATOM   1397 N    THR    88     112.929  83.055  79.740  1.00  0.00           N
ATOM   1398 H    THR    88     113.308  82.497  80.492  1.00  0.00           H
ATOM   1399  CA  THR    88     113.881  83.411  78.635  1.00  0.00           C
ATOM   1400  HA  THR    88     113.736  84.429  78.275  1.00  0.00           H
ATOM   1401  CB  THR    88     115.214  83.584  79.312  1.00  0.00           C
ATOM   1402  HB  THR    88     115.892  83.922  78.529  1.00  0.00           H
ATOM   1403  CG2 THR    88     115.214  84.665  80.364  1.00  0.00           C
ATOM   1404 1HG2 THR    88     114.930  85.597  79.876  1.00  0.00           H
ATOM   1405 2HG2 THR    88     114.523  84.359  81.149  1.00  0.00           H
ATOM   1406 3HG2 THR    88     116.247  84.840  80.667  1.00  0.00           H
ATOM   1407  OG1 THR    88     115.602  82.447  80.011  1.00  0.00           O
ATOM   1408  HG1 THR    88     116.537  82.410  79.797  1.00  0.00           H
ATOM   1409 C    THR    88     113.937  82.371  77.515  1.00  0.00           C
ATOM   1410 O    THR    88     115.006  82.091  76.960  1.00  0.00           O
ATOM   1411 N    GLY    89     112.900  81.493  77.404  1.00  0.00           N
ATOM   1412 H    GLY    89     111.975  81.819  77.643  1.00  0.00           H
ATOM   1413  CA  GLY    89     112.808  80.190  76.767  1.00  0.00           C
ATOM   1414  HA2 GLY    89     113.652  79.570  77.068  1.00  0.00           H
ATOM   1415  HA3 GLY    89     111.933  79.652  77.131  1.00  0.00           H
ATOM   1416 C    GLY    89     112.651  80.088  75.293  1.00  0.00           C
ATOM   1417 O    GLY    89     113.075  81.055  74.610  1.00  0.00           O
ATOM   1418 N    ILE    90     111.951  79.044  74.735  1.00  0.00           N
ATOM   1419 H    ILE    90     111.540  78.343  75.334  1.00  0.00           H
ATOM   1420  CA  ILE    90     111.855  78.779  73.273  1.00  0.00           C
ATOM   1421  HA  ILE    90     112.831  78.943  72.816  1.00  0.00           H
ATOM   1422  CB  ILE    90     111.453  77.350  72.870  1.00  0.00           C
ATOM   1423  HB  ILE    90     112.241  76.664  73.179  1.00  0.00           H
ATOM   1424  CG2 ILE    90     110.181  77.018  73.642  1.00  0.00           C
ATOM   1425 1HG2 ILE    90     109.470  77.837  73.537  1.00  0.00           H
ATOM   1426 2HG2 ILE    90     109.813  76.059  73.278  1.00  0.00           H
ATOM   1427 3HG2 ILE    90     110.364  76.937  74.714  1.00  0.00           H
ATOM   1428  CG1 ILE    90     111.318  77.106  71.346  1.00  0.00           C
ATOM   1429 2HG1 ILE    90     110.515  77.693  70.900  1.00  0.00           H
ATOM   1430 3HG1 ILE    90     112.268  77.532  71.024  1.00  0.00           H
ATOM   1431  CD1 ILE    90     111.120  75.627  70.832  1.00  0.00           C
ATOM   1432 1HD1 ILE    90     111.169  75.580  69.744  1.00  0.00           H
ATOM   1433 2HD1 ILE    90     111.779  74.879  71.271  1.00  0.00           H
ATOM   1434 3HD1 ILE    90     110.185  75.194  71.187  1.00  0.00           H
ATOM   1435 C    ILE    90     111.043  79.787  72.526  1.00  0.00           C
ATOM   1436 O    ILE    90     111.367  80.164  71.400  1.00  0.00           O
ATOM   1437 N    GLY    91     110.026  80.271  73.175  1.00  0.00           N
ATOM   1438 H    GLY    91     109.852  79.975  74.125  1.00  0.00           H
ATOM   1439  CA  GLY    91     109.135  81.275  72.688  1.00  0.00           C
ATOM   1440  HA2 GLY    91     108.465  81.606  73.482  1.00  0.00           H
ATOM   1441  HA3 GLY    91     109.665  82.054  72.140  1.00  0.00           H
ATOM   1442 C    GLY    91     108.205  80.795  71.598  1.00  0.00           C
ATOM   1443 O    GLY    91     108.429  79.857  70.825  1.00  0.00           O
ATOM   1444 N    MET    92     107.203  81.577  71.314  1.00  0.00           N
ATOM   1445 H    MET    92     107.186  82.404  71.893  1.00  0.00           H
ATOM   1446  CA  MET    92     106.044  81.386  70.416  1.00  0.00           C
ATOM   1447  HA  MET    92     106.143  80.421  69.918  1.00  0.00           H
ATOM   1448  CB  MET    92     104.760  81.440  71.195  1.00  0.00           C
ATOM   1449  HB2 MET    92     104.821  82.395  71.717  1.00  0.00           H
ATOM   1450  HB3 MET    92     103.889  81.287  70.558  1.00  0.00           H
ATOM   1451  CG  MET    92     104.665  80.378  72.293  1.00  0.00           C
ATOM   1452  HG2 MET    92     104.564  79.435  71.756  1.00  0.00           H
ATOM   1453  HG3 MET    92     105.598  80.376  72.856  1.00  0.00           H
ATOM   1454  SD  MET    92     103.324  80.663  73.455  1.00  0.00           S
ATOM   1455  CE  MET    92     104.084  81.647  74.731  1.00  0.00           C
ATOM   1456  HE1 MET    92     104.950  81.077  75.068  1.00  0.00           H
ATOM   1457  HE2 MET    92     104.398  82.592  74.289  1.00  0.00           H
ATOM   1458  HE3 MET    92     103.449  81.751  75.611  1.00  0.00           H
ATOM   1459 C    MET    92     106.093  82.506  69.290  1.00  0.00           C
ATOM   1460 O    MET    92     106.567  83.652  69.522  1.00  0.00           O
ATOM   1461 N    THR    93     105.534  82.162  68.102  1.00  0.00           N
ATOM   1462 H    THR    93     105.034  81.289  68.188  1.00  0.00           H
ATOM   1463  CA  THR    93     105.225  83.014  66.938  1.00  0.00           C
ATOM   1464  HA  THR    93     105.404  84.071  67.136  1.00  0.00           H
ATOM   1465  CB  THR    93     106.175  82.771  65.753  1.00  0.00           C
ATOM   1466  HB  THR    93     107.165  82.887  66.193  1.00  0.00           H
ATOM   1467  CG2 THR    93     106.106  81.391  65.154  1.00  0.00           C
ATOM   1468 1HG2 THR    93     106.103  80.621  65.925  1.00  0.00           H
ATOM   1469 2HG2 THR    93     105.202  81.299  64.551  1.00  0.00           H
ATOM   1470 3HG2 THR    93     107.016  81.316  64.559  1.00  0.00           H
ATOM   1471  OG1 THR    93     105.921  83.639  64.719  1.00  0.00           O
ATOM   1472  HG1 THR    93     106.622  83.546  64.070  1.00  0.00           H
ATOM   1473 C    THR    93     103.691  82.897  66.638  1.00  0.00           C
ATOM   1474 O    THR    93     102.922  82.255  67.357  1.00  0.00           O
ATOM   1475 N    LYS    94     103.182  83.585  65.568  1.00  0.00           N
ATOM   1476 H    LYS    94     103.834  83.986  64.909  1.00  0.00           H
ATOM   1477  CA  LYS    94     101.724  83.740  65.294  1.00  0.00           C
ATOM   1478  HA  LYS    94     101.426  84.348  66.148  1.00  0.00           H
ATOM   1479  CB  LYS    94     101.564  84.649  64.020  1.00  0.00           C
ATOM   1480  HB2 LYS    94     102.191  85.526  64.180  1.00  0.00           H
ATOM   1481  HB3 LYS    94     101.783  84.006  63.168  1.00  0.00           H
ATOM   1482  CG  LYS    94     100.071  85.088  63.927  1.00  0.00           C
ATOM   1483  HG2 LYS    94      99.391  84.243  63.816  1.00  0.00           H
ATOM   1484  HG3 LYS    94      99.715  85.622  64.808  1.00  0.00           H
ATOM   1485  CD  LYS    94      99.940  85.982  62.684  1.00  0.00           C
ATOM   1486  HD2 LYS    94     100.464  85.546  61.834  1.00  0.00           H
ATOM   1487  HD3 LYS    94      98.869  86.057  62.492  1.00  0.00           H
ATOM   1488  CE  LYS    94     100.392  87.409  62.949  1.00  0.00           C
ATOM   1489  HE2 LYS    94     100.445  87.498  64.034  1.00  0.00           H
ATOM   1490  HE3 LYS    94     101.386  87.557  62.527  1.00  0.00           H
ATOM   1491  NZ  LYS    94      99.519  88.434  62.321  1.00  0.00           N
ATOM   1492  HZ1 LYS    94      98.657  88.476  62.845  1.00  0.00           H
ATOM   1493  HZ2 LYS    94      99.951  89.345  62.373  1.00  0.00           H
ATOM   1494  HZ3 LYS    94      99.391  88.370  61.321  1.00  0.00           H
ATOM   1495 C    LYS    94     100.913  82.393  65.347  1.00  0.00           C
ATOM   1496 O    LYS    94      99.980  82.387  66.174  1.00  0.00           O
ATOM   1497 N    ALA    95     101.195  81.291  64.661  1.00  0.00           N
ATOM   1498 H    ALA    95     101.872  81.429  63.925  1.00  0.00           H
ATOM   1499  CA  ALA    95     100.400  80.034  64.750  1.00  0.00           C
ATOM   1500  HA  ALA    95      99.340  80.254  64.882  1.00  0.00           H
ATOM   1501  CB  ALA    95     100.569  79.293  63.459  1.00  0.00           C
ATOM   1502  HB1 ALA    95     100.375  80.010  62.662  1.00  0.00           H
ATOM   1503  HB2 ALA    95     101.579  78.887  63.401  1.00  0.00           H
ATOM   1504  HB3 ALA    95      99.881  78.457  63.337  1.00  0.00           H
ATOM   1505 C    ALA    95     100.759  79.187  66.008  1.00  0.00           C
ATOM   1506 O    ALA    95     100.015  78.312  66.470  1.00  0.00           O
ATOM   1507 N    ASP    96     101.823  79.518  66.733  1.00  0.00           N
ATOM   1508 H    ASP    96     102.455  80.116  66.221  1.00  0.00           H
ATOM   1509  CA  ASP    96     102.261  78.859  67.904  1.00  0.00           C
ATOM   1510  HA  ASP    96     102.063  77.789  67.847  1.00  0.00           H
ATOM   1511  CB  ASP    96     103.813  78.834  67.926  1.00  0.00           C
ATOM   1512  HB2 ASP    96     104.185  78.391  67.002  1.00  0.00           H
ATOM   1513  HB3 ASP    96     104.224  79.843  67.889  1.00  0.00           H
ATOM   1514  CG  ASP    96     104.383  78.001  69.075  1.00  0.00           C
ATOM   1515  OD1 ASP    96     105.431  78.298  69.698  1.00  0.00           O
ATOM   1516  OD2 ASP    96     103.730  76.914  69.320  1.00  0.00           O
ATOM   1517 C    ASP    96     101.699  79.430  69.184  1.00  0.00           C
ATOM   1518 O    ASP    96     101.366  78.756  70.202  1.00  0.00           O
ATOM   1519 N    LEU    97     101.509  80.769  69.129  1.00  0.00           N
ATOM   1520 H    LEU    97     101.989  81.261  68.389  1.00  0.00           H
ATOM   1521  CA  LEU    97     100.859  81.520  70.236  1.00  0.00           C
ATOM   1522  HA  LEU    97     101.431  81.242  71.121  1.00  0.00           H
ATOM   1523  CB  LEU    97     100.989  83.021  69.903  1.00  0.00           C
ATOM   1524  HB2 LEU    97     102.074  83.126  69.939  1.00  0.00           H
ATOM   1525  HB3 LEU    97     100.686  83.257  68.883  1.00  0.00           H
ATOM   1526  CG  LEU    97     100.461  84.081  70.969  1.00  0.00           C
ATOM   1527  HG  LEU    97      99.373  84.043  71.011  1.00  0.00           H
ATOM   1528  CD1 LEU    97     100.904  83.731  72.346  1.00  0.00           C
ATOM   1529 1HD1 LEU    97     101.817  83.147  72.237  1.00  0.00           H
ATOM   1530 2HD1 LEU    97     101.025  84.519  73.089  1.00  0.00           H
ATOM   1531 3HD1 LEU    97     100.303  82.890  72.693  1.00  0.00           H
ATOM   1532  CD2 LEU    97     101.016  85.459  70.632  1.00  0.00           C
ATOM   1533 1HD2 LEU    97     100.629  85.707  69.643  1.00  0.00           H
ATOM   1534 2HD2 LEU    97     100.768  86.222  71.369  1.00  0.00           H
ATOM   1535 3HD2 LEU    97     102.099  85.500  70.513  1.00  0.00           H
ATOM   1536 C    LEU    97      99.394  81.138  70.374  1.00  0.00           C
ATOM   1537 O    LEU    97      98.967  80.822  71.498  1.00  0.00           O
ATOM   1538 N    ILE    98      98.571  81.088  69.322  1.00  0.00           N
ATOM   1539 H    ILE    98      99.070  81.278  68.465  1.00  0.00           H
ATOM   1540  CA  ILE    98      97.247  80.596  69.230  1.00  0.00           C
ATOM   1541  HA  ILE    98      96.639  81.115  69.970  1.00  0.00           H
ATOM   1542  CB  ILE    98      96.497  81.043  67.951  1.00  0.00           C
ATOM   1543  HB  ILE    98      95.457  80.734  68.059  1.00  0.00           H
ATOM   1544  CG2 ILE    98      96.444  82.569  67.850  1.00  0.00           C
ATOM   1545 1HG2 ILE    98      95.957  82.896  68.768  1.00  0.00           H
ATOM   1546 2HG2 ILE    98      97.421  82.983  67.599  1.00  0.00           H
ATOM   1547 3HG2 ILE    98      95.817  82.818  66.993  1.00  0.00           H
ATOM   1548  CG1 ILE    98      97.160  80.536  66.645  1.00  0.00           C
ATOM   1549 2HG1 ILE    98      96.785  81.082  65.780  1.00  0.00           H
ATOM   1550 3HG1 ILE    98      98.231  80.738  66.653  1.00  0.00           H
ATOM   1551  CD1 ILE    98      96.834  79.150  66.308  1.00  0.00           C
ATOM   1552 1HD1 ILE    98      95.773  79.020  66.096  1.00  0.00           H
ATOM   1553 2HD1 ILE    98      97.433  78.821  65.459  1.00  0.00           H
ATOM   1554 3HD1 ILE    98      97.075  78.359  67.018  1.00  0.00           H
ATOM   1555 C    ILE    98      97.277  79.084  69.469  1.00  0.00           C
ATOM   1556 O    ILE    98      96.305  78.572  70.091  1.00  0.00           O
ATOM   1557 N    ASN    99      98.318  78.358  69.204  1.00  0.00           N
ATOM   1558 H    ASN    99      99.055  78.608  68.561  1.00  0.00           H
ATOM   1559  CA  ASN    99      98.322  76.915  69.628  1.00  0.00           C
ATOM   1560  HA  ASN    99      97.341  76.472  69.457  1.00  0.00           H
ATOM   1561  CB  ASN    99      99.402  76.255  68.755  1.00  0.00           C
ATOM   1562  HB2 ASN    99      99.052  75.818  67.820  1.00  0.00           H
ATOM   1563  HB3 ASN    99     100.146  77.013  68.511  1.00  0.00           H
ATOM   1564  CG  ASN    99     100.149  75.142  69.497  1.00  0.00           C
ATOM   1565  OD1 ASN    99      99.604  74.137  69.828  1.00  0.00           O
ATOM   1566  ND2 ASN    99     101.461  75.298  69.687  1.00  0.00           N
ATOM   1567 1HD2 ASN    99     101.945  74.526  70.122  1.00  0.00           H
ATOM   1568 2HD2 ASN    99     101.979  76.120  69.409  1.00  0.00           H
ATOM   1569 C    ASN    99      98.595  76.679  71.102  1.00  0.00           C
ATOM   1570 O    ASN    99      97.997  75.706  71.664  1.00  0.00           O
ATOM   1571 N    ASN   100      99.273  77.592  71.848  1.00  0.00           N
ATOM   1572 H    ASN   100      99.775  78.309  71.345  1.00  0.00           H
ATOM   1573  CA  ASN   100      99.363  77.446  73.324  1.00  0.00           C
ATOM   1574  HA  ASN   100      99.575  76.408  73.584  1.00  0.00           H
ATOM   1575  CB  ASN   100     100.536  78.295  73.757  1.00  0.00           C
ATOM   1576  HB2 ASN   100     100.651  79.150  73.092  1.00  0.00           H
ATOM   1577  HB3 ASN   100     100.469  78.662  74.781  1.00  0.00           H
ATOM   1578  CG  ASN   100     101.719  77.394  73.594  1.00  0.00           C
ATOM   1579  OD1 ASN   100     102.116  76.815  74.612  1.00  0.00           O
ATOM   1580  ND2 ASN   100     102.322  77.256  72.426  1.00  0.00           N
ATOM   1581 1HD2 ASN   100     103.207  76.770  72.419  1.00  0.00           H
ATOM   1582 2HD2 ASN   100     102.067  77.812  71.622  1.00  0.00           H
ATOM   1583 C    ASN   100      98.014  77.919  73.984  1.00  0.00           C
ATOM   1584 O    ASN   100      97.556  77.161  74.910  1.00  0.00           O
ATOM   1585 N    LEU   101      97.469  79.061  73.573  1.00  0.00           N
ATOM   1586 H    LEU   101      97.899  79.398  72.723  1.00  0.00           H
ATOM   1587  CA  LEU   101      96.471  79.837  74.283  1.00  0.00           C
ATOM   1588  HA  LEU   101      96.462  79.286  75.223  1.00  0.00           H
ATOM   1589  CB  LEU   101      96.928  81.263  74.518  1.00  0.00           C
ATOM   1590  HB2 LEU   101      97.021  81.823  73.588  1.00  0.00           H
ATOM   1591  HB3 LEU   101      96.240  81.815  75.158  1.00  0.00           H
ATOM   1592  CG  LEU   101      98.322  81.217  75.198  1.00  0.00           C
ATOM   1593  HG  LEU   101      99.103  80.722  74.621  1.00  0.00           H
ATOM   1594  CD1 LEU   101      98.878  82.621  75.260  1.00  0.00           C
ATOM   1595 1HD1 LEU   101      99.918  82.573  75.583  1.00  0.00           H
ATOM   1596 2HD1 LEU   101      98.788  83.082  74.277  1.00  0.00           H
ATOM   1597 3HD1 LEU   101      98.314  83.187  76.002  1.00  0.00           H
ATOM   1598  CD2 LEU   101      98.362  80.560  76.625  1.00  0.00           C
ATOM   1599 1HD2 LEU   101      99.406  80.578  76.938  1.00  0.00           H
ATOM   1600 2HD2 LEU   101      97.731  81.063  77.358  1.00  0.00           H
ATOM   1601 3HD2 LEU   101      98.154  79.491  76.578  1.00  0.00           H
ATOM   1602 C    LEU   101      95.081  79.769  73.636  1.00  0.00           C
ATOM   1603 O    LEU   101      94.171  80.444  74.137  1.00  0.00           O
ATOM   1604 N    GLY   102      94.854  78.889  72.633  1.00  0.00           N
ATOM   1605 H    GLY   102      95.625  78.534  72.086  1.00  0.00           H
ATOM   1606  CA  GLY   102      93.526  78.654  72.072  1.00  0.00           C
ATOM   1607  HA2 GLY   102      93.125  79.595  71.697  1.00  0.00           H
ATOM   1608  HA3 GLY   102      93.525  77.846  71.339  1.00  0.00           H
ATOM   1609 C    GLY   102      92.464  78.047  73.075  1.00  0.00           C
ATOM   1610 O    GLY   102      91.358  77.728  72.637  1.00  0.00           O
ATOM   1611 N    THR   103      92.790  77.751  74.388  1.00  0.00           N
ATOM   1612 H    THR   103      93.742  77.945  74.663  1.00  0.00           H
ATOM   1613  CA  THR   103      91.929  77.035  75.334  1.00  0.00           C
ATOM   1614  HA  THR   103      92.597  76.859  76.177  1.00  0.00           H
ATOM   1615  CB  THR   103      90.855  77.947  76.002  1.00  0.00           C
ATOM   1616  HB  THR   103      90.088  78.109  75.245  1.00  0.00           H
ATOM   1617  CG2 THR   103      90.274  77.302  77.258  1.00  0.00           C
ATOM   1618 1HG2 THR   103      91.113  76.799  77.740  1.00  0.00           H
ATOM   1619 2HG2 THR   103      89.864  78.015  77.974  1.00  0.00           H
ATOM   1620 3HG2 THR   103      89.563  76.554  76.909  1.00  0.00           H
ATOM   1621  OG1 THR   103      91.361  79.183  76.488  1.00  0.00           O
ATOM   1622  HG1 THR   103      90.957  79.844  75.920  1.00  0.00           H
ATOM   1623 C    THR   103      91.399  75.706  74.865  1.00  0.00           C
ATOM   1624 O    THR   103      90.258  75.584  74.414  1.00  0.00           O
ATOM   1625 N    ILE   104      92.213  74.657  75.095  1.00  0.00           N
ATOM   1626 H    ILE   104      93.178  74.732  75.385  1.00  0.00           H
ATOM   1627  CA  ILE   104      91.910  73.312  74.718  1.00  0.00           C
ATOM   1628  HA  ILE   104      92.732  72.623  74.910  1.00  0.00           H
ATOM   1629  CB  ILE   104      90.759  72.750  75.579  1.00  0.00           C
ATOM   1630  HB  ILE   104      89.865  73.111  75.070  1.00  0.00           H
ATOM   1631  CG2 ILE   104      90.733  71.270  75.754  1.00  0.00           C
ATOM   1632 1HG2 ILE   104      91.050  70.700  74.880  1.00  0.00           H
ATOM   1633 2HG2 ILE   104      91.476  70.987  76.500  1.00  0.00           H
ATOM   1634 3HG2 ILE   104      89.803  70.750  75.982  1.00  0.00           H
ATOM   1635  CG1 ILE   104      90.809  73.255  77.099  1.00  0.00           C
ATOM   1636 2HG1 ILE   104      91.695  72.888  77.618  1.00  0.00           H
ATOM   1637 3HG1 ILE   104      90.909  74.332  77.233  1.00  0.00           H
ATOM   1638  CD1 ILE   104      89.579  72.898  77.912  1.00  0.00           C
ATOM   1639 1HD1 ILE   104      89.753  73.341  78.892  1.00  0.00           H
ATOM   1640 2HD1 ILE   104      88.701  73.357  77.458  1.00  0.00           H
ATOM   1641 3HD1 ILE   104      89.378  71.832  78.015  1.00  0.00           H
ATOM   1642 C    ILE   104      91.581  73.064  73.201  1.00  0.00           C
ATOM   1643 O    ILE   104      91.092  72.024  72.823  1.00  0.00           O
ATOM   1644 N    ALA   105      92.060  74.018  72.410  1.00  0.00           N
ATOM   1645 H    ALA   105      92.350  74.915  72.772  1.00  0.00           H
ATOM   1646  CA  ALA   105      92.157  73.876  70.979  1.00  0.00           C
ATOM   1647  HA  ALA   105      91.290  73.257  70.749  1.00  0.00           H
ATOM   1648  CB  ALA   105      92.177  75.267  70.336  1.00  0.00           C
ATOM   1649  HB1 ALA   105      92.897  75.955  70.779  1.00  0.00           H
ATOM   1650  HB2 ALA   105      92.309  75.004  69.286  1.00  0.00           H
ATOM   1651  HB3 ALA   105      91.144  75.592  70.462  1.00  0.00           H
ATOM   1652 C    ALA   105      93.435  73.103  70.574  1.00  0.00           C
ATOM   1653 O    ALA   105      93.368  72.322  69.659  1.00  0.00           O
ATOM   1654 N    LYS   106      94.539  73.184  71.340  1.00  0.00           N
ATOM   1655 H    LYS   106      94.555  73.932  72.018  1.00  0.00           H
ATOM   1656  CA  LYS   106      95.673  72.296  71.250  1.00  0.00           C
ATOM   1657  HA  LYS   106      95.330  71.323  70.900  1.00  0.00           H
ATOM   1658  CB  LYS   106      96.775  72.782  70.300  1.00  0.00           C
ATOM   1659  HB2 LYS   106      97.005  73.838  70.437  1.00  0.00           H
ATOM   1660  HB3 LYS   106      97.673  72.187  70.467  1.00  0.00           H
ATOM   1661  CG  LYS   106      96.372  72.745  68.813  1.00  0.00           C
ATOM   1662  HG2 LYS   106      95.447  73.277  68.593  1.00  0.00           H
ATOM   1663  HG3 LYS   106      97.097  73.308  68.226  1.00  0.00           H
ATOM   1664  CD  LYS   106      96.349  71.377  68.068  1.00  0.00           C
ATOM   1665  HD2 LYS   106      97.401  71.142  67.908  1.00  0.00           H
ATOM   1666  HD3 LYS   106      96.012  70.613  68.769  1.00  0.00           H
ATOM   1667  CE  LYS   106      95.644  71.340  66.720  1.00  0.00           C
ATOM   1668  HE2 LYS   106      96.117  72.031  66.022  1.00  0.00           H
ATOM   1669  HE3 LYS   106      95.775  70.313  66.377  1.00  0.00           H
ATOM   1670  NZ  LYS   106      94.245  71.578  66.922  1.00  0.00           N
ATOM   1671  HZ1 LYS   106      93.793  70.804  67.387  1.00  0.00           H
ATOM   1672  HZ2 LYS   106      94.047  72.378  67.505  1.00  0.00           H
ATOM   1673  HZ3 LYS   106      93.774  71.502  66.032  1.00  0.00           H
ATOM   1674 C    LYS   106      96.341  72.062  72.678  1.00  0.00           C
ATOM   1675 O    LYS   106      96.196  72.853  73.574  1.00  0.00           O
ATOM   1676 N    SER   107      97.231  71.036  72.770  1.00  0.00           N
ATOM   1677 H    SER   107      97.282  70.535  71.895  1.00  0.00           H
ATOM   1678  CA  SER   107      98.024  70.507  73.907  1.00  0.00           C
ATOM   1679  HA  SER   107      98.259  71.306  74.610  1.00  0.00           H
ATOM   1680  CB  SER   107      97.319  69.392  74.657  1.00  0.00           C
ATOM   1681  HB2 SER   107      97.123  68.656  73.878  1.00  0.00           H
ATOM   1682  HB3 SER   107      97.961  68.968  75.429  1.00  0.00           H
ATOM   1683  OG  SER   107      96.109  69.785  75.281  1.00  0.00           O
ATOM   1684  HG  SER   107      95.570  69.010  75.456  1.00  0.00           H
ATOM   1685 C    SER   107      99.399  70.062  73.446  1.00  0.00           C
ATOM   1686 O    SER   107      99.802  68.910  73.699  1.00  0.00           O
ATOM   1687 N    GLY   108     100.029  70.866  72.599  1.00  0.00           N
ATOM   1688 H    GLY   108      99.641  71.777  72.403  1.00  0.00           H
ATOM   1689  CA  GLY   108     101.193  70.463  71.670  1.00  0.00           C
ATOM   1690  HA2 GLY   108     100.895  69.713  70.937  1.00  0.00           H
ATOM   1691  HA3 GLY   108     101.460  71.392  71.166  1.00  0.00           H
ATOM   1692 C    GLY   108     102.447  69.765  72.299  1.00  0.00           C
ATOM   1693 O    GLY   108     103.253  69.149  71.618  1.00  0.00           O
ATOM   1694 N    THR   109     102.596  70.027  73.584  1.00  0.00           N
ATOM   1695 H    THR   109     101.920  70.628  74.032  1.00  0.00           H
ATOM   1696  CA  THR   109     103.660  69.406  74.408  1.00  0.00           C
ATOM   1697  HA  THR   109     104.576  69.721  73.910  1.00  0.00           H
ATOM   1698  CB  THR   109     103.523  69.855  75.896  1.00  0.00           C
ATOM   1699  HB  THR   109     102.560  69.608  76.344  1.00  0.00           H
ATOM   1700  CG2 THR   109     104.629  69.310  76.711  1.00  0.00           C
ATOM   1701 1HG2 THR   109     104.397  68.253  76.847  1.00  0.00           H
ATOM   1702 2HG2 THR   109     105.601  69.361  76.221  1.00  0.00           H
ATOM   1703 3HG2 THR   109     104.763  69.823  77.663  1.00  0.00           H
ATOM   1704  OG1 THR   109     103.590  71.280  75.919  1.00  0.00           O
ATOM   1705  HG1 THR   109     103.499  71.512  76.846  1.00  0.00           H
ATOM   1706 C    THR   109     103.691  67.841  74.382  1.00  0.00           C
ATOM   1707 O    THR   109     104.721  67.206  74.493  1.00  0.00           O
ATOM   1708 N    LYS   110     102.543  67.126  74.115  1.00  0.00           N
ATOM   1709 H    LYS   110     101.677  67.632  73.996  1.00  0.00           H
ATOM   1710  CA  LYS   110     102.520  65.684  73.801  1.00  0.00           C
ATOM   1711  HA  LYS   110     103.271  65.262  74.468  1.00  0.00           H
ATOM   1712  CB  LYS   110     101.063  65.113  74.050  1.00  0.00           C
ATOM   1713  HB2 LYS   110     100.315  65.325  73.287  1.00  0.00           H
ATOM   1714  HB3 LYS   110     101.167  64.029  74.082  1.00  0.00           H
ATOM   1715  CG  LYS   110     100.485  65.348  75.417  1.00  0.00           C
ATOM   1716  HG2 LYS   110     101.012  64.701  76.119  1.00  0.00           H
ATOM   1717  HG3 LYS   110     100.484  66.369  75.800  1.00  0.00           H
ATOM   1718  CD  LYS   110      99.011  64.871  75.478  1.00  0.00           C
ATOM   1719  HD2 LYS   110      98.831  63.969  74.895  1.00  0.00           H
ATOM   1720  HD3 LYS   110      98.930  64.641  76.541  1.00  0.00           H
ATOM   1721  CE  LYS   110      98.031  66.049  75.126  1.00  0.00           C
ATOM   1722  HE2 LYS   110      98.073  66.876  75.835  1.00  0.00           H
ATOM   1723  HE3 LYS   110      98.199  66.518  74.157  1.00  0.00           H
ATOM   1724  NZ  LYS   110      96.624  65.566  75.155  1.00  0.00           N
ATOM   1725  HZ1 LYS   110      96.615  64.684  74.662  1.00  0.00           H
ATOM   1726  HZ2 LYS   110      96.377  65.429  76.125  1.00  0.00           H
ATOM   1727  HZ3 LYS   110      95.883  66.136  74.772  1.00  0.00           H
ATOM   1728 C    LYS   110     103.126  65.618  72.341  1.00  0.00           C
ATOM   1729 O    LYS   110     104.228  65.002  72.311  1.00  0.00           O
ATOM   1730 N    ALA   111     102.511  66.167  71.268  1.00  0.00           N
ATOM   1731 H    ALA   111     101.673  66.691  71.476  1.00  0.00           H
ATOM   1732  CA  ALA   111     103.002  66.086  69.865  1.00  0.00           C
ATOM   1733  HA  ALA   111     102.805  65.105  69.432  1.00  0.00           H
ATOM   1734  CB  ALA   111     102.313  67.159  68.979  1.00  0.00           C
ATOM   1735  HB1 ALA   111     102.717  68.151  69.180  1.00  0.00           H
ATOM   1736  HB2 ALA   111     102.426  66.851  67.939  1.00  0.00           H
ATOM   1737  HB3 ALA   111     101.247  67.174  69.203  1.00  0.00           H
ATOM   1738 C    ALA   111     104.600  66.293  69.781  1.00  0.00           C
ATOM   1739 O    ALA   111     105.215  65.688  68.898  1.00  0.00           O
ATOM   1740 N    PHE   112     105.221  67.083  70.631  1.00  0.00           N
ATOM   1741 H    PHE   112     104.687  67.537  71.358  1.00  0.00           H
ATOM   1742  CA  PHE   112     106.686  67.107  70.822  1.00  0.00           C
ATOM   1743  HA  PHE   112     107.109  67.493  69.894  1.00  0.00           H
ATOM   1744  CB  PHE   112     107.132  68.047  71.995  1.00  0.00           C
ATOM   1745  HB2 PHE   112     106.330  68.783  71.954  1.00  0.00           H
ATOM   1746  HB3 PHE   112     106.950  67.484  72.910  1.00  0.00           H
ATOM   1747  CG  PHE   112     108.512  68.676  72.026  1.00  0.00           C
ATOM   1748  CD1 PHE   112     108.772  69.868  71.277  1.00  0.00           C
ATOM   1749  HD1 PHE   112     108.021  70.304  70.634  1.00  0.00           H
ATOM   1750  CE1 PHE   112     110.070  70.428  71.332  1.00  0.00           C
ATOM   1751  HE1 PHE   112     110.258  71.402  70.904  1.00  0.00           H
ATOM   1752  CZ  PHE   112     111.128  69.798  71.989  1.00  0.00           C
ATOM   1753  HZ  PHE   112     112.110  70.243  71.928  1.00  0.00           H
ATOM   1754  CE2 PHE   112     110.866  68.614  72.705  1.00  0.00           C
ATOM   1755  HE2 PHE   112     111.660  68.101  73.229  1.00  0.00           H
ATOM   1756  CD2 PHE   112     109.548  68.062  72.731  1.00  0.00           C
ATOM   1757  HD2 PHE   112     109.351  67.169  73.306  1.00  0.00           H
ATOM   1758 C    PHE   112     107.282  65.734  70.967  1.00  0.00           C
ATOM   1759 O    PHE   112     108.296  65.360  70.399  1.00  0.00           O
ATOM   1760 N    MET   113     106.863  64.907  71.938  1.00  0.00           N
ATOM   1761 H    MET   113     106.009  65.099  72.442  1.00  0.00           H
ATOM   1762  CA  MET   113     107.284  63.541  72.123  1.00  0.00           C
ATOM   1763  HA  MET   113     108.373  63.538  72.168  1.00  0.00           H
ATOM   1764  CB  MET   113     106.761  62.927  73.400  1.00  0.00           C
ATOM   1765  HB2 MET   113     105.675  62.869  73.327  1.00  0.00           H
ATOM   1766  HB3 MET   113     107.221  61.943  73.487  1.00  0.00           H
ATOM   1767  CG  MET   113     107.149  63.765  74.636  1.00  0.00           C
ATOM   1768  HG2 MET   113     108.238  63.805  74.658  1.00  0.00           H
ATOM   1769  HG3 MET   113     106.892  64.823  74.584  1.00  0.00           H
ATOM   1770  SD  MET   113     106.514  63.007  76.149  1.00  0.00           S
ATOM   1771  CE  MET   113     104.866  63.639  76.350  1.00  0.00           C
ATOM   1772  HE1 MET   113     104.929  64.727  76.395  1.00  0.00           H
ATOM   1773  HE2 MET   113     104.296  63.238  75.511  1.00  0.00           H
ATOM   1774  HE3 MET   113     104.352  63.323  77.257  1.00  0.00           H
ATOM   1775 C    MET   113     106.937  62.641  70.875  1.00  0.00           C
ATOM   1776 O    MET   113     107.802  62.001  70.316  1.00  0.00           O
ATOM   1777 N    GLU   114     105.799  62.828  70.263  1.00  0.00           N
ATOM   1778 H    GLU   114     105.151  63.524  70.605  1.00  0.00           H
ATOM   1779  CA  GLU   114     105.415  62.192  68.973  1.00  0.00           C
ATOM   1780  HA  GLU   114     105.511  61.118  69.129  1.00  0.00           H
ATOM   1781  CB  GLU   114     103.937  62.553  68.625  1.00  0.00           C
ATOM   1782  HB2 GLU   114     103.402  62.679  69.566  1.00  0.00           H
ATOM   1783  HB3 GLU   114     103.844  63.491  68.079  1.00  0.00           H
ATOM   1784  CG  GLU   114     103.259  61.582  67.645  1.00  0.00           C
ATOM   1785  HG2 GLU   114     103.674  61.571  66.637  1.00  0.00           H
ATOM   1786  HG3 GLU   114     103.574  60.610  68.024  1.00  0.00           H
ATOM   1787  CD  GLU   114     101.727  61.786  67.537  1.00  0.00           C
ATOM   1788  OE1 GLU   114     101.050  61.591  68.568  1.00  0.00           O
ATOM   1789  OE2 GLU   114     101.272  62.190  66.439  1.00  0.00           O
ATOM   1790 C    GLU   114     106.328  62.517  67.826  1.00  0.00           C
ATOM   1791 O    GLU   114     106.632  61.623  67.022  1.00  0.00           O
ATOM   1792 N    ALA   115     106.910  63.731  67.675  1.00  0.00           N
ATOM   1793 H    ALA   115     106.705  64.424  68.380  1.00  0.00           H
ATOM   1794  CA  ALA   115     107.888  64.129  66.606  1.00  0.00           C
ATOM   1795  HA  ALA   115     107.713  63.422  65.795  1.00  0.00           H
ATOM   1796  CB  ALA   115     107.445  65.493  66.121  1.00  0.00           C
ATOM   1797  HB1 ALA   115     108.088  65.710  65.268  1.00  0.00           H
ATOM   1798  HB2 ALA   115     106.466  65.392  65.652  1.00  0.00           H
ATOM   1799  HB3 ALA   115     107.523  66.211  66.937  1.00  0.00           H
ATOM   1800 C    ALA   115     109.393  64.064  67.055  1.00  0.00           C
ATOM   1801 O    ALA   115     110.306  64.389  66.280  1.00  0.00           O
ATOM   1802 N    LEU   116     109.768  63.704  68.326  1.00  0.00           N
ATOM   1803 H    LEU   116     109.023  63.733  69.007  1.00  0.00           H
ATOM   1804  CA  LEU   116     111.139  63.543  68.831  1.00  0.00           C
ATOM   1805  HA  LEU   116     111.713  64.366  68.405  1.00  0.00           H
ATOM   1806  CB  LEU   116     111.197  63.723  70.370  1.00  0.00           C
ATOM   1807  HB2 LEU   116     110.647  64.641  70.571  1.00  0.00           H
ATOM   1808  HB3 LEU   116     110.742  62.853  70.843  1.00  0.00           H
ATOM   1809  CG  LEU   116     112.636  63.935  70.929  1.00  0.00           C
ATOM   1810  HG  LEU   116     113.388  63.240  70.557  1.00  0.00           H
ATOM   1811  CD1 LEU   116     113.181  65.330  70.709  1.00  0.00           C
ATOM   1812 1HD1 LEU   116     112.638  65.981  71.394  1.00  0.00           H
ATOM   1813 2HD1 LEU   116     114.261  65.341  70.859  1.00  0.00           H
ATOM   1814 3HD1 LEU   116     113.123  65.685  69.680  1.00  0.00           H
ATOM   1815  CD2 LEU   116     112.742  63.690  72.428  1.00  0.00           C
ATOM   1816 1HD2 LEU   116     112.418  62.666  72.614  1.00  0.00           H
ATOM   1817 2HD2 LEU   116     113.799  63.616  72.684  1.00  0.00           H
ATOM   1818 3HD2 LEU   116     112.259  64.427  73.070  1.00  0.00           H
ATOM   1819 C    LEU   116     111.813  62.265  68.364  1.00  0.00           C
ATOM   1820 O    LEU   116     111.106  61.252  68.196  1.00  0.00           O
ATOM   1821 N    GLN   117     113.143  62.311  68.178  1.00  0.00           N
ATOM   1822 H    GLN   117     113.615  63.149  68.484  1.00  0.00           H
ATOM   1823  CA  GLN   117     113.951  61.274  67.481  1.00  0.00           C
ATOM   1824  HA  GLN   117     113.298  60.734  66.796  1.00  0.00           H
ATOM   1825  CB  GLN   117     115.028  62.013  66.546  1.00  0.00           C
ATOM   1826  HB2 GLN   117     114.600  62.877  66.040  1.00  0.00           H
ATOM   1827  HB3 GLN   117     115.827  62.320  67.222  1.00  0.00           H
ATOM   1828  CG  GLN   117     115.677  61.086  65.515  1.00  0.00           C
ATOM   1829  HG2 GLN   117     116.382  61.631  64.888  1.00  0.00           H
ATOM   1830  HG3 GLN   117     116.304  60.342  66.006  1.00  0.00           H
ATOM   1831  CD  GLN   117     114.732  60.354  64.583  1.00  0.00           C
ATOM   1832  OE1 GLN   117     114.302  59.227  64.917  1.00  0.00           O
ATOM   1833  NE2 GLN   117     114.261  60.998  63.556  1.00  0.00           N
ATOM   1834 1HE2 GLN   117     113.482  60.497  63.154  1.00  0.00           H
ATOM   1835 2HE2 GLN   117     114.475  61.981  63.472  1.00  0.00           H
ATOM   1836 C    GLN   117     114.510  60.231  68.469  1.00  0.00           C
ATOM   1837 O    GLN   117     114.670  60.552  69.651  1.00  0.00           O
ATOM   1838 N    ALA   118     114.729  59.021  67.894  1.00  0.00           N
ATOM   1839 H    ALA   118     114.517  59.017  66.907  1.00  0.00           H
ATOM   1840  CA  ALA   118     115.296  57.821  68.455  1.00  0.00           C
ATOM   1841  HA  ALA   118     114.620  57.492  69.244  1.00  0.00           H
ATOM   1842  CB  ALA   118     115.366  56.592  67.458  1.00  0.00           C
ATOM   1843  HB1 ALA   118     116.076  56.758  66.647  1.00  0.00           H
ATOM   1844  HB2 ALA   118     115.707  55.751  68.062  1.00  0.00           H
ATOM   1845  HB3 ALA   118     114.368  56.447  67.045  1.00  0.00           H
ATOM   1846 C    ALA   118     116.727  58.083  68.999  1.00  0.00           C
ATOM   1847 O    ALA   118     117.646  58.448  68.268  1.00  0.00           O
ATOM   1848 N    GLY   119     116.942  57.943  70.291  1.00  0.00           N
ATOM   1849 H    GLY   119     116.293  57.445  70.884  1.00  0.00           H
ATOM   1850  CA  GLY   119     118.285  58.172  70.855  1.00  0.00           C
ATOM   1851  HA2 GLY   119     118.543  57.256  71.387  1.00  0.00           H
ATOM   1852  HA3 GLY   119     119.062  58.295  70.101  1.00  0.00           H
ATOM   1853 C    GLY   119     118.323  59.436  71.764  1.00  0.00           C
ATOM   1854 O    GLY   119     119.440  59.846  72.139  1.00  0.00           O
ATOM   1855 N    ALA   120     117.188  59.877  72.312  1.00  0.00           N
ATOM   1856 H    ALA   120     116.315  59.420  72.088  1.00  0.00           H
ATOM   1857  CA  ALA   120     117.184  60.918  73.356  1.00  0.00           C
ATOM   1858  HA  ALA   120     118.191  60.988  73.769  1.00  0.00           H
ATOM   1859  CB  ALA   120     116.881  62.305  72.699  1.00  0.00           C
ATOM   1860  HB1 ALA   120     117.568  62.485  71.872  1.00  0.00           H
ATOM   1861  HB2 ALA   120     115.847  62.437  72.380  1.00  0.00           H
ATOM   1862  HB3 ALA   120     117.089  63.023  73.492  1.00  0.00           H
ATOM   1863 C    ALA   120     116.134  60.813  74.464  1.00  0.00           C
ATOM   1864 O    ALA   120     115.122  60.184  74.377  1.00  0.00           O
ATOM   1865 N    ASP   121     116.404  61.494  75.628  1.00  0.00           N
ATOM   1866 H    ASP   121     117.339  61.870  75.691  1.00  0.00           H
ATOM   1867  CA  ASP   121     115.519  61.560  76.832  1.00  0.00           C
ATOM   1868  HA  ASP   121     115.463  60.594  77.334  1.00  0.00           H
ATOM   1869  CB  ASP   121     116.119  62.577  77.872  1.00  0.00           C
ATOM   1870  HB2 ASP   121     116.233  63.524  77.344  1.00  0.00           H
ATOM   1871  HB3 ASP   121     115.422  62.659  78.705  1.00  0.00           H
ATOM   1872  CG  ASP   121     117.496  62.186  78.397  1.00  0.00           C
ATOM   1873  OD1 ASP   121     117.499  61.402  79.417  1.00  0.00           O
ATOM   1874  OD2 ASP   121     118.540  62.657  77.912  1.00  0.00           O
ATOM   1875 C    ASP   121     114.114  62.058  76.498  1.00  0.00           C
ATOM   1876 O    ASP   121     113.837  62.867  75.554  1.00  0.00           O
ATOM   1877 N    ILE   122     113.151  61.553  77.248  1.00  0.00           N
ATOM   1878 H    ILE   122     113.355  60.802  77.891  1.00  0.00           H
ATOM   1879  CA  ILE   122     111.749  62.082  77.344  1.00  0.00           C
ATOM   1880  HA  ILE   122     111.633  62.849  76.578  1.00  0.00           H
ATOM   1881  CB  ILE   122     110.808  60.884  77.132  1.00  0.00           C
ATOM   1882  HB  ILE   122     111.198  59.990  77.618  1.00  0.00           H
ATOM   1883  CG2 ILE   122     109.351  61.004  77.617  1.00  0.00           C
ATOM   1884 1HG2 ILE   122     109.251  61.068  78.700  1.00  0.00           H
ATOM   1885 2HG2 ILE   122     108.832  61.831  77.132  1.00  0.00           H
ATOM   1886 3HG2 ILE   122     108.752  60.247  77.111  1.00  0.00           H
ATOM   1887  CG1 ILE   122     110.879  60.382  75.657  1.00  0.00           C
ATOM   1888 2HG1 ILE   122     111.888  60.066  75.395  1.00  0.00           H
ATOM   1889 3HG1 ILE   122     110.286  59.469  75.602  1.00  0.00           H
ATOM   1890  CD1 ILE   122     110.241  61.400  74.678  1.00  0.00           C
ATOM   1891 1HD1 ILE   122     110.600  62.425  74.767  1.00  0.00           H
ATOM   1892 2HD1 ILE   122     110.353  61.047  73.653  1.00  0.00           H
ATOM   1893 3HD1 ILE   122     109.168  61.494  74.842  1.00  0.00           H
ATOM   1894 C    ILE   122     111.453  62.759  78.739  1.00  0.00           C
ATOM   1895 O    ILE   122     111.572  62.138  79.816  1.00  0.00           O
ATOM   1896 N    SER   123     111.012  63.977  78.719  1.00  0.00           N
ATOM   1897 H    SER   123     110.864  64.478  77.854  1.00  0.00           H
ATOM   1898  CA  SER   123     110.892  64.835  79.901  1.00  0.00           C
ATOM   1899  HA  SER   123     110.917  64.203  80.789  1.00  0.00           H
ATOM   1900  CB  SER   123     112.147  65.676  80.106  1.00  0.00           C
ATOM   1901  HB2 SER   123     111.903  66.276  80.983  1.00  0.00           H
ATOM   1902  HB3 SER   123     112.921  64.952  80.360  1.00  0.00           H
ATOM   1903  OG  SER   123     112.326  66.438  78.920  1.00  0.00           O
ATOM   1904  HG  SER   123     112.536  67.329  79.211  1.00  0.00           H
ATOM   1905 C    SER   123     109.620  65.675  80.042  1.00  0.00           C
ATOM   1906 O    SER   123     109.334  66.165  81.119  1.00  0.00           O
ATOM   1907 N    MET   124     108.897  65.927  78.958  1.00  0.00           N
ATOM   1908 H    MET   124     109.351  65.585  78.123  1.00  0.00           H
ATOM   1909  CA  MET   124     107.636  66.724  78.841  1.00  0.00           C
ATOM   1910  HA  MET   124     107.851  67.766  79.080  1.00  0.00           H
ATOM   1911  CB  MET   124     107.183  66.702  77.405  1.00  0.00           C
ATOM   1912  HB2 MET   124     106.896  65.688  77.127  1.00  0.00           H
ATOM   1913  HB3 MET   124     106.350  67.403  77.350  1.00  0.00           H
ATOM   1914  CG  MET   124     108.173  67.248  76.336  1.00  0.00           C
ATOM   1915  HG2 MET   124     109.086  66.653  76.316  1.00  0.00           H
ATOM   1916  HG3 MET   124     107.768  67.179  75.326  1.00  0.00           H
ATOM   1917  SD  MET   124     108.612  69.007  76.762  1.00  0.00           S
ATOM   1918  CE  MET   124     110.217  68.974  77.509  1.00  0.00           C
ATOM   1919  HE1 MET   124     110.315  69.967  77.949  1.00  0.00           H
ATOM   1920  HE2 MET   124     110.204  68.141  78.212  1.00  0.00           H
ATOM   1921  HE3 MET   124     110.959  68.828  76.725  1.00  0.00           H
ATOM   1922 C    MET   124     106.523  66.284  79.785  1.00  0.00           C
ATOM   1923 O    MET   124     106.401  65.126  79.928  1.00  0.00           O
ATOM   1924 N    ILE   125     105.660  67.264  80.269  1.00  0.00           N
ATOM   1925 H    ILE   125     105.962  68.212  80.099  1.00  0.00           H
ATOM   1926  CA  ILE   125     104.440  67.013  81.214  1.00  0.00           C
ATOM   1927  HA  ILE   125     104.271  65.938  81.156  1.00  0.00           H
ATOM   1928  CB  ILE   125     104.781  67.241  82.680  1.00  0.00           C
ATOM   1929  HB  ILE   125     103.871  67.155  83.274  1.00  0.00           H
ATOM   1930  CG2 ILE   125     105.605  66.043  83.196  1.00  0.00           C
ATOM   1931 1HG2 ILE   125     106.608  66.034  82.768  1.00  0.00           H
ATOM   1932 2HG2 ILE   125     105.816  66.038  84.265  1.00  0.00           H
ATOM   1933 3HG2 ILE   125     105.133  65.084  82.986  1.00  0.00           H
ATOM   1934  CG1 ILE   125     105.429  68.585  83.038  1.00  0.00           C
ATOM   1935 2HG1 ILE   125     105.844  68.510  84.043  1.00  0.00           H
ATOM   1936 3HG1 ILE   125     106.223  68.873  82.349  1.00  0.00           H
ATOM   1937  CD1 ILE   125     104.511  69.762  82.986  1.00  0.00           C
ATOM   1938 1HD1 ILE   125     103.647  69.667  83.643  1.00  0.00           H
ATOM   1939 2HD1 ILE   125     105.042  70.617  83.404  1.00  0.00           H
ATOM   1940 3HD1 ILE   125     104.042  69.917  82.014  1.00  0.00           H
ATOM   1941 C    ILE   125     103.108  67.780  80.846  1.00  0.00           C
ATOM   1942 O    ILE   125     102.129  67.691  81.581  1.00  0.00           O
ATOM   1943 N    GLY   126     103.046  68.502  79.685  1.00  0.00           N
ATOM   1944 H    GLY   126     103.855  68.466  79.082  1.00  0.00           H
ATOM   1945  CA  GLY   126     102.019  69.345  79.131  1.00  0.00           C
ATOM   1946  HA2 GLY   126     101.649  70.055  79.870  1.00  0.00           H
ATOM   1947  HA3 GLY   126     102.432  70.105  78.468  1.00  0.00           H
ATOM   1948 C    GLY   126     100.942  68.561  78.474  1.00  0.00           C
ATOM   1949 O    GLY   126     101.071  68.204  77.296  1.00  0.00           O
ATOM   1950 N    GLN   127      99.808  68.240  79.213  1.00  0.00           N
ATOM   1951 H    GLN   127      99.815  68.402  80.210  1.00  0.00           H
ATOM   1952  CA  GLN   127      99.010  67.112  78.755  1.00  0.00           C
ATOM   1953  HA  GLN   127      99.286  66.860  77.731  1.00  0.00           H
ATOM   1954  CB  GLN   127      99.509  65.955  79.605  1.00  0.00           C
ATOM   1955  HB2 GLN   127      99.221  65.002  79.162  1.00  0.00           H
ATOM   1956  HB3 GLN   127     100.597  65.907  79.629  1.00  0.00           H
ATOM   1957  CG  GLN   127      99.040  65.971  81.090  1.00  0.00           C
ATOM   1958  HG2 GLN   127      99.180  66.978  81.483  1.00  0.00           H
ATOM   1959  HG3 GLN   127      97.981  65.729  81.002  1.00  0.00           H
ATOM   1960  CD  GLN   127      99.728  64.866  81.910  1.00  0.00           C
ATOM   1961  OE1 GLN   127     100.578  65.156  82.692  1.00  0.00           O
ATOM   1962  NE2 GLN   127      99.388  63.560  81.811  1.00  0.00           N
ATOM   1963 1HE2 GLN   127      99.954  62.870  82.285  1.00  0.00           H
ATOM   1964 2HE2 GLN   127      98.791  63.250  81.058  1.00  0.00           H
ATOM   1965 C    GLN   127      97.463  67.391  78.640  1.00  0.00           C
ATOM   1966 O    GLN   127      96.800  67.141  77.601  1.00  0.00           O
ATOM   1967 N    PHE   128      96.849  67.969  79.677  1.00  0.00           N
ATOM   1968 H    PHE   128      97.407  68.378  80.414  1.00  0.00           H
ATOM   1969  CA  PHE   128      95.381  68.096  79.751  1.00  0.00           C
ATOM   1970  HA  PHE   128      94.883  67.502  78.984  1.00  0.00           H
ATOM   1971  CB  PHE   128      94.778  67.564  81.057  1.00  0.00           C
ATOM   1972  HB2 PHE   128      93.718  67.816  81.032  1.00  0.00           H
ATOM   1973  HB3 PHE   128      94.845  66.476  81.078  1.00  0.00           H
ATOM   1974  CG  PHE   128      95.403  67.991  82.399  1.00  0.00           C
ATOM   1975  CD1 PHE   128      95.199  69.247  82.971  1.00  0.00           C
ATOM   1976  HD1 PHE   128      94.605  69.980  82.446  1.00  0.00           H
ATOM   1977  CE1 PHE   128      95.684  69.596  84.247  1.00  0.00           C
ATOM   1978  HE1 PHE   128      95.600  70.594  84.651  1.00  0.00           H
ATOM   1979  CZ  PHE   128      96.295  68.645  85.078  1.00  0.00           C
ATOM   1980  HZ  PHE   128      96.664  68.829  86.076  1.00  0.00           H
ATOM   1981  CE2 PHE   128      96.414  67.389  84.526  1.00  0.00           C
ATOM   1982  HE2 PHE   128      96.755  66.628  85.211  1.00  0.00           H
ATOM   1983  CD2 PHE   128      96.043  67.011  83.214  1.00  0.00           C
ATOM   1984  HD2 PHE   128      96.196  66.000  82.869  1.00  0.00           H
ATOM   1985 C    PHE   128      94.939  69.586  79.503  1.00  0.00           C
ATOM   1986 O    PHE   128      93.791  69.895  79.190  1.00  0.00           O
ATOM   1987 N    GLY   129      95.887  70.555  79.733  1.00  0.00           N
ATOM   1988 H    GLY   129      96.853  70.268  79.806  1.00  0.00           H
ATOM   1989  CA  GLY   129      95.745  72.002  79.697  1.00  0.00           C
ATOM   1990  HA2 GLY   129      96.727  72.469  79.615  1.00  0.00           H
ATOM   1991  HA3 GLY   129      95.178  72.172  78.782  1.00  0.00           H
ATOM   1992 C    GLY   129      94.884  72.718  80.776  1.00  0.00           C
ATOM   1993 O    GLY   129      95.183  73.847  81.175  1.00  0.00           O
ATOM   1994 N    VAL   130      93.871  72.023  81.392  1.00  0.00           N
ATOM   1995 H    VAL   130      93.750  71.093  81.017  1.00  0.00           H
ATOM   1996  CA  VAL   130      92.846  72.706  82.284  1.00  0.00           C
ATOM   1997  HA  VAL   130      92.346  73.502  81.731  1.00  0.00           H
ATOM   1998  CB  VAL   130      91.833  71.685  82.991  1.00  0.00           C
ATOM   1999  HB  VAL   130      92.274  71.222  83.874  1.00  0.00           H
ATOM   2000  CG1 VAL   130      90.605  72.452  83.439  1.00  0.00           C
ATOM   2001 1HG1 VAL   130      89.860  71.782  83.868  1.00  0.00           H
ATOM   2002 2HG1 VAL   130      90.934  73.084  84.264  1.00  0.00           H
ATOM   2003 3HG1 VAL   130      90.286  73.156  82.670  1.00  0.00           H
ATOM   2004  CG2 VAL   130      91.394  70.573  82.031  1.00  0.00           C
ATOM   2005 1HG2 VAL   130      92.212  69.993  81.603  1.00  0.00           H
ATOM   2006 2HG2 VAL   130      90.737  69.965  82.652  1.00  0.00           H
ATOM   2007 3HG2 VAL   130      90.811  71.158  81.319  1.00  0.00           H
ATOM   2008 C    VAL   130      93.514  73.601  83.348  1.00  0.00           C
ATOM   2009 O    VAL   130      93.125  74.724  83.684  1.00  0.00           O
ATOM   2010 N    GLY   131      94.644  73.082  83.833  1.00  0.00           N
ATOM   2011 H    GLY   131      94.929  72.229  83.373  1.00  0.00           H
ATOM   2012  CA  GLY   131      95.507  73.635  84.905  1.00  0.00           C
ATOM   2013  HA2 GLY   131      94.934  73.940  85.780  1.00  0.00           H
ATOM   2014  HA3 GLY   131      96.136  72.837  85.300  1.00  0.00           H
ATOM   2015 C    GLY   131      96.331  74.852  84.489  1.00  0.00           C
ATOM   2016 O    GLY   131      96.157  75.943  85.056  1.00  0.00           O
ATOM   2017 N    PHE   132      97.112  74.703  83.370  1.00  0.00           N
ATOM   2018 H    PHE   132      96.946  73.862  82.836  1.00  0.00           H
ATOM   2019  CA  PHE   132      97.568  75.856  82.678  1.00  0.00           C
ATOM   2020  HA  PHE   132      98.342  76.414  83.204  1.00  0.00           H
ATOM   2021  CB  PHE   132      98.289  75.323  81.444  1.00  0.00           C
ATOM   2022  HB2 PHE   132      99.098  74.624  81.656  1.00  0.00           H
ATOM   2023  HB3 PHE   132      97.592  74.786  80.800  1.00  0.00           H
ATOM   2024  CG  PHE   132      98.937  76.468  80.612  1.00  0.00           C
ATOM   2025  CD1 PHE   132      99.976  77.206  81.167  1.00  0.00           C
ATOM   2026  HD1 PHE   132     100.327  77.018  82.171  1.00  0.00           H
ATOM   2027  CE1 PHE   132     100.709  77.998  80.268  1.00  0.00           C
ATOM   2028  HE1 PHE   132     101.484  78.538  80.793  1.00  0.00           H
ATOM   2029  CZ  PHE   132     100.533  78.044  78.871  1.00  0.00           C
ATOM   2030  HZ  PHE   132     101.131  78.669  78.225  1.00  0.00           H
ATOM   2031  CE2 PHE   132      99.443  77.375  78.306  1.00  0.00           C
ATOM   2032  HE2 PHE   132      99.182  77.293  77.261  1.00  0.00           H
ATOM   2033  CD2 PHE   132      98.686  76.557  79.199  1.00  0.00           C
ATOM   2034  HD2 PHE   132      97.913  75.948  78.754  1.00  0.00           H
ATOM   2035 C    PHE   132      96.523  76.954  82.350  1.00  0.00           C
ATOM   2036 O    PHE   132      96.882  78.140  82.430  1.00  0.00           O
ATOM   2037 N    TYR   133      95.286  76.690  82.002  1.00  0.00           N
ATOM   2038 H    TYR   133      95.111  75.750  81.678  1.00  0.00           H
ATOM   2039  CA  TYR   133      94.242  77.669  81.586  1.00  0.00           C
ATOM   2040  HA  TYR   133      94.697  78.565  81.164  1.00  0.00           H
ATOM   2041  CB  TYR   133      93.288  76.998  80.607  1.00  0.00           C
ATOM   2042  HB2 TYR   133      92.747  76.171  81.067  1.00  0.00           H
ATOM   2043  HB3 TYR   133      92.592  77.816  80.422  1.00  0.00           H
ATOM   2044  CG  TYR   133      93.848  76.641  79.252  1.00  0.00           C
ATOM   2045  CD1 TYR   133      94.766  77.481  78.600  1.00  0.00           C
ATOM   2046  HD1 TYR   133      94.961  78.462  79.007  1.00  0.00           H
ATOM   2047  CE1 TYR   133      95.315  77.131  77.369  1.00  0.00           C
ATOM   2048  HE1 TYR   133      96.037  77.836  76.983  1.00  0.00           H
ATOM   2049  CZ  TYR   133      95.109  75.823  76.797  1.00  0.00           C
ATOM   2050  OH  TYR   133      95.732  75.411  75.645  1.00  0.00           O
ATOM   2051  HH  TYR   133      96.374  76.089  75.421  1.00  0.00           H
ATOM   2052  CE2 TYR   133      94.329  74.928  77.508  1.00  0.00           C
ATOM   2053  HE2 TYR   133      94.031  73.956  77.143  1.00  0.00           H
ATOM   2054  CD2 TYR   133      93.563  75.356  78.666  1.00  0.00           C
ATOM   2055  HD2 TYR   133      92.758  74.725  79.013  1.00  0.00           H
ATOM   2056 C    TYR   133      93.416  78.154  82.906  1.00  0.00           C
ATOM   2057 O    TYR   133      92.536  79.004  82.860  1.00  0.00           O
ATOM   2058 N    SER   134      93.855  77.810  84.129  1.00  0.00           N
ATOM   2059 H    SER   134      94.649  77.189  84.198  1.00  0.00           H
ATOM   2060  CA  SER   134      93.295  78.209  85.469  1.00  0.00           C
ATOM   2061  HA  SER   134      92.216  78.081  85.375  1.00  0.00           H
ATOM   2062  CB  SER   134      93.737  77.238  86.566  1.00  0.00           C
ATOM   2063  HB2 SER   134      93.032  77.490  87.359  1.00  0.00           H
ATOM   2064  HB3 SER   134      93.518  76.195  86.337  1.00  0.00           H
ATOM   2065  OG  SER   134      94.951  77.449  86.897  1.00  0.00           O
ATOM   2066  HG  SER   134      95.500  76.792  86.463  1.00  0.00           H
ATOM   2067 C    SER   134      93.418  79.666  85.844  1.00  0.00           C
ATOM   2068 O    SER   134      92.691  80.100  86.702  1.00  0.00           O
ATOM   2069 N    ALA   135      94.284  80.408  85.192  1.00  0.00           N
ATOM   2070 H    ALA   135      94.822  79.855  84.540  1.00  0.00           H
ATOM   2071  CA  ALA   135      94.589  81.824  85.363  1.00  0.00           C
ATOM   2072  HA  ALA   135      95.156  81.945  86.286  1.00  0.00           H
ATOM   2073  CB  ALA   135      95.628  82.243  84.256  1.00  0.00           C
ATOM   2074  HB1 ALA   135      96.585  81.756  84.445  1.00  0.00           H
ATOM   2075  HB2 ALA   135      95.120  82.012  83.320  1.00  0.00           H
ATOM   2076  HB3 ALA   135      95.758  83.325  84.234  1.00  0.00           H
ATOM   2077 C    ALA   135      93.315  82.708  85.338  1.00  0.00           C
ATOM   2078 O    ALA   135      93.274  83.681  86.061  1.00  0.00           O
ATOM   2079 N    TYR   136      92.249  82.270  84.658  1.00  0.00           N
ATOM   2080 H    TYR   136      92.316  81.420  84.117  1.00  0.00           H
ATOM   2081  CA  TYR   136      90.905  82.997  84.638  1.00  0.00           C
ATOM   2082  HA  TYR   136      91.007  84.013  84.256  1.00  0.00           H
ATOM   2083  CB  TYR   136      89.973  82.266  83.633  1.00  0.00           C
ATOM   2084  HB2 TYR   136      90.207  81.207  83.741  1.00  0.00           H
ATOM   2085  HB3 TYR   136      88.915  82.425  83.839  1.00  0.00           H
ATOM   2086  CG  TYR   136      90.305  82.635  82.195  1.00  0.00           C
ATOM   2087  CD1 TYR   136      89.579  83.696  81.550  1.00  0.00           C
ATOM   2088  HD1 TYR   136      88.733  84.115  82.074  1.00  0.00           H
ATOM   2089  CE1 TYR   136      90.008  84.102  80.263  1.00  0.00           C
ATOM   2090  HE1 TYR   136      89.610  85.025  79.868  1.00  0.00           H
ATOM   2091  CZ  TYR   136      91.141  83.532  79.644  1.00  0.00           C
ATOM   2092  OH  TYR   136      91.695  84.085  78.537  1.00  0.00           O
ATOM   2093  HH  TYR   136      91.218  84.758  78.046  1.00  0.00           H
ATOM   2094  CE2 TYR   136      91.910  82.513  80.333  1.00  0.00           C
ATOM   2095  HE2 TYR   136      92.760  82.022  79.883  1.00  0.00           H
ATOM   2096  CD2 TYR   136      91.489  82.094  81.586  1.00  0.00           C
ATOM   2097  HD2 TYR   136      92.128  81.381  82.085  1.00  0.00           H
ATOM   2098 C    TYR   136      90.108  83.042  85.996  1.00  0.00           C
ATOM   2099 O    TYR   136      89.213  83.889  86.186  1.00  0.00           O
ATOM   2100 N    LEU   137      90.361  82.096  86.949  1.00  0.00           N
ATOM   2101 H    LEU   137      90.947  81.351  86.600  1.00  0.00           H
ATOM   2102  CA  LEU   137      89.862  82.200  88.269  1.00  0.00           C
ATOM   2103  HA  LEU   137      88.781  82.071  88.216  1.00  0.00           H
ATOM   2104  CB  LEU   137      90.534  81.101  89.072  1.00  0.00           C
ATOM   2105  HB2 LEU   137      91.607  81.275  88.987  1.00  0.00           H
ATOM   2106  HB3 LEU   137      90.330  81.225  90.135  1.00  0.00           H
ATOM   2107  CG  LEU   137      90.113  79.654  88.813  1.00  0.00           C
ATOM   2108  HG  LEU   137      90.349  79.297  87.810  1.00  0.00           H
ATOM   2109  CD1 LEU   137      90.800  78.743  89.868  1.00  0.00           C
ATOM   2110 1HD1 LEU   137      90.200  78.844  90.773  1.00  0.00           H
ATOM   2111 2HD1 LEU   137      90.919  77.716  89.525  1.00  0.00           H
ATOM   2112 3HD1 LEU   137      91.838  79.059  89.965  1.00  0.00           H
ATOM   2113  CD2 LEU   137      88.581  79.579  88.828  1.00  0.00           C
ATOM   2114 1HD2 LEU   137      88.157  79.766  89.814  1.00  0.00           H
ATOM   2115 2HD2 LEU   137      88.181  80.184  88.014  1.00  0.00           H
ATOM   2116 3HD2 LEU   137      88.288  78.565  88.554  1.00  0.00           H
ATOM   2117 C    LEU   137      90.175  83.521  88.874  1.00  0.00           C
ATOM   2118 O    LEU   137      89.269  84.087  89.480  1.00  0.00           O
ATOM   2119 N    VAL   138      91.384  84.000  88.727  1.00  0.00           N
ATOM   2120 H    VAL   138      92.015  83.387  88.230  1.00  0.00           H
ATOM   2121  CA  VAL   138      91.971  85.062  89.574  1.00  0.00           C
ATOM   2122  HA  VAL   138      91.256  85.362  90.341  1.00  0.00           H
ATOM   2123  CB  VAL   138      93.115  84.583  90.430  1.00  0.00           C
ATOM   2124  HB  VAL   138      93.507  85.473  90.922  1.00  0.00           H
ATOM   2125  CG1 VAL   138      92.564  83.689  91.568  1.00  0.00           C
ATOM   2126 1HG1 VAL   138      93.431  83.443  92.181  1.00  0.00           H
ATOM   2127 2HG1 VAL   138      91.851  84.225  92.194  1.00  0.00           H
ATOM   2128 3HG1 VAL   138      92.139  82.778  91.146  1.00  0.00           H
ATOM   2129  CG2 VAL   138      94.224  83.862  89.726  1.00  0.00           C
ATOM   2130 1HG2 VAL   138      94.964  83.559  90.467  1.00  0.00           H
ATOM   2131 2HG2 VAL   138      93.773  82.999  89.237  1.00  0.00           H
ATOM   2132 3HG2 VAL   138      94.660  84.471  88.933  1.00  0.00           H
ATOM   2133 C    VAL   138      92.330  86.349  88.793  1.00  0.00           C
ATOM   2134 O    VAL   138      92.307  87.440  89.335  1.00  0.00           O
ATOM   2135 N    ALA   139      92.533  86.279  87.485  1.00  0.00           N
ATOM   2136 H    ALA   139      92.294  85.384  87.082  1.00  0.00           H
ATOM   2137  CA  ALA   139      92.556  87.411  86.564  1.00  0.00           C
ATOM   2138  HA  ALA   139      93.316  88.140  86.847  1.00  0.00           H
ATOM   2139  CB  ALA   139      93.010  86.975  85.149  1.00  0.00           C
ATOM   2140  HB1 ALA   139      92.910  87.759  84.398  1.00  0.00           H
ATOM   2141  HB2 ALA   139      94.046  86.639  85.105  1.00  0.00           H
ATOM   2142  HB3 ALA   139      92.358  86.152  84.856  1.00  0.00           H
ATOM   2143 C    ALA   139      91.213  88.167  86.344  1.00  0.00           C
ATOM   2144 O    ALA   139      90.129  87.527  86.357  1.00  0.00           O
ATOM   2145 N    GLU   140      91.217  89.451  86.009  1.00  0.00           N
ATOM   2146 H    GLU   140      92.121  89.897  86.069  1.00  0.00           H
ATOM   2147  CA  GLU   140      90.128  90.088  85.233  1.00  0.00           C
ATOM   2148  HA  GLU   140      89.222  89.492  85.125  1.00  0.00           H
ATOM   2149  CB  GLU   140      89.751  91.303  85.981  1.00  0.00           C
ATOM   2150  HB2 GLU   140      88.938  91.673  85.356  1.00  0.00           H
ATOM   2151  HB3 GLU   140      89.288  91.085  86.944  1.00  0.00           H
ATOM   2152  CG  GLU   140      90.922  92.319  86.139  1.00  0.00           C
ATOM   2153  HG2 GLU   140      91.546  92.080  87.000  1.00  0.00           H
ATOM   2154  HG3 GLU   140      91.596  92.358  85.283  1.00  0.00           H
ATOM   2155  CD  GLU   140      90.406  93.763  86.197  1.00  0.00           C
ATOM   2156  OE1 GLU   140      90.329  94.235  87.355  1.00  0.00           O
ATOM   2157  OE2 GLU   140      90.245  94.461  85.194  1.00  0.00           O
ATOM   2158 C    GLU   140      90.544  90.421  83.746  1.00  0.00           C
ATOM   2159 O    GLU   140      89.667  90.698  82.887  1.00  0.00           O
ATOM   2160 N    LYS   141      91.871  90.284  83.415  1.00  0.00           N
ATOM   2161 H    LYS   141      92.528  90.131  84.168  1.00  0.00           H
ATOM   2162  CA  LYS   141      92.446  90.239  82.104  1.00  0.00           C
ATOM   2163  HA  LYS   141      91.771  89.649  81.484  1.00  0.00           H
ATOM   2164  CB  LYS   141      92.619  91.696  81.579  1.00  0.00           C
ATOM   2165  HB2 LYS   141      91.634  92.160  81.518  1.00  0.00           H
ATOM   2166  HB3 LYS   141      93.189  92.226  82.342  1.00  0.00           H
ATOM   2167  CG  LYS   141      93.208  91.788  80.204  1.00  0.00           C
ATOM   2168  HG2 LYS   141      94.186  91.308  80.240  1.00  0.00           H
ATOM   2169  HG3 LYS   141      92.797  91.050  79.515  1.00  0.00           H
ATOM   2170  CD  LYS   141      93.225  93.197  79.631  1.00  0.00           C
ATOM   2171  HD2 LYS   141      93.704  93.127  78.655  1.00  0.00           H
ATOM   2172  HD3 LYS   141      92.200  93.508  79.426  1.00  0.00           H
ATOM   2173  CE  LYS   141      93.927  94.232  80.563  1.00  0.00           C
ATOM   2174  HE2 LYS   141      93.346  94.241  81.485  1.00  0.00           H
ATOM   2175  HE3 LYS   141      94.883  93.783  80.833  1.00  0.00           H
ATOM   2176  NZ  LYS   141      94.011  95.653  80.057  1.00  0.00           N
ATOM   2177  HZ1 LYS   141      94.449  96.277  80.720  1.00  0.00           H
ATOM   2178  HZ2 LYS   141      94.677  95.549  79.304  1.00  0.00           H
ATOM   2179  HZ3 LYS   141      93.129  96.005  79.714  1.00  0.00           H
ATOM   2180 C    LYS   141      93.801  89.534  82.168  1.00  0.00           C
ATOM   2181 O    LYS   141      94.660  90.018  82.913  1.00  0.00           O
ATOM   2182 N    VAL   142      94.027  88.568  81.309  1.00  0.00           N
ATOM   2183 H    VAL   142      93.209  88.381  80.747  1.00  0.00           H
ATOM   2184  CA  VAL   142      95.359  87.989  81.046  1.00  0.00           C
ATOM   2185  HA  VAL   142      96.013  88.200  81.892  1.00  0.00           H
ATOM   2186  CB  VAL   142      95.345  86.430  80.860  1.00  0.00           C
ATOM   2187  HB  VAL   142      94.866  86.180  79.913  1.00  0.00           H
ATOM   2188  CG1 VAL   142      96.767  85.847  80.900  1.00  0.00           C
ATOM   2189 1HG1 VAL   142      97.170  86.200  81.849  1.00  0.00           H
ATOM   2190 2HG1 VAL   142      96.647  84.764  80.914  1.00  0.00           H
ATOM   2191 3HG1 VAL   142      97.247  86.185  79.982  1.00  0.00           H
ATOM   2192  CG2 VAL   142      94.391  85.725  81.844  1.00  0.00           C
ATOM   2193 1HG2 VAL   142      94.595  84.659  81.748  1.00  0.00           H
ATOM   2194 2HG2 VAL   142      94.415  86.010  82.896  1.00  0.00           H
ATOM   2195 3HG2 VAL   142      93.391  85.748  81.412  1.00  0.00           H
ATOM   2196 C    VAL   142      95.950  88.831  79.874  1.00  0.00           C
ATOM   2197 O    VAL   142      95.269  89.111  78.852  1.00  0.00           O
ATOM   2198 N    VAL   143      97.232  89.093  79.891  1.00  0.00           N
ATOM   2199 H    VAL   143      97.563  89.402  80.793  1.00  0.00           H
ATOM   2200  CA  VAL   143      98.076  89.366  78.716  1.00  0.00           C
ATOM   2201  HA  VAL   143      97.501  89.187  77.808  1.00  0.00           H
ATOM   2202  CB  VAL   143      98.570  90.892  78.677  1.00  0.00           C
ATOM   2203  HB  VAL   143      99.280  91.047  79.489  1.00  0.00           H
ATOM   2204  CG1 VAL   143      99.258  91.188  77.361  1.00  0.00           C
ATOM   2205 1HG1 VAL   143     100.277  90.804  77.387  1.00  0.00           H
ATOM   2206 2HG1 VAL   143      98.843  90.933  76.386  1.00  0.00           H
ATOM   2207 3HG1 VAL   143      99.456  92.260  77.353  1.00  0.00           H
ATOM   2208  CG2 VAL   143      97.326  91.756  78.878  1.00  0.00           C
ATOM   2209 1HG2 VAL   143      97.649  92.792  78.778  1.00  0.00           H
ATOM   2210 2HG2 VAL   143      96.429  91.477  78.326  1.00  0.00           H
ATOM   2211 3HG2 VAL   143      97.071  91.623  79.930  1.00  0.00           H
ATOM   2212 C    VAL   143      99.213  88.380  78.660  1.00  0.00           C
ATOM   2213 O    VAL   143      99.655  87.861  79.708  1.00  0.00           O
ATOM   2214 N    VAL   144      99.757  88.213  77.485  1.00  0.00           N
ATOM   2215 H    VAL   144      99.420  88.711  76.674  1.00  0.00           H
ATOM   2216  CA  VAL   144     100.939  87.423  77.198  1.00  0.00           C
ATOM   2217  HA  VAL   144     101.437  87.264  78.155  1.00  0.00           H
ATOM   2218  CB  VAL   144     100.458  86.040  76.658  1.00  0.00           C
ATOM   2219  HB  VAL   144      99.762  86.122  75.823  1.00  0.00           H
ATOM   2220  CG1 VAL   144     101.637  85.146  76.207  1.00  0.00           C
ATOM   2221 1HG1 VAL   144     102.411  85.070  76.971  1.00  0.00           H
ATOM   2222 2HG1 VAL   144     101.290  84.135  75.994  1.00  0.00           H
ATOM   2223 3HG1 VAL   144     101.962  85.568  75.256  1.00  0.00           H
ATOM   2224  CG2 VAL   144      99.859  85.196  77.796  1.00  0.00           C
ATOM   2225 1HG2 VAL   144      99.111  85.771  78.341  1.00  0.00           H
ATOM   2226 2HG2 VAL   144      99.320  84.319  77.435  1.00  0.00           H
ATOM   2227 3HG2 VAL   144     100.719  84.894  78.394  1.00  0.00           H
ATOM   2228 C    VAL   144     101.753  88.163  76.147  1.00  0.00           C
ATOM   2229 O    VAL   144     101.116  88.678  75.220  1.00  0.00           O
ATOM   2230 N    ILE   145     103.047  88.278  76.272  1.00  0.00           N
ATOM   2231 H    ILE   145     103.419  87.802  77.081  1.00  0.00           H
ATOM   2232  CA  ILE   145     103.953  88.813  75.285  1.00  0.00           C
ATOM   2233  HA  ILE   145     103.384  89.044  74.385  1.00  0.00           H
ATOM   2234  CB  ILE   145     104.594  90.156  75.801  1.00  0.00           C
ATOM   2235  HB  ILE   145     105.028  89.930  76.775  1.00  0.00           H
ATOM   2236  CG2 ILE   145     105.545  90.621  74.690  1.00  0.00           C
ATOM   2237 1HG2 ILE   145     104.963  90.898  73.811  1.00  0.00           H
ATOM   2238 2HG2 ILE   145     106.061  91.546  74.951  1.00  0.00           H
ATOM   2239 3HG2 ILE   145     106.338  89.918  74.437  1.00  0.00           H
ATOM   2240  CG1 ILE   145     103.545  91.263  76.128  1.00  0.00           C
ATOM   2241 2HG1 ILE   145     103.302  91.811  75.218  1.00  0.00           H
ATOM   2242 3HG1 ILE   145     102.698  90.750  76.584  1.00  0.00           H
ATOM   2243  CD1 ILE   145     104.149  92.328  77.079  1.00  0.00           C
ATOM   2244 1HD1 ILE   145     103.615  93.254  76.867  1.00  0.00           H
ATOM   2245 2HD1 ILE   145     104.259  92.083  78.135  1.00  0.00           H
ATOM   2246 3HD1 ILE   145     105.152  92.572  76.728  1.00  0.00           H
ATOM   2247 C    ILE   145     105.076  87.785  74.991  1.00  0.00           C
ATOM   2248 O    ILE   145     105.618  87.192  75.868  1.00  0.00           O
ATOM   2249 N    THR   146     105.565  87.622  73.707  1.00  0.00           N
ATOM   2250 H    THR   146     105.287  88.332  73.045  1.00  0.00           H
ATOM   2251  CA  THR   146     106.402  86.537  73.262  1.00  0.00           C
ATOM   2252  HA  THR   146     107.103  86.385  74.082  1.00  0.00           H
ATOM   2253  CB  THR   146     105.613  85.223  73.117  1.00  0.00           C
ATOM   2254  HB  THR   146     105.101  85.115  74.073  1.00  0.00           H
ATOM   2255  CG2 THR   146     104.490  85.246  72.098  1.00  0.00           C
ATOM   2256 1HG2 THR   146     104.893  85.568  71.138  1.00  0.00           H
ATOM   2257 2HG2 THR   146     104.052  84.264  71.917  1.00  0.00           H
ATOM   2258 3HG2 THR   146     103.834  86.010  72.513  1.00  0.00           H
ATOM   2259  OG1 THR   146     106.500  84.135  72.933  1.00  0.00           O
ATOM   2260  HG1 THR   146     107.013  84.042  73.739  1.00  0.00           H
ATOM   2261 C    THR   146     107.270  86.827  72.073  1.00  0.00           C
ATOM   2262 O    THR   146     106.878  87.630  71.236  1.00  0.00           O
ATOM   2263 N    LYS   147     108.413  86.077  72.018  1.00  0.00           N
ATOM   2264 H    LYS   147     108.517  85.311  72.668  1.00  0.00           H
ATOM   2265  CA  LYS   147     109.567  86.269  71.018  1.00  0.00           C
ATOM   2266  HA  LYS   147     109.170  86.626  70.068  1.00  0.00           H
ATOM   2267  CB  LYS   147     110.609  87.241  71.564  1.00  0.00           C
ATOM   2268  HB2 LYS   147     110.000  88.082  71.893  1.00  0.00           H
ATOM   2269  HB3 LYS   147     111.046  86.719  72.415  1.00  0.00           H
ATOM   2270  CG  LYS   147     111.695  87.714  70.593  1.00  0.00           C
ATOM   2271  HG2 LYS   147     112.461  88.341  71.048  1.00  0.00           H
ATOM   2272  HG3 LYS   147     112.277  86.889  70.183  1.00  0.00           H
ATOM   2273  CD  LYS   147     111.201  88.564  69.391  1.00  0.00           C
ATOM   2274  HD2 LYS   147     110.490  88.064  68.733  1.00  0.00           H
ATOM   2275  HD3 LYS   147     110.693  89.434  69.808  1.00  0.00           H
ATOM   2276  CE  LYS   147     112.490  88.910  68.636  1.00  0.00           C
ATOM   2277  HE2 LYS   147     112.466  89.833  68.056  1.00  0.00           H
ATOM   2278  HE3 LYS   147     113.324  88.950  69.336  1.00  0.00           H
ATOM   2279  NZ  LYS   147     112.775  87.832  67.612  1.00  0.00           N
ATOM   2280  HZ1 LYS   147     113.595  87.960  67.036  1.00  0.00           H
ATOM   2281  HZ2 LYS   147     112.911  86.914  68.010  1.00  0.00           H
ATOM   2282  HZ3 LYS   147     111.994  87.638  67.001  1.00  0.00           H
ATOM   2283 C    LYS   147     110.167  84.958  70.698  1.00  0.00           C
ATOM   2284 O    LYS   147     110.713  84.301  71.614  1.00  0.00           O
ATOM   2285 N    HIP   148     110.074  84.406  69.450  1.00  0.00           N
ATOM   2286 H    HIP   148     109.478  84.936  68.831  1.00  0.00           H
ATOM   2287  CA  HIP   148     110.826  83.319  68.912  1.00  0.00           C
ATOM   2288  HA  HIP   148     111.322  82.799  69.732  1.00  0.00           H
ATOM   2289  CB  HIP   148     109.897  82.376  68.109  1.00  0.00           C
ATOM   2290  HB2 HIP   148     108.995  82.202  68.695  1.00  0.00           H
ATOM   2291  HB3 HIP   148     109.573  82.880  67.199  1.00  0.00           H
ATOM   2292  CG  HIP   148     110.386  80.979  67.760  1.00  0.00           C
ATOM   2293  ND1 HIP   148     110.669  79.970  68.655  1.00  0.00           N
ATOM   2294  HD1 HIP   148     110.839  80.063  69.646  1.00  0.00           H
ATOM   2295  CE1 HIP   148     110.651  78.778  67.996  1.00  0.00           C
ATOM   2296  HE1 HIP   148     110.817  77.781  68.377  1.00  0.00           H
ATOM   2297  NE2 HIP   148     110.651  79.073  66.668  1.00  0.00           N
ATOM   2298  HE2 HIP   148     110.770  78.404  65.921  1.00  0.00           H
ATOM   2299  CD2 HIP   148     110.339  80.444  66.555  1.00  0.00           C
ATOM   2300  HD2 HIP   148     109.983  80.921  65.654  1.00  0.00           H
ATOM   2301 C    HIP   148     112.095  83.774  68.123  1.00  0.00           C
ATOM   2302 O    HIP   148     112.088  84.848  67.640  1.00  0.00           O
ATOM   2303 N    ASN   149     113.003  82.848  67.937  1.00  0.00           N
ATOM   2304 H    ASN   149     112.942  82.007  68.493  1.00  0.00           H
ATOM   2305  CA  ASN   149     114.130  82.967  67.051  1.00  0.00           C
ATOM   2306  HA  ASN   149     114.690  83.869  67.301  1.00  0.00           H
ATOM   2307  CB  ASN   149     115.037  81.775  67.257  1.00  0.00           C
ATOM   2308  HB2 ASN   149     114.429  80.893  67.056  1.00  0.00           H
ATOM   2309  HB3 ASN   149     115.849  81.718  66.532  1.00  0.00           H
ATOM   2310  CG  ASN   149     115.614  81.537  68.678  1.00  0.00           C
ATOM   2311  OD1 ASN   149     114.968  80.998  69.560  1.00  0.00           O
ATOM   2312  ND2 ASN   149     116.806  81.933  68.835  1.00  0.00           N
ATOM   2313 1HD2 ASN   149     117.255  81.774  69.726  1.00  0.00           H
ATOM   2314 2HD2 ASN   149     117.298  82.368  68.068  1.00  0.00           H
ATOM   2315 C    ASN   149     113.727  83.117  65.573  1.00  0.00           C
ATOM   2316 O    ASN   149     112.719  82.506  65.169  1.00  0.00           O
ATOM   2317 N    ASP   150     114.511  83.843  64.702  1.00  0.00           N
ATOM   2318 H    ASP   150     115.337  84.252  65.116  1.00  0.00           H
ATOM   2319  CA  ASP   150     114.178  84.058  63.283  1.00  0.00           C
ATOM   2320  HA  ASP   150     114.676  84.934  62.866  1.00  0.00           H
ATOM   2321  CB  ASP   150     114.735  82.899  62.409  1.00  0.00           C
ATOM   2322  HB2 ASP   150     114.316  81.928  62.671  1.00  0.00           H
ATOM   2323  HB3 ASP   150     114.654  83.076  61.336  1.00  0.00           H
ATOM   2324  CG  ASP   150     116.274  82.878  62.739  1.00  0.00           C
ATOM   2325  OD1 ASP   150     116.920  83.863  62.420  1.00  0.00           O
ATOM   2326  OD2 ASP   150     116.737  81.799  63.188  1.00  0.00           O
ATOM   2327 C    ASP   150     112.734  84.390  62.991  1.00  0.00           C
ATOM   2328 O    ASP   150     112.131  84.062  61.984  1.00  0.00           O
ATOM   2329 N    ASP   151     112.147  85.246  63.854  1.00  0.00           N
ATOM   2330 H    ASP   151     112.650  85.371  64.721  1.00  0.00           H
ATOM   2331  CA  ASP   151     110.738  85.685  63.857  1.00  0.00           C
ATOM   2332  HA  ASP   151     110.496  85.940  62.825  1.00  0.00           H
ATOM   2333  CB  ASP   151     109.819  84.538  64.328  1.00  0.00           C
ATOM   2334  HB2 ASP   151     110.321  83.587  64.152  1.00  0.00           H
ATOM   2335  HB3 ASP   151     109.563  84.579  65.387  1.00  0.00           H
ATOM   2336  CG  ASP   151     108.495  84.450  63.457  1.00  0.00           C
ATOM   2337  OD1 ASP   151     107.976  85.426  62.947  1.00  0.00           O
ATOM   2338  OD2 ASP   151     107.969  83.365  63.308  1.00  0.00           O
ATOM   2339 C    ASP   151     110.503  86.942  64.627  1.00  0.00           C
ATOM   2340 O    ASP   151     111.390  87.647  65.160  1.00  0.00           O
ATOM   2341 N    GLU   152     109.183  87.271  64.652  1.00  0.00           N
ATOM   2342 H    GLU   152     108.640  86.764  63.968  1.00  0.00           H
ATOM   2343  CA  GLU   152     108.671  88.556  65.243  1.00  0.00           C
ATOM   2344  HA  GLU   152     109.423  89.345  65.220  1.00  0.00           H
ATOM   2345  CB  GLU   152     107.440  89.072  64.522  1.00  0.00           C
ATOM   2346  HB2 GLU   152     106.684  88.286  64.516  1.00  0.00           H
ATOM   2347  HB3 GLU   152     107.155  90.012  64.995  1.00  0.00           H
ATOM   2348  CG  GLU   152     107.669  89.461  63.069  1.00  0.00           C
ATOM   2349  HG2 GLU   152     107.839  88.507  62.569  1.00  0.00           H
ATOM   2350  HG3 GLU   152     106.774  89.884  62.613  1.00  0.00           H
ATOM   2351  CD  GLU   152     108.921  90.367  62.898  1.00  0.00           C
ATOM   2352  OE1 GLU   152     109.826  89.838  62.236  1.00  0.00           O
ATOM   2353  OE2 GLU   152     108.957  91.530  63.326  1.00  0.00           O
ATOM   2354 C    GLU   152     108.315  88.480  66.770  1.00  0.00           C
ATOM   2355 O    GLU   152     108.332  87.442  67.419  1.00  0.00           O
ATOM   2356 N    GLN   153     107.986  89.619  67.410  1.00  0.00           N
ATOM   2357 H    GLN   153     107.869  90.467  66.874  1.00  0.00           H
ATOM   2358  CA  GLN   153     107.510  89.797  68.763  1.00  0.00           C
ATOM   2359  HA  GLN   153     107.847  88.911  69.301  1.00  0.00           H
ATOM   2360  CB  GLN   153     108.166  90.966  69.558  1.00  0.00           C
ATOM   2361  HB2 GLN   153     109.214  90.943  69.260  1.00  0.00           H
ATOM   2362  HB3 GLN   153     107.641  91.874  69.261  1.00  0.00           H
ATOM   2363  CG  GLN   153     108.122  90.873  71.063  1.00  0.00           C
ATOM   2364  HG2 GLN   153     107.159  90.993  71.560  1.00  0.00           H
ATOM   2365  HG3 GLN   153     108.538  89.888  71.273  1.00  0.00           H
ATOM   2366  CD  GLN   153     109.089  91.879  71.699  1.00  0.00           C
ATOM   2367  OE1 GLN   153     110.347  91.692  71.768  1.00  0.00           O
ATOM   2368  NE2 GLN   153     108.591  92.996  72.038  1.00  0.00           N
ATOM   2369 1HE2 GLN   153     109.105  93.747  72.476  1.00  0.00           H
ATOM   2370 2HE2 GLN   153     107.616  93.239  71.940  1.00  0.00           H
ATOM   2371 C    GLN   153     106.016  89.911  68.784  1.00  0.00           C
ATOM   2372 O    GLN   153     105.481  90.772  68.065  1.00  0.00           O
ATOM   2373 N    TYR   154     105.310  89.144  69.660  1.00  0.00           N
ATOM   2374 H    TYR   154     105.812  88.408  70.136  1.00  0.00           H
ATOM   2375  CA  TYR   154     103.841  89.136  69.746  1.00  0.00           C
ATOM   2376  HA  TYR   154     103.465  89.886  69.050  1.00  0.00           H
ATOM   2377  CB  TYR   154     103.198  87.854  69.140  1.00  0.00           C
ATOM   2378  HB2 TYR   154     103.602  86.954  69.604  1.00  0.00           H
ATOM   2379  HB3 TYR   154     102.128  87.858  69.346  1.00  0.00           H
ATOM   2380  CG  TYR   154     103.377  87.780  67.672  1.00  0.00           C
ATOM   2381  CD1 TYR   154     102.511  88.399  66.783  1.00  0.00           C
ATOM   2382  HD1 TYR   154     101.651  88.947  67.135  1.00  0.00           H
ATOM   2383  CE1 TYR   154     102.855  88.417  65.384  1.00  0.00           C
ATOM   2384  HE1 TYR   154     102.238  88.998  64.714  1.00  0.00           H
ATOM   2385  CZ  TYR   154     104.014  87.755  64.900  1.00  0.00           C
ATOM   2386  OH  TYR   154     104.319  87.942  63.610  1.00  0.00           O
ATOM   2387  HH  TYR   154     103.824  88.639  63.173  1.00  0.00           H
ATOM   2388  CE2 TYR   154     104.739  86.915  65.736  1.00  0.00           C
ATOM   2389  HE2 TYR   154     105.580  86.331  65.390  1.00  0.00           H
ATOM   2390  CD2 TYR   154     104.418  86.936  67.136  1.00  0.00           C
ATOM   2391  HD2 TYR   154     105.051  86.426  67.847  1.00  0.00           H
ATOM   2392 C    TYR   154     103.273  89.492  71.077  1.00  0.00           C
ATOM   2393 O    TYR   154     103.818  89.387  72.164  1.00  0.00           O
ATOM   2394 N    ALA   155     101.926  89.908  71.077  1.00  0.00           N
ATOM   2395 H    ALA   155     101.463  90.170  70.219  1.00  0.00           H
ATOM   2396  CA  ALA   155     101.026  90.049  72.270  1.00  0.00           C
ATOM   2397  HA  ALA   155     101.522  89.525  73.087  1.00  0.00           H
ATOM   2398  CB  ALA   155     100.866  91.461  72.833  1.00  0.00           C
ATOM   2399  HB1 ALA   155     100.527  92.055  71.985  1.00  0.00           H
ATOM   2400  HB2 ALA   155     100.211  91.463  73.704  1.00  0.00           H
ATOM   2401  HB3 ALA   155     101.873  91.720  73.160  1.00  0.00           H
ATOM   2402 C    ALA   155      99.682  89.355  72.042  1.00  0.00           C
ATOM   2403 O    ALA   155      99.060  89.526  70.985  1.00  0.00           O
ATOM   2404 N    TRP   156      99.109  88.699  73.037  1.00  0.00           N
ATOM   2405 H    TRP   156      99.680  88.497  73.845  1.00  0.00           H
ATOM   2406  CA  TRP   156      97.798  88.088  73.085  1.00  0.00           C
ATOM   2407  HA  TRP   156      97.227  88.551  72.280  1.00  0.00           H
ATOM   2408  CB  TRP   156      98.039  86.567  72.988  1.00  0.00           C
ATOM   2409  HB2 TRP   156      98.297  86.277  71.969  1.00  0.00           H
ATOM   2410  HB3 TRP   156      98.887  86.370  73.644  1.00  0.00           H
ATOM   2411  CG  TRP   156      96.991  85.580  73.399  1.00  0.00           C
ATOM   2412  CD1 TRP   156      96.276  84.799  72.535  1.00  0.00           C
ATOM   2413  HD1 TRP   156      96.432  84.801  71.466  1.00  0.00           H
ATOM   2414  NE1 TRP   156      95.312  84.055  73.213  1.00  0.00           N
ATOM   2415  HE1 TRP   156      94.723  83.356  72.783  1.00  0.00           H
ATOM   2416  CE2 TRP   156      95.352  84.359  74.588  1.00  0.00           C
ATOM   2417  CZ2 TRP   156      94.552  83.845  75.584  1.00  0.00           C
ATOM   2418  HZ2 TRP   156      93.761  83.151  75.342  1.00  0.00           H
ATOM   2419  CH2 TRP   156      94.847  84.324  76.877  1.00  0.00           C
ATOM   2420  HH2 TRP   156      94.376  83.944  77.771  1.00  0.00           H
ATOM   2421  CZ3 TRP   156      95.949  85.187  77.149  1.00  0.00           C
ATOM   2422  HZ3 TRP   156      96.223  85.468  78.155  1.00  0.00           H
ATOM   2423  CE3 TRP   156      96.663  85.686  76.096  1.00  0.00           C
ATOM   2424  HE3 TRP   156      97.572  86.188  76.394  1.00  0.00           H
ATOM   2425  CD2 TRP   156      96.439  85.291  74.732  1.00  0.00           C
ATOM   2426 C    TRP   156      97.067  88.526  74.372  1.00  0.00           C
ATOM   2427 O    TRP   156      97.739  88.641  75.394  1.00  0.00           O
ATOM   2428 N    GLU   157      95.778  88.872  74.281  1.00  0.00           N
ATOM   2429 H    GLU   157      95.252  88.691  73.438  1.00  0.00           H
ATOM   2430  CA  GLU   157      95.007  89.579  75.289  1.00  0.00           C
ATOM   2431  HA  GLU   157      95.549  89.395  76.216  1.00  0.00           H
ATOM   2432  CB  GLU   157      94.925  91.122  75.177  1.00  0.00           C
ATOM   2433  HB2 GLU   157      94.462  91.370  74.222  1.00  0.00           H
ATOM   2434  HB3 GLU   157      94.350  91.537  76.005  1.00  0.00           H
ATOM   2435  CG  GLU   157      96.348  91.843  75.154  1.00  0.00           C
ATOM   2436  HG2 GLU   157      96.748  91.664  76.152  1.00  0.00           H
ATOM   2437  HG3 GLU   157      97.030  91.441  74.405  1.00  0.00           H
ATOM   2438  CD  GLU   157      96.367  93.371  74.905  1.00  0.00           C
ATOM   2439  OE1 GLU   157      97.249  93.840  74.145  1.00  0.00           O
ATOM   2440  OE2 GLU   157      95.674  94.172  75.550  1.00  0.00           O
ATOM   2441 C    GLU   157      93.583  89.072  75.381  1.00  0.00           C
ATOM   2442 O    GLU   157      92.988  88.951  74.367  1.00  0.00           O
ATOM   2443 N    SER   158      93.166  88.764  76.633  1.00  0.00           N
ATOM   2444 H    SER   158      93.730  89.010  77.433  1.00  0.00           H
ATOM   2445  CA  SER   158      91.843  88.260  76.929  1.00  0.00           C
ATOM   2446  HA  SER   158      91.131  88.624  76.188  1.00  0.00           H
ATOM   2447  CB  SER   158      91.947  86.717  76.589  1.00  0.00           C
ATOM   2448  HB2 SER   158      92.335  86.495  75.595  1.00  0.00           H
ATOM   2449  HB3 SER   158      92.703  86.184  77.165  1.00  0.00           H
ATOM   2450  OG  SER   158      90.729  86.112  76.931  1.00  0.00           O
ATOM   2451  HG  SER   158      90.228  86.028  76.117  1.00  0.00           H
ATOM   2452 C    SER   158      91.337  88.590  78.367  1.00  0.00           C
ATOM   2453 O    SER   158      92.033  88.434  79.349  1.00  0.00           O
ATOM   2454 N    SER   159      90.039  88.920  78.471  1.00  0.00           N
ATOM   2455 H    SER   159      89.478  88.787  77.641  1.00  0.00           H
ATOM   2456  CA  SER   159      89.222  89.091  79.721  1.00  0.00           C
ATOM   2457  HA  SER   159      89.855  89.011  80.605  1.00  0.00           H
ATOM   2458  CB  SER   159      88.595  90.451  79.674  1.00  0.00           C
ATOM   2459  HB2 SER   159      89.394  91.172  79.497  1.00  0.00           H
ATOM   2460  HB3 SER   159      87.853  90.489  78.877  1.00  0.00           H
ATOM   2461  OG  SER   159      87.965  90.904  80.838  1.00  0.00           O
ATOM   2462  HG  SER   159      88.657  90.872  81.503  1.00  0.00           H
ATOM   2463 C    SER   159      88.170  87.988  79.842  1.00  0.00           C
ATOM   2464 O    SER   159      87.570  87.636  78.882  1.00  0.00           O
ATOM   2465 N    ALA   160      87.837  87.579  81.087  1.00  0.00           N
ATOM   2466 H    ALA   160      88.461  87.919  81.805  1.00  0.00           H
ATOM   2467  CA  ALA   160      86.751  86.700  81.434  1.00  0.00           C
ATOM   2468  HA  ALA   160      86.931  86.508  82.492  1.00  0.00           H
ATOM   2469  CB  ALA   160      85.487  87.517  81.399  1.00  0.00           C
ATOM   2470  HB1 ALA   160      85.349  87.899  80.387  1.00  0.00           H
ATOM   2471  HB2 ALA   160      84.616  86.915  81.657  1.00  0.00           H
ATOM   2472  HB3 ALA   160      85.675  88.328  82.102  1.00  0.00           H
ATOM   2473 C    ALA   160      86.529  85.351  80.874  1.00  0.00           C
ATOM   2474 O    ALA   160      86.192  84.357  81.516  1.00  0.00           O
ATOM   2475 N    GLY   161      86.563  85.266  79.612  1.00  0.00           N
ATOM   2476 H    GLY   161      86.721  86.040  78.983  1.00  0.00           H
ATOM   2477  CA  GLY   161      86.274  83.995  78.866  1.00  0.00           C
ATOM   2478  HA2 GLY   161      87.073  83.282  79.068  1.00  0.00           H
ATOM   2479  HA3 GLY   161      85.307  83.686  79.264  1.00  0.00           H
ATOM   2480 C    GLY   161      86.158  84.141  77.321  1.00  0.00           C
ATOM   2481 O    GLY   161      86.112  85.240  76.771  1.00  0.00           O
ATOM   2482 N    GLY   162      86.014  82.950  76.687  1.00  0.00           N
ATOM   2483 H    GLY   162      86.000  82.113  77.253  1.00  0.00           H
ATOM   2484  CA  GLY   162      85.351  82.696  75.380  1.00  0.00           C
ATOM   2485  HA2 GLY   162      85.074  81.642  75.368  1.00  0.00           H
ATOM   2486  HA3 GLY   162      84.503  83.381  75.374  1.00  0.00           H
ATOM   2487 C    GLY   162      86.177  83.131  74.162  1.00  0.00           C
ATOM   2488 O    GLY   162      86.410  82.373  73.241  1.00  0.00           O
ATOM   2489 N    SER   163      86.723  84.367  74.159  1.00  0.00           N
ATOM   2490 H    SER   163      86.596  84.889  75.014  1.00  0.00           H
ATOM   2491  CA  SER   163      87.411  85.103  73.071  1.00  0.00           C
ATOM   2492  HA  SER   163      87.681  84.316  72.366  1.00  0.00           H
ATOM   2493  CB  SER   163      86.447  85.950  72.256  1.00  0.00           C
ATOM   2494  HB2 SER   163      85.852  86.528  72.963  1.00  0.00           H
ATOM   2495  HB3 SER   163      87.013  86.508  71.510  1.00  0.00           H
ATOM   2496  OG  SER   163      85.642  85.111  71.579  1.00  0.00           O
ATOM   2497  HG  SER   163      86.028  84.982  70.710  1.00  0.00           H
ATOM   2498 C    SER   163      88.671  85.951  73.413  1.00  0.00           C
ATOM   2499 O    SER   163      88.905  86.366  74.574  1.00  0.00           O
ATOM   2500 N    PHE   164      89.526  86.239  72.433  1.00  0.00           N
ATOM   2501 H    PHE   164      89.148  85.839  71.586  1.00  0.00           H
ATOM   2502  CA  PHE   164      90.832  86.958  72.519  1.00  0.00           C
ATOM   2503  HA  PHE   164      90.787  87.643  73.366  1.00  0.00           H
ATOM   2504  CB  PHE   164      91.922  85.830  72.951  1.00  0.00           C
ATOM   2505  HB2 PHE   164      92.814  86.351  73.299  1.00  0.00           H
ATOM   2506  HB3 PHE   164      91.563  85.325  73.848  1.00  0.00           H
ATOM   2507  CG  PHE   164      92.364  84.823  71.929  1.00  0.00           C
ATOM   2508  CD1 PHE   164      91.714  83.571  71.774  1.00  0.00           C
ATOM   2509  HD1 PHE   164      90.870  83.417  72.429  1.00  0.00           H
ATOM   2510  CE1 PHE   164      92.094  82.743  70.775  1.00  0.00           C
ATOM   2511  HE1 PHE   164      91.638  81.782  70.593  1.00  0.00           H
ATOM   2512  CZ  PHE   164      93.083  83.121  69.887  1.00  0.00           C
ATOM   2513  HZ  PHE   164      93.392  82.444  69.104  1.00  0.00           H
ATOM   2514  CE2 PHE   164      93.877  84.298  70.156  1.00  0.00           C
ATOM   2515  HE2 PHE   164      94.614  84.637  69.443  1.00  0.00           H
ATOM   2516  CD2 PHE   164      93.435  85.132  71.140  1.00  0.00           C
ATOM   2517  HD2 PHE   164      93.938  86.083  71.234  1.00  0.00           H
ATOM   2518 C    PHE   164      91.233  87.747  71.281  1.00  0.00           C
ATOM   2519 O    PHE   164      90.651  87.542  70.197  1.00  0.00           O
ATOM   2520 N    THR   165      92.150  88.724  71.449  1.00  0.00           N
ATOM   2521 H    THR   165      92.561  88.749  72.372  1.00  0.00           H
ATOM   2522  CA  THR   165      92.764  89.485  70.349  1.00  0.00           C
ATOM   2523  HA  THR   165      92.374  89.106  69.405  1.00  0.00           H
ATOM   2524  CB  THR   165      92.494  90.976  70.388  1.00  0.00           C
ATOM   2525  HB  THR   165      93.065  91.492  71.160  1.00  0.00           H
ATOM   2526  CG2 THR   165      92.914  91.710  69.081  1.00  0.00           C
ATOM   2527 1HG2 THR   165      92.295  91.444  68.224  1.00  0.00           H
ATOM   2528 2HG2 THR   165      92.821  92.774  69.296  1.00  0.00           H
ATOM   2529 3HG2 THR   165      93.927  91.468  68.761  1.00  0.00           H
ATOM   2530  OG1 THR   165      91.068  91.289  70.438  1.00  0.00           O
ATOM   2531  HG1 THR   165      90.879  91.012  71.338  1.00  0.00           H
ATOM   2532 C    THR   165      94.256  89.185  70.328  1.00  0.00           C
ATOM   2533 O    THR   165      94.921  89.275  71.410  1.00  0.00           O
ATOM   2534 N    VAL   166      94.913  88.931  69.185  1.00  0.00           N
ATOM   2535 H    VAL   166      94.369  89.039  68.341  1.00  0.00           H
ATOM   2536  CA  VAL   166      96.420  88.697  69.067  1.00  0.00           C
ATOM   2537  HA  VAL   166      96.811  88.782  70.081  1.00  0.00           H
ATOM   2538  CB  VAL   166      96.794  87.187  68.667  1.00  0.00           C
ATOM   2539  HB  VAL   166      96.381  86.457  69.362  1.00  0.00           H
ATOM   2540  CG1 VAL   166      96.244  86.859  67.284  1.00  0.00           C
ATOM   2541 1HG1 VAL   166      96.695  87.479  66.509  1.00  0.00           H
ATOM   2542 2HG1 VAL   166      96.211  85.771  67.224  1.00  0.00           H
ATOM   2543 3HG1 VAL   166      95.169  87.012  67.185  1.00  0.00           H
ATOM   2544  CG2 VAL   166      98.311  86.811  68.776  1.00  0.00           C
ATOM   2545 1HG2 VAL   166      98.384  85.781  68.427  1.00  0.00           H
ATOM   2546 2HG2 VAL   166      99.006  87.469  68.255  1.00  0.00           H
ATOM   2547 3HG2 VAL   166      98.667  86.871  69.804  1.00  0.00           H
ATOM   2548 C    VAL   166      96.868  89.796  68.129  1.00  0.00           C
ATOM   2549 O    VAL   166      95.997  90.200  67.300  1.00  0.00           O
ATOM   2550 N    ARG   167      98.125  90.172  68.223  1.00  0.00           N
ATOM   2551 H    ARG   167      98.638  89.725  68.969  1.00  0.00           H
ATOM   2552  CA  ARG   167      98.803  91.275  67.503  1.00  0.00           C
ATOM   2553  HA  ARG   167      98.595  91.174  66.437  1.00  0.00           H
ATOM   2554  CB  ARG   167      98.284  92.677  67.962  1.00  0.00           C
ATOM   2555  HB2 ARG   167      98.776  93.453  67.376  1.00  0.00           H
ATOM   2556  HB3 ARG   167      97.226  92.798  67.732  1.00  0.00           H
ATOM   2557  CG  ARG   167      98.528  93.110  69.444  1.00  0.00           C
ATOM   2558  HG2 ARG   167      98.370  92.241  70.083  1.00  0.00           H
ATOM   2559  HG3 ARG   167      99.521  93.521  69.625  1.00  0.00           H
ATOM   2560  CD  ARG   167      97.547  94.222  69.875  1.00  0.00           C
ATOM   2561  HD2 ARG   167      97.629  95.082  69.211  1.00  0.00           H
ATOM   2562  HD3 ARG   167      96.546  93.795  69.817  1.00  0.00           H
ATOM   2563  NE  ARG   167      97.772  94.626  71.318  1.00  0.00           N
ATOM   2564  HE  ARG   167      97.096  94.253  71.969  1.00  0.00           H
ATOM   2565  CZ  ARG   167      98.736  95.446  71.754  1.00  0.00           C
ATOM   2566  NH1 ARG   167      99.641  95.940  70.995  1.00  0.00           N
ATOM   2567 1HH1 ARG   167      99.455  95.813  70.010  1.00  0.00           H
ATOM   2568 2HH1 ARG   167     100.103  96.786  71.298  1.00  0.00           H
ATOM   2569  NH2 ARG   167      98.793  95.679  73.023  1.00  0.00           N
ATOM   2570 1HH2 ARG   167      98.063  95.261  73.583  1.00  0.00           H
ATOM   2571 2HH2 ARG   167      99.520  96.290  73.366  1.00  0.00           H
ATOM   2572 C    ARG   167     100.332  91.260  67.603  1.00  0.00           C
ATOM   2573 O    ARG   167     100.861  90.671  68.532  1.00  0.00           O
ATOM   2574 N    ALA   168     101.057  91.906  66.719  1.00  0.00           N
ATOM   2575 H    ALA   168     100.574  92.213  65.888  1.00  0.00           H
ATOM   2576  CA  ALA   168     102.498  92.145  66.803  1.00  0.00           C
ATOM   2577  HA  ALA   168     103.052  91.238  67.046  1.00  0.00           H
ATOM   2578  CB  ALA   168     103.041  92.725  65.538  1.00  0.00           C
ATOM   2579  HB1 ALA   168     102.746  92.090  64.702  1.00  0.00           H
ATOM   2580  HB2 ALA   168     102.580  93.708  65.446  1.00  0.00           H
ATOM   2581  HB3 ALA   168     104.123  92.849  65.580  1.00  0.00           H
ATOM   2582 C    ALA   168     102.748  93.269  67.848  1.00  0.00           C
ATOM   2583 O    ALA   168     101.830  94.071  68.156  1.00  0.00           O
ATOM   2584 N    ASP   169     103.876  93.164  68.504  1.00  0.00           N
ATOM   2585 H    ASP   169     104.343  92.272  68.424  1.00  0.00           H
ATOM   2586  CA  ASP   169     104.264  93.919  69.653  1.00  0.00           C
ATOM   2587  HA  ASP   169     103.490  94.644  69.905  1.00  0.00           H
ATOM   2588  CB  ASP   169     104.530  93.001  70.836  1.00  0.00           C
ATOM   2589  HB2 ASP   169     103.593  92.445  70.792  1.00  0.00           H
ATOM   2590  HB3 ASP   169     105.417  92.396  70.651  1.00  0.00           H
ATOM   2591  CG  ASP   169     104.868  93.759  72.139  1.00  0.00           C
ATOM   2592  OD1 ASP   169     103.978  94.520  72.623  1.00  0.00           O
ATOM   2593  OD2 ASP   169     106.031  93.836  72.579  1.00  0.00           O
ATOM   2594 C    ASP   169     105.408  94.838  69.331  1.00  0.00           C
ATOM   2595 O    ASP   169     106.316  94.508  68.614  1.00  0.00           O
ATOM   2596 N    HIP   170     105.378  96.080  69.788  1.00  0.00           N
ATOM   2597 H    HIP   170     104.490  96.418  70.132  1.00  0.00           H
ATOM   2598  CA  HIP   170     106.490  97.018  69.703  1.00  0.00           C
ATOM   2599  HA  HIP   170     107.353  96.497  69.288  1.00  0.00           H
ATOM   2600  CB  HIP   170     106.067  98.118  68.726  1.00  0.00           C
ATOM   2601  HB2 HIP   170     105.075  98.455  69.027  1.00  0.00           H
ATOM   2602  HB3 HIP   170     106.857  98.863  68.818  1.00  0.00           H
ATOM   2603  CG  HIP   170     106.079  97.624  67.282  1.00  0.00           C
ATOM   2604  ND1 HIP   170     105.000  97.232  66.551  1.00  0.00           N
ATOM   2605  HD1 HIP   170     104.093  97.058  66.960  1.00  0.00           H
ATOM   2606  CE1 HIP   170     105.383  97.039  65.252  1.00  0.00           C
ATOM   2607  HE1 HIP   170     104.824  96.596  64.441  1.00  0.00           H
ATOM   2608  NE2 HIP   170     106.740  97.231  65.212  1.00  0.00           N
ATOM   2609  HE2 HIP   170     107.289  97.335  64.370  1.00  0.00           H
ATOM   2610  CD2 HIP   170     107.135  97.758  66.403  1.00  0.00           C
ATOM   2611  HD2 HIP   170     108.071  98.199  66.712  1.00  0.00           H
ATOM   2612 C    HIP   170     106.844  97.610  71.101  1.00  0.00           C
ATOM   2613 O    HIP   170     107.311  98.714  71.201  1.00  0.00           O
ATOM   2614 N    GLY   171     106.593  96.801  72.147  1.00  0.00           N
ATOM   2615 H    GLY   171     106.223  95.866  72.050  1.00  0.00           H
ATOM   2616  CA  GLY   171     107.247  97.096  73.439  1.00  0.00           C
ATOM   2617  HA2 GLY   171     107.301  98.171  73.612  1.00  0.00           H
ATOM   2618  HA3 GLY   171     106.652  96.780  74.296  1.00  0.00           H
ATOM   2619 C    GLY   171     108.679  96.526  73.535  1.00  0.00           C
ATOM   2620 O    GLY   171     109.084  95.959  72.554  1.00  0.00           O
ATOM   2621 N    GLU   172     109.405  96.823  74.626  1.00  0.00           N
ATOM   2622 H    GLU   172     108.834  97.222  75.357  1.00  0.00           H
ATOM   2623  CA  GLU   172     110.764  96.338  75.031  1.00  0.00           C
ATOM   2624  HA  GLU   172     111.380  97.130  74.606  1.00  0.00           H
ATOM   2625  CB  GLU   172     110.786  96.243  76.517  1.00  0.00           C
ATOM   2626  HB2 GLU   172     109.870  95.755  76.849  1.00  0.00           H
ATOM   2627  HB3 GLU   172     111.540  95.522  76.833  1.00  0.00           H
ATOM   2628  CG  GLU   172     111.124  97.545  77.338  1.00  0.00           C
ATOM   2629  HG2 GLU   172     112.135  97.926  77.195  1.00  0.00           H
ATOM   2630  HG3 GLU   172     110.550  98.363  76.902  1.00  0.00           H
ATOM   2631  CD  GLU   172     110.918  97.202  78.789  1.00  0.00           C
ATOM   2632  OE1 GLU   172     111.795  96.586  79.447  1.00  0.00           O
ATOM   2633  OE2 GLU   172     109.855  97.501  79.353  1.00  0.00           O
ATOM   2634 C    GLU   172     111.141  94.980  74.372  1.00  0.00           C
ATOM   2635 O    GLU   172     110.369  94.008  74.359  1.00  0.00           O
ATOM   2636 N    PRO   173     112.483  94.873  73.999  1.00  0.00           N
ATOM   2637  CD  PRO   173     113.470  95.833  74.217  1.00  0.00           C
ATOM   2638  HD2 PRO   173     113.709  95.951  75.273  1.00  0.00           H
ATOM   2639  HD3 PRO   173     113.278  96.762  73.680  1.00  0.00           H
ATOM   2640  CG  PRO   173     114.751  95.158  73.579  1.00  0.00           C
ATOM   2641  HG2 PRO   173     115.269  94.627  74.378  1.00  0.00           H
ATOM   2642  HG3 PRO   173     115.417  95.910  73.156  1.00  0.00           H
ATOM   2643  CB  PRO   173     114.182  94.219  72.487  1.00  0.00           C
ATOM   2644  HB2 PRO   173     114.913  93.439  72.272  1.00  0.00           H
ATOM   2645  HB3 PRO   173     113.923  94.855  71.640  1.00  0.00           H
ATOM   2646  CA  PRO   173     113.030  93.665  73.360  1.00  0.00           C
ATOM   2647  HA  PRO   173     112.240  93.288  72.712  1.00  0.00           H
ATOM   2648 C    PRO   173     113.453  92.650  74.437  1.00  0.00           C
ATOM   2649 O    PRO   173     113.569  92.967  75.612  1.00  0.00           O
ATOM   2650 N    ILE   174     113.710  91.405  74.051  1.00  0.00           N
ATOM   2651 H    ILE   174     113.626  91.243  73.058  1.00  0.00           H
ATOM   2652  CA  ILE   174     113.850  90.159  74.801  1.00  0.00           C
ATOM   2653  HA  ILE   174     114.464  90.400  75.669  1.00  0.00           H
ATOM   2654  CB  ILE   174     112.504  89.593  75.314  1.00  0.00           C
ATOM   2655  HB  ILE   174     112.058  90.297  76.017  1.00  0.00           H
ATOM   2656  CG2 ILE   174     111.520  89.339  74.212  1.00  0.00           C
ATOM   2657 1HG2 ILE   174     111.266  90.160  73.541  1.00  0.00           H
ATOM   2658 2HG2 ILE   174     111.969  88.520  73.650  1.00  0.00           H
ATOM   2659 3HG2 ILE   174     110.623  89.000  74.729  1.00  0.00           H
ATOM   2660  CG1 ILE   174     112.830  88.290  76.147  1.00  0.00           C
ATOM   2661 2HG1 ILE   174     113.332  87.506  75.581  1.00  0.00           H
ATOM   2662 3HG1 ILE   174     113.547  88.444  76.954  1.00  0.00           H
ATOM   2663  CD1 ILE   174     111.626  87.620  76.805  1.00  0.00           C
ATOM   2664 1HD1 ILE   174     111.984  86.969  77.603  1.00  0.00           H
ATOM   2665 2HD1 ILE   174     111.104  88.392  77.370  1.00  0.00           H
ATOM   2666 3HD1 ILE   174     110.915  87.147  76.127  1.00  0.00           H
ATOM   2667 C    ILE   174     114.672  89.254  73.844  1.00  0.00           C
ATOM   2668 O    ILE   174     114.269  89.072  72.695  1.00  0.00           O
ATOM   2669 N    GLY   175     115.657  88.536  74.348  1.00  0.00           N
ATOM   2670 H    GLY   175     116.025  88.837  75.240  1.00  0.00           H
ATOM   2671  CA  GLY   175     116.490  87.573  73.609  1.00  0.00           C
ATOM   2672  HA2 GLY   175     117.245  88.028  72.967  1.00  0.00           H
ATOM   2673  HA3 GLY   175     117.022  87.000  74.368  1.00  0.00           H
ATOM   2674 C    GLY   175     115.627  86.563  72.828  1.00  0.00           C
ATOM   2675 O    GLY   175     115.534  86.464  71.619  1.00  0.00           O
ATOM   2676 N    ARG   176     114.935  85.732  73.650  1.00  0.00           N
ATOM   2677 H    ARG   176     115.182  85.866  74.620  1.00  0.00           H
ATOM   2678  CA  ARG   176     113.809  84.823  73.202  1.00  0.00           C
ATOM   2679  HA  ARG   176     113.149  85.484  72.641  1.00  0.00           H
ATOM   2680  CB  ARG   176     114.212  83.637  72.307  1.00  0.00           C
ATOM   2681  HB2 ARG   176     113.428  82.895  72.463  1.00  0.00           H
ATOM   2682  HB3 ARG   176     114.061  84.098  71.331  1.00  0.00           H
ATOM   2683  CG  ARG   176     115.635  83.029  72.511  1.00  0.00           C
ATOM   2684  HG2 ARG   176     115.620  82.043  72.047  1.00  0.00           H
ATOM   2685  HG3 ARG   176     116.260  83.711  71.934  1.00  0.00           H
ATOM   2686  CD  ARG   176     116.083  82.861  73.968  1.00  0.00           C
ATOM   2687  HD2 ARG   176     115.931  83.721  74.621  1.00  0.00           H
ATOM   2688  HD3 ARG   176     115.499  82.095  74.478  1.00  0.00           H
ATOM   2689  NE  ARG   176     117.529  82.529  74.134  1.00  0.00           N
ATOM   2690  HE  ARG   176     118.116  82.861  73.382  1.00  0.00           H
ATOM   2691  CZ  ARG   176     118.016  81.634  74.953  1.00  0.00           C
ATOM   2692  NH1 ARG   176     117.317  80.993  75.899  1.00  0.00           N
ATOM   2693 1HH1 ARG   176     116.517  81.400  76.362  1.00  0.00           H
ATOM   2694 2HH1 ARG   176     117.782  80.223  76.359  1.00  0.00           H
ATOM   2695  NH2 ARG   176     119.260  81.377  74.826  1.00  0.00           N
ATOM   2696 1HH2 ARG   176     119.821  81.954  74.216  1.00  0.00           H
ATOM   2697 2HH2 ARG   176     119.664  80.520  75.175  1.00  0.00           H
ATOM   2698 C    ARG   176     112.961  84.423  74.396  1.00  0.00           C
ATOM   2699 O    ARG   176     113.501  84.433  75.527  1.00  0.00           O
ATOM   2700 N    GLY   177     111.680  84.225  74.280  1.00  0.00           N
ATOM   2701 H    GLY   177     111.354  84.160  73.327  1.00  0.00           H
ATOM   2702  CA  GLY   177     110.816  83.718  75.315  1.00  0.00           C
ATOM   2703  HA2 GLY   177     110.547  82.672  75.166  1.00  0.00           H
ATOM   2704  HA3 GLY   177     111.310  83.870  76.275  1.00  0.00           H
ATOM   2705 C    GLY   177     109.458  84.411  75.528  1.00  0.00           C
ATOM   2706 O    GLY   177     108.757  84.768  74.579  1.00  0.00           O
ATOM   2707 N    THR   178     109.033  84.597  76.778  1.00  0.00           N
ATOM   2708 H    THR   178     109.680  84.347  77.512  1.00  0.00           H
ATOM   2709  CA  THR   178     107.631  84.885  77.196  1.00  0.00           C
ATOM   2710  HA  THR   178     107.132  85.515  76.460  1.00  0.00           H
ATOM   2711  CB  THR   178     106.812  83.555  77.376  1.00  0.00           C
ATOM   2712  HB  THR   178     107.188  83.084  78.284  1.00  0.00           H
ATOM   2713  CG2 THR   178     105.362  83.823  77.583  1.00  0.00           C
ATOM   2714 1HG2 THR   178     104.745  82.934  77.712  1.00  0.00           H
ATOM   2715 2HG2 THR   178     105.193  84.549  78.378  1.00  0.00           H
ATOM   2716 3HG2 THR   178     104.993  84.276  76.662  1.00  0.00           H
ATOM   2717  OG1 THR   178     106.795  82.672  76.236  1.00  0.00           O
ATOM   2718  HG1 THR   178     106.460  81.838  76.574  1.00  0.00           H
ATOM   2719 C    THR   178     107.534  85.759  78.490  1.00  0.00           C
ATOM   2720 O    THR   178     108.272  85.486  79.440  1.00  0.00           O
ATOM   2721 N    LYS   179     106.685  86.764  78.491  1.00  0.00           N
ATOM   2722 H    LYS   179     106.219  86.865  77.601  1.00  0.00           H
ATOM   2723  CA  LYS   179     106.077  87.359  79.625  1.00  0.00           C
ATOM   2724  HA  LYS   179     106.362  86.888  80.565  1.00  0.00           H
ATOM   2725  CB  LYS   179     106.267  88.879  79.505  1.00  0.00           C
ATOM   2726  HB2 LYS   179     105.487  89.292  78.865  1.00  0.00           H
ATOM   2727  HB3 LYS   179     106.035  89.350  80.460  1.00  0.00           H
ATOM   2728  CG  LYS   179     107.653  89.417  79.017  1.00  0.00           C
ATOM   2729  HG2 LYS   179     108.410  88.775  79.467  1.00  0.00           H
ATOM   2730  HG3 LYS   179     107.697  89.357  77.930  1.00  0.00           H
ATOM   2731  CD  LYS   179     107.948  90.901  79.299  1.00  0.00           C
ATOM   2732  HD2 LYS   179     107.278  91.494  78.676  1.00  0.00           H
ATOM   2733  HD3 LYS   179     107.854  91.002  80.380  1.00  0.00           H
ATOM   2734  CE  LYS   179     109.469  90.999  78.912  1.00  0.00           C
ATOM   2735  HE2 LYS   179     110.031  90.477  79.686  1.00  0.00           H
ATOM   2736  HE3 LYS   179     109.651  90.402  78.018  1.00  0.00           H
ATOM   2737  NZ  LYS   179     109.929  92.452  78.916  1.00  0.00           N
ATOM   2738  HZ1 LYS   179     109.687  92.925  79.775  1.00  0.00           H
ATOM   2739  HZ2 LYS   179     110.934  92.550  78.923  1.00  0.00           H
ATOM   2740  HZ3 LYS   179     109.612  93.044  78.161  1.00  0.00           H
ATOM   2741 C    LYS   179     104.521  87.065  79.791  1.00  0.00           C
ATOM   2742 O    LYS   179     103.824  86.868  78.810  1.00  0.00           O
ATOM   2743 N    VAL   180     103.973  86.898  81.031  1.00  0.00           N
ATOM   2744 H    VAL   180     104.605  86.944  81.817  1.00  0.00           H
ATOM   2745  CA  VAL   180     102.550  86.583  81.240  1.00  0.00           C
ATOM   2746  HA  VAL   180     102.005  86.861  80.338  1.00  0.00           H
ATOM   2747  CB  VAL   180     102.349  85.082  81.569  1.00  0.00           C
ATOM   2748  HB  VAL   180     102.974  84.956  82.454  1.00  0.00           H
ATOM   2749  CG1 VAL   180     100.876  84.666  81.845  1.00  0.00           C
ATOM   2750 1HG1 VAL   180     100.837  83.578  81.906  1.00  0.00           H
ATOM   2751 2HG1 VAL   180     100.449  85.188  82.701  1.00  0.00           H
ATOM   2752 3HG1 VAL   180     100.338  84.899  80.926  1.00  0.00           H
ATOM   2753  CG2 VAL   180     102.945  84.229  80.486  1.00  0.00           C
ATOM   2754 1HG2 VAL   180     102.522  84.570  79.541  1.00  0.00           H
ATOM   2755 2HG2 VAL   180     104.034  84.216  80.437  1.00  0.00           H
ATOM   2756 3HG2 VAL   180     102.601  83.200  80.590  1.00  0.00           H
ATOM   2757 C    VAL   180     102.063  87.535  82.343  1.00  0.00           C
ATOM   2758 O    VAL   180     102.676  87.616  83.378  1.00  0.00           O
ATOM   2759 N    ILE   181     100.977  88.213  82.098  1.00  0.00           N
ATOM   2760 H    ILE   181     100.450  87.933  81.283  1.00  0.00           H
ATOM   2761  CA  ILE   181     100.473  89.301  83.011  1.00  0.00           C
ATOM   2762  HA  ILE   181     101.043  89.261  83.939  1.00  0.00           H
ATOM   2763  CB  ILE   181     100.780  90.595  82.233  1.00  0.00           C
ATOM   2764  HB  ILE   181     100.133  90.563  81.356  1.00  0.00           H
ATOM   2765  CG2 ILE   181     100.352  91.769  83.096  1.00  0.00           C
ATOM   2766 1HG2 ILE   181     100.772  91.619  84.091  1.00  0.00           H
ATOM   2767 2HG2 ILE   181     100.770  92.681  82.671  1.00  0.00           H
ATOM   2768 3HG2 ILE   181      99.274  91.841  83.239  1.00  0.00           H
ATOM   2769  CG1 ILE   181     102.270  90.749  81.781  1.00  0.00           C
ATOM   2770 2HG1 ILE   181     102.509  91.803  81.927  1.00  0.00           H
ATOM   2771 3HG1 ILE   181     102.980  90.112  82.308  1.00  0.00           H
ATOM   2772  CD1 ILE   181     102.589  90.560  80.317  1.00  0.00           C
ATOM   2773 1HD1 ILE   181     103.600  90.902  80.098  1.00  0.00           H
ATOM   2774 2HD1 ILE   181     102.504  89.483  80.170  1.00  0.00           H
ATOM   2775 3HD1 ILE   181     101.814  91.022  79.706  1.00  0.00           H
ATOM   2776 C    ILE   181      98.995  89.078  83.406  1.00  0.00           C
ATOM   2777 O    ILE   181      98.044  89.399  82.599  1.00  0.00           O
ATOM   2778 N    LEU   182      98.762  88.654  84.644  1.00  0.00           N
ATOM   2779 H    LEU   182      99.585  88.496  85.208  1.00  0.00           H
ATOM   2780  CA  LEU   182      97.372  88.771  85.142  1.00  0.00           C
ATOM   2781  HA  LEU   182      96.576  88.664  84.404  1.00  0.00           H
ATOM   2782  CB  LEU   182      97.279  87.718  86.282  1.00  0.00           C
ATOM   2783  HB2 LEU   182      98.119  87.951  86.937  1.00  0.00           H
ATOM   2784  HB3 LEU   182      96.373  87.873  86.868  1.00  0.00           H
ATOM   2785  CG  LEU   182      97.241  86.197  85.894  1.00  0.00           C
ATOM   2786  HG  LEU   182      96.642  86.009  85.003  1.00  0.00           H
ATOM   2787  CD1 LEU   182      98.634  85.724  85.528  1.00  0.00           C
ATOM   2788 1HD1 LEU   182      98.902  86.094  84.539  1.00  0.00           H
ATOM   2789 2HD1 LEU   182      99.357  86.004  86.293  1.00  0.00           H
ATOM   2790 3HD1 LEU   182      98.697  84.641  85.425  1.00  0.00           H
ATOM   2791  CD2 LEU   182      96.757  85.450  87.098  1.00  0.00           C
ATOM   2792 1HD2 LEU   182      96.750  84.392  86.838  1.00  0.00           H
ATOM   2793 2HD2 LEU   182      97.234  85.680  88.051  1.00  0.00           H
ATOM   2794 3HD2 LEU   182      95.698  85.697  87.176  1.00  0.00           H
ATOM   2795 C    LEU   182      97.161  90.178  85.749  1.00  0.00           C
ATOM   2796 O    LEU   182      97.878  90.521  86.708  1.00  0.00           O
ATOM   2797 N    HIP   183      96.201  90.937  85.194  1.00  0.00           N
ATOM   2798 H    HIP   183      95.698  90.576  84.396  1.00  0.00           H
ATOM   2799  CA  HIP   183      95.603  92.019  85.896  1.00  0.00           C
ATOM   2800  HA  HIP   183      96.377  92.609  86.386  1.00  0.00           H
ATOM   2801  CB  HIP   183      94.792  92.874  84.929  1.00  0.00           C
ATOM   2802  HB2 HIP   183      93.998  92.304  84.446  1.00  0.00           H
ATOM   2803  HB3 HIP   183      94.212  93.606  85.491  1.00  0.00           H
ATOM   2804  CG  HIP   183      95.682  93.605  83.884  1.00  0.00           C
ATOM   2805  ND1 HIP   183      95.859  95.007  83.826  1.00  0.00           N
ATOM   2806  HD1 HIP   183      95.354  95.735  84.310  1.00  0.00           H
ATOM   2807  CE1 HIP   183      96.938  95.204  83.002  1.00  0.00           C
ATOM   2808  HE1 HIP   183      97.316  96.165  82.686  1.00  0.00           H
ATOM   2809  NE2 HIP   183      97.318  93.989  82.464  1.00  0.00           N
ATOM   2810  HE2 HIP   183      98.247  93.829  82.101  1.00  0.00           H
ATOM   2811  CD2 HIP   183      96.541  93.032  83.032  1.00  0.00           C
ATOM   2812  HD2 HIP   183      96.603  91.987  82.765  1.00  0.00           H
ATOM   2813 C    HIP   183      94.705  91.292  86.945  1.00  0.00           C
ATOM   2814 O    HIP   183      93.879  90.428  86.550  1.00  0.00           O
ATOM   2815 N    LEU   184      94.958  91.407  88.266  1.00  0.00           N
ATOM   2816 H    LEU   184      95.484  92.185  88.638  1.00  0.00           H
ATOM   2817  CA  LEU   184      94.256  90.564  89.216  1.00  0.00           C
ATOM   2818  HA  LEU   184      94.211  89.552  88.815  1.00  0.00           H
ATOM   2819  CB  LEU   184      95.156  90.549  90.464  1.00  0.00           C
ATOM   2820  HB2 LEU   184      95.288  91.571  90.816  1.00  0.00           H
ATOM   2821  HB3 LEU   184      94.607  89.953  91.193  1.00  0.00           H
ATOM   2822  CG  LEU   184      96.475  89.873  90.364  1.00  0.00           C
ATOM   2823  HG  LEU   184      97.057  90.430  89.630  1.00  0.00           H
ATOM   2824  CD1 LEU   184      97.241  90.198  91.627  1.00  0.00           C
ATOM   2825 1HD1 LEU   184      96.750  89.787  92.510  1.00  0.00           H
ATOM   2826 2HD1 LEU   184      98.284  89.884  91.577  1.00  0.00           H
ATOM   2827 3HD1 LEU   184      97.275  91.282  91.732  1.00  0.00           H
ATOM   2828  CD2 LEU   184      96.417  88.407  90.139  1.00  0.00           C
ATOM   2829 1HD2 LEU   184      96.001  87.895  91.007  1.00  0.00           H
ATOM   2830 2HD2 LEU   184      95.688  88.251  89.345  1.00  0.00           H
ATOM   2831 3HD2 LEU   184      97.426  87.999  90.078  1.00  0.00           H
ATOM   2832 C    LEU   184      92.838  91.150  89.415  1.00  0.00           C
ATOM   2833 O    LEU   184      92.795  92.372  89.612  1.00  0.00           O
ATOM   2834 N    LYS   185      91.777  90.283  89.519  1.00  0.00           N
ATOM   2835 H    LYS   185      91.863  89.276  89.512  1.00  0.00           H
ATOM   2836  CA  LYS   185      90.421  90.717  89.853  1.00  0.00           C
ATOM   2837  HA  LYS   185      90.209  91.543  89.175  1.00  0.00           H
ATOM   2838  CB  LYS   185      89.347  89.667  89.434  1.00  0.00           C
ATOM   2839  HB2 LYS   185      88.459  90.261  89.217  1.00  0.00           H
ATOM   2840  HB3 LYS   185      89.739  89.250  88.507  1.00  0.00           H
ATOM   2841  CG  LYS   185      89.107  88.629  90.447  1.00  0.00           C
ATOM   2842  HG2 LYS   185      90.100  88.244  90.679  1.00  0.00           H
ATOM   2843  HG3 LYS   185      88.638  89.069  91.326  1.00  0.00           H
ATOM   2844  CD  LYS   185      88.400  87.419  89.919  1.00  0.00           C
ATOM   2845  HD2 LYS   185      89.022  86.904  89.187  1.00  0.00           H
ATOM   2846  HD3 LYS   185      88.306  86.764  90.785  1.00  0.00           H
ATOM   2847  CE  LYS   185      86.946  87.815  89.518  1.00  0.00           C
ATOM   2848  HE2 LYS   185      86.892  88.724  88.920  1.00  0.00           H
ATOM   2849  HE3 LYS   185      86.532  87.013  88.907  1.00  0.00           H
ATOM   2850  NZ  LYS   185      85.973  87.963  90.671  1.00  0.00           N
ATOM   2851  HZ1 LYS   185      86.258  87.262  91.340  1.00  0.00           H
ATOM   2852  HZ2 LYS   185      85.955  88.850  91.154  1.00  0.00           H
ATOM   2853  HZ3 LYS   185      85.013  87.754  90.439  1.00  0.00           H
ATOM   2854 C    LYS   185      90.393  91.307  91.328  1.00  0.00           C
ATOM   2855 O    LYS   185      91.078  90.921  92.266  1.00  0.00           O
ATOM   2856 N    GLU   186      89.403  92.153  91.497  1.00  0.00           N
ATOM   2857 H    GLU   186      88.873  92.385  90.669  1.00  0.00           H
ATOM   2858  CA  GLU   186      89.078  92.810  92.821  1.00  0.00           C
ATOM   2859  HA  GLU   186      89.916  93.501  92.915  1.00  0.00           H
ATOM   2860  CB  GLU   186      87.819  93.676  92.707  1.00  0.00           C
ATOM   2861  HB2 GLU   186      87.900  94.260  91.791  1.00  0.00           H
ATOM   2862  HB3 GLU   186      86.864  93.160  92.805  1.00  0.00           H
ATOM   2863  CG  GLU   186      87.821  94.846  93.675  1.00  0.00           C
ATOM   2864  HG2 GLU   186      87.850  94.455  94.692  1.00  0.00           H
ATOM   2865  HG3 GLU   186      88.685  95.508  93.623  1.00  0.00           H
ATOM   2866  CD  GLU   186      86.596  95.738  93.549  1.00  0.00           C
ATOM   2867  OE1 GLU   186      86.072  95.997  94.630  1.00  0.00           O
ATOM   2868  OE2 GLU   186      86.063  96.067  92.459  1.00  0.00           O
ATOM   2869 C    GLU   186      88.930  91.799  93.957  1.00  0.00           C
ATOM   2870 O    GLU   186      88.230  90.826  93.721  1.00  0.00           O
ATOM   2871 N    ASP   187      89.567  92.046  95.073  1.00  0.00           N
ATOM   2872 H    ASP   187      90.062  92.907  95.253  1.00  0.00           H
ATOM   2873  CA  ASP   187      89.590  91.070  96.123  1.00  0.00           C
ATOM   2874  HA  ASP   187      90.312  91.412  96.864  1.00  0.00           H
ATOM   2875  CB  ASP   187      88.292  90.925  96.893  1.00  0.00           C
ATOM   2876  HB2 ASP   187      87.616  90.362  96.250  1.00  0.00           H
ATOM   2877  HB3 ASP   187      88.460  90.535  97.897  1.00  0.00           H
ATOM   2878  CG  ASP   187      87.558  92.262  97.235  1.00  0.00           C
ATOM   2879  OD1 ASP   187      88.267  93.107  97.806  1.00  0.00           O
ATOM   2880  OD2 ASP   187      86.356  92.440  96.933  1.00  0.00           O
ATOM   2881 C    ASP   187      90.176  89.666  95.860  1.00  0.00           C
ATOM   2882 O    ASP   187      89.897  88.743  96.635  1.00  0.00           O
ATOM   2883 N    GLN   188      91.039  89.505  94.798  1.00  0.00           N
ATOM   2884 H    GLN   188      91.110  90.196  94.064  1.00  0.00           H
ATOM   2885  CA  GLN   188      91.949  88.383  94.620  1.00  0.00           C
ATOM   2886  HA  GLN   188      91.852  87.727  95.485  1.00  0.00           H
ATOM   2887  CB  GLN   188      91.565  87.451  93.425  1.00  0.00           C
ATOM   2888  HB2 GLN   188      91.756  87.893  92.447  1.00  0.00           H
ATOM   2889  HB3 GLN   188      92.261  86.612  93.408  1.00  0.00           H
ATOM   2890  CG  GLN   188      90.081  87.087  93.482  1.00  0.00           C
ATOM   2891  HG2 GLN   188      89.504  88.011  93.437  1.00  0.00           H
ATOM   2892  HG3 GLN   188      89.984  86.584  92.520  1.00  0.00           H
ATOM   2893  CD  GLN   188      89.645  86.128  94.613  1.00  0.00           C
ATOM   2894  OE1 GLN   188      90.447  85.376  95.115  1.00  0.00           O
ATOM   2895  NE2 GLN   188      88.392  86.106  94.843  1.00  0.00           N
ATOM   2896 1HE2 GLN   188      87.961  85.518  95.542  1.00  0.00           H
ATOM   2897 2HE2 GLN   188      87.778  86.790  94.424  1.00  0.00           H
ATOM   2898 C    GLN   188      93.392  88.925  94.593  1.00  0.00           C
ATOM   2899 O    GLN   188      94.356  88.225  94.328  1.00  0.00           O
ATOM   2900 N    THR   189      93.548  90.200  94.892  1.00  0.00           N
ATOM   2901 H    THR   189      92.767  90.670  95.327  1.00  0.00           H
ATOM   2902  CA  THR   189      94.786  90.976  94.811  1.00  0.00           C
ATOM   2903  HA  THR   189      95.177  91.001  93.794  1.00  0.00           H
ATOM   2904  CB  THR   189      94.380  92.436  95.023  1.00  0.00           C
ATOM   2905  HB  THR   189      95.202  93.146  94.928  1.00  0.00           H
ATOM   2906  CG2 THR   189      93.372  92.835  93.935  1.00  0.00           C
ATOM   2907 1HG2 THR   189      92.348  92.503  94.105  1.00  0.00           H
ATOM   2908 2HG2 THR   189      93.456  93.919  93.850  1.00  0.00           H
ATOM   2909 3HG2 THR   189      93.692  92.434  92.973  1.00  0.00           H
ATOM   2910  OG1 THR   189      93.820  92.702  96.289  1.00  0.00           O
ATOM   2911  HG1 THR   189      93.419  93.572  96.219  1.00  0.00           H
ATOM   2912 C    THR   189      95.880  90.582  95.765  1.00  0.00           C
ATOM   2913 O    THR   189      96.946  91.162  95.736  1.00  0.00           O
ATOM   2914 N    GLU   190      95.644  89.565  96.604  1.00  0.00           N
ATOM   2915 H    GLU   190      94.663  89.350  96.713  1.00  0.00           H
ATOM   2916  CA  GLU   190      96.706  88.954  97.499  1.00  0.00           C
ATOM   2917  HA  GLU   190      97.053  89.573  98.327  1.00  0.00           H
ATOM   2918  CB  GLU   190      96.115  87.655  98.073  1.00  0.00           C
ATOM   2919  HB2 GLU   190      95.823  86.901  97.342  1.00  0.00           H
ATOM   2920  HB3 GLU   190      96.934  87.252  98.670  1.00  0.00           H
ATOM   2921  CG  GLU   190      94.900  87.968  98.972  1.00  0.00           C
ATOM   2922  HG2 GLU   190      94.880  87.158  99.702  1.00  0.00           H
ATOM   2923  HG3 GLU   190      95.058  88.871  99.561  1.00  0.00           H
ATOM   2924  CD  GLU   190      93.561  87.888  98.289  1.00  0.00           C
ATOM   2925  OE1 GLU   190      93.162  88.995  97.859  1.00  0.00           O
ATOM   2926  OE2 GLU   190      93.057  86.805  98.134  1.00  0.00           O
ATOM   2927 C    GLU   190      97.934  88.525  96.772  1.00  0.00           C
ATOM   2928 O    GLU   190      99.021  88.574  97.360  1.00  0.00           O
ATOM   2929 N    TYR   191      97.838  88.120  95.563  1.00  0.00           N
ATOM   2930 H    TYR   191      96.948  88.288  95.116  1.00  0.00           H
ATOM   2931  CA  TYR   191      98.974  87.546  94.844  1.00  0.00           C
ATOM   2932  HA  TYR   191      99.603  86.958  95.513  1.00  0.00           H
ATOM   2933  CB  TYR   191      98.378  86.705  93.750  1.00  0.00           C
ATOM   2934  HB2 TYR   191      97.524  87.226  93.318  1.00  0.00           H
ATOM   2935  HB3 TYR   191      99.154  86.676  92.984  1.00  0.00           H
ATOM   2936  CG  TYR   191      97.888  85.373  94.238  1.00  0.00           C
ATOM   2937  CD1 TYR   191      98.790  84.357  94.447  1.00  0.00           C
ATOM   2938  HD1 TYR   191      99.848  84.523  94.311  1.00  0.00           H
ATOM   2939  CE1 TYR   191      98.330  83.097  94.918  1.00  0.00           C
ATOM   2940  HE1 TYR   191      99.097  82.395  95.208  1.00  0.00           H
ATOM   2941  CZ  TYR   191      96.956  82.752  95.127  1.00  0.00           C
ATOM   2942  OH  TYR   191      96.654  81.601  95.762  1.00  0.00           O
ATOM   2943  HH  TYR   191      97.400  81.072  96.053  1.00  0.00           H
ATOM   2944  CE2 TYR   191      96.027  83.821  94.895  1.00  0.00           C
ATOM   2945  HE2 TYR   191      94.981  83.587  95.028  1.00  0.00           H
ATOM   2946  CD2 TYR   191      96.551  85.103  94.484  1.00  0.00           C
ATOM   2947  HD2 TYR   191      95.746  85.761  94.192  1.00  0.00           H
ATOM   2948 C    TYR   191      99.951  88.605  94.318  1.00  0.00           C
ATOM   2949 O    TYR   191     101.029  88.331  93.702  1.00  0.00           O
ATOM   2950 N    LEU   192      99.709  89.837  94.665  1.00  0.00           N
ATOM   2951 H    LEU   192      98.842  89.955  95.169  1.00  0.00           H
ATOM   2952  CA  LEU   192     100.686  90.934  94.697  1.00  0.00           C
ATOM   2953  HA  LEU   192     101.239  90.821  93.765  1.00  0.00           H
ATOM   2954  CB  LEU   192     100.057  92.266  94.919  1.00  0.00           C
ATOM   2955  HB2 LEU   192      99.434  92.243  95.813  1.00  0.00           H
ATOM   2956  HB3 LEU   192     100.801  92.990  95.252  1.00  0.00           H
ATOM   2957  CG  LEU   192      99.303  92.836  93.724  1.00  0.00           C
ATOM   2958  HG  LEU   192      98.636  92.082  93.305  1.00  0.00           H
ATOM   2959  CD1 LEU   192      98.481  94.015  94.155  1.00  0.00           C
ATOM   2960 1HD1 LEU   192      98.850  94.475  95.072  1.00  0.00           H
ATOM   2961 2HD1 LEU   192      98.661  94.665  93.299  1.00  0.00           H
ATOM   2962 3HD1 LEU   192      97.459  93.637  94.134  1.00  0.00           H
ATOM   2963  CD2 LEU   192     100.312  93.024  92.613  1.00  0.00           C
ATOM   2964 1HD2 LEU   192     100.703  92.095  92.198  1.00  0.00           H
ATOM   2965 2HD2 LEU   192      99.761  93.480  91.791  1.00  0.00           H
ATOM   2966 3HD2 LEU   192     101.029  93.820  92.816  1.00  0.00           H
ATOM   2967 C    LEU   192     101.857  90.738  95.666  1.00  0.00           C
ATOM   2968 O    LEU   192     102.914  91.313  95.553  1.00  0.00           O
ATOM   2969 N    GLU   193     101.624  90.001  96.803  1.00  0.00           N
ATOM   2970 H    GLU   193     100.785  89.444  96.883  1.00  0.00           H
ATOM   2971  CA  GLU   193     102.641  89.933  97.926  1.00  0.00           C
ATOM   2972  HA  GLU   193     103.134  90.903  97.983  1.00  0.00           H
ATOM   2973  CB  GLU   193     102.007  89.858  99.347  1.00  0.00           C
ATOM   2974  HB2 GLU   193     101.546  88.870  99.362  1.00  0.00           H
ATOM   2975  HB3 GLU   193     102.833  89.951 100.052  1.00  0.00           H
ATOM   2976  CG  GLU   193     100.975  90.999  99.623  1.00  0.00           C
ATOM   2977  HG2 GLU   193     101.440  91.952  99.371  1.00  0.00           H
ATOM   2978  HG3 GLU   193     100.108  90.819  98.988  1.00  0.00           H
ATOM   2979  CD  GLU   193     100.630  91.105 101.117  1.00  0.00           C
ATOM   2980  OE1 GLU   193     100.624  92.192 101.721  1.00  0.00           O
ATOM   2981  OE2 GLU   193     100.304  90.070 101.706  1.00  0.00           O
ATOM   2982 C    GLU   193     103.791  88.996  97.701  1.00  0.00           C
ATOM   2983 O    GLU   193     103.508  87.884  97.232  1.00  0.00           O
ATOM   2984 N    GLU   194     105.004  89.246  98.165  1.00  0.00           N
ATOM   2985 H    GLU   194     105.155  90.091  98.697  1.00  0.00           H
ATOM   2986  CA  GLU   194     106.057  88.287  98.031  1.00  0.00           C
ATOM   2987  HA  GLU   194     106.120  87.936  97.001  1.00  0.00           H
ATOM   2988  CB  GLU   194     107.388  88.920  98.387  1.00  0.00           C
ATOM   2989  HB2 GLU   194     108.107  88.125  98.190  1.00  0.00           H
ATOM   2990  HB3 GLU   194     107.580  89.740  97.695  1.00  0.00           H
ATOM   2991  CG  GLU   194     107.614  89.342  99.825  1.00  0.00           C
ATOM   2992  HG2 GLU   194     107.202  88.671 100.578  1.00  0.00           H
ATOM   2993  HG3 GLU   194     108.687  89.293 100.006  1.00  0.00           H
ATOM   2994  CD  GLU   194     107.228  90.751 100.106  1.00  0.00           C
ATOM   2995  OE1 GLU   194     105.989  91.107 100.104  1.00  0.00           O
ATOM   2996  OE2 GLU   194     108.174  91.544 100.168  1.00  0.00           O
ATOM   2997 C    GLU   194     105.774  87.073  98.857  1.00  0.00           C
ATOM   2998 O    GLU   194     105.975  85.951  98.394  1.00  0.00           O
ATOM   2999 N    ARG   195     105.192  87.237 100.056  1.00  0.00           N
ATOM   3000 H    ARG   195     104.851  88.167 100.254  1.00  0.00           H
ATOM   3001  CA  ARG   195     104.725  86.277 101.044  1.00  0.00           C
ATOM   3002  HA  ARG   195     105.557  85.774 101.538  1.00  0.00           H
ATOM   3003  CB  ARG   195     104.010  87.059 102.134  1.00  0.00           C
ATOM   3004  HB2 ARG   195     103.206  87.609 101.646  1.00  0.00           H
ATOM   3005  HB3 ARG   195     103.618  86.309 102.822  1.00  0.00           H
ATOM   3006  CG  ARG   195     104.964  88.065 102.900  1.00  0.00           C
ATOM   3007  HG2 ARG   195     105.498  88.736 102.227  1.00  0.00           H
ATOM   3008  HG3 ARG   195     104.313  88.607 103.586  1.00  0.00           H
ATOM   3009  CD  ARG   195     106.052  87.488 103.773  1.00  0.00           C
ATOM   3010  HD2 ARG   195     105.636  86.628 104.297  1.00  0.00           H
ATOM   3011  HD3 ARG   195     106.794  87.063 103.097  1.00  0.00           H
ATOM   3012  NE  ARG   195     106.735  88.457 104.737  1.00  0.00           N
ATOM   3013  HE  ARG   195     106.203  89.270 105.012  1.00  0.00           H
ATOM   3014  CZ  ARG   195     107.880  88.304 105.333  1.00  0.00           C
ATOM   3015  NH1 ARG   195     108.542  87.191 105.094  1.00  0.00           N
ATOM   3016 1HH1 ARG   195     108.166  86.394 104.601  1.00  0.00           H
ATOM   3017 2HH1 ARG   195     109.352  86.992 105.663  1.00  0.00           H
ATOM   3018  NH2 ARG   195     108.490  89.069 106.162  1.00  0.00           N
ATOM   3019 1HH2 ARG   195     108.011  89.898 106.484  1.00  0.00           H
ATOM   3020 2HH2 ARG   195     109.299  88.660 106.608  1.00  0.00           H
ATOM   3021 C    ARG   195     103.850  85.175 100.381  1.00  0.00           C
ATOM   3022 O    ARG   195     104.090  83.993 100.626  1.00  0.00           O
ATOM   3023 N    ARG   196     102.990  85.506  99.420  1.00  0.00           N
ATOM   3024 H    ARG   196     102.905  86.503  99.281  1.00  0.00           H
ATOM   3025  CA  ARG   196     102.188  84.605  98.669  1.00  0.00           C
ATOM   3026  HA  ARG   196     101.868  83.837  99.374  1.00  0.00           H
ATOM   3027  CB  ARG   196     100.910  85.325  98.238  1.00  0.00           C
ATOM   3028  HB2 ARG   196     100.576  86.039  98.990  1.00  0.00           H
ATOM   3029  HB3 ARG   196     101.188  85.910  97.362  1.00  0.00           H
ATOM   3030  CG  ARG   196      99.668  84.588  97.728  1.00  0.00           C
ATOM   3031  HG2 ARG   196      99.100  85.321  97.155  1.00  0.00           H
ATOM   3032  HG3 ARG   196      99.996  83.873  96.974  1.00  0.00           H
ATOM   3033  CD  ARG   196      98.814  83.969  98.863  1.00  0.00           C
ATOM   3034  HD2 ARG   196      98.023  83.507  98.273  1.00  0.00           H
ATOM   3035  HD3 ARG   196      99.358  83.234  99.457  1.00  0.00           H
ATOM   3036  NE  ARG   196      98.215  84.928  99.820  1.00  0.00           N
ATOM   3037  HE  ARG   196      98.444  85.910  99.769  1.00  0.00           H
ATOM   3038  CZ  ARG   196      97.203  84.617 100.604  1.00  0.00           C
ATOM   3039  NH1 ARG   196      96.837  85.550 101.413  1.00  0.00           N
ATOM   3040 1HH1 ARG   196      97.317  86.437 101.465  1.00  0.00           H
ATOM   3041 2HH1 ARG   196      96.003  85.390 101.959  1.00  0.00           H
ATOM   3042  NH2 ARG   196      96.641  83.441 100.585  1.00  0.00           N
ATOM   3043 1HH2 ARG   196      97.053  82.693 100.045  1.00  0.00           H
ATOM   3044 2HH2 ARG   196      95.991  83.340 101.351  1.00  0.00           H
ATOM   3045 C    ARG   196     102.967  83.959  97.552  1.00  0.00           C
ATOM   3046 O    ARG   196     102.842  82.747  97.327  1.00  0.00           O
ATOM   3047 N    VAL   197     103.771  84.669  96.781  1.00  0.00           N
ATOM   3048 H    VAL   197     103.900  85.625  97.080  1.00  0.00           H
ATOM   3049  CA  VAL   197     104.572  84.017  95.644  1.00  0.00           C
ATOM   3050  HA  VAL   197     103.809  83.389  95.184  1.00  0.00           H
ATOM   3051  CB  VAL   197     105.239  84.992  94.596  1.00  0.00           C
ATOM   3052  HB  VAL   197     105.834  85.683  95.193  1.00  0.00           H
ATOM   3053  CG1 VAL   197     106.183  84.383  93.565  1.00  0.00           C
ATOM   3054 1HG1 VAL   197     106.810  85.220  93.256  1.00  0.00           H
ATOM   3055 2HG1 VAL   197     106.806  83.599  93.994  1.00  0.00           H
ATOM   3056 3HG1 VAL   197     105.566  84.017  92.744  1.00  0.00           H
ATOM   3057  CG2 VAL   197     104.379  85.965  93.814  1.00  0.00           C
ATOM   3058 1HG2 VAL   197     103.750  86.568  94.470  1.00  0.00           H
ATOM   3059 2HG2 VAL   197     105.020  86.701  93.328  1.00  0.00           H
ATOM   3060 3HG2 VAL   197     103.739  85.365  93.168  1.00  0.00           H
ATOM   3061 C    VAL   197     105.603  83.041  96.114  1.00  0.00           C
ATOM   3062 O    VAL   197     105.654  81.888  95.748  1.00  0.00           O
ATOM   3063 N    LYS   198     106.292  83.413  97.236  1.00  0.00           N
ATOM   3064 H    LYS   198     106.235  84.342  97.627  1.00  0.00           H
ATOM   3065  CA  LYS   198     107.284  82.486  97.800  1.00  0.00           C
ATOM   3066  HA  LYS   198     107.901  82.246  96.934  1.00  0.00           H
ATOM   3067  CB  LYS   198     108.066  83.116  98.940  1.00  0.00           C
ATOM   3068  HB2 LYS   198     107.369  83.371  99.738  1.00  0.00           H
ATOM   3069  HB3 LYS   198     108.666  82.308  99.359  1.00  0.00           H
ATOM   3070  CG  LYS   198     108.962  84.309  98.613  1.00  0.00           C
ATOM   3071  HG2 LYS   198     108.354  85.110  98.194  1.00  0.00           H
ATOM   3072  HG3 LYS   198     109.553  84.564  99.493  1.00  0.00           H
ATOM   3073  CD  LYS   198     109.986  84.007  97.509  1.00  0.00           C
ATOM   3074  HD2 LYS   198     109.468  83.695  96.602  1.00  0.00           H
ATOM   3075  HD3 LYS   198     110.348  85.021  97.340  1.00  0.00           H
ATOM   3076  CE  LYS   198     111.129  83.106  97.711  1.00  0.00           C
ATOM   3077  HE2 LYS   198     111.309  83.042  98.784  1.00  0.00           H
ATOM   3078  HE3 LYS   198     110.988  82.106  97.301  1.00  0.00           H
ATOM   3079  NZ  LYS   198     112.420  83.565  97.168  1.00  0.00           N
ATOM   3080  HZ1 LYS   198     112.677  84.424  97.632  1.00  0.00           H
ATOM   3081  HZ2 LYS   198     113.128  82.893  97.428  1.00  0.00           H
ATOM   3082  HZ3 LYS   198     112.367  83.695  96.167  1.00  0.00           H
ATOM   3083 C    LYS   198     106.707  81.139  98.213  1.00  0.00           C
ATOM   3084 O    LYS   198     107.394  80.100  98.151  1.00  0.00           O
ATOM   3085 N    GLU   199     105.426  81.089  98.674  1.00  0.00           N
ATOM   3086 H    GLU   199     104.817  81.895  98.691  1.00  0.00           H
ATOM   3087  CA  GLU   199     104.756  79.944  99.261  1.00  0.00           C
ATOM   3088  HA  GLU   199     105.279  79.575 100.143  1.00  0.00           H
ATOM   3089  CB  GLU   199     103.347  80.329  99.676  1.00  0.00           C
ATOM   3090  HB2 GLU   199     103.488  81.158 100.369  1.00  0.00           H
ATOM   3091  HB3 GLU   199     102.703  80.584  98.834  1.00  0.00           H
ATOM   3092  CG  GLU   199     102.701  79.205 100.467  1.00  0.00           C
ATOM   3093  HG2 GLU   199     102.486  78.414  99.749  1.00  0.00           H
ATOM   3094  HG3 GLU   199     103.362  78.814 101.240  1.00  0.00           H
ATOM   3095  CD  GLU   199     101.464  79.666 101.186  1.00  0.00           C
ATOM   3096  OE1 GLU   199     100.371  79.153 100.715  1.00  0.00           O
ATOM   3097  OE2 GLU   199     101.390  80.374 102.189  1.00  0.00           O
ATOM   3098 C    GLU   199     104.655  78.918  98.130  1.00  0.00           C
ATOM   3099 O    GLU   199     105.018  77.780  98.272  1.00  0.00           O
ATOM   3100 N    VAL   200     104.250  79.335  96.933  1.00  0.00           N
ATOM   3101 H    VAL   200     103.907  80.278  96.817  1.00  0.00           H
ATOM   3102  CA  VAL   200     104.009  78.432  95.851  1.00  0.00           C
ATOM   3103  HA  VAL   200     103.354  77.658  96.251  1.00  0.00           H
ATOM   3104  CB  VAL   200     103.356  79.052  94.606  1.00  0.00           C
ATOM   3105  HB  VAL   200     104.103  79.769  94.264  1.00  0.00           H
ATOM   3106  CG1 VAL   200     102.947  77.994  93.547  1.00  0.00           C
ATOM   3107 1HG1 VAL   200     102.339  77.233  94.036  1.00  0.00           H
ATOM   3108 2HG1 VAL   200     102.507  78.456  92.663  1.00  0.00           H
ATOM   3109 3HG1 VAL   200     103.884  77.497  93.293  1.00  0.00           H
ATOM   3110  CG2 VAL   200     102.094  79.808  95.045  1.00  0.00           C
ATOM   3111 1HG2 VAL   200     101.447  79.075  95.528  1.00  0.00           H
ATOM   3112 2HG2 VAL   200     102.394  80.603  95.727  1.00  0.00           H
ATOM   3113 3HG2 VAL   200     101.533  80.267  94.231  1.00  0.00           H
ATOM   3114 C    VAL   200     105.361  77.864  95.443  1.00  0.00           C
ATOM   3115 O    VAL   200     105.448  76.862  94.787  1.00  0.00           O
ATOM   3116 N    VAL   201     106.471  78.530  95.718  1.00  0.00           N
ATOM   3117 H    VAL   201     106.446  79.415  96.204  1.00  0.00           H
ATOM   3118  CA  VAL   201     107.824  78.129  95.220  1.00  0.00           C
ATOM   3119  HA  VAL   201     107.665  77.593  94.284  1.00  0.00           H
ATOM   3120  CB  VAL   201     108.745  79.314  95.084  1.00  0.00           C
ATOM   3121  HB  VAL   201     108.780  79.774  96.071  1.00  0.00           H
ATOM   3122  CG1 VAL   201     110.195  78.939  94.625  1.00  0.00           C
ATOM   3123 1HG1 VAL   201     110.119  78.267  93.771  1.00  0.00           H
ATOM   3124 2HG1 VAL   201     110.824  79.785  94.347  1.00  0.00           H
ATOM   3125 3HG1 VAL   201     110.692  78.358  95.402  1.00  0.00           H
ATOM   3126  CG2 VAL   201     108.221  80.221  93.977  1.00  0.00           C
ATOM   3127 1HG2 VAL   201     107.131  80.259  93.974  1.00  0.00           H
ATOM   3128 2HG2 VAL   201     108.668  81.199  94.155  1.00  0.00           H
ATOM   3129 3HG2 VAL   201     108.429  79.798  92.995  1.00  0.00           H
ATOM   3130 C    VAL   201     108.310  77.004  96.145  1.00  0.00           C
ATOM   3131 O    VAL   201     108.891  76.036  95.667  1.00  0.00           O
ATOM   3132 N    LYS   202     108.227  77.148  97.465  1.00  0.00           N
ATOM   3133 H    LYS   202     107.882  78.024  97.830  1.00  0.00           H
ATOM   3134  CA  LYS   202     108.591  76.081  98.458  1.00  0.00           C
ATOM   3135  HA  LYS   202     109.639  75.826  98.297  1.00  0.00           H
ATOM   3136  CB  LYS   202     108.436  76.663  99.881  1.00  0.00           C
ATOM   3137  HB2 LYS   202     107.505  77.199 100.066  1.00  0.00           H
ATOM   3138  HB3 LYS   202     108.240  75.926 100.660  1.00  0.00           H
ATOM   3139  CG  LYS   202     109.679  77.504 100.137  1.00  0.00           C
ATOM   3140  HG2 LYS   202     110.625  76.965 100.095  1.00  0.00           H
ATOM   3141  HG3 LYS   202     109.707  78.252  99.345  1.00  0.00           H
ATOM   3142  CD  LYS   202     109.644  78.198 101.531  1.00  0.00           C
ATOM   3143  HD2 LYS   202     108.691  78.700 101.697  1.00  0.00           H
ATOM   3144  HD3 LYS   202     109.692  77.456 102.328  1.00  0.00           H
ATOM   3145  CE  LYS   202     110.660  79.298 101.646  1.00  0.00           C
ATOM   3146  HE2 LYS   202     110.432  80.060 100.901  1.00  0.00           H
ATOM   3147  HE3 LYS   202     110.496  79.758 102.620  1.00  0.00           H
ATOM   3148  NZ  LYS   202     112.057  78.828 101.537  1.00  0.00           N
ATOM   3149  HZ1 LYS   202     112.116  78.419 100.615  1.00  0.00           H
ATOM   3150  HZ2 LYS   202     112.763  79.550 101.581  1.00  0.00           H
ATOM   3151  HZ3 LYS   202     112.225  78.163 102.278  1.00  0.00           H
ATOM   3152 C    LYS   202     107.777  74.805  98.294  1.00  0.00           C
ATOM   3153 O    LYS   202     108.251  73.692  98.194  1.00  0.00           O
ATOM   3154 N    LYS   203     106.473  74.959  98.205  1.00  0.00           N
ATOM   3155 H    LYS   203     106.181  75.906  98.400  1.00  0.00           H
ATOM   3156  CA  LYS   203     105.445  73.951  98.053  1.00  0.00           C
ATOM   3157  HA  LYS   203     105.612  73.240  98.862  1.00  0.00           H
ATOM   3158  CB  LYS   203     104.029  74.630  98.172  1.00  0.00           C
ATOM   3159  HB2 LYS   203     103.939  75.492  97.512  1.00  0.00           H
ATOM   3160  HB3 LYS   203     103.396  73.819  97.812  1.00  0.00           H
ATOM   3161  CG  LYS   203     103.616  75.143  99.529  1.00  0.00           C
ATOM   3162  HG2 LYS   203     103.705  74.298 100.212  1.00  0.00           H
ATOM   3163  HG3 LYS   203     104.145  76.023  99.894  1.00  0.00           H
ATOM   3164  CD  LYS   203     102.091  75.384  99.467  1.00  0.00           C
ATOM   3165  HD2 LYS   203     101.850  76.015 100.323  1.00  0.00           H
ATOM   3166  HD3 LYS   203     101.795  75.859  98.531  1.00  0.00           H
ATOM   3167  CE  LYS   203     101.270  74.098  99.547  1.00  0.00           C
ATOM   3168  HE2 LYS   203     101.446  73.428  98.705  1.00  0.00           H
ATOM   3169  HE3 LYS   203     101.555  73.621 100.485  1.00  0.00           H
ATOM   3170  NZ  LYS   203      99.856  74.497  99.715  1.00  0.00           N
ATOM   3171  HZ1 LYS   203      99.539  74.855  98.825  1.00  0.00           H
ATOM   3172  HZ2 LYS   203      99.365  73.635  99.902  1.00  0.00           H
ATOM   3173  HZ3 LYS   203      99.691  75.206 100.416  1.00  0.00           H
ATOM   3174 C    LYS   203     105.694  73.275  96.723  1.00  0.00           C
ATOM   3175 O    LYS   203     105.606  72.034  96.755  1.00  0.00           O
ATOM   3176 N    HIP   204     105.761  73.989  95.584  1.00  0.00           N
ATOM   3177 H    HIP   204     105.622  74.987  95.657  1.00  0.00           H
ATOM   3178  CA  HIP   204     105.695  73.250  94.304  1.00  0.00           C
ATOM   3179  HA  HIP   204     105.978  72.208  94.454  1.00  0.00           H
ATOM   3180  CB  HIP   204     104.240  73.241  93.675  1.00  0.00           C
ATOM   3181  HB2 HIP   204     104.036  74.158  93.123  1.00  0.00           H
ATOM   3182  HB3 HIP   204     104.196  72.437  92.939  1.00  0.00           H
ATOM   3183  CG  HIP   204     103.105  73.116  94.607  1.00  0.00           C
ATOM   3184  ND1 HIP   204     102.724  71.892  95.142  1.00  0.00           N
ATOM   3185  HD1 HIP   204     103.187  71.000  95.040  1.00  0.00           H
ATOM   3186  CE1 HIP   204     101.563  72.117  95.734  1.00  0.00           C
ATOM   3187  HE1 HIP   204     100.905  71.398  96.198  1.00  0.00           H
ATOM   3188  NE2 HIP   204     101.212  73.401  95.574  1.00  0.00           N
ATOM   3189  HE2 HIP   204     100.374  73.757  96.010  1.00  0.00           H
ATOM   3190  CD2 HIP   204     102.131  74.049  94.823  1.00  0.00           C
ATOM   3191  HD2 HIP   204     102.074  75.067  94.466  1.00  0.00           H
ATOM   3192 C    HIP   204     106.786  73.525  93.239  1.00  0.00           C
ATOM   3193 O    HIP   204     106.590  73.105  92.122  1.00  0.00           O
ATOM   3194 N    SER   205     107.898  74.206  93.624  1.00  0.00           N
ATOM   3195 H    SER   205     108.049  74.636  94.525  1.00  0.00           H
ATOM   3196  CA  SER   205     108.911  74.482  92.628  1.00  0.00           C
ATOM   3197  HA  SER   205     108.756  73.814  91.781  1.00  0.00           H
ATOM   3198  CB  SER   205     108.683  75.815  92.045  1.00  0.00           C
ATOM   3199  HB2 SER   205     108.668  76.563  92.838  1.00  0.00           H
ATOM   3200  HB3 SER   205     109.432  76.114  91.311  1.00  0.00           H
ATOM   3201  OG  SER   205     107.411  75.895  91.371  1.00  0.00           O
ATOM   3202  HG  SER   205     107.193  75.004  91.090  1.00  0.00           H
ATOM   3203 C    SER   205     110.399  74.366  93.059  1.00  0.00           C
ATOM   3204 O    SER   205     111.342  74.630  92.323  1.00  0.00           O
ATOM   3205 N    GLN   206     110.579  73.970  94.323  1.00  0.00           N
ATOM   3206 H    GLN   206     109.749  73.717  94.838  1.00  0.00           H
ATOM   3207  CA  GLN   206     111.788  74.317  95.033  1.00  0.00           C
ATOM   3208  HA  GLN   206     111.812  75.405  94.977  1.00  0.00           H
ATOM   3209  CB  GLN   206     111.659  74.028  96.543  1.00  0.00           C
ATOM   3210  HB2 GLN   206     111.006  74.773  96.998  1.00  0.00           H
ATOM   3211  HB3 GLN   206     111.136  73.086  96.712  1.00  0.00           H
ATOM   3212  CG  GLN   206     112.958  74.090  97.373  1.00  0.00           C
ATOM   3213  HG2 GLN   206     112.744  73.639  98.342  1.00  0.00           H
ATOM   3214  HG3 GLN   206     113.709  73.451  96.907  1.00  0.00           H
ATOM   3215  CD  GLN   206     113.422  75.505  97.605  1.00  0.00           C
ATOM   3216  OE1 GLN   206     113.226  76.096  98.656  1.00  0.00           O
ATOM   3217  NE2 GLN   206     114.028  76.138  96.578  1.00  0.00           N
ATOM   3218 1HE2 GLN   206     114.554  76.975  96.787  1.00  0.00           H
ATOM   3219 2HE2 GLN   206     114.236  75.657  95.715  1.00  0.00           H
ATOM   3220 C    GLN   206     112.953  73.577  94.326  1.00  0.00           C
ATOM   3221 O    GLN   206     114.015  74.169  94.230  1.00  0.00           O
ATOM   3222 N    PHE   207     112.689  72.366  93.878  1.00  0.00           N
ATOM   3223 H    PHE   207     111.795  71.930  94.051  1.00  0.00           H
ATOM   3224  CA  PHE   207     113.662  71.609  93.137  1.00  0.00           C
ATOM   3225  HA  PHE   207     114.649  72.064  93.218  1.00  0.00           H
ATOM   3226  CB  PHE   207     113.808  70.182  93.810  1.00  0.00           C
ATOM   3227  HB2 PHE   207     112.900  69.627  93.574  1.00  0.00           H
ATOM   3228  HB3 PHE   207     114.664  69.712  93.327  1.00  0.00           H
ATOM   3229  CG  PHE   207     114.029  70.153  95.290  1.00  0.00           C
ATOM   3230  CD1 PHE   207     113.289  69.218  95.998  1.00  0.00           C
ATOM   3231  HD1 PHE   207     112.622  68.553  95.470  1.00  0.00           H
ATOM   3232  CE1 PHE   207     113.528  68.988  97.376  1.00  0.00           C
ATOM   3233  HE1 PHE   207     113.078  68.230  97.999  1.00  0.00           H
ATOM   3234  CZ  PHE   207     114.505  69.766  98.028  1.00  0.00           C
ATOM   3235  HZ  PHE   207     114.694  69.526  99.064  1.00  0.00           H
ATOM   3236  CE2 PHE   207     115.319  70.666  97.390  1.00  0.00           C
ATOM   3237  HE2 PHE   207     116.043  71.201  97.987  1.00  0.00           H
ATOM   3238  CD2 PHE   207     115.048  70.894  95.998  1.00  0.00           C
ATOM   3239  HD2 PHE   207     115.602  71.670  95.492  1.00  0.00           H
ATOM   3240 C    PHE   207     113.487  71.471  91.603  1.00  0.00           C
ATOM   3241 O    PHE   207     113.840  70.475  90.983  1.00  0.00           O
ATOM   3242 N    ILE   208     112.816  72.408  90.930  1.00  0.00           N
ATOM   3243 H    ILE   208     112.409  73.152  91.479  1.00  0.00           H
ATOM   3244  CA  ILE   208     112.478  72.307  89.453  1.00  0.00           C
ATOM   3245  HA  ILE   208     112.046  71.310  89.359  1.00  0.00           H
ATOM   3246  CB  ILE   208     111.228  73.193  89.175  1.00  0.00           C
ATOM   3247  HB  ILE   208     110.807  73.413  90.156  1.00  0.00           H
ATOM   3248  CG2 ILE   208     111.378  74.576  88.575  1.00  0.00           C
ATOM   3249 1HG2 ILE   208     110.437  75.119  88.667  1.00  0.00           H
ATOM   3250 2HG2 ILE   208     112.053  75.073  89.273  1.00  0.00           H
ATOM   3251 3HG2 ILE   208     111.640  74.582  87.517  1.00  0.00           H
ATOM   3252  CG1 ILE   208     110.037  72.397  88.471  1.00  0.00           C
ATOM   3253 2HG1 ILE   208     110.493  72.133  87.517  1.00  0.00           H
ATOM   3254 3HG1 ILE   208     109.853  71.533  89.110  1.00  0.00           H
ATOM   3255  CD1 ILE   208     108.781  73.090  88.275  1.00  0.00           C
ATOM   3256 1HD1 ILE   208     108.117  72.264  88.021  1.00  0.00           H
ATOM   3257 2HD1 ILE   208     108.576  73.610  89.211  1.00  0.00           H
ATOM   3258 3HD1 ILE   208     108.761  73.782  87.433  1.00  0.00           H
ATOM   3259 C    ILE   208     113.680  72.315  88.495  1.00  0.00           C
ATOM   3260 O    ILE   208     113.628  71.904  87.322  1.00  0.00           O
ATOM   3261 N    GLY   209     114.890  72.729  89.018  1.00  0.00           N
ATOM   3262 H    GLY   209     114.962  73.178  89.920  1.00  0.00           H
ATOM   3263  CA  GLY   209     116.137  72.645  88.202  1.00  0.00           C
ATOM   3264  HA2 GLY   209     116.956  72.441  88.892  1.00  0.00           H
ATOM   3265  HA3 GLY   209     116.154  71.784  87.534  1.00  0.00           H
ATOM   3266 C    GLY   209     116.373  73.904  87.366  1.00  0.00           C
ATOM   3267 O    GLY   209     117.320  74.009  86.598  1.00  0.00           O
ATOM   3268 N    TYR   210     115.455  74.874  87.453  1.00  0.00           N
ATOM   3269 H    TYR   210     114.773  74.794  88.194  1.00  0.00           H
ATOM   3270  CA  TYR   210     115.674  76.138  86.777  1.00  0.00           C
ATOM   3271  HA  TYR   210     116.737  76.304  86.603  1.00  0.00           H
ATOM   3272  CB  TYR   210     114.853  76.211  85.405  1.00  0.00           C
ATOM   3273  HB2 TYR   210     113.820  75.882  85.516  1.00  0.00           H
ATOM   3274  HB3 TYR   210     114.940  77.223  85.009  1.00  0.00           H
ATOM   3275  CG  TYR   210     115.373  75.241  84.355  1.00  0.00           C
ATOM   3276  CD1 TYR   210     116.457  75.712  83.649  1.00  0.00           C
ATOM   3277  HD1 TYR   210     116.857  76.698  83.836  1.00  0.00           H
ATOM   3278  CE1 TYR   210     116.951  74.953  82.615  1.00  0.00           C
ATOM   3279  HE1 TYR   210     117.902  75.189  82.159  1.00  0.00           H
ATOM   3280  CZ  TYR   210     116.368  73.692  82.363  1.00  0.00           C
ATOM   3281  OH  TYR   210     116.826  72.974  81.310  1.00  0.00           O
ATOM   3282  HH  TYR   210     117.630  73.223  80.850  1.00  0.00           H
ATOM   3283  CE2 TYR   210     115.341  73.116  83.121  1.00  0.00           C
ATOM   3284  HE2 TYR   210     114.966  72.139  82.854  1.00  0.00           H
ATOM   3285  CD2 TYR   210     114.816  73.926  84.092  1.00  0.00           C
ATOM   3286  HD2 TYR   210     113.983  73.549  84.667  1.00  0.00           H
ATOM   3287 C    TYR   210     115.119  77.306  87.700  1.00  0.00           C
ATOM   3288 O    TYR   210     114.189  77.080  88.515  1.00  0.00           O
ATOM   3289 N    PRO   211     115.715  78.578  87.624  1.00  0.00           N
ATOM   3290  CD  PRO   211     116.833  78.961  86.852  1.00  0.00           C
ATOM   3291  HD2 PRO   211     116.518  78.950  85.809  1.00  0.00           H
ATOM   3292  HD3 PRO   211     117.667  78.260  86.879  1.00  0.00           H
ATOM   3293  CG  PRO   211     117.267  80.341  87.405  1.00  0.00           C
ATOM   3294  HG2 PRO   211     116.809  81.041  86.706  1.00  0.00           H
ATOM   3295  HG3 PRO   211     118.337  80.549  87.431  1.00  0.00           H
ATOM   3296  CB  PRO   211     116.723  80.460  88.803  1.00  0.00           C
ATOM   3297  HB2 PRO   211     116.349  81.427  89.140  1.00  0.00           H
ATOM   3298  HB3 PRO   211     117.481  80.105  89.500  1.00  0.00           H
ATOM   3299  CA  PRO   211     115.570  79.474  88.784  1.00  0.00           C
ATOM   3300  HA  PRO   211     115.608  79.027  89.777  1.00  0.00           H
ATOM   3301 C    PRO   211     114.258  80.174  88.686  1.00  0.00           C
ATOM   3302 O    PRO   211     114.041  80.713  87.634  1.00  0.00           O
ATOM   3303 N    ILE   212     113.593  80.364  89.816  1.00  0.00           N
ATOM   3304 H    ILE   212     113.787  79.750  90.593  1.00  0.00           H
ATOM   3305  CA  ILE   212     112.512  81.390  89.978  1.00  0.00           C
ATOM   3306  HA  ILE   212     112.219  81.666  88.965  1.00  0.00           H
ATOM   3307  CB  ILE   212     111.233  80.858  90.616  1.00  0.00           C
ATOM   3308  HB  ILE   212     111.287  80.903  91.704  1.00  0.00           H
ATOM   3309  CG2 ILE   212     110.100  81.755  90.127  1.00  0.00           C
ATOM   3310 1HG2 ILE   212     110.045  81.861  89.044  1.00  0.00           H
ATOM   3311 2HG2 ILE   212     109.197  81.276  90.506  1.00  0.00           H
ATOM   3312 3HG2 ILE   212     110.236  82.779  90.476  1.00  0.00           H
ATOM   3313  CG1 ILE   212     110.893  79.368  90.370  1.00  0.00           C
ATOM   3314 2HG1 ILE   212     109.828  79.246  90.567  1.00  0.00           H
ATOM   3315 3HG1 ILE   212     111.169  79.144  89.339  1.00  0.00           H
ATOM   3316  CD1 ILE   212     111.639  78.403  91.271  1.00  0.00           C
ATOM   3317 1HD1 ILE   212     112.108  78.954  92.085  1.00  0.00           H
ATOM   3318 2HD1 ILE   212     111.002  77.650  91.735  1.00  0.00           H
ATOM   3319 3HD1 ILE   212     112.482  77.924  90.773  1.00  0.00           H
ATOM   3320 C    ILE   212     112.989  82.580  90.797  1.00  0.00           C
ATOM   3321 O    ILE   212     113.022  82.537  92.046  1.00  0.00           O
ATOM   3322 N    THR   213     113.374  83.622  90.088  1.00  0.00           N
ATOM   3323 H    THR   213     113.374  83.521  89.083  1.00  0.00           H
ATOM   3324  CA  THR   213     113.821  84.837  90.611  1.00  0.00           C
ATOM   3325  HA  THR   213     114.514  84.640  91.428  1.00  0.00           H
ATOM   3326  CB  THR   213     114.790  85.433  89.540  1.00  0.00           C
ATOM   3327  HB  THR   213     114.247  85.799  88.669  1.00  0.00           H
ATOM   3328  CG2 THR   213     115.520  86.549  90.218  1.00  0.00           C
ATOM   3329 1HG2 THR   213     114.796  87.333  90.442  1.00  0.00           H
ATOM   3330 2HG2 THR   213     116.085  86.240  91.097  1.00  0.00           H
ATOM   3331 3HG2 THR   213     116.127  87.040  89.458  1.00  0.00           H
ATOM   3332  OG1 THR   213     115.750  84.402  89.241  1.00  0.00           O
ATOM   3333  HG1 THR   213     115.951  83.958  90.068  1.00  0.00           H
ATOM   3334 C    THR   213     112.733  85.882  90.825  1.00  0.00           C
ATOM   3335 O    THR   213     111.868  86.121  90.032  1.00  0.00           O
ATOM   3336 N    LEU   214     112.896  86.619  91.951  1.00  0.00           N
ATOM   3337 H    LEU   214     113.795  86.556  92.406  1.00  0.00           H
ATOM   3338  CA  LEU   214     111.947  87.659  92.452  1.00  0.00           C
ATOM   3339  HA  LEU   214     111.125  87.749  91.742  1.00  0.00           H
ATOM   3340  CB  LEU   214     111.441  87.185  93.848  1.00  0.00           C
ATOM   3341  HB2 LEU   214     111.101  86.157  93.721  1.00  0.00           H
ATOM   3342  HB3 LEU   214     112.325  87.158  94.485  1.00  0.00           H
ATOM   3343  CG  LEU   214     110.315  88.008  94.527  1.00  0.00           C
ATOM   3344  HG  LEU   214     110.705  88.985  94.811  1.00  0.00           H
ATOM   3345  CD1 LEU   214     109.124  88.253  93.622  1.00  0.00           C
ATOM   3346 1HD1 LEU   214     109.426  88.872  92.777  1.00  0.00           H
ATOM   3347 2HD1 LEU   214     108.879  87.237  93.310  1.00  0.00           H
ATOM   3348 3HD1 LEU   214     108.259  88.641  94.160  1.00  0.00           H
ATOM   3349  CD2 LEU   214     109.786  87.295  95.769  1.00  0.00           C
ATOM   3350 1HD2 LEU   214     109.562  86.254  95.537  1.00  0.00           H
ATOM   3351 2HD2 LEU   214     110.557  87.264  96.539  1.00  0.00           H
ATOM   3352 3HD2 LEU   214     108.848  87.769  96.057  1.00  0.00           H
ATOM   3353 C    LEU   214     112.638  89.077  92.653  1.00  0.00           C
ATOM   3354 O    LEU   214     113.876  89.152  92.733  1.00  0.00           O
ATOM   3355 N    TYR   215     111.930  90.216  92.554  1.00  0.00           N
ATOM   3356 H    TYR   215     110.937  90.174  92.374  1.00  0.00           H
ATOM   3357  CA  TYR   215     112.465  91.562  92.538  1.00  0.00           C
ATOM   3358  HA  TYR   215     113.532  91.392  92.393  1.00  0.00           H
ATOM   3359  CB  TYR   215     112.034  92.255  91.255  1.00  0.00           C
ATOM   3360  HB2 TYR   215     110.960  92.186  91.083  1.00  0.00           H
ATOM   3361  HB3 TYR   215     112.277  93.317  91.302  1.00  0.00           H
ATOM   3362  CG  TYR   215     112.842  91.700  90.083  1.00  0.00           C
ATOM   3363  CD1 TYR   215     112.405  90.501  89.529  1.00  0.00           C
ATOM   3364  HD1 TYR   215     111.503  89.999  89.846  1.00  0.00           H
ATOM   3365  CE1 TYR   215     113.300  89.809  88.669  1.00  0.00           C
ATOM   3366  HE1 TYR   215     112.981  88.852  88.285  1.00  0.00           H
ATOM   3367  CZ  TYR   215     114.521  90.456  88.231  1.00  0.00           C
ATOM   3368  OH  TYR   215     115.368  89.824  87.377  1.00  0.00           O
ATOM   3369  HH  TYR   215     115.049  88.931  87.228  1.00  0.00           H
ATOM   3370  CE2 TYR   215     114.864  91.701  88.719  1.00  0.00           C
ATOM   3371  HE2 TYR   215     115.716  92.288  88.409  1.00  0.00           H
ATOM   3372  CD2 TYR   215     114.063  92.323  89.690  1.00  0.00           C
ATOM   3373  HD2 TYR   215     114.340  93.244  90.180  1.00  0.00           H
ATOM   3374 C    TYR   215     112.186  92.375  93.767  1.00  0.00           C
ATOM   3375 O    TYR   215     111.051  92.645  94.131  1.00  0.00           O
ATOM   3376 N    LEU   216     113.242  92.870  94.395  1.00  0.00           N
ATOM   3377 H    LEU   216     114.152  92.568  94.080  1.00  0.00           H
ATOM   3378  CA  LEU   216     113.094  93.849  95.536  1.00  0.00           C
ATOM   3379  HA  LEU   216     112.156  93.657  96.058  1.00  0.00           H
ATOM   3380  CB  LEU   216     114.281  93.661  96.545  1.00  0.00           C
ATOM   3381  HB2 LEU   216     114.323  92.675  97.007  1.00  0.00           H
ATOM   3382  HB3 LEU   216     115.194  93.818  95.970  1.00  0.00           H
ATOM   3383  CG  LEU   216     114.422  94.651  97.706  1.00  0.00           C
ATOM   3384  HG  LEU   216     114.143  95.622  97.298  1.00  0.00           H
ATOM   3385  CD1 LEU   216     113.382  94.454  98.752  1.00  0.00           C
ATOM   3386 1HD1 LEU   216     112.404  94.518  98.276  1.00  0.00           H
ATOM   3387 2HD1 LEU   216     113.447  93.519  99.308  1.00  0.00           H
ATOM   3388 3HD1 LEU   216     113.430  95.284  99.457  1.00  0.00           H
ATOM   3389  CD2 LEU   216     115.896  94.697  98.156  1.00  0.00           C
ATOM   3390 1HD2 LEU   216     116.522  95.132  97.377  1.00  0.00           H
ATOM   3391 2HD2 LEU   216     115.896  95.244  99.098  1.00  0.00           H
ATOM   3392 3HD2 LEU   216     116.242  93.720  98.493  1.00  0.00           H
ATOM   3393 C    LEU   216     113.103  95.287  94.904  1.00  0.00           C
ATOM   3394 O    LEU   216     113.950  95.591  94.063  1.00  0.00           O
ATOM   3395 N    GLU   217     112.265  96.119  95.420  1.00  0.00           N
ATOM   3396 H    GLU   217     111.635  95.716  96.098  1.00  0.00           H
ATOM   3397  CA  GLU   217     112.065  97.458  94.977  1.00  0.00           C
ATOM   3398  HA  GLU   217     112.862  97.737  94.288  1.00  0.00           H
ATOM   3399  CB  GLU   217     110.760  97.651  94.191  1.00  0.00           C
ATOM   3400  HB2 GLU   217     110.000  97.008  94.636  1.00  0.00           H
ATOM   3401  HB3 GLU   217     110.405  98.678  94.277  1.00  0.00           H
ATOM   3402  CG  GLU   217     111.018  97.314  92.738  1.00  0.00           C
ATOM   3403  HG2 GLU   217     111.679  98.008  92.219  1.00  0.00           H
ATOM   3404  HG3 GLU   217     111.629  96.440  92.513  1.00  0.00           H
ATOM   3405  CD  GLU   217     109.697  97.243  91.994  1.00  0.00           C
ATOM   3406  OE1 GLU   217     109.369  96.161  91.423  1.00  0.00           O
ATOM   3407  OE2 GLU   217     108.948  98.275  91.889  1.00  0.00           O
ATOM   3408 C    GLU   217     112.075  98.501  96.090  1.00  0.00           C
ATOM   3409 O    GLU   217     111.482  99.592  95.966  1.00  0.00           O
ATOM   3410 N    LYS   218     112.926  98.314  97.133  1.00  0.00           N
ATOM   3411 H    LYS   218     113.592  97.563  97.025  1.00  0.00           H
ATOM   3412  CA  LYS   218     112.986  99.108  98.434  1.00  0.00           C
ATOM   3413  HA  LYS   218     113.723  98.626  99.077  1.00  0.00           H
ATOM   3414  CB  LYS   218     113.436 100.531  98.057  1.00  0.00           C
ATOM   3415  HB2 LYS   218     112.766 101.046  97.368  1.00  0.00           H
ATOM   3416  HB3 LYS   218     113.542 101.127  98.963  1.00  0.00           H
ATOM   3417  CG  LYS   218     114.781 100.604  97.361  1.00  0.00           C
ATOM   3418  HG2 LYS   218     115.519  99.980  97.865  1.00  0.00           H
ATOM   3419  HG3 LYS   218     114.757 100.106  96.391  1.00  0.00           H
ATOM   3420  CD  LYS   218     115.478 101.949  97.343  1.00  0.00           C
ATOM   3421  HD2 LYS   218     114.743 102.699  97.047  1.00  0.00           H
ATOM   3422  HD3 LYS   218     115.813 102.223  98.343  1.00  0.00           H
ATOM   3423  CE  LYS   218     116.643 101.981  96.255  1.00  0.00           C
ATOM   3424  HE2 LYS   218     117.049 100.977  96.132  1.00  0.00           H
ATOM   3425  HE3 LYS   218     116.144 102.364  95.365  1.00  0.00           H
ATOM   3426  NZ  LYS   218     117.698 102.950  96.672  1.00  0.00           N
ATOM   3427  HZ1 LYS   218     117.270 103.864  96.670  1.00  0.00           H
ATOM   3428  HZ2 LYS   218     118.114 102.646  97.540  1.00  0.00           H
ATOM   3429  HZ3 LYS   218     118.473 102.985  96.026  1.00  0.00           H
ATOM   3430 C    LYS   218     111.673  99.291  99.231  1.00  0.00           C
ATOM   3431 O    LYS   218     110.605  98.948  98.777  1.00  0.00           O
ATOM   3432 N    GLU   219     111.740  99.702 100.491  1.00  0.00           N
ATOM   3433 H    GLU   219     112.600 100.178 100.725  1.00  0.00           H
ATOM   3434  CA  GLU   219     110.640  99.573 101.467  1.00  0.00           C
ATOM   3435  HA  GLU   219     109.673  99.548 100.965  1.00  0.00           H
ATOM   3436  CB  GLU   219     110.902  98.334 102.332  1.00  0.00           C
ATOM   3437  HB2 GLU   219     111.865  98.426 102.834  1.00  0.00           H
ATOM   3438  HB3 GLU   219     110.149  98.257 103.117  1.00  0.00           H
ATOM   3439  CG  GLU   219     110.838  97.035 101.452  1.00  0.00           C
ATOM   3440  HG2 GLU   219     109.842  97.040 101.008  1.00  0.00           H
ATOM   3441  HG3 GLU   219     111.500  97.084 100.588  1.00  0.00           H
ATOM   3442  CD  GLU   219     111.154  95.675 102.127  1.00  0.00           C
ATOM   3443  OE1 GLU   219     110.392  94.713 101.844  1.00  0.00           O
ATOM   3444  OE2 GLU   219     112.065  95.652 103.037  1.00  0.00           O
ATOM   3445 C    GLU   219     110.387 100.893 102.282  1.00  0.00           C
ATOM   3446 O    GLU   219     109.951 100.861 103.418  1.00  0.00           O
ATOM   3447 N    ARG   220     110.609 102.028 101.616  1.00  0.00           N
ATOM   3448 H    ARG   220     111.121 102.011 100.746  1.00  0.00           H
ATOM   3449  CA  ARG   220     110.390 103.408 102.113  1.00  0.00           C
ATOM   3450  HA  ARG   220     110.847 104.080 101.387  1.00  0.00           H
ATOM   3451  CB  ARG   220     108.883 103.612 102.226  1.00  0.00           C
ATOM   3452  HB2 ARG   220     108.468 102.858 102.895  1.00  0.00           H
ATOM   3453  HB3 ARG   220     108.793 104.574 102.730  1.00  0.00           H
ATOM   3454  CG  ARG   220     108.111 103.668 100.867  1.00  0.00           C
ATOM   3455  HG2 ARG   220     108.598 104.361 100.180  1.00  0.00           H
ATOM   3456  HG3 ARG   220     108.273 102.670 100.460  1.00  0.00           H
ATOM   3457  CD  ARG   220     106.638 104.073 101.009  1.00  0.00           C
ATOM   3458  HD2 ARG   220     106.656 105.062 101.466  1.00  0.00           H
ATOM   3459  HD3 ARG   220     106.186 104.197 100.025  1.00  0.00           H
ATOM   3460  NE  ARG   220     105.899 103.013 101.815  1.00  0.00           N
ATOM   3461  HE  ARG   220     106.441 102.165 101.902  1.00  0.00           H
ATOM   3462  CZ  ARG   220     104.792 103.114 102.561  1.00  0.00           C
ATOM   3463  NH1 ARG   220     104.119 104.175 102.537  1.00  0.00           N
ATOM   3464 1HH1 ARG   220     104.439 105.035 102.116  1.00  0.00           H
ATOM   3465 2HH1 ARG   220     103.367 104.279 103.203  1.00  0.00           H
ATOM   3466  NH2 ARG   220     104.515 102.219 103.477  1.00  0.00           N
ATOM   3467 1HH2 ARG   220     105.089 101.389 103.501  1.00  0.00           H
ATOM   3468 2HH2 ARG   220     103.707 102.135 104.077  1.00  0.00           H
ATOM   3469 C    ARG   220     111.160 103.742 103.412  1.00  0.00           C
ATOM   3470 O    ARG   220     111.740 102.930 104.131  1.00  0.00           O
ATOM   3471 N    GLU   221     111.196 104.982 103.854  1.00  0.00           N
ATOM   3472 H    GLU   221     111.759 105.119 104.681  1.00  0.00           H
ATOM   3473  CA  GLU   221     111.145 106.211 103.046  1.00  0.00           C
ATOM   3474  HA  GLU   221     110.453 106.020 102.225  1.00  0.00           H
ATOM   3475  CB  GLU   221     110.717 107.444 103.894  1.00  0.00           C
ATOM   3476  HB2 GLU   221     111.182 107.561 104.872  1.00  0.00           H
ATOM   3477  HB3 GLU   221     110.859 108.352 103.308  1.00  0.00           H
ATOM   3478  CG  GLU   221     109.251 107.411 104.172  1.00  0.00           C
ATOM   3479  HG2 GLU   221     108.867 106.455 104.528  1.00  0.00           H
ATOM   3480  HG3 GLU   221     108.995 108.124 104.956  1.00  0.00           H
ATOM   3481  CD  GLU   221     108.426 107.770 102.927  1.00  0.00           C
ATOM   3482  OE1 GLU   221     107.212 107.655 103.056  1.00  0.00           O
ATOM   3483  OE2 GLU   221     108.970 108.143 101.915  1.00  0.00           O
ATOM   3484 C    GLU   221     112.544 106.504 102.385  1.00  0.00           C
ATOM   3485 O    GLU   221     113.552 106.369 103.112  1.00  0.00           O
ATOM   3486 N    LYS   222     112.527 106.953 101.120  1.00  0.00           N
ATOM   3487 H    LYS   222     111.685 106.849 100.572  1.00  0.00           H
ATOM   3488  CA  LYS   222     113.542 107.875 100.482  1.00  0.00           C
ATOM   3489  HA  LYS   222     113.549 107.460  99.474  1.00  0.00           H
ATOM   3490  CB  LYS   222     113.047 109.341 100.632  1.00  0.00           C
ATOM   3491  HB2 LYS   222     112.966 109.554 101.698  1.00  0.00           H
ATOM   3492  HB3 LYS   222     113.828 109.934 100.156  1.00  0.00           H
ATOM   3493  CG  LYS   222     111.686 109.580  99.958  1.00  0.00           C
ATOM   3494  HG2 LYS   222     111.775 109.265  98.918  1.00  0.00           H
ATOM   3495  HG3 LYS   222     110.973 109.001 100.543  1.00  0.00           H
ATOM   3496  CD  LYS   222     111.184 111.001 100.120  1.00  0.00           C
ATOM   3497  HD2 LYS   222     111.392 111.381 101.120  1.00  0.00           H
ATOM   3498  HD3 LYS   222     111.912 111.565  99.537  1.00  0.00           H
ATOM   3499  CE  LYS   222     109.668 111.212  99.710  1.00  0.00           C
ATOM   3500  HE2 LYS   222     109.484 112.277  99.568  1.00  0.00           H
ATOM   3501  HE3 LYS   222     109.518 110.577  98.837  1.00  0.00           H
ATOM   3502  NZ  LYS   222     108.709 110.724 100.717  1.00  0.00           N
ATOM   3503  HZ1 LYS   222     107.827 110.974 100.293  1.00  0.00           H
ATOM   3504  HZ2 LYS   222     108.816 109.732 100.869  1.00  0.00           H
ATOM   3505  HZ3 LYS   222     108.714 111.332 101.524  1.00  0.00           H
ATOM   3506 C    LYS   222     115.021 107.846 100.876  1.00  0.00           C
ATOM   3507 O    LYS   222     115.494 108.070 101.990  1.00  0.00           O
ATOM   3508 N    GLU   223     115.806 107.664  99.838  1.00  0.00           N
ATOM   3509 H    GLU   223     115.303 107.434  98.992  1.00  0.00           H
ATOM   3510  CA  GLU   223     117.241 107.810  99.714  1.00  0.00           C
ATOM   3511  HA  GLU   223     117.772 107.490 100.610  1.00  0.00           H
ATOM   3512  CB  GLU   223     117.745 106.680  98.730  1.00  0.00           C
ATOM   3513  HB2 GLU   223     118.833 106.650  98.785  1.00  0.00           H
ATOM   3514  HB3 GLU   223     117.432 105.668  98.988  1.00  0.00           H
ATOM   3515  CG  GLU   223     117.338 106.759  97.231  1.00  0.00           C
ATOM   3516  HG2 GLU   223     117.496 107.797  96.939  1.00  0.00           H
ATOM   3517  HG3 GLU   223     117.953 106.163  96.556  1.00  0.00           H
ATOM   3518  CD  GLU   223     115.891 106.388  96.895  1.00  0.00           C
ATOM   3519  OE1 GLU   223     115.696 105.212  96.666  1.00  0.00           O
ATOM   3520  OE2 GLU   223     115.030 107.244  97.048  1.00  0.00           O
ATOM   3521 C    GLU   223     117.857 109.245  99.532  1.00  0.00           C
ATOM   3522 O    GLU   223     117.249 110.246  99.961  1.00  0.00           O
ATOM   3523 N    ILE   224     118.917 109.321  98.694  1.00  0.00           N
ATOM   3524 H    ILE   224     119.123 108.495  98.150  1.00  0.00           H
ATOM   3525  CA  ILE   224     119.668 110.531  98.202  1.00  0.00           C
ATOM   3526  HA  ILE   224     120.269 110.155  97.375  1.00  0.00           H
ATOM   3527  CB  ILE   224     118.736 111.651  97.622  1.00  0.00           C
ATOM   3528  HB  ILE   224     118.162 112.047  98.460  1.00  0.00           H
ATOM   3529  CG2 ILE   224     119.457 112.973  97.054  1.00  0.00           C
ATOM   3530 1HG2 ILE   224     120.167 112.650  96.293  1.00  0.00           H
ATOM   3531 2HG2 ILE   224     118.667 113.615  96.665  1.00  0.00           H
ATOM   3532 3HG2 ILE   224     119.930 113.449  97.913  1.00  0.00           H
ATOM   3533  CG1 ILE   224     117.760 111.004  96.624  1.00  0.00           C
ATOM   3534 2HG1 ILE   224     117.099 110.382  97.229  1.00  0.00           H
ATOM   3535 3HG1 ILE   224     117.142 111.791  96.190  1.00  0.00           H
ATOM   3536  CD1 ILE   224     118.295 110.148  95.400  1.00  0.00           C
ATOM   3537 1HD1 ILE   224     117.493 109.879  94.711  1.00  0.00           H
ATOM   3538 2HD1 ILE   224     119.019 110.739  94.840  1.00  0.00           H
ATOM   3539 3HD1 ILE   224     118.780 109.235  95.746  1.00  0.00           H
ATOM   3540 C    ILE   224     120.685 111.084  99.202  1.00  0.00           C
ATOM   3541 O    ILE   224     120.361 111.465 100.336  1.00  0.00           O
ATOM   3542 N    SER   225     121.972 111.271  98.892  1.00  0.00           N
ATOM   3543 H    SER   225     122.468 111.610  99.704  1.00  0.00           H
ATOM   3544  CA  SER   225     122.840 110.960  97.757  1.00  0.00           C
ATOM   3545  HA  SER   225     122.438 110.117  97.194  1.00  0.00           H
ATOM   3546  CB  SER   225     122.886 112.115  96.789  1.00  0.00           C
ATOM   3547  HB2 SER   225     122.308 112.917  97.248  1.00  0.00           H
ATOM   3548  HB3 SER   225     123.903 112.508  96.758  1.00  0.00           H
ATOM   3549  OG  SER   225     122.424 111.696  95.499  1.00  0.00           O
ATOM   3550  HG  SER   225     123.051 111.016  95.244  1.00  0.00           H
ATOM   3551 C    SER   225     124.294 110.564  98.111  1.00  0.00           C
ATOM   3552 O    SER   225     124.841 109.720  97.459  1.00  0.00           O
ATOM   3553 N    ASP   226     124.902 111.354  98.966  1.00  0.00           N
ATOM   3554 H    ASP   226     124.326 112.151  99.193  1.00  0.00           H
ATOM   3555  CA  ASP   226     126.315 111.488  98.993  1.00  0.00           C
ATOM   3556  HA  ASP   226     126.571 111.737  97.962  1.00  0.00           H
ATOM   3557  CB  ASP   226     126.695 112.687  99.811  1.00  0.00           C
ATOM   3558  HB2 ASP   226     126.070 112.676 100.704  1.00  0.00           H
ATOM   3559  HB3 ASP   226     127.690 112.618 100.250  1.00  0.00           H
ATOM   3560  CG  ASP   226     126.482 113.991  99.111  1.00  0.00           C
ATOM   3561  OD1 ASP   226     125.543 114.739  99.443  1.00  0.00           O
ATOM   3562  OD2 ASP   226     127.322 114.391  98.259  1.00  0.00           O
ATOM   3563 C    ASP   226     127.237 110.267  99.330  1.00  0.00           C
ATOM   3564 O    ASP   226     128.444 110.345  99.180  1.00  0.00           O
ATOM   3565 N    ASP   227     126.660 109.168  99.756  1.00  0.00           N
ATOM   3566 H    ASP   227     125.715 109.261 100.100  1.00  0.00           H
ATOM   3567  CA  ASP   227     127.251 107.928 100.081  1.00  0.00           C
ATOM   3568  HA  ASP   227     128.310 107.961  99.826  1.00  0.00           H
ATOM   3569  CB  ASP   227     127.073 107.575 101.624  1.00  0.00           C
ATOM   3570  HB2 ASP   227     127.383 108.515 102.079  1.00  0.00           H
ATOM   3571  HB3 ASP   227     126.021 107.404 101.852  1.00  0.00           H
ATOM   3572  CG  ASP   227     127.964 106.441 102.124  1.00  0.00           C
ATOM   3573  OD1 ASP   227     128.158 105.428 101.396  1.00  0.00           O
ATOM   3574  OD2 ASP   227     128.401 106.491 103.325  1.00  0.00           O
ATOM   3575 C    ASP   227     126.559 106.846  99.080  1.00  0.00           C
ATOM   3576 O    ASP   227     125.453 106.295  99.209  1.00  0.00           O
ATOM   3577 N    GLU   228     127.393 106.607  98.061  1.00  0.00           N
ATOM   3578 H    GLU   228     128.303 107.042  98.125  1.00  0.00           H
ATOM   3579  CA  GLU   228     126.943 106.000  96.754  1.00  0.00           C
ATOM   3580  HA  GLU   228     125.854 106.025  96.712  1.00  0.00           H
ATOM   3581  CB  GLU   228     127.634 106.690  95.526  1.00  0.00           C
ATOM   3582  HB2 GLU   228     128.720 106.629  95.606  1.00  0.00           H
ATOM   3583  HB3 GLU   228     127.229 106.237  94.621  1.00  0.00           H
ATOM   3584  CG  GLU   228     127.193 108.161  95.625  1.00  0.00           C
ATOM   3585  HG2 GLU   228     126.106 108.234  95.583  1.00  0.00           H
ATOM   3586  HG3 GLU   228     127.573 108.562  96.565  1.00  0.00           H
ATOM   3587  CD  GLU   228     127.710 108.983  94.460  1.00  0.00           C
ATOM   3588  OE1 GLU   228     126.896 109.523  93.652  1.00  0.00           O
ATOM   3589  OE2 GLU   228     128.959 109.079  94.341  1.00  0.00           O
ATOM   3590 C    GLU   228     127.244 104.499  96.674  1.00  0.00           C
ATOM   3591 O    GLU   228     127.065 103.932  95.615  1.00  0.00           O
ATOM   3592 N    ALA   229     127.690 103.923  97.747  1.00  0.00           N
ATOM   3593 H    ALA   229     127.658 104.497  98.577  1.00  0.00           H
ATOM   3594  CA  ALA   229     128.014 102.490  97.846  1.00  0.00           C
ATOM   3595  HA  ALA   229     128.802 102.296  97.117  1.00  0.00           H
ATOM   3596  CB  ALA   229     128.635 102.184  99.268  1.00  0.00           C
ATOM   3597  HB1 ALA   229     127.865 102.406 100.007  1.00  0.00           H
ATOM   3598  HB2 ALA   229     128.978 101.158  99.133  1.00  0.00           H
ATOM   3599  HB3 ALA   229     129.416 102.905  99.506  1.00  0.00           H
ATOM   3600 C    ALA   229     126.773 101.631  97.568  1.00  0.00           C
ATOM   3601 O    ALA   229     125.717 102.005  97.996  1.00  0.00           O
ATOM   3602 N    GLU   230     126.803 100.541  96.879  1.00  0.00           N
ATOM   3603 H    GLU   230     127.713 100.243  96.560  1.00  0.00           H
ATOM   3604  CA  GLU   230     125.701  99.776  96.314  1.00  0.00           C
ATOM   3605  HA  GLU   230     124.799 100.240  96.712  1.00  0.00           H
ATOM   3606  CB  GLU   230     125.662  99.956  94.826  1.00  0.00           C
ATOM   3607  HB2 GLU   230     124.887  99.320  94.399  1.00  0.00           H
ATOM   3608  HB3 GLU   230     125.421 101.007  94.666  1.00  0.00           H
ATOM   3609  CG  GLU   230     127.029  99.718  94.114  1.00  0.00           C
ATOM   3610  HG2 GLU   230     127.784 100.348  94.585  1.00  0.00           H
ATOM   3611  HG3 GLU   230     127.221  98.655  94.260  1.00  0.00           H
ATOM   3612  CD  GLU   230     126.927  99.982  92.560  1.00  0.00           C
ATOM   3613  OE1 GLU   230     126.313  99.149  91.873  1.00  0.00           O
ATOM   3614  OE2 GLU   230     127.570 100.941  91.954  1.00  0.00           O
ATOM   3615 C    GLU   230     125.673  98.315  96.698  1.00  0.00           C
ATOM   3616 O    GLU   230     124.605  97.676  96.466  1.00  0.00           O
ATOM   3617 N    GLU   231     126.665  97.810  97.412  1.00  0.00           N
ATOM   3618 H    GLU   231     127.471  98.368  97.654  1.00  0.00           H
ATOM   3619  CA  GLU   231     126.638  96.444  97.857  1.00  0.00           C
ATOM   3620  HA  GLU   231     126.137  95.793  97.140  1.00  0.00           H
ATOM   3621  CB  GLU   231     128.052  95.986  97.841  1.00  0.00           C
ATOM   3622  HB2 GLU   231     128.622  96.866  98.137  1.00  0.00           H
ATOM   3623  HB3 GLU   231     128.165  95.088  98.449  1.00  0.00           H
ATOM   3624  CG  GLU   231     128.395  95.634  96.399  1.00  0.00           C
ATOM   3625  HG2 GLU   231     127.704  94.856  96.075  1.00  0.00           H
ATOM   3626  HG3 GLU   231     128.184  96.463  95.724  1.00  0.00           H
ATOM   3627  CD  GLU   231     129.762  94.899  96.242  1.00  0.00           C
ATOM   3628  OE1 GLU   231     130.693  95.161  97.046  1.00  0.00           O
ATOM   3629  OE2 GLU   231     129.903  94.140  95.255  1.00  0.00           O
ATOM   3630 C    GLU   231     125.973  96.122  99.212  1.00  0.00           C
ATOM   3631 O    GLU   231     126.082  97.062 100.044  1.00  0.00           O
ATOM   3632 N    GLU   232     125.242  95.022  99.498  1.00  0.00           N
ATOM   3633 H    GLU   232     125.004  94.957 100.477  1.00  0.00           H
ATOM   3634  CA  GLU   232     124.936  93.851  98.705  1.00  0.00           C
ATOM   3635  HA  GLU   232     124.223  93.426  99.412  1.00  0.00           H
ATOM   3636  CB  GLU   232     124.119  94.187  97.460  1.00  0.00           C
ATOM   3637  HB2 GLU   232     123.654  95.172  97.503  1.00  0.00           H
ATOM   3638  HB3 GLU   232     124.793  94.185  96.602  1.00  0.00           H
ATOM   3639  CG  GLU   232     123.009  93.220  97.026  1.00  0.00           C
ATOM   3640  HG2 GLU   232     123.256  92.159  97.061  1.00  0.00           H
ATOM   3641  HG3 GLU   232     122.137  93.350  97.665  1.00  0.00           H
ATOM   3642  CD  GLU   232     122.601  93.558  95.621  1.00  0.00           C
ATOM   3643  OE1 GLU   232     122.791  92.688  94.727  1.00  0.00           O
ATOM   3644  OE2 GLU   232     122.121  94.708  95.417  1.00  0.00           O
ATOM   3645 C    GLU   232     126.077  92.837  98.538  1.00  0.00           C
ATOM   3646 O    GLU   232     126.330  92.414  97.442  1.00  0.00           O
ATOM   3647 N    LYS   233     126.777  92.419  99.627  1.00  0.00           N
ATOM   3648 H    LYS   233     127.414  91.642  99.523  1.00  0.00           H
ATOM   3649  CA  LYS   233     126.890  92.920 101.047  1.00  0.00           C
ATOM   3650  HA  LYS   233     127.221  92.073 101.648  1.00  0.00           H
ATOM   3651  CB  LYS   233     128.016  93.926 100.949  1.00  0.00           C
ATOM   3652  HB2 LYS   233     128.661  93.792 100.080  1.00  0.00           H
ATOM   3653  HB3 LYS   233     127.531  94.885 100.768  1.00  0.00           H
ATOM   3654  CG  LYS   233     128.795  93.847 102.283  1.00  0.00           C
ATOM   3655  HG2 LYS   233     128.159  94.172 103.106  1.00  0.00           H
ATOM   3656  HG3 LYS   233     129.096  92.821 102.496  1.00  0.00           H
ATOM   3657  CD  LYS   233     130.090  94.626 102.363  1.00  0.00           C
ATOM   3658  HD2 LYS   233     130.329  94.716 103.423  1.00  0.00           H
ATOM   3659  HD3 LYS   233     130.804  94.097 101.732  1.00  0.00           H
ATOM   3660  CE  LYS   233     129.918  96.026 101.793  1.00  0.00           C
ATOM   3661  HE2 LYS   233     130.939  96.353 101.598  1.00  0.00           H
ATOM   3662  HE3 LYS   233     129.359  95.930 100.863  1.00  0.00           H
ATOM   3663  NZ  LYS   233     129.197  96.924 102.643  1.00  0.00           N
ATOM   3664  HZ1 LYS   233     128.198  96.777 102.648  1.00  0.00           H
ATOM   3665  HZ2 LYS   233     129.562  96.747 103.569  1.00  0.00           H
ATOM   3666  HZ3 LYS   233     129.425  97.864 102.353  1.00  0.00           H
ATOM   3667 C    LYS   233     125.620  93.395 101.840  1.00  0.00           C
ATOM   3668 O    LYS   233     125.541  94.544 102.203  1.00  0.00           O
ATOM   3669 N    GLY   234     124.633  92.573 101.989  1.00  0.00           N
ATOM   3670 H    GLY   234     124.676  91.666 101.547  1.00  0.00           H
ATOM   3671  CA  GLY   234     123.304  92.934 102.441  1.00  0.00           C
ATOM   3672  HA2 GLY   234     122.983  92.005 102.913  1.00  0.00           H
ATOM   3673  HA3 GLY   234     123.429  93.656 103.249  1.00  0.00           H
ATOM   3674 C    GLY   234     122.407  93.558 101.377  1.00  0.00           C
ATOM   3675 O    GLY   234     122.550  94.715 101.056  1.00  0.00           O
ATOM   3676 N    GLU   235     121.594  92.813 100.713  1.00  0.00           N
ATOM   3677 H    GLU   235     121.278  93.216  99.842  1.00  0.00           H
ATOM   3678  CA  GLU   235     121.265  91.422 100.947  1.00  0.00           C
ATOM   3679  HA  GLU   235     121.182  91.243 102.019  1.00  0.00           H
ATOM   3680  CB  GLU   235     119.899  91.048 100.322  1.00  0.00           C
ATOM   3681  HB2 GLU   235     119.335  91.949 100.084  1.00  0.00           H
ATOM   3682  HB3 GLU   235     119.958  90.484  99.391  1.00  0.00           H
ATOM   3683  CG  GLU   235     119.007  90.357 101.300  1.00  0.00           C
ATOM   3684  HG2 GLU   235     119.491  89.454 101.673  1.00  0.00           H
ATOM   3685  HG3 GLU   235     118.674  91.005 102.111  1.00  0.00           H
ATOM   3686  CD  GLU   235     117.769  89.863 100.523  1.00  0.00           C
ATOM   3687  OE1 GLU   235     116.614  90.466 100.633  1.00  0.00           O
ATOM   3688  OE2 GLU   235     117.918  88.819  99.863  1.00  0.00           O
ATOM   3689 C    GLU   235     122.393  90.496 100.416  1.00  0.00           C
ATOM   3690 O    GLU   235     123.470  90.967  99.974  1.00  0.00           O
ATOM   3691 N    LYS   236     122.212  89.174 100.406  1.00  0.00           N
ATOM   3692 H    LYS   236     121.271  88.883 100.628  1.00  0.00           H
ATOM   3693  CA  LYS   236     123.187  88.184  99.876  1.00  0.00           C
ATOM   3694  HA  LYS   236     122.801  87.218 100.203  1.00  0.00           H
ATOM   3695  CB  LYS   236     123.180  88.289  98.308  1.00  0.00           C
ATOM   3696  HB2 LYS   236     122.244  88.672  97.900  1.00  0.00           H
ATOM   3697  HB3 LYS   236     123.859  89.024  97.875  1.00  0.00           H
ATOM   3698  CG  LYS   236     123.619  86.973  97.617  1.00  0.00           C
ATOM   3699  HG2 LYS   236     124.568  86.606  98.009  1.00  0.00           H
ATOM   3700  HG3 LYS   236     122.887  86.189  97.809  1.00  0.00           H
ATOM   3701  CD  LYS   236     123.655  87.091  96.080  1.00  0.00           C
ATOM   3702  HD2 LYS   236     122.669  87.427  95.759  1.00  0.00           H
ATOM   3703  HD3 LYS   236     124.374  87.817  95.702  1.00  0.00           H
ATOM   3704  CE  LYS   236     124.189  85.762  95.521  1.00  0.00           C
ATOM   3705  HE2 LYS   236     125.158  85.514  95.952  1.00  0.00           H
ATOM   3706  HE3 LYS   236     123.547  84.972  95.912  1.00  0.00           H
ATOM   3707  NZ  LYS   236     124.319  85.803  94.016  1.00  0.00           N
ATOM   3708  HZ1 LYS   236     124.878  86.624  93.831  1.00  0.00           H
ATOM   3709  HZ2 LYS   236     124.660  84.960  93.575  1.00  0.00           H
ATOM   3710  HZ3 LYS   236     123.424  86.064  93.628  1.00  0.00           H
ATOM   3711 C    LYS   236     124.550  88.210 100.584  1.00  0.00           C
ATOM   3712 O    LYS   236     125.536  87.822  99.969  1.00  0.00           O
ATOM   3713 N    GLU   237     124.635  88.664 101.850  1.00  0.00           N
ATOM   3714 H    GLU   237     123.748  88.941 102.245  1.00  0.00           H
ATOM   3715  CA  GLU   237     125.762  88.421 102.803  1.00  0.00           C
ATOM   3716  HA  GLU   237     126.260  87.472 102.604  1.00  0.00           H
ATOM   3717  CB  GLU   237     126.887  89.441 102.658  1.00  0.00           C
ATOM   3718  HB2 GLU   237     127.187  89.612 101.624  1.00  0.00           H
ATOM   3719  HB3 GLU   237     126.502  90.410 102.974  1.00  0.00           H
ATOM   3720  CG  GLU   237     128.138  89.225 103.474  1.00  0.00           C
ATOM   3721  HG2 GLU   237     128.901  89.984 103.301  1.00  0.00           H
ATOM   3722  HG3 GLU   237     127.912  89.251 104.540  1.00  0.00           H
ATOM   3723  CD  GLU   237     128.777  87.915 103.339  1.00  0.00           C
ATOM   3724  OE1 GLU   237     128.808  87.474 102.178  1.00  0.00           O
ATOM   3725  OE2 GLU   237     129.092  87.270 104.333  1.00  0.00           O
ATOM   3726 C    GLU   237     125.214  88.313 104.235  1.00  0.00           C
ATOM   3727 O    GLU   237     125.049  87.247 104.779  1.00  0.00           O
ATOM   3728 N    GLU   238     124.809  89.412 104.833  1.00  0.00           N
ATOM   3729 H    GLU   238     124.984  90.273 104.335  1.00  0.00           H
ATOM   3730  CA  GLU   238     124.107  89.482 106.090  1.00  0.00           C
ATOM   3731  HA  GLU   238     123.766  88.458 106.242  1.00  0.00           H
ATOM   3732  CB  GLU   238     125.093  89.788 107.273  1.00  0.00           C
ATOM   3733  HB2 GLU   238     126.119  89.445 107.140  1.00  0.00           H
ATOM   3734  HB3 GLU   238     125.223  90.868 107.345  1.00  0.00           H
ATOM   3735  CG  GLU   238     124.647  89.120 108.639  1.00  0.00           C
ATOM   3736  HG2 GLU   238     125.103  89.702 109.440  1.00  0.00           H
ATOM   3737  HG3 GLU   238     123.560  89.181 108.695  1.00  0.00           H
ATOM   3738  CD  GLU   238     125.118  87.693 108.644  1.00  0.00           C
ATOM   3739  OE1 GLU   238     124.374  86.843 108.137  1.00  0.00           O
ATOM   3740  OE2 GLU   238     126.268  87.410 109.048  1.00  0.00           O
ATOM   3741 C    GLU   238     122.902  90.483 106.214  1.00  0.00           C
ATOM   3742 O    GLU   238     123.037  91.627 106.557  1.00  0.00           O
ATOM   3743 N    GLU   239     121.713  89.932 106.007  1.00  0.00           N
ATOM   3744 H    GLU   239     120.977  90.619 106.092  1.00  0.00           H
ATOM   3745  CA  GLU   239     121.301  88.508 105.757  1.00  0.00           C
ATOM   3746  HA  GLU   239     121.801  87.810 106.427  1.00  0.00           H
ATOM   3747  CB  GLU   239     119.804  88.282 106.107  1.00  0.00           C
ATOM   3748  HB2 GLU   239     119.687  87.223 106.336  1.00  0.00           H
ATOM   3749  HB3 GLU   239     119.534  88.814 107.020  1.00  0.00           H
ATOM   3750  CG  GLU   239     118.804  88.627 105.040  1.00  0.00           C
ATOM   3751  HG2 GLU   239     119.114  89.585 104.623  1.00  0.00           H
ATOM   3752  HG3 GLU   239     119.051  87.882 104.284  1.00  0.00           H
ATOM   3753  CD  GLU   239     117.333  88.490 105.421  1.00  0.00           C
ATOM   3754  OE1 GLU   239     116.952  87.504 106.129  1.00  0.00           O
ATOM   3755  OE2 GLU   239     116.485  89.238 104.860  1.00  0.00           O
ATOM   3756 C    GLU   239     121.489  87.937 104.351  1.00  0.00           C
ATOM   3757 O    GLU   239     121.571  88.655 103.414  1.00  0.00           O
ATOM   3758 N    ASP   240     121.600  86.623 104.188  1.00  0.00           N
ATOM   3759 H    ASP   240     121.571  86.259 105.130  1.00  0.00           H
ATOM   3760  CA  ASP   240     121.376  85.823 103.064  1.00  0.00           C
ATOM   3761  HA  ASP   240     120.720  86.319 102.349  1.00  0.00           H
ATOM   3762  CB  ASP   240     122.766  85.293 102.520  1.00  0.00           C
ATOM   3763  HB2 ASP   240     123.330  86.171 102.208  1.00  0.00           H
ATOM   3764  HB3 ASP   240     123.236  84.835 103.390  1.00  0.00           H
ATOM   3765  CG  ASP   240     122.609  84.306 101.394  1.00  0.00           C
ATOM   3766  OD1 ASP   240     122.304  83.097 101.614  1.00  0.00           O
ATOM   3767  OD2 ASP   240     122.499  84.734 100.214  1.00  0.00           O
ATOM   3768 C    ASP   240     120.519  84.646 103.643  1.00  0.00           C
ATOM   3769 O    ASP   240     119.396  84.427 103.274  1.00  0.00           O
ATOM   3770 N    LYS   241     121.146  84.026 104.678  1.00  0.00           N
ATOM   3771 H    LYS   241     122.086  84.289 104.938  1.00  0.00           H
ATOM   3772  CA  LYS   241     120.385  83.457 105.721  1.00  0.00           C
ATOM   3773  HA  LYS   241     119.410  83.927 105.852  1.00  0.00           H
ATOM   3774  CB  LYS   241     120.004  81.999 105.292  1.00  0.00           C
ATOM   3775  HB2 LYS   241     119.466  81.994 104.343  1.00  0.00           H
ATOM   3776  HB3 LYS   241     120.907  81.558 104.870  1.00  0.00           H
ATOM   3777  CG  LYS   241     119.212  81.240 106.275  1.00  0.00           C
ATOM   3778  HG2 LYS   241     119.779  81.212 107.205  1.00  0.00           H
ATOM   3779  HG3 LYS   241     118.252  81.743 106.392  1.00  0.00           H
ATOM   3780  CD  LYS   241     118.757  79.743 105.956  1.00  0.00           C
ATOM   3781  HD2 LYS   241     118.739  79.291 106.947  1.00  0.00           H
ATOM   3782  HD3 LYS   241     117.795  79.724 105.443  1.00  0.00           H
ATOM   3783  CE  LYS   241     119.741  79.069 105.052  1.00  0.00           C
ATOM   3784  HE2 LYS   241     119.674  79.393 104.013  1.00  0.00           H
ATOM   3785  HE3 LYS   241     120.753  79.170 105.446  1.00  0.00           H
ATOM   3786  NZ  LYS   241     119.406  77.580 105.013  1.00  0.00           N
ATOM   3787  HZ1 LYS   241     118.425  77.391 104.864  1.00  0.00           H
ATOM   3788  HZ2 LYS   241     119.975  76.950 104.466  1.00  0.00           H
ATOM   3789  HZ3 LYS   241     119.712  77.240 105.913  1.00  0.00           H
ATOM   3790 C    LYS   241     121.120  83.506 107.007  1.00  0.00           C
ATOM   3791 O    LYS   241     122.274  83.017 107.093  1.00  0.00           O
ATOM   3792 N    ASP   242     120.478  84.217 107.862  1.00  0.00           N
ATOM   3793 H    ASP   242     119.588  84.585 107.560  1.00  0.00           H
ATOM   3794  CA  ASP   242     120.823  84.465 109.255  1.00  0.00           C
ATOM   3795  HA  ASP   242     121.894  84.304 109.377  1.00  0.00           H
ATOM   3796  CB  ASP   242     120.578  85.969 109.586  1.00  0.00           C
ATOM   3797  HB2 ASP   242     121.170  86.599 108.921  1.00  0.00           H
ATOM   3798  HB3 ASP   242     119.499  86.034 109.447  1.00  0.00           H
ATOM   3799  CG  ASP   242     120.891  86.208 111.016  1.00  0.00           C
ATOM   3800  OD1 ASP   242     122.015  86.306 111.515  1.00  0.00           O
ATOM   3801  OD2 ASP   242     119.847  86.296 111.745  1.00  0.00           O
ATOM   3802 C    ASP   242     120.148  83.486 110.275  1.00  0.00           C
ATOM   3803 O    ASP   242     120.791  82.674 110.958  1.00  0.00           O
ATOM   3804 N    ASP   243     118.816  83.484 110.282  1.00  0.00           N
ATOM   3805 H    ASP   243     118.419  84.276 109.797  1.00  0.00           H
ATOM   3806  CA  ASP   243     117.981  82.650 111.184  1.00  0.00           C
ATOM   3807  HA  ASP   243     118.382  81.656 111.385  1.00  0.00           H
ATOM   3808  CB  ASP   243     117.981  83.455 112.537  1.00  0.00           C
ATOM   3809  HB2 ASP   243     118.905  83.469 113.116  1.00  0.00           H
ATOM   3810  HB3 ASP   243     117.838  84.508 112.293  1.00  0.00           H
ATOM   3811  CG  ASP   243     116.971  82.868 113.490  1.00  0.00           C
ATOM   3812  OD1 ASP   243     115.887  83.481 113.718  1.00  0.00           O
ATOM   3813  OD2 ASP   243     117.233  81.778 114.047  1.00  0.00           O
ATOM   3814 C    ASP   243     116.557  82.382 110.559  1.00  0.00           C
ATOM   3815 O    ASP   243     116.543  81.678 109.532  1.00  0.00           O
ATOM   3816 N    GLU   244     115.420  83.024 110.931  1.00  0.00           N
ATOM   3817 H    GLU   244     115.475  83.575 111.776  1.00  0.00           H
ATOM   3818  CA  GLU   244     114.162  83.102 110.143  1.00  0.00           C
ATOM   3819  HA  GLU   244     114.379  83.166 109.076  1.00  0.00           H
ATOM   3820  CB  GLU   244     113.333  81.859 110.360  1.00  0.00           C
ATOM   3821  HB2 GLU   244     113.930  80.993 110.076  1.00  0.00           H
ATOM   3822  HB3 GLU   244     113.310  81.788 111.448  1.00  0.00           H
ATOM   3823  CG  GLU   244     111.935  81.656 109.788  1.00  0.00           C
ATOM   3824  HG2 GLU   244     111.400  81.050 110.520  1.00  0.00           H
ATOM   3825  HG3 GLU   244     111.407  82.608 109.849  1.00  0.00           H
ATOM   3826  CD  GLU   244     111.880  80.955 108.414  1.00  0.00           C
ATOM   3827  OE1 GLU   244     111.558  81.625 107.387  1.00  0.00           O
ATOM   3828  OE2 GLU   244     112.281  79.779 108.255  1.00  0.00           O
ATOM   3829 C    GLU   244     113.397  84.296 110.763  1.00  0.00           C
ATOM   3830 O    GLU   244     112.810  84.234 111.831  1.00  0.00           O
ATOM   3831 N    GLU   245     113.385  85.410 110.006  1.00  0.00           N
ATOM   3832 H    GLU   245     112.747  86.087 110.399  1.00  0.00           H
ATOM   3833  CA  GLU   245     114.154  85.951 108.811  1.00  0.00           C
ATOM   3834  HA  GLU   245     115.116  85.451 108.706  1.00  0.00           H
ATOM   3835  CB  GLU   245     113.420  85.510 107.515  1.00  0.00           C
ATOM   3836  HB2 GLU   245     113.468  86.396 106.882  1.00  0.00           H
ATOM   3837  HB3 GLU   245     113.952  84.628 107.159  1.00  0.00           H
ATOM   3838  CG  GLU   245     111.922  85.118 107.572  1.00  0.00           C
ATOM   3839  HG2 GLU   245     111.677  84.546 106.678  1.00  0.00           H
ATOM   3840  HG3 GLU   245     111.712  84.419 108.382  1.00  0.00           H
ATOM   3841  CD  GLU   245     110.943  86.348 107.677  1.00  0.00           C
ATOM   3842  OE1 GLU   245     110.337  86.628 108.745  1.00  0.00           O
ATOM   3843  OE2 GLU   245     110.832  86.973 106.619  1.00  0.00           O
ATOM   3844 C    GLU   245     114.217  87.492 108.937  1.00  0.00           C
ATOM   3845 O    GLU   245     113.543  87.988 109.814  1.00  0.00           O
ATOM   3846 N    LYS   246     115.072  88.229 108.147  1.00  0.00           N
ATOM   3847 H    LYS   246     115.648  87.838 107.415  1.00  0.00           H
ATOM   3848  CA  LYS   246     115.323  89.737 108.382  1.00  0.00           C
ATOM   3849  HA  LYS   246     116.036  90.014 107.605  1.00  0.00           H
ATOM   3850  CB  LYS   246     113.997  90.569 108.050  1.00  0.00           C
ATOM   3851  HB2 LYS   246     113.275  90.125 108.736  1.00  0.00           H
ATOM   3852  HB3 LYS   246     114.146  91.599 108.374  1.00  0.00           H
ATOM   3853  CG  LYS   246     113.618  90.479 106.575  1.00  0.00           C
ATOM   3854  HG2 LYS   246     114.043  91.260 105.945  1.00  0.00           H
ATOM   3855  HG3 LYS   246     113.829  89.470 106.221  1.00  0.00           H
ATOM   3856  CD  LYS   246     112.074  90.594 106.468  1.00  0.00           C
ATOM   3857  HD2 LYS   246     111.658  89.985 107.271  1.00  0.00           H
ATOM   3858  HD3 LYS   246     111.792  91.629 106.657  1.00  0.00           H
ATOM   3859  CE  LYS   246     111.480  90.117 105.139  1.00  0.00           C
ATOM   3860  HE2 LYS   246     110.413  90.323 105.233  1.00  0.00           H
ATOM   3861  HE3 LYS   246     111.852  90.813 104.387  1.00  0.00           H
ATOM   3862  NZ  LYS   246     111.667  88.691 104.752  1.00  0.00           N
ATOM   3863  HZ1 LYS   246     111.458  88.070 105.521  1.00  0.00           H
ATOM   3864  HZ2 LYS   246     111.187  88.450 103.896  1.00  0.00           H
ATOM   3865  HZ3 LYS   246     112.603  88.458 104.451  1.00  0.00           H
ATOM   3866 C    LYS   246     115.875  90.029 109.792  1.00  0.00           C
ATOM   3867 O    LYS   246     115.777  89.206 110.681  1.00  0.00           O
ATOM   3868 N    PRO   247     116.454  91.246 110.037  1.00  0.00           N
ATOM   3869  CD  PRO   247     116.927  91.611 111.397  1.00  0.00           C
ATOM   3870  HD2 PRO   247     117.652  90.843 111.664  1.00  0.00           H
ATOM   3871  HD3 PRO   247     116.094  91.816 112.070  1.00  0.00           H
ATOM   3872  CG  PRO   247     117.579  92.990 111.217  1.00  0.00           C
ATOM   3873  HG2 PRO   247     118.664  92.889 111.185  1.00  0.00           H
ATOM   3874  HG3 PRO   247     117.271  93.616 112.054  1.00  0.00           H
ATOM   3875  CB  PRO   247     116.908  93.526 109.933  1.00  0.00           C
ATOM   3876  HB2 PRO   247     117.497  94.310 109.456  1.00  0.00           H
ATOM   3877  HB3 PRO   247     115.924  93.942 110.150  1.00  0.00           H
ATOM   3878  CA  PRO   247     116.767  92.297 109.010  1.00  0.00           C
ATOM   3879  HA  PRO   247     115.899  92.454 108.369  1.00  0.00           H
ATOM   3880 C    PRO   247     118.023  92.088 108.136  1.00  0.00           C
ATOM   3881 O    PRO   247     118.646  91.054 108.178  1.00  0.00           O
ATOM   3882 N    LYS   248     118.283  92.953 107.073  1.00  0.00           N
ATOM   3883 H    LYS   248     117.649  93.727 106.939  1.00  0.00           H
ATOM   3884  CA  LYS   248     119.021  92.542 105.910  1.00  0.00           C
ATOM   3885  HA  LYS   248     119.525  91.617 106.187  1.00  0.00           H
ATOM   3886  CB  LYS   248     117.939  92.327 104.840  1.00  0.00           C
ATOM   3887  HB2 LYS   248     118.263  91.581 104.114  1.00  0.00           H
ATOM   3888  HB3 LYS   248     117.000  91.974 105.267  1.00  0.00           H
ATOM   3889  CG  LYS   248     117.485  93.508 103.980  1.00  0.00           C
ATOM   3890  HG2 LYS   248     116.907  94.191 104.603  1.00  0.00           H
ATOM   3891  HG3 LYS   248     118.388  94.010 103.631  1.00  0.00           H
ATOM   3892  CD  LYS   248     116.599  93.176 102.731  1.00  0.00           C
ATOM   3893  HD2 LYS   248     116.227  94.134 102.368  1.00  0.00           H
ATOM   3894  HD3 LYS   248     117.249  92.674 102.015  1.00  0.00           H
ATOM   3895  CE  LYS   248     115.283  92.538 103.105  1.00  0.00           C
ATOM   3896  HE2 LYS   248     114.976  93.026 104.030  1.00  0.00           H
ATOM   3897  HE3 LYS   248     114.580  92.913 102.361  1.00  0.00           H
ATOM   3898  NZ  LYS   248     115.456  91.020 103.104  1.00  0.00           N
ATOM   3899  HZ1 LYS   248     116.039  90.738 103.878  1.00  0.00           H
ATOM   3900  HZ2 LYS   248     114.599  90.523 103.299  1.00  0.00           H
ATOM   3901  HZ3 LYS   248     115.905  90.680 102.265  1.00  0.00           H
ATOM   3902 C    LYS   248     120.231  93.303 105.279  1.00  0.00           C
ATOM   3903 O    LYS   248     120.726  92.840 104.221  1.00  0.00           O
ATOM   3904 N    ILE   249     120.877  94.398 105.825  1.00  0.00           N
ATOM   3905 H    ILE   249     121.780  94.468 105.379  1.00  0.00           H
ATOM   3906  CA  ILE   249     120.659  95.433 106.853  1.00  0.00           C
ATOM   3907  HA  ILE   249     121.600  95.963 106.994  1.00  0.00           H
ATOM   3908  CB  ILE   249     119.761  96.603 106.541  1.00  0.00           C
ATOM   3909  HB  ILE   249     119.766  97.326 107.358  1.00  0.00           H
ATOM   3910  CG2 ILE   249     120.335  97.282 105.364  1.00  0.00           C
ATOM   3911 1HG2 ILE   249     120.142  98.345 105.223  1.00  0.00           H
ATOM   3912 2HG2 ILE   249     121.425  97.273 105.338  1.00  0.00           H
ATOM   3913 3HG2 ILE   249     119.922  96.847 104.455  1.00  0.00           H
ATOM   3914  CG1 ILE   249     118.247  96.294 106.276  1.00  0.00           C
ATOM   3915 2HG1 ILE   249     118.205  95.428 105.616  1.00  0.00           H
ATOM   3916 3HG1 ILE   249     117.749  96.015 107.205  1.00  0.00           H
ATOM   3917  CD1 ILE   249     117.401  97.431 105.709  1.00  0.00           C
ATOM   3918 1HD1 ILE   249     117.971  98.345 105.874  1.00  0.00           H
ATOM   3919 2HD1 ILE   249     117.281  97.413 104.626  1.00  0.00           H
ATOM   3920 3HD1 ILE   249     116.445  97.481 106.230  1.00  0.00           H
ATOM   3921 C    ILE   249     120.654  94.815 108.261  1.00  0.00           C
ATOM   3922 O    ILE   249     120.071  95.436 109.177  1.00  0.00           O
ATOM   3923 N    GLU   250     121.236  93.583 108.374  1.00  0.00           N
ATOM   3924 H    GLU   250     121.785  93.222 107.608  1.00  0.00           H
ATOM   3925  CA  GLU   250     121.489  93.017 109.729  1.00  0.00           C
ATOM   3926  HA  GLU   250     120.780  93.365 110.481  1.00  0.00           H
ATOM   3927  CB  GLU   250     121.417  91.477 109.631  1.00  0.00           C
ATOM   3928  HB2 GLU   250     120.335  91.353 109.589  1.00  0.00           H
ATOM   3929  HB3 GLU   250     121.982  91.120 108.770  1.00  0.00           H
ATOM   3930  CG  GLU   250     121.888  90.747 110.904  1.00  0.00           C
ATOM   3931  HG2 GLU   250     121.953  89.664 110.802  1.00  0.00           H
ATOM   3932  HG3 GLU   250     122.932  90.970 111.123  1.00  0.00           H
ATOM   3933  CD  GLU   250     121.019  90.998 112.149  1.00  0.00           C
ATOM   3934  OE1 GLU   250     121.067  92.103 112.775  1.00  0.00           O
ATOM   3935  OE2 GLU   250     120.277  90.097 112.617  1.00  0.00           O
ATOM   3936 C    GLU   250     122.894  93.484 110.151  1.00  0.00           C
ATOM   3937 O    GLU   250     123.017  93.856 111.281  1.00  0.00           O
ATOM   3938 N    ASP   251     123.871  93.464 109.289  1.00  0.00           N
ATOM   3939 H    ASP   251     123.703  92.987 108.415  1.00  0.00           H
ATOM   3940  CA  ASP   251     125.281  93.730 109.522  1.00  0.00           C
ATOM   3941  HA  ASP   251     125.335  94.558 110.229  1.00  0.00           H
ATOM   3942  CB  ASP   251     125.894  92.436 110.195  1.00  0.00           C
ATOM   3943  HB2 ASP   251     125.209  91.741 110.681  1.00  0.00           H
ATOM   3944  HB3 ASP   251     126.234  91.711 109.455  1.00  0.00           H
ATOM   3945  CG  ASP   251     127.097  92.644 111.150  1.00  0.00           C
ATOM   3946  OD1 ASP   251     128.188  93.245 110.771  1.00  0.00           O
ATOM   3947  OD2 ASP   251     126.941  92.476 112.385  1.00  0.00           O
ATOM   3948 C    ASP   251     125.933  94.265 108.227  1.00  0.00           C
ATOM   3949 O    ASP   251     125.191  94.759 107.326  1.00  0.00           O
ATOM   3950 N    VAL   252     127.296  94.207 108.178  1.00  0.00           N
ATOM   3951 H    VAL   252     127.713  93.717 108.957  1.00  0.00           H
ATOM   3952  CA  VAL   252     128.128  94.423 107.018  1.00  0.00           C
ATOM   3953  HA  VAL   252     129.163  94.388 107.358  1.00  0.00           H
ATOM   3954  CB  VAL   252     128.152  93.160 106.129  1.00  0.00           C
ATOM   3955  HB  VAL   252     128.841  93.201 105.285  1.00  0.00           H
ATOM   3956  CG1 VAL   252     128.532  91.922 106.979  1.00  0.00           C
ATOM   3957 1HG1 VAL   252     128.608  91.138 106.226  1.00  0.00           H
ATOM   3958 2HG1 VAL   252     129.428  92.122 107.568  1.00  0.00           H
ATOM   3959 3HG1 VAL   252     127.903  91.564 107.794  1.00  0.00           H
ATOM   3960  CG2 VAL   252     126.792  92.946 105.519  1.00  0.00           C
ATOM   3961 1HG2 VAL   252     126.345  93.837 105.079  1.00  0.00           H
ATOM   3962 2HG2 VAL   252     126.929  92.191 104.744  1.00  0.00           H
ATOM   3963 3HG2 VAL   252     126.123  92.479 106.242  1.00  0.00           H
ATOM   3964 C    VAL   252     128.114  95.811 106.290  1.00  0.00           C
ATOM   3965 O    VAL   252     128.652  95.725 105.176  1.00  0.00           O
ATOM   3966 N    GLY   253     127.656  96.947 106.751  1.00  0.00           N
ATOM   3967 H    GLY   253     127.048  96.877 107.554  1.00  0.00           H
ATOM   3968  CA  GLY   253     127.897  98.248 106.083  1.00  0.00           C
ATOM   3969  HA2 GLY   253     128.791  98.031 105.498  1.00  0.00           H
ATOM   3970  HA3 GLY   253     127.062  98.473 105.420  1.00  0.00           H
ATOM   3971 C    GLY   253     128.060  99.481 106.935  1.00  0.00           C
ATOM   3972 O    GLY   253     128.596 100.497 106.447  1.00  0.00           O
ATOM   3973 N    SER   254     127.626  99.446 108.211  1.00  0.00           N
ATOM   3974 H    SER   254     127.303  98.578 108.614  1.00  0.00           H
ATOM   3975  CA  SER   254     127.526 100.484 109.198  1.00  0.00           C
ATOM   3976  HA  SER   254     126.843 100.127 109.969  1.00  0.00           H
ATOM   3977  CB  SER   254     128.868 100.715 109.864  1.00  0.00           C
ATOM   3978  HB2 SER   254     129.437 101.331 109.167  1.00  0.00           H
ATOM   3979  HB3 SER   254     128.756 101.356 110.739  1.00  0.00           H
ATOM   3980  OG  SER   254     129.647  99.553 110.168  1.00  0.00           O
ATOM   3981  HG  SER   254     129.216  98.917 110.743  1.00  0.00           H
ATOM   3982 C    SER   254     126.818 101.818 108.878  1.00  0.00           C
ATOM   3983 O    SER   254     127.124 102.815 109.496  1.00  0.00           O
ATOM   3984 N    ASP   255     125.835 101.783 108.017  1.00  0.00           N
ATOM   3985 H    ASP   255     125.582 100.875 107.653  1.00  0.00           H
ATOM   3986  CA  ASP   255     125.173 103.054 107.546  1.00  0.00           C
ATOM   3987  HA  ASP   255     125.220 103.897 108.235  1.00  0.00           H
ATOM   3988  CB  ASP   255     125.876 103.478 106.209  1.00  0.00           C
ATOM   3989  HB2 ASP   255     126.871 103.855 106.446  1.00  0.00           H
ATOM   3990  HB3 ASP   255     126.079 102.620 105.569  1.00  0.00           H
ATOM   3991  CG  ASP   255     125.304 104.632 105.404  1.00  0.00           C
ATOM   3992  OD1 ASP   255     125.032 105.674 106.015  1.00  0.00           O
ATOM   3993  OD2 ASP   255     125.206 104.602 104.177  1.00  0.00           O
ATOM   3994 C    ASP   255     123.654 102.903 107.309  1.00  0.00           C
ATOM   3995 O    ASP   255     122.801 103.407 108.032  1.00  0.00           O
ATOM   3996 N    GLU   256     123.346 101.986 106.428  1.00  0.00           N
ATOM   3997 H    GLU   256     124.126 101.554 105.954  1.00  0.00           H
ATOM   3998  CA  GLU   256     121.944 101.477 106.174  1.00  0.00           C
ATOM   3999  HA  GLU   256     121.212 102.274 106.040  1.00  0.00           H
ATOM   4000  CB  GLU   256     121.937 100.714 104.844  1.00  0.00           C
ATOM   4001  HB2 GLU   256     120.990 100.243 104.582  1.00  0.00           H
ATOM   4002  HB3 GLU   256     122.072 101.493 104.094  1.00  0.00           H
ATOM   4003  CG  GLU   256     122.989  99.631 104.621  1.00  0.00           C
ATOM   4004  HG2 GLU   256     123.956 100.084 104.844  1.00  0.00           H
ATOM   4005  HG3 GLU   256     122.827  98.696 105.157  1.00  0.00           H
ATOM   4006  CD  GLU   256     123.211  99.258 103.178  1.00  0.00           C
ATOM   4007  OE1 GLU   256     124.315  98.931 102.758  1.00  0.00           O
ATOM   4008  OE2 GLU   256     122.212  99.250 102.406  1.00  0.00           O
ATOM   4009 C    GLU   256     121.328 100.658 107.341  1.00  0.00           C
ATOM   4010 O    GLU   256     120.099 100.519 107.334  1.00  0.00           O
ATOM   4011 N    GLU   257     122.095  99.981 108.162  1.00  0.00           N
ATOM   4012 H    GLU   257     123.091 100.141 108.102  1.00  0.00           H
ATOM   4013  CA  GLU   257     121.684  99.216 109.366  1.00  0.00           C
ATOM   4014  HA  GLU   257     120.917  98.459 109.195  1.00  0.00           H
ATOM   4015  CB  GLU   257     123.004  98.679 110.129  1.00  0.00           C
ATOM   4016  HB2 GLU   257     123.657  99.534 109.954  1.00  0.00           H
ATOM   4017  HB3 GLU   257     122.829  98.705 111.205  1.00  0.00           H
ATOM   4018  CG  GLU   257     123.672  97.410 109.633  1.00  0.00           C
ATOM   4019  HG2 GLU   257     123.125  96.588 110.095  1.00  0.00           H
ATOM   4020  HG3 GLU   257     123.509  97.150 108.587  1.00  0.00           H
ATOM   4021  CD  GLU   257     125.177  97.410 110.017  1.00  0.00           C
ATOM   4022  OE1 GLU   257     125.555  97.359 111.238  1.00  0.00           O
ATOM   4023  OE2 GLU   257     125.970  97.552 109.078  1.00  0.00           O
ATOM   4024 C    GLU   257     120.985 100.056 110.454  1.00  0.00           C
ATOM   4025 O    GLU   257     120.354  99.441 111.317  1.00  0.00           O
ATOM   4026 N    ASP   258     120.787 101.365 110.273  1.00  0.00           N
ATOM   4027 H    ASP   258     121.302 101.796 109.518  1.00  0.00           H
ATOM   4028  CA  ASP   258     119.916 102.302 111.035  1.00  0.00           C
ATOM   4029  HA  ASP   258     119.995 102.118 112.107  1.00  0.00           H
ATOM   4030  CB  ASP   258     120.388 103.777 110.742  1.00  0.00           C
ATOM   4031  HB2 ASP   258     121.435 103.654 111.018  1.00  0.00           H
ATOM   4032  HB3 ASP   258     120.359 103.864 109.656  1.00  0.00           H
ATOM   4033  CG  ASP   258     119.598 104.928 111.476  1.00  0.00           C
ATOM   4034  OD1 ASP   258     119.658 105.037 112.691  1.00  0.00           O
ATOM   4035  OD2 ASP   258     118.820 105.600 110.789  1.00  0.00           O
ATOM   4036 C    ASP   258     118.460 102.220 110.481  1.00  0.00           C
ATOM   4037 O    ASP   258     117.631 102.709 111.194  1.00  0.00           O
ATOM   4038 N    ASP   259     118.193 101.567 109.298  1.00  0.00           N
ATOM   4039 H    ASP   259     118.964 101.144 108.802  1.00  0.00           H
ATOM   4040  CA  ASP   259     116.819 101.545 108.750  1.00  0.00           C
ATOM   4041  HA  ASP   259     116.493 102.583 108.685  1.00  0.00           H
ATOM   4042  CB  ASP   259     116.796 101.041 107.358  1.00  0.00           C
ATOM   4043  HB2 ASP   259     117.339 101.781 106.771  1.00  0.00           H
ATOM   4044  HB3 ASP   259     117.260 100.072 107.173  1.00  0.00           H
ATOM   4045  CG  ASP   259     115.385 100.915 106.864  1.00  0.00           C
ATOM   4046  OD1 ASP   259     114.730  99.827 107.056  1.00  0.00           O
ATOM   4047  OD2 ASP   259     114.850 101.906 106.335  1.00  0.00           O
ATOM   4048 C    ASP   259     115.849 100.786 109.717  1.00  0.00           C
ATOM   4049 O    ASP   259     114.970 101.302 110.394  1.00  0.00           O
ATOM   4050 N    SER   260     115.979  99.421 109.769  1.00  0.00           N
ATOM   4051 H    SER   260     116.687  99.086 109.131  1.00  0.00           H
ATOM   4052  CA  SER   260     115.239  98.420 110.637  1.00  0.00           C
ATOM   4053  HA  SER   260     114.666  98.895 111.433  1.00  0.00           H
ATOM   4054  CB  SER   260     114.266  97.641 109.685  1.00  0.00           C
ATOM   4055  HB2 SER   260     114.875  96.966 109.084  1.00  0.00           H
ATOM   4056  HB3 SER   260     113.697  96.940 110.295  1.00  0.00           H
ATOM   4057  OG  SER   260     113.458  98.555 109.005  1.00  0.00           O
ATOM   4058  HG  SER   260     114.071  98.923 108.364  1.00  0.00           H
ATOM   4059 C    SER   260     116.226  97.468 111.367  1.00  0.00           C
ATOM   4060 O    SER   260     116.079  96.278 111.343  1.00  0.00           O
ATOM   4061 N    GLY   261     117.231  97.948 111.977  1.00  0.00           N
ATOM   4062 H    GLY   261     117.869  97.202 112.215  1.00  0.00           H
ATOM   4063  CA  GLY   261     117.501  99.256 112.445  1.00  0.00           C
ATOM   4064  HA2 GLY   261     118.353  99.173 113.120  1.00  0.00           H
ATOM   4065  HA3 GLY   261     117.843  99.994 111.720  1.00  0.00           H
ATOM   4066 C    GLY   261     116.429  99.930 113.326  1.00  0.00           C
ATOM   4067 O    GLY   261     115.755  99.335 114.131  1.00  0.00           O
ATOM   4068 N    LYS   262     116.362 101.276 113.160  1.00  0.00           N
ATOM   4069 H    LYS   262     116.912 101.699 112.426  1.00  0.00           H
ATOM   4070  CA  LYS   262     115.715 102.173 114.194  1.00  0.00           C
ATOM   4071  HA  LYS   262     115.193 101.457 114.829  1.00  0.00           H
ATOM   4072  CB  LYS   262     116.697 103.085 114.959  1.00  0.00           C
ATOM   4073  HB2 LYS   262     117.162 103.680 114.173  1.00  0.00           H
ATOM   4074  HB3 LYS   262     116.186 103.697 115.703  1.00  0.00           H
ATOM   4075  CG  LYS   262     117.747 102.144 115.587  1.00  0.00           C
ATOM   4076  HG2 LYS   262     117.285 101.338 116.157  1.00  0.00           H
ATOM   4077  HG3 LYS   262     118.332 101.704 114.779  1.00  0.00           H
ATOM   4078  CD  LYS   262     118.746 102.858 116.489  1.00  0.00           C
ATOM   4079  HD2 LYS   262     119.257 103.594 115.869  1.00  0.00           H
ATOM   4080  HD3 LYS   262     118.202 103.475 117.205  1.00  0.00           H
ATOM   4081  CE  LYS   262     119.778 101.929 117.146  1.00  0.00           C
ATOM   4082  HE2 LYS   262     119.268 101.024 117.473  1.00  0.00           H
ATOM   4083  HE3 LYS   262     120.330 101.568 116.278  1.00  0.00           H
ATOM   4084  NZ  LYS   262     120.631 102.637 118.148  1.00  0.00           N
ATOM   4085  HZ1 LYS   262     120.251 102.827 119.064  1.00  0.00           H
ATOM   4086  HZ2 LYS   262     121.431 102.062 118.373  1.00  0.00           H
ATOM   4087  HZ3 LYS   262     121.048 103.486 117.794  1.00  0.00           H
ATOM   4088 C    LYS   262     114.561 103.020 113.512  1.00  0.00           C
ATOM   4089 O    LYS   262     113.469 103.075 114.136  1.00  0.00           O
ATOM   4090 N    ASP   263     114.852 103.736 112.431  1.00  0.00           N
ATOM   4091 H    ASP   263     115.835 103.718 112.199  1.00  0.00           H
ATOM   4092  CA  ASP   263     114.130 105.007 112.116  1.00  0.00           C
ATOM   4093  HA  ASP   263     113.237 104.929 112.736  1.00  0.00           H
ATOM   4094  CB  ASP   263     115.020 106.191 112.521  1.00  0.00           C
ATOM   4095  HB2 ASP   263     115.541 106.015 113.462  1.00  0.00           H
ATOM   4096  HB3 ASP   263     115.787 106.309 111.755  1.00  0.00           H
ATOM   4097  CG  ASP   263     114.310 107.524 112.641  1.00  0.00           C
ATOM   4098  OD1 ASP   263     113.053 107.602 112.555  1.00  0.00           O
ATOM   4099  OD2 ASP   263     115.018 108.569 112.768  1.00  0.00           O
ATOM   4100 C    ASP   263     113.638 105.080 110.559  1.00  0.00           C
ATOM   4101 O    ASP   263     113.280 106.185 110.160  1.00  0.00           O
ATOM   4102 N    LYS   264     113.634 103.992 109.848  1.00  0.00           N
ATOM   4103 H    LYS   264     113.896 103.188 110.400  1.00  0.00           H
ATOM   4104  CA  LYS   264     113.223 103.811 108.508  1.00  0.00           C
ATOM   4105  HA  LYS   264     113.692 102.882 108.184  1.00  0.00           H
ATOM   4106  CB  LYS   264     111.754 103.593 108.433  1.00  0.00           C
ATOM   4107  HB2 LYS   264     111.348 103.227 109.376  1.00  0.00           H
ATOM   4108  HB3 LYS   264     111.312 104.559 108.187  1.00  0.00           H
ATOM   4109  CG  LYS   264     111.409 102.548 107.441  1.00  0.00           C
ATOM   4110  HG2 LYS   264     110.344 102.491 107.219  1.00  0.00           H
ATOM   4111  HG3 LYS   264     111.904 102.844 106.516  1.00  0.00           H
ATOM   4112  CD  LYS   264     111.767 101.077 107.734  1.00  0.00           C
ATOM   4113  HD2 LYS   264     112.762 100.951 108.162  1.00  0.00           H
ATOM   4114  HD3 LYS   264     111.171 100.730 108.578  1.00  0.00           H
ATOM   4115  CE  LYS   264     111.609 100.039 106.628  1.00  0.00           C
ATOM   4116  HE2 LYS   264     112.005  99.081 106.966  1.00  0.00           H
ATOM   4117  HE3 LYS   264     110.525 100.072 106.521  1.00  0.00           H
ATOM   4118  NZ  LYS   264     112.353 100.487 105.462  1.00  0.00           N
ATOM   4119  HZ1 LYS   264     112.245  99.874 104.667  1.00  0.00           H
ATOM   4120  HZ2 LYS   264     112.049 101.330 104.995  1.00  0.00           H
ATOM   4121  HZ3 LYS   264     113.338 100.574 105.670  1.00  0.00           H
ATOM   4122 C    LYS   264     113.768 104.820 107.350  1.00  0.00           C
ATOM   4123 O    LYS   264     113.148 105.035 106.283  1.00  0.00           O
ATOM   4124 N    LYS   265     114.941 105.415 107.547  1.00  0.00           N
ATOM   4125 H    LYS   265     115.375 105.209 108.435  1.00  0.00           H
ATOM   4126  CA  LYS   265     115.454 106.661 106.736  1.00  0.00           C
ATOM   4127  HA  LYS   265     114.711 107.011 106.020  1.00  0.00           H
ATOM   4128  CB  LYS   265     115.644 107.807 107.703  1.00  0.00           C
ATOM   4129  HB2 LYS   265     115.886 107.295 108.634  1.00  0.00           H
ATOM   4130  HB3 LYS   265     116.503 108.395 107.379  1.00  0.00           H
ATOM   4131  CG  LYS   265     114.369 108.646 107.924  1.00  0.00           C
ATOM   4132  HG2 LYS   265     114.162 109.106 106.958  1.00  0.00           H
ATOM   4133  HG3 LYS   265     113.566 107.914 108.013  1.00  0.00           H
ATOM   4134  CD  LYS   265     114.392 109.498 109.241  1.00  0.00           C
ATOM   4135  HD2 LYS   265     114.660 108.831 110.061  1.00  0.00           H
ATOM   4136  HD3 LYS   265     115.120 110.301 109.131  1.00  0.00           H
ATOM   4137  CE  LYS   265     113.032 110.039 109.556  1.00  0.00           C
ATOM   4138  HE2 LYS   265     113.119 110.692 110.425  1.00  0.00           H
ATOM   4139  HE3 LYS   265     112.700 110.579 108.669  1.00  0.00           H
ATOM   4140  NZ  LYS   265     112.102 108.929 109.846  1.00  0.00           N
ATOM   4141  HZ1 LYS   265     111.325 109.448 110.230  1.00  0.00           H
ATOM   4142  HZ2 LYS   265     111.761 108.558 108.970  1.00  0.00           H
ATOM   4143  HZ3 LYS   265     112.453 108.222 110.475  1.00  0.00           H
ATOM   4144 C    LYS   265     116.741 106.384 105.931  1.00  0.00           C
ATOM   4145 O    LYS   265     117.650 105.722 106.408  1.00  0.00           O
ATOM   4146 N    LYS   266     116.847 106.979 104.736  1.00  0.00           N
ATOM   4147 H    LYS   266     116.012 107.410 104.366  1.00  0.00           H
ATOM   4148  CA  LYS   266     118.122 106.950 103.925  1.00  0.00           C
ATOM   4149  HA  LYS   266     118.957 106.837 104.615  1.00  0.00           H
ATOM   4150  CB  LYS   266     118.231 105.696 103.101  1.00  0.00           C
ATOM   4151  HB2 LYS   266     119.079 105.787 102.423  1.00  0.00           H
ATOM   4152  HB3 LYS   266     118.549 104.922 103.799  1.00  0.00           H
ATOM   4153  CG  LYS   266     116.968 105.180 102.356  1.00  0.00           C
ATOM   4154  HG2 LYS   266     116.035 105.611 102.719  1.00  0.00           H
ATOM   4155  HG3 LYS   266     117.091 105.359 101.288  1.00  0.00           H
ATOM   4156  CD  LYS   266     116.756 103.681 102.539  1.00  0.00           C
ATOM   4157  HD2 LYS   266     116.094 103.317 101.753  1.00  0.00           H
ATOM   4158  HD3 LYS   266     117.765 103.273 102.472  1.00  0.00           H
ATOM   4159  CE  LYS   266     116.005 103.403 103.869  1.00  0.00           C
ATOM   4160  HE2 LYS   266     116.161 102.362 104.154  1.00  0.00           H
ATOM   4161  HE3 LYS   266     116.314 104.168 104.582  1.00  0.00           H
ATOM   4162  NZ  LYS   266     114.545 103.459 103.694  1.00  0.00           N
ATOM   4163  HZ1 LYS   266     114.163 103.199 104.592  1.00  0.00           H
ATOM   4164  HZ2 LYS   266     114.301 104.400 103.420  1.00  0.00           H
ATOM   4165  HZ3 LYS   266     114.259 102.712 103.077  1.00  0.00           H
ATOM   4166 C    LYS   266     118.470 108.358 103.281  1.00  0.00           C
ATOM   4167 O    LYS   266     119.556 108.518 102.725  1.00  0.00           O
ATOM   4168 N    LYS   267     117.631 109.392 103.359  1.00  0.00           N
ATOM   4169 H    LYS   267     116.830 109.195 103.942  1.00  0.00           H
ATOM   4170  CA  LYS   267     117.983 110.777 103.021  1.00  0.00           C
ATOM   4171  HA  LYS   267     118.600 110.786 102.123  1.00  0.00           H
ATOM   4172  CB  LYS   267     116.689 111.683 102.792  1.00  0.00           C
ATOM   4173  HB2 LYS   267     115.958 111.103 102.229  1.00  0.00           H
ATOM   4174  HB3 LYS   267     116.092 111.908 103.676  1.00  0.00           H
ATOM   4175  CG  LYS   267     116.979 112.907 101.939  1.00  0.00           C
ATOM   4176  HG2 LYS   267     117.494 113.596 102.607  1.00  0.00           H
ATOM   4177  HG3 LYS   267     117.626 112.655 101.099  1.00  0.00           H
ATOM   4178  CD  LYS   267     115.802 113.782 101.493  1.00  0.00           C
ATOM   4179  HD2 LYS   267     115.192 114.107 102.337  1.00  0.00           H
ATOM   4180  HD3 LYS   267     116.082 114.740 101.054  1.00  0.00           H
ATOM   4181  CE  LYS   267     114.841 113.015 100.556  1.00  0.00           C
ATOM   4182  HE2 LYS   267     114.242 112.295 101.112  1.00  0.00           H
ATOM   4183  HE3 LYS   267     114.050 113.697 100.243  1.00  0.00           H
ATOM   4184  NZ  LYS   267     115.494 112.423  99.434  1.00  0.00           N
ATOM   4185  HZ1 LYS   267     116.306 111.872  99.671  1.00  0.00           H
ATOM   4186  HZ2 LYS   267     114.924 111.824  98.855  1.00  0.00           H
ATOM   4187  HZ3 LYS   267     115.709 113.209  98.837  1.00  0.00           H
ATOM   4188 C    LYS   267     118.963 111.412 103.975  1.00  0.00           C
ATOM   4189 O    LYS   267     119.542 112.463 103.734  1.00  0.00           O
ATOM   4190 N    THR   268     119.233 110.715 105.089  1.00  0.00           N
ATOM   4191 H    THR   268     118.567 109.966 105.218  1.00  0.00           H
ATOM   4192  CA  THR   268     120.449 110.619 105.822  1.00  0.00           C
ATOM   4193  HA  THR   268     120.721 111.557 106.305  1.00  0.00           H
ATOM   4194  CB  THR   268     120.263 109.730 107.004  1.00  0.00           C
ATOM   4195  HB  THR   268     121.229 109.485 107.446  1.00  0.00           H
ATOM   4196  CG2 THR   268     119.422 110.406 108.126  1.00  0.00           C
ATOM   4197 1HG2 THR   268     118.431 109.952 108.108  1.00  0.00           H
ATOM   4198 2HG2 THR   268     119.964 110.213 109.052  1.00  0.00           H
ATOM   4199 3HG2 THR   268     119.430 111.466 107.873  1.00  0.00           H
ATOM   4200  OG1 THR   268     119.640 108.499 106.654  1.00  0.00           O
ATOM   4201  HG1 THR   268     119.590 107.955 107.444  1.00  0.00           H
ATOM   4202 C    THR   268     121.673 110.204 104.941  1.00  0.00           C
ATOM   4203 O    THR   268     122.423 109.277 105.373  1.00  0.00           O
ATOM   4204 N    LYS   269     121.815 110.828 103.778  1.00  0.00           N
ATOM   4205 H    LYS   269     121.156 111.581 103.641  1.00  0.00           H
ATOM   4206  CA  LYS   269     122.911 110.744 102.760  1.00  0.00           C
ATOM   4207  HA  LYS   269     122.586 111.458 102.003  1.00  0.00           H
ATOM   4208  CB  LYS   269     124.176 111.424 103.488  1.00  0.00           C
ATOM   4209  HB2 LYS   269     124.974 111.691 102.795  1.00  0.00           H
ATOM   4210  HB3 LYS   269     123.809 112.403 103.799  1.00  0.00           H
ATOM   4211  CG  LYS   269     124.826 110.840 104.687  1.00  0.00           C
ATOM   4212  HG2 LYS   269     125.581 111.553 105.018  1.00  0.00           H
ATOM   4213  HG3 LYS   269     124.199 110.676 105.563  1.00  0.00           H
ATOM   4214  CD  LYS   269     125.589 109.623 104.257  1.00  0.00           C
ATOM   4215  HD2 LYS   269     124.913 108.843 103.906  1.00  0.00           H
ATOM   4216  HD3 LYS   269     126.257 109.881 103.436  1.00  0.00           H
ATOM   4217  CE  LYS   269     126.444 109.144 105.469  1.00  0.00           C
ATOM   4218  HE2 LYS   269     127.293 109.813 105.613  1.00  0.00           H
ATOM   4219  HE3 LYS   269     125.823 109.190 106.363  1.00  0.00           H
ATOM   4220  NZ  LYS   269     126.908 107.728 105.423  1.00  0.00           N
ATOM   4221  HZ1 LYS   269     127.399 107.517 104.566  1.00  0.00           H
ATOM   4222  HZ2 LYS   269     127.653 107.668 106.103  1.00  0.00           H
ATOM   4223  HZ3 LYS   269     126.171 107.091 105.690  1.00  0.00           H
ATOM   4224 C    LYS   269     123.188 109.544 101.946  1.00  0.00           C
ATOM   4225 O    LYS   269     124.257 109.541 101.363  1.00  0.00           O
ATOM   4226 N    LYS   270     122.396 108.478 102.063  1.00  0.00           N
ATOM   4227 H    LYS   270     121.673 108.650 102.747  1.00  0.00           H
ATOM   4228  CA  LYS   270     122.623 107.108 101.491  1.00  0.00           C
ATOM   4229  HA  LYS   270     123.663 106.973 101.195  1.00  0.00           H
ATOM   4230  CB  LYS   270     122.308 106.022 102.443  1.00  0.00           C
ATOM   4231  HB2 LYS   270     121.524 105.407 102.003  1.00  0.00           H
ATOM   4232  HB3 LYS   270     123.118 105.296 102.511  1.00  0.00           H
ATOM   4233  CG  LYS   270     121.880 106.386 103.832  1.00  0.00           C
ATOM   4234  HG2 LYS   270     122.673 106.993 104.269  1.00  0.00           H
ATOM   4235  HG3 LYS   270     120.928 106.904 103.718  1.00  0.00           H
ATOM   4236  CD  LYS   270     121.772 105.204 104.815  1.00  0.00           C
ATOM   4237  HD2 LYS   270     121.040 104.482 104.454  1.00  0.00           H
ATOM   4238  HD3 LYS   270     122.670 104.586 104.806  1.00  0.00           H
ATOM   4239  CE  LYS   270     121.367 105.674 106.231  1.00  0.00           C
ATOM   4240  HE2 LYS   270     120.630 106.464 106.089  1.00  0.00           H
ATOM   4241  HE3 LYS   270     121.007 104.846 106.841  1.00  0.00           H
ATOM   4242  NZ  LYS   270     122.380 106.454 106.948  1.00  0.00           N
ATOM   4243  HZ1 LYS   270     122.246 107.436 106.754  1.00  0.00           H
ATOM   4244  HZ2 LYS   270     122.386 106.307 107.947  1.00  0.00           H
ATOM   4245  HZ3 LYS   270     123.294 106.221 106.586  1.00  0.00           H
ATOM   4246 C    LYS   270     121.769 106.952 100.221  1.00  0.00           C
ATOM   4247 O    LYS   270     120.570 107.328 100.219  1.00  0.00           O
ATOM   4248 N    ILE   271     122.283 106.298  99.152  1.00  0.00           N
ATOM   4249 H    ILE   271     123.231 105.960  99.231  1.00  0.00           H
ATOM   4250  CA  ILE   271     121.523 105.770  97.957  1.00  0.00           C
ATOM   4251  HA  ILE   271     120.655 106.402  97.768  1.00  0.00           H
ATOM   4252  CB  ILE   271     122.273 105.841  96.578  1.00  0.00           C
ATOM   4253  HB  ILE   271     121.532 105.624  95.808  1.00  0.00           H
ATOM   4254  CG2 ILE   271     122.794 107.228  96.367  1.00  0.00           C
ATOM   4255 1HG2 ILE   271     121.931 107.872  96.202  1.00  0.00           H
ATOM   4256 2HG2 ILE   271     123.445 107.501  97.197  1.00  0.00           H
ATOM   4257 3HG2 ILE   271     123.494 107.320  95.536  1.00  0.00           H
ATOM   4258  CG1 ILE   271     123.420 104.882  96.539  1.00  0.00           C
ATOM   4259 2HG1 ILE   271     124.004 105.148  95.658  1.00  0.00           H
ATOM   4260 3HG1 ILE   271     124.111 105.179  97.328  1.00  0.00           H
ATOM   4261  CD1 ILE   271     123.175 103.385  96.584  1.00  0.00           C
ATOM   4262 1HD1 ILE   271     122.351 103.184  95.899  1.00  0.00           H
ATOM   4263 2HD1 ILE   271     123.962 102.807  96.100  1.00  0.00           H
ATOM   4264 3HD1 ILE   271     122.943 102.993  97.574  1.00  0.00           H
ATOM   4265 C    ILE   271     120.759 104.483  98.222  1.00  0.00           C
ATOM   4266 O    ILE   271     120.172 103.953  97.294  1.00  0.00           O
ATOM   4267 N    LYS   272     120.894 103.868  99.413  1.00  0.00           N
ATOM   4268 H    LYS   272     121.355 104.404 100.135  1.00  0.00           H
ATOM   4269  CA  LYS   272     120.752 102.475  99.711  1.00  0.00           C
ATOM   4270  HA  LYS   272     121.212 101.922  98.892  1.00  0.00           H
ATOM   4271  CB  LYS   272     121.780 102.250 100.884  1.00  0.00           C
ATOM   4272  HB2 LYS   272     121.455 102.737 101.803  1.00  0.00           H
ATOM   4273  HB3 LYS   272     121.758 101.188 101.128  1.00  0.00           H
ATOM   4274  CG  LYS   272     123.160 102.745 100.483  1.00  0.00           C
ATOM   4275  HG2 LYS   272     123.542 102.307  99.561  1.00  0.00           H
ATOM   4276  HG3 LYS   272     123.085 103.813 100.278  1.00  0.00           H
ATOM   4277  CD  LYS   272     124.249 102.462 101.469  1.00  0.00           C
ATOM   4278  HD2 LYS   272     123.967 102.816 102.461  1.00  0.00           H
ATOM   4279  HD3 LYS   272     124.432 101.409 101.683  1.00  0.00           H
ATOM   4280  CE  LYS   272     125.577 103.207 101.138  1.00  0.00           C
ATOM   4281  HE2 LYS   272     126.047 102.854 100.221  1.00  0.00           H
ATOM   4282  HE3 LYS   272     125.361 104.262 100.966  1.00  0.00           H
ATOM   4283  NZ  LYS   272     126.574 103.352 102.249  1.00  0.00           N
ATOM   4284  HZ1 LYS   272     127.192 104.110 101.997  1.00  0.00           H
ATOM   4285  HZ2 LYS   272     126.161 103.588 103.140  1.00  0.00           H
ATOM   4286  HZ3 LYS   272     127.054 102.464 102.278  1.00  0.00           H
ATOM   4287 C    LYS   272     119.363 101.814  99.820  1.00  0.00           C
ATOM   4288 O    LYS   272     118.427 102.288  99.257  1.00  0.00           O
ATOM   4289 N    GLU   273     119.302 100.619 100.389  1.00  0.00           N
ATOM   4290 H    GLU   273     120.172 100.268 100.765  1.00  0.00           H
ATOM   4291  CA  GLU   273     118.165  99.700 100.618  1.00  0.00           C
ATOM   4292  HA  GLU   273     118.481  99.069 101.450  1.00  0.00           H
ATOM   4293  CB  GLU   273     116.904 100.456 101.210  1.00  0.00           C
ATOM   4294  HB2 GLU   273     117.071 101.057 102.104  1.00  0.00           H
ATOM   4295  HB3 GLU   273     116.560 101.109 100.408  1.00  0.00           H
ATOM   4296  CG  GLU   273     115.616  99.598 101.577  1.00  0.00           C
ATOM   4297  HG2 GLU   273     115.200  99.321 100.608  1.00  0.00           H
ATOM   4298  HG3 GLU   273     115.853  98.800 102.281  1.00  0.00           H
ATOM   4299  CD  GLU   273     114.583 100.441 102.322  1.00  0.00           C
ATOM   4300  OE1 GLU   273     113.961 100.143 103.368  1.00  0.00           O
ATOM   4301  OE2 GLU   273     114.412 101.524 101.705  1.00  0.00           O
ATOM   4302 C    GLU   273     117.917  98.656  99.543  1.00  0.00           C
ATOM   4303 O    GLU   273     117.145  97.692  99.720  1.00  0.00           O
ATOM   4304 N    LYS   274     118.760  98.819  98.424  1.00  0.00           N
ATOM   4305 H    LYS   274     119.265  99.689  98.335  1.00  0.00           H
ATOM   4306  CA  LYS   274     119.103  97.864  97.363  1.00  0.00           C
ATOM   4307  HA  LYS   274     119.821  98.376  96.723  1.00  0.00           H
ATOM   4308  CB  LYS   274     119.873  96.608  97.928  1.00  0.00           C
ATOM   4309  HB2 LYS   274     119.115  96.016  98.442  1.00  0.00           H
ATOM   4310  HB3 LYS   274     120.232  95.986  97.109  1.00  0.00           H
ATOM   4311  CG  LYS   274     121.031  96.949  98.872  1.00  0.00           C
ATOM   4312  HG2 LYS   274     120.720  97.032  99.914  1.00  0.00           H
ATOM   4313  HG3 LYS   274     121.704  96.092  98.842  1.00  0.00           H
ATOM   4314  CD  LYS   274     121.997  98.181  98.555  1.00  0.00           C
ATOM   4315  HD2 LYS   274     122.183  98.361  97.496  1.00  0.00           H
ATOM   4316  HD3 LYS   274     121.632  99.085  99.042  1.00  0.00           H
ATOM   4317  CE  LYS   274     123.334  97.949  99.252  1.00  0.00           C
ATOM   4318  HE2 LYS   274     123.847  97.193  98.658  1.00  0.00           H
ATOM   4319  HE3 LYS   274     123.926  98.865  99.260  1.00  0.00           H
ATOM   4320  NZ  LYS   274     123.195  97.481 100.679  1.00  0.00           N
ATOM   4321  HZ1 LYS   274     122.646  98.109 101.249  1.00  0.00           H
ATOM   4322  HZ2 LYS   274     122.705  96.603 100.774  1.00  0.00           H
ATOM   4323  HZ3 LYS   274     124.054  97.456 101.209  1.00  0.00           H
ATOM   4324 C    LYS   274     118.030  97.554  96.382  1.00  0.00           C
ATOM   4325 O    LYS   274     116.819  97.930  96.438  1.00  0.00           O
ATOM   4326 N    TYR   275     118.403  96.741  95.307  1.00  0.00           N
ATOM   4327 H    TYR   275     119.299  96.275  95.303  1.00  0.00           H
ATOM   4328  CA  TYR   275     117.473  96.365  94.190  1.00  0.00           C
ATOM   4329  HA  TYR   275     116.436  96.268  94.514  1.00  0.00           H
ATOM   4330  CB  TYR   275     117.400  97.316  93.004  1.00  0.00           C
ATOM   4331  HB2 TYR   275     118.400  97.508  92.617  1.00  0.00           H
ATOM   4332  HB3 TYR   275     116.919  96.668  92.271  1.00  0.00           H
ATOM   4333  CG  TYR   275     116.594  98.620  93.168  1.00  0.00           C
ATOM   4334  CD1 TYR   275     115.263  98.660  92.782  1.00  0.00           C
ATOM   4335  HD1 TYR   275     114.713  97.739  92.657  1.00  0.00           H
ATOM   4336  CE1 TYR   275     114.534  99.900  92.678  1.00  0.00           C
ATOM   4337  HE1 TYR   275     113.487  99.826  92.423  1.00  0.00           H
ATOM   4338  CZ  TYR   275     115.246 101.011  93.067  1.00  0.00           C
ATOM   4339  OH  TYR   275     114.563 102.235  93.223  1.00  0.00           O
ATOM   4340  HH  TYR   275     113.612 102.118  93.167  1.00  0.00           H
ATOM   4341  CE2 TYR   275     116.637 101.031  93.274  1.00  0.00           C
ATOM   4342  HE2 TYR   275     117.108 101.993  93.413  1.00  0.00           H
ATOM   4343  CD2 TYR   275     117.324  99.834  93.330  1.00  0.00           C
ATOM   4344  HD2 TYR   275     118.401  99.904  93.383  1.00  0.00           H
ATOM   4345 C    TYR   275     117.965  94.977  93.656  1.00  0.00           C
ATOM   4346 O    TYR   275     118.394  94.728  92.511  1.00  0.00           O
ATOM   4347 N    ILE   276     117.760  93.927  94.482  1.00  0.00           N
ATOM   4348 H    ILE   276     117.382  94.138  95.395  1.00  0.00           H
ATOM   4349  CA  ILE   276     118.198  92.568  94.152  1.00  0.00           C
ATOM   4350  HA  ILE   276     119.099  92.572  93.538  1.00  0.00           H
ATOM   4351  CB  ILE   276     118.497  91.902  95.471  1.00  0.00           C
ATOM   4352  HB  ILE   276     119.185  92.565  95.996  1.00  0.00           H
ATOM   4353  CG2 ILE   276     117.269  91.577  96.461  1.00  0.00           C
ATOM   4354 1HG2 ILE   276     116.892  92.543  96.796  1.00  0.00           H
ATOM   4355 2HG2 ILE   276     116.487  91.161  95.825  1.00  0.00           H
ATOM   4356 3HG2 ILE   276     117.504  90.868  97.255  1.00  0.00           H
ATOM   4357  CG1 ILE   276     119.141  90.533  95.147  1.00  0.00           C
ATOM   4358 2HG1 ILE   276     118.370  89.808  94.886  1.00  0.00           H
ATOM   4359 3HG1 ILE   276     119.804  90.597  94.284  1.00  0.00           H
ATOM   4360  CD1 ILE   276     119.975  89.908  96.300  1.00  0.00           C
ATOM   4361 1HD1 ILE   276     120.424  89.020  95.855  1.00  0.00           H
ATOM   4362 2HD1 ILE   276     120.801  90.554  96.600  1.00  0.00           H
ATOM   4363 3HD1 ILE   276     119.280  89.724  97.119  1.00  0.00           H
ATOM   4364 C    ILE   276     117.216  91.875  93.245  1.00  0.00           C
ATOM   4365 O    ILE   276     116.006  91.992  93.444  1.00  0.00           O
ATOM   4366 N    ASP   277     117.807  91.030  92.360  1.00  0.00           N
ATOM   4367 H    ASP   277     118.816  91.001  92.330  1.00  0.00           H
ATOM   4368  CA  ASP   277     117.135  89.971  91.672  1.00  0.00           C
ATOM   4369  HA  ASP   277     116.069  90.192  91.611  1.00  0.00           H
ATOM   4370  CB  ASP   277     117.738  89.897  90.243  1.00  0.00           C
ATOM   4371  HB2 ASP   277     117.213  89.137  89.665  1.00  0.00           H
ATOM   4372  HB3 ASP   277     117.516  90.841  89.746  1.00  0.00           H
ATOM   4373  CG  ASP   277     119.210  89.485  90.062  1.00  0.00           C
ATOM   4374  OD1 ASP   277     120.044  89.647  91.007  1.00  0.00           O
ATOM   4375  OD2 ASP   277     119.545  89.032  88.949  1.00  0.00           O
ATOM   4376 C    ASP   277     117.296  88.678  92.415  1.00  0.00           C
ATOM   4377 O    ASP   277     118.144  87.807  92.310  1.00  0.00           O
ATOM   4378 N    GLN   278     116.467  88.641  93.420  1.00  0.00           N
ATOM   4379 H    GLN   278     115.866  89.447  93.510  1.00  0.00           H
ATOM   4380  CA  GLN   278     116.384  87.732  94.590  1.00  0.00           C
ATOM   4381  HA  GLN   278     117.359  87.865  95.058  1.00  0.00           H
ATOM   4382  CB  GLN   278     115.223  88.084  95.563  1.00  0.00           C
ATOM   4383  HB2 GLN   278     115.083  89.165  95.571  1.00  0.00           H
ATOM   4384  HB3 GLN   278     114.298  87.752  95.091  1.00  0.00           H
ATOM   4385  CG  GLN   278     115.324  87.641  97.016  1.00  0.00           C
ATOM   4386  HG2 GLN   278     116.343  87.891  97.313  1.00  0.00           H
ATOM   4387  HG3 GLN   278     114.724  88.224  97.715  1.00  0.00           H
ATOM   4388  CD  GLN   278     115.039  86.121  97.234  1.00  0.00           C
ATOM   4389  OE1 GLN   278     114.304  85.515  96.564  1.00  0.00           O
ATOM   4390  NE2 GLN   278     115.615  85.463  98.159  1.00  0.00           N
ATOM   4391 1HE2 GLN   278     115.538  84.459  98.235  1.00  0.00           H
ATOM   4392 2HE2 GLN   278     116.277  85.884  98.794  1.00  0.00           H
ATOM   4393 C    GLN   278     116.249  86.275  94.031  1.00  0.00           C
ATOM   4394 O    GLN   278     115.268  85.915  93.365  1.00  0.00           O
ATOM   4395 N    GLU   279     117.250  85.407  94.270  1.00  0.00           N
ATOM   4396 H    GLU   279     118.068  85.752  94.751  1.00  0.00           H
ATOM   4397  CA  GLU   279     117.308  84.038  93.760  1.00  0.00           C
ATOM   4398  HA  GLU   279     118.282  83.655  94.066  1.00  0.00           H
ATOM   4399  CB  GLU   279     116.349  83.038  94.472  1.00  0.00           C
ATOM   4400  HB2 GLU   279     115.362  83.495  94.535  1.00  0.00           H
ATOM   4401  HB3 GLU   279     116.381  82.108  93.905  1.00  0.00           H
ATOM   4402  CG  GLU   279     116.785  82.850  95.918  1.00  0.00           C
ATOM   4403  HG2 GLU   279     117.768  82.379  95.926  1.00  0.00           H
ATOM   4404  HG3 GLU   279     116.906  83.770  96.488  1.00  0.00           H
ATOM   4405  CD  GLU   279     115.691  82.134  96.690  1.00  0.00           C
ATOM   4406  OE1 GLU   279     115.093  82.821  97.568  1.00  0.00           O
ATOM   4407  OE2 GLU   279     115.574  80.913  96.437  1.00  0.00           O
ATOM   4408 C    GLU   279     117.394  83.932  92.289  1.00  0.00           C
ATOM   4409 O    GLU   279     116.704  83.154  91.599  1.00  0.00           O
ATOM   4410 N    GLU   280     118.444  84.667  91.729  1.00  0.00           N
ATOM   4411 H    GLU   280     119.040  85.259  92.290  1.00  0.00           H
ATOM   4412  CA  GLU   280     118.941  84.406  90.374  1.00  0.00           C
ATOM   4413  HA  GLU   280     118.113  84.640  89.705  1.00  0.00           H
ATOM   4414  CB  GLU   280     120.091  85.380  90.136  1.00  0.00           C
ATOM   4415  HB2 GLU   280     120.339  85.360  89.075  1.00  0.00           H
ATOM   4416  HB3 GLU   280     119.832  86.425  90.303  1.00  0.00           H
ATOM   4417  CG  GLU   280     121.453  85.064  90.796  1.00  0.00           C
ATOM   4418  HG2 GLU   280     121.789  84.032  90.695  1.00  0.00           H
ATOM   4419  HG3 GLU   280     122.224  85.589  90.232  1.00  0.00           H
ATOM   4420  CD  GLU   280     121.524  85.417  92.286  1.00  0.00           C
ATOM   4421  OE1 GLU   280     120.930  84.745  93.119  1.00  0.00           O
ATOM   4422  OE2 GLU   280     122.126  86.430  92.656  1.00  0.00           O
ATOM   4423 C    GLU   280     119.365  82.915  90.120  1.00  0.00           C
ATOM   4424 O    GLU   280     119.360  82.408  89.001  1.00  0.00           O
ATOM   4425 N    LEU   281     119.662  82.231  91.220  1.00  0.00           N
ATOM   4426 H    LEU   281     119.851  82.818  92.020  1.00  0.00           H
ATOM   4427  CA  LEU   281     119.757  80.795  91.400  1.00  0.00           C
ATOM   4428  HA  LEU   281     119.205  80.203  90.670  1.00  0.00           H
ATOM   4429  CB  LEU   281     121.266  80.498  91.409  1.00  0.00           C
ATOM   4430  HB2 LEU   281     121.636  80.695  90.403  1.00  0.00           H
ATOM   4431  HB3 LEU   281     121.724  81.242  92.061  1.00  0.00           H
ATOM   4432  CG  LEU   281     121.777  79.136  91.846  1.00  0.00           C
ATOM   4433  HG  LEU   281     121.255  78.703  92.700  1.00  0.00           H
ATOM   4434  CD1 LEU   281     121.799  78.233  90.603  1.00  0.00           C
ATOM   4435 1HD1 LEU   281     122.630  78.533  89.964  1.00  0.00           H
ATOM   4436 2HD1 LEU   281     121.983  77.213  90.941  1.00  0.00           H
ATOM   4437 3HD1 LEU   281     120.818  78.268  90.129  1.00  0.00           H
ATOM   4438  CD2 LEU   281     123.206  79.339  92.259  1.00  0.00           C
ATOM   4439 1HD2 LEU   281     123.542  80.317  91.917  1.00  0.00           H
ATOM   4440 2HD2 LEU   281     123.190  79.410  93.346  1.00  0.00           H
ATOM   4441 3HD2 LEU   281     123.895  78.628  91.804  1.00  0.00           H
ATOM   4442 C    LEU   281     119.123  80.461  92.820  1.00  0.00           C
ATOM   4443 O    LEU   281     119.482  81.062  93.846  1.00  0.00           O
ATOM   4444 N    ASN   282     118.099  79.578  92.823  1.00  0.00           N
ATOM   4445 H    ASN   282     117.702  79.220  91.966  1.00  0.00           H
ATOM   4446  CA  ASN   282     117.604  78.979  94.116  1.00  0.00           C
ATOM   4447  HA  ASN   282     117.409  79.849  94.742  1.00  0.00           H
ATOM   4448  CB  ASN   282     116.203  78.330  93.901  1.00  0.00           C
ATOM   4449  HB2 ASN   282     116.168  77.312  93.513  1.00  0.00           H
ATOM   4450  HB3 ASN   282     115.592  78.207  94.796  1.00  0.00           H
ATOM   4451  CG  ASN   282     115.147  79.178  93.103  1.00  0.00           C
ATOM   4452  OD1 ASN   282     114.770  78.766  92.012  1.00  0.00           O
ATOM   4453  ND2 ASN   282     114.652  80.260  93.652  1.00  0.00           N
ATOM   4454 1HD2 ASN   282     114.122  80.799  92.983  1.00  0.00           H
ATOM   4455 2HD2 ASN   282     115.117  80.631  94.468  1.00  0.00           H
ATOM   4456 C    ASN   282     118.616  78.038  94.810  1.00  0.00           C
ATOM   4457 O    ASN   282     119.471  77.458  94.186  1.00  0.00           O
ATOM   4458 N    LYS   283     118.559  77.857  96.160  1.00  0.00           N
ATOM   4459 H    LYS   283     117.753  78.297  96.581  1.00  0.00           H
ATOM   4460  CA  LYS   283     119.669  77.261  96.950  1.00  0.00           C
ATOM   4461  HA  LYS   283     120.524  77.745  96.477  1.00  0.00           H
ATOM   4462  CB  LYS   283     119.564  77.833  98.362  1.00  0.00           C
ATOM   4463  HB2 LYS   283     118.664  77.366  98.762  1.00  0.00           H
ATOM   4464  HB3 LYS   283     120.424  77.514  98.951  1.00  0.00           H
ATOM   4465  CG  LYS   283     119.541  79.383  98.536  1.00  0.00           C
ATOM   4466  HG2 LYS   283     118.842  79.812  97.818  1.00  0.00           H
ATOM   4467  HG3 LYS   283     119.272  79.726  99.535  1.00  0.00           H
ATOM   4468  CD  LYS   283     120.866  80.006  98.193  1.00  0.00           C
ATOM   4469  HD2 LYS   283     121.722  79.398  98.484  1.00  0.00           H
ATOM   4470  HD3 LYS   283     120.984  80.175  97.123  1.00  0.00           H
ATOM   4471  CE  LYS   283     121.108  81.348  99.021  1.00  0.00           C
ATOM   4472  HE2 LYS   283     120.938  81.166 100.082  1.00  0.00           H
ATOM   4473  HE3 LYS   283     122.093  81.770  98.824  1.00  0.00           H
ATOM   4474  NZ  LYS   283     120.154  82.393  98.611  1.00  0.00           N
ATOM   4475  HZ1 LYS   283     119.167  82.290  98.799  1.00  0.00           H
ATOM   4476  HZ2 LYS   283     120.389  83.239  99.109  1.00  0.00           H
ATOM   4477  HZ3 LYS   283     120.395  82.500  97.636  1.00  0.00           H
ATOM   4478 C    LYS   283     119.750  75.798  96.833  1.00  0.00           C
ATOM   4479 O    LYS   283     120.552  75.215  97.572  1.00  0.00           O
ATOM   4480 N    THR   284     118.922  75.179  95.997  1.00  0.00           N
ATOM   4481 H    THR   284     118.374  75.788  95.407  1.00  0.00           H
ATOM   4482  CA  THR   284     118.875  73.734  95.676  1.00  0.00           C
ATOM   4483  HA  THR   284     119.907  73.388  95.626  1.00  0.00           H
ATOM   4484  CB  THR   284     118.144  72.954  96.700  1.00  0.00           C
ATOM   4485  HB  THR   284     117.887  71.994  96.252  1.00  0.00           H
ATOM   4486  CG2 THR   284     118.972  72.597  97.920  1.00  0.00           C
ATOM   4487 1HG2 THR   284     119.981  72.371  97.575  1.00  0.00           H
ATOM   4488 2HG2 THR   284     119.031  73.545  98.454  1.00  0.00           H
ATOM   4489 3HG2 THR   284     118.471  71.858  98.546  1.00  0.00           H
ATOM   4490  OG1 THR   284     116.925  73.502  97.109  1.00  0.00           O
ATOM   4491  HG1 THR   284     117.009  73.889  97.984  1.00  0.00           H
ATOM   4492 C    THR   284     118.255  73.441  94.263  1.00  0.00           C
ATOM   4493 O    THR   284     117.666  74.376  93.689  1.00  0.00           O
ATOM   4494 N    LYS   285     118.402  72.220  93.801  1.00  0.00           N
ATOM   4495 H    LYS   285     118.781  71.531  94.434  1.00  0.00           H
ATOM   4496  CA  LYS   285     118.141  71.684  92.446  1.00  0.00           C
ATOM   4497  HA  LYS   285     117.313  72.198  91.959  1.00  0.00           H
ATOM   4498  CB  LYS   285     119.418  71.853  91.671  1.00  0.00           C
ATOM   4499  HB2 LYS   285     120.231  71.607  92.354  1.00  0.00           H
ATOM   4500  HB3 LYS   285     119.509  71.109  90.881  1.00  0.00           H
ATOM   4501  CG  LYS   285     119.742  73.236  91.173  1.00  0.00           C
ATOM   4502  HG2 LYS   285     118.885  73.597  90.605  1.00  0.00           H
ATOM   4503  HG3 LYS   285     120.004  73.901  91.996  1.00  0.00           H
ATOM   4504  CD  LYS   285     120.985  73.194  90.250  1.00  0.00           C
ATOM   4505  HD2 LYS   285     121.874  72.929  90.822  1.00  0.00           H
ATOM   4506  HD3 LYS   285     120.916  72.537  89.383  1.00  0.00           H
ATOM   4507  CE  LYS   285     121.299  74.599  89.698  1.00  0.00           C
ATOM   4508  HE2 LYS   285     120.690  74.808  88.819  1.00  0.00           H
ATOM   4509  HE3 LYS   285     120.960  75.343  90.420  1.00  0.00           H
ATOM   4510  NZ  LYS   285     122.653  74.827  89.186  1.00  0.00           N
ATOM   4511  HZ1 LYS   285     122.922  74.169  88.468  1.00  0.00           H
ATOM   4512  HZ2 LYS   285     122.778  75.723  88.737  1.00  0.00           H
ATOM   4513  HZ3 LYS   285     123.339  74.873  89.925  1.00  0.00           H
ATOM   4514 C    LYS   285     117.768  70.180  92.638  1.00  0.00           C
ATOM   4515 O    LYS   285     117.810  69.735  93.853  1.00  0.00           O
ATOM   4516 N    PRO   286     117.523  69.335  91.599  1.00  0.00           N
ATOM   4517  CD  PRO   286     117.315  69.619  90.163  1.00  0.00           C
ATOM   4518  HD2 PRO   286     118.301  69.551  89.703  1.00  0.00           H
ATOM   4519  HD3 PRO   286     116.777  70.545  89.957  1.00  0.00           H
ATOM   4520  CG  PRO   286     116.385  68.511  89.669  1.00  0.00           C
ATOM   4521  HG2 PRO   286     116.953  67.894  88.972  1.00  0.00           H
ATOM   4522  HG3 PRO   286     115.481  68.933  89.230  1.00  0.00           H
ATOM   4523  CB  PRO   286     115.867  67.779  90.876  1.00  0.00           C
ATOM   4524  HB2 PRO   286     115.709  66.730  90.623  1.00  0.00           H
ATOM   4525  HB3 PRO   286     114.979  68.287  91.251  1.00  0.00           H
ATOM   4526  CA  PRO   286     116.997  68.008  91.886  1.00  0.00           C
ATOM   4527  HA  PRO   286     116.565  68.122  92.881  1.00  0.00           H
ATOM   4528 C    PRO   286     118.142  66.921  92.023  1.00  0.00           C
ATOM   4529 O    PRO   286     118.409  66.102  91.059  1.00  0.00           O
ATOM   4530 N    ILE   287     118.770  66.886  93.164  1.00  0.00           N
ATOM   4531 H    ILE   287     118.639  67.700  93.747  1.00  0.00           H
ATOM   4532  CA  ILE   287     120.010  66.080  93.367  1.00  0.00           C
ATOM   4533  HA  ILE   287     120.778  66.354  92.644  1.00  0.00           H
ATOM   4534  CB  ILE   287     120.629  66.360  94.763  1.00  0.00           C
ATOM   4535  HB  ILE   287     120.533  67.420  94.999  1.00  0.00           H
ATOM   4536  CG2 ILE   287     120.182  65.494  95.885  1.00  0.00           C
ATOM   4537 1HG2 ILE   287     120.419  64.445  95.706  1.00  0.00           H
ATOM   4538 2HG2 ILE   287     120.662  65.830  96.804  1.00  0.00           H
ATOM   4539 3HG2 ILE   287     119.106  65.639  95.981  1.00  0.00           H
ATOM   4540  CG1 ILE   287     122.177  66.225  94.647  1.00  0.00           C
ATOM   4541 2HG1 ILE   287     122.539  65.198  94.604  1.00  0.00           H
ATOM   4542 3HG1 ILE   287     122.490  66.651  93.694  1.00  0.00           H
ATOM   4543  CD1 ILE   287     122.947  66.906  95.753  1.00  0.00           C
ATOM   4544 1HD1 ILE   287     122.873  66.331  96.676  1.00  0.00           H
ATOM   4545 2HD1 ILE   287     123.946  66.891  95.319  1.00  0.00           H
ATOM   4546 3HD1 ILE   287     122.767  67.959  95.970  1.00  0.00           H
ATOM   4547 C    ILE   287     119.833  64.502  93.282  1.00  0.00           C
ATOM   4548 O    ILE   287     120.791  63.758  93.206  1.00  0.00           O
ATOM   4549 N    TRP   288     118.602  64.041  93.142  1.00  0.00           N
ATOM   4550 H    TRP   288     117.864  64.725  93.231  1.00  0.00           H
ATOM   4551  CA  TRP   288     118.308  62.581  92.780  1.00  0.00           C
ATOM   4552  HA  TRP   288     118.917  61.890  93.363  1.00  0.00           H
ATOM   4553  CB  TRP   288     116.791  62.338  92.927  1.00  0.00           C
ATOM   4554  HB2 TRP   288     116.537  61.287  92.790  1.00  0.00           H
ATOM   4555  HB3 TRP   288     116.576  62.434  93.991  1.00  0.00           H
ATOM   4556  CG  TRP   288     115.922  63.269  92.085  1.00  0.00           C
ATOM   4557  CD1 TRP   288     115.486  63.027  90.845  1.00  0.00           C
ATOM   4558  HD1 TRP   288     115.751  62.118  90.327  1.00  0.00           H
ATOM   4559  NE1 TRP   288     114.553  63.975  90.492  1.00  0.00           N
ATOM   4560  HE1 TRP   288     114.008  63.880  89.647  1.00  0.00           H
ATOM   4561  CE2 TRP   288     114.284  64.747  91.551  1.00  0.00           C
ATOM   4562  CZ2 TRP   288     113.461  65.834  91.706  1.00  0.00           C
ATOM   4563  HZ2 TRP   288     112.763  66.097  90.925  1.00  0.00           H
ATOM   4564  CH2 TRP   288     113.399  66.607  92.893  1.00  0.00           C
ATOM   4565  HH2 TRP   288     112.704  67.429  92.973  1.00  0.00           H
ATOM   4566  CZ3 TRP   288     114.377  66.334  93.867  1.00  0.00           C
ATOM   4567  HZ3 TRP   288     114.370  66.902  94.786  1.00  0.00           H
ATOM   4568  CE3 TRP   288     115.134  65.134  93.770  1.00  0.00           C
ATOM   4569  HE3 TRP   288     115.736  64.782  94.594  1.00  0.00           H
ATOM   4570  CD2 TRP   288     115.145  64.401  92.584  1.00  0.00           C
ATOM   4571 C    TRP   288     118.734  62.246  91.368  1.00  0.00           C
ATOM   4572 O    TRP   288     118.823  61.052  91.015  1.00  0.00           O
ATOM   4573 N    THR   289     118.850  63.223  90.437  1.00  0.00           N
ATOM   4574 H    THR   289     118.643  64.139  90.810  1.00  0.00           H
ATOM   4575  CA  THR   289     119.343  63.050  89.095  1.00  0.00           C
ATOM   4576  HA  THR   289     118.941  62.101  88.739  1.00  0.00           H
ATOM   4577  CB  THR   289     118.917  64.197  88.163  1.00  0.00           C
ATOM   4578  HB  THR   289     119.327  63.984  87.175  1.00  0.00           H
ATOM   4579  CG2 THR   289     117.390  64.499  88.021  1.00  0.00           C
ATOM   4580 1HG2 THR   289     117.270  65.315  87.308  1.00  0.00           H
ATOM   4581 2HG2 THR   289     116.881  63.621  87.622  1.00  0.00           H
ATOM   4582 3HG2 THR   289     117.046  64.961  88.945  1.00  0.00           H
ATOM   4583  OG1 THR   289     119.511  65.392  88.643  1.00  0.00           O
ATOM   4584  HG1 THR   289     119.009  65.774  89.367  1.00  0.00           H
ATOM   4585 C    THR   289     120.907  62.844  88.986  1.00  0.00           C
ATOM   4586 O    THR   289     121.405  62.134  88.088  1.00  0.00           O
ATOM   4587 N    ARG   290     121.717  63.260  89.982  1.00  0.00           N
ATOM   4588 H    ARG   290     121.272  63.846  90.673  1.00  0.00           H
ATOM   4589  CA  ARG   290     123.164  62.916  90.104  1.00  0.00           C
ATOM   4590  HA  ARG   290     123.563  62.892  89.090  1.00  0.00           H
ATOM   4591  CB  ARG   290     124.007  63.922  90.967  1.00  0.00           C
ATOM   4592  HB2 ARG   290     123.596  64.228  91.929  1.00  0.00           H
ATOM   4593  HB3 ARG   290     124.904  63.341  91.181  1.00  0.00           H
ATOM   4594  CG  ARG   290     124.462  65.049  90.094  1.00  0.00           C
ATOM   4595  HG2 ARG   290     125.161  64.740  89.316  1.00  0.00           H
ATOM   4596  HG3 ARG   290     123.623  65.459  89.532  1.00  0.00           H
ATOM   4597  CD  ARG   290     124.964  66.227  90.855  1.00  0.00           C
ATOM   4598  HD2 ARG   290     125.082  66.968  90.064  1.00  0.00           H
ATOM   4599  HD3 ARG   290     124.200  66.638  91.514  1.00  0.00           H
ATOM   4600  NE  ARG   290     126.289  65.991  91.530  1.00  0.00           N
ATOM   4601  HE  ARG   290     126.951  65.306  91.195  1.00  0.00           H
ATOM   4602  CZ  ARG   290     126.697  66.599  92.600  1.00  0.00           C
ATOM   4603  NH1 ARG   290     127.825  66.248  93.149  1.00  0.00           N
ATOM   4604 1HH1 ARG   290     128.394  65.529  92.724  1.00  0.00           H
ATOM   4605 2HH1 ARG   290     127.989  66.755  94.007  1.00  0.00           H
ATOM   4606  NH2 ARG   290     126.001  67.562  93.141  1.00  0.00           N
ATOM   4607 1HH2 ARG   290     125.126  67.904  92.769  1.00  0.00           H
ATOM   4608 2HH2 ARG   290     126.409  68.128  93.871  1.00  0.00           H
ATOM   4609 C    ARG   290     123.450  61.569  90.733  1.00  0.00           C
ATOM   4610 O    ARG   290     122.685  61.096  91.571  1.00  0.00           O
ATOM   4611 N    ASN   291     124.514  60.863  90.318  1.00  0.00           N
ATOM   4612 H    ASN   291     125.125  61.216  89.596  1.00  0.00           H
ATOM   4613  CA  ASN   291     124.681  59.482  90.716  1.00  0.00           C
ATOM   4614  HA  ASN   291     123.788  58.860  90.779  1.00  0.00           H
ATOM   4615  CB  ASN   291     125.668  58.830  89.706  1.00  0.00           C
ATOM   4616  HB2 ASN   291     126.442  59.541  89.415  1.00  0.00           H
ATOM   4617  HB3 ASN   291     126.149  57.962  90.157  1.00  0.00           H
ATOM   4618  CG  ASN   291     125.022  58.360  88.412  1.00  0.00           C
ATOM   4619  OD1 ASN   291     124.493  59.182  87.708  1.00  0.00           O
ATOM   4620  ND2 ASN   291     124.868  57.009  88.147  1.00  0.00           N
ATOM   4621 1HD2 ASN   291     124.408  56.641  87.327  1.00  0.00           H
ATOM   4622 2HD2 ASN   291     125.193  56.340  88.831  1.00  0.00           H
ATOM   4623 C    ASN   291     125.322  59.454  92.125  1.00  0.00           C
ATOM   4624 O    ASN   291     126.076  60.310  92.451  1.00  0.00           O
ATOM   4625 N    PRO   292     125.094  58.287  92.874  1.00  0.00           N
ATOM   4626  CD  PRO   292     124.188  57.216  92.419  1.00  0.00           C
ATOM   4627  HD2 PRO   292     124.778  56.647  91.700  1.00  0.00           H
ATOM   4628  HD3 PRO   292     123.198  57.560  92.120  1.00  0.00           H
ATOM   4629  CG  PRO   292     123.949  56.403  93.722  1.00  0.00           C
ATOM   4630  HG2 PRO   292     123.718  55.364  93.487  1.00  0.00           H
ATOM   4631  HG3 PRO   292     123.100  56.827  94.257  1.00  0.00           H
ATOM   4632  CB  PRO   292     125.102  56.722  94.682  1.00  0.00           C
ATOM   4633  HB2 PRO   292     125.958  56.111  94.398  1.00  0.00           H
ATOM   4634  HB3 PRO   292     124.939  56.525  95.741  1.00  0.00           H
ATOM   4635  CA  PRO   292     125.393  58.157  94.326  1.00  0.00           C
ATOM   4636  HA  PRO   292     124.696  58.736  94.931  1.00  0.00           H
ATOM   4637 C    PRO   292     126.766  58.609  94.768  1.00  0.00           C
ATOM   4638 O    PRO   292     126.817  59.242  95.859  1.00  0.00           O
ATOM   4639 N    ASP   293     127.756  58.502  93.895  1.00  0.00           N
ATOM   4640 H    ASP   293     127.588  58.033  93.016  1.00  0.00           H
ATOM   4641  CA  ASP   293     129.148  58.627  94.338  1.00  0.00           C
ATOM   4642  HA  ASP   293     129.150  58.646  95.428  1.00  0.00           H
ATOM   4643  CB  ASP   293     130.011  57.448  93.794  1.00  0.00           C
ATOM   4644  HB2 ASP   293     129.923  57.543  92.712  1.00  0.00           H
ATOM   4645  HB3 ASP   293     131.034  57.354  94.158  1.00  0.00           H
ATOM   4646  CG  ASP   293     129.351  56.108  94.200  1.00  0.00           C
ATOM   4647  OD1 ASP   293     129.020  55.350  93.289  1.00  0.00           O
ATOM   4648  OD2 ASP   293     129.342  55.803  95.407  1.00  0.00           O
ATOM   4649 C    ASP   293     129.755  59.990  93.989  1.00  0.00           C
ATOM   4650 O    ASP   293     130.885  60.297  94.367  1.00  0.00           O
ATOM   4651 N    ASP   294     128.979  60.832  93.272  1.00  0.00           N
ATOM   4652 H    ASP   294     128.101  60.565  92.851  1.00  0.00           H
ATOM   4653  CA  ASP   294     129.419  62.216  92.822  1.00  0.00           C
ATOM   4654  HA  ASP   294     130.485  62.153  92.605  1.00  0.00           H
ATOM   4655  CB  ASP   294     128.745  62.726  91.532  1.00  0.00           C
ATOM   4656  HB2 ASP   294     128.741  61.879  90.846  1.00  0.00           H
ATOM   4657  HB3 ASP   294     127.760  63.118  91.786  1.00  0.00           H
ATOM   4658  CG  ASP   294     129.519  63.869  90.853  1.00  0.00           C
ATOM   4659  OD1 ASP   294     129.097  65.037  90.904  1.00  0.00           O
ATOM   4660  OD2 ASP   294     130.736  63.646  90.513  1.00  0.00           O
ATOM   4661 C    ASP   294     129.064  63.174  93.903  1.00  0.00           C
ATOM   4662 O    ASP   294     129.598  64.277  93.860  1.00  0.00           O
ATOM   4663 N    ILE   295     128.259  62.778  94.875  1.00  0.00           N
ATOM   4664 H    ILE   295     127.899  61.842  94.756  1.00  0.00           H
ATOM   4665  CA  ILE   295     127.611  63.617  95.884  1.00  0.00           C
ATOM   4666  HA  ILE   295     127.718  64.680  95.670  1.00  0.00           H
ATOM   4667  CB  ILE   295     126.079  63.467  95.950  1.00  0.00           C
ATOM   4668  HB  ILE   295     125.858  62.492  96.386  1.00  0.00           H
ATOM   4669  CG2 ILE   295     125.481  64.615  96.820  1.00  0.00           C
ATOM   4670 1HG2 ILE   295     125.993  65.564  96.663  1.00  0.00           H
ATOM   4671 2HG2 ILE   295     124.410  64.736  96.662  1.00  0.00           H
ATOM   4672 3HG2 ILE   295     125.618  64.400  97.880  1.00  0.00           H
ATOM   4673  CG1 ILE   295     125.375  63.521  94.551  1.00  0.00           C
ATOM   4674 2HG1 ILE   295     125.033  64.511  94.249  1.00  0.00           H
ATOM   4675 3HG1 ILE   295     125.982  63.205  93.702  1.00  0.00           H
ATOM   4676  CD1 ILE   295     124.052  62.757  94.660  1.00  0.00           C
ATOM   4677 1HD1 ILE   295     123.503  63.219  95.480  1.00  0.00           H
ATOM   4678 2HD1 ILE   295     123.477  62.870  93.740  1.00  0.00           H
ATOM   4679 3HD1 ILE   295     124.222  61.688  94.785  1.00  0.00           H
ATOM   4680 C    ILE   295     128.203  63.386  97.276  1.00  0.00           C
ATOM   4681 O    ILE   295     128.554  62.250  97.751  1.00  0.00           O
ATOM   4682 N    THR   296     128.489  64.446  97.982  1.00  0.00           N
ATOM   4683 H    THR   296     128.275  65.387  97.684  1.00  0.00           H
ATOM   4684  CA  THR   296     129.160  64.435  99.289  1.00  0.00           C
ATOM   4685  HA  THR   296     129.577  63.460  99.540  1.00  0.00           H
ATOM   4686  CB  THR   296     130.331  65.423  99.416  1.00  0.00           C
ATOM   4687  HB  THR   296     130.805  65.241 100.380  1.00  0.00           H
ATOM   4688  CG2 THR   296     131.411  65.177  98.315  1.00  0.00           C
ATOM   4689 1HG2 THR   296     132.327  65.758  98.413  1.00  0.00           H
ATOM   4690 2HG2 THR   296     131.549  64.095  98.305  1.00  0.00           H
ATOM   4691 3HG2 THR   296     130.983  65.432  97.346  1.00  0.00           H
ATOM   4692  OG1 THR   296     130.023  66.811  99.174  1.00  0.00           O
ATOM   4693  HG1 THR   296     129.545  66.873  98.344  1.00  0.00           H
ATOM   4694 C    THR   296     128.107  64.717 100.397  1.00  0.00           C
ATOM   4695 O    THR   296     127.156  65.453 100.183  1.00  0.00           O
ATOM   4696 N    GLN   297     128.384  64.250 101.577  1.00  0.00           N
ATOM   4697 H    GLN   297     129.256  63.823 101.853  1.00  0.00           H
ATOM   4698  CA  GLN   297     127.502  64.402 102.682  1.00  0.00           C
ATOM   4699  HA  GLN   297     126.526  64.005 102.402  1.00  0.00           H
ATOM   4700  CB  GLN   297     128.059  63.706 103.936  1.00  0.00           C
ATOM   4701  HB2 GLN   297     128.996  64.156 104.265  1.00  0.00           H
ATOM   4702  HB3 GLN   297     127.412  63.884 104.795  1.00  0.00           H
ATOM   4703  CG  GLN   297     128.161  62.117 103.692  1.00  0.00           C
ATOM   4704  HG2 GLN   297     128.775  61.848 102.832  1.00  0.00           H
ATOM   4705  HG3 GLN   297     128.562  61.705 104.618  1.00  0.00           H
ATOM   4706  CD  GLN   297     126.776  61.485 103.469  1.00  0.00           C
ATOM   4707  OE1 GLN   297     125.661  62.066 103.510  1.00  0.00           O
ATOM   4708  NE2 GLN   297     126.736  60.188 103.340  1.00  0.00           N
ATOM   4709 1HE2 GLN   297     125.880  59.665 103.222  1.00  0.00           H
ATOM   4710 2HE2 GLN   297     127.587  59.646 103.291  1.00  0.00           H
ATOM   4711 C    GLN   297     127.296  65.924 103.012  1.00  0.00           C
ATOM   4712 O    GLN   297     126.185  66.292 103.400  1.00  0.00           O
ATOM   4713 N    GLU   298     128.337  66.785 102.882  1.00  0.00           N
ATOM   4714 H    GLU   298     129.185  66.278 102.672  1.00  0.00           H
ATOM   4715  CA  GLU   298     128.168  68.226 103.019  1.00  0.00           C
ATOM   4716  HA  GLU   298     127.631  68.428 103.946  1.00  0.00           H
ATOM   4717  CB  GLU   298     129.603  68.745 102.994  1.00  0.00           C
ATOM   4718  HB2 GLU   298     130.223  68.084 103.598  1.00  0.00           H
ATOM   4719  HB3 GLU   298     130.069  68.780 102.009  1.00  0.00           H
ATOM   4720  CG  GLU   298     129.654  70.169 103.493  1.00  0.00           C
ATOM   4721  HG2 GLU   298     128.844  70.716 103.010  1.00  0.00           H
ATOM   4722  HG3 GLU   298     129.559  70.218 104.578  1.00  0.00           H
ATOM   4723  CD  GLU   298     131.010  70.744 103.168  1.00  0.00           C
ATOM   4724  OE1 GLU   298     131.066  71.735 102.379  1.00  0.00           O
ATOM   4725  OE2 GLU   298     132.060  70.353 103.737  1.00  0.00           O
ATOM   4726 C    GLU   298     127.235  68.821 101.885  1.00  0.00           C
ATOM   4727 O    GLU   298     126.338  69.546 102.175  1.00  0.00           O
ATOM   4728 N    GLU   299     127.253  68.381 100.607  1.00  0.00           N
ATOM   4729 H    GLU   299     127.919  67.691 100.288  1.00  0.00           H
ATOM   4730  CA  GLU   299     126.168  68.629  99.574  1.00  0.00           C
ATOM   4731  HA  GLU   299     126.061  69.703  99.420  1.00  0.00           H
ATOM   4732  CB  GLU   299     126.547  68.019  98.263  1.00  0.00           C
ATOM   4733  HB2 GLU   299     126.612  66.932  98.303  1.00  0.00           H
ATOM   4734  HB3 GLU   299     125.715  68.226  97.589  1.00  0.00           H
ATOM   4735  CG  GLU   299     127.729  68.715  97.675  1.00  0.00           C
ATOM   4736  HG2 GLU   299     127.352  69.680  97.336  1.00  0.00           H
ATOM   4737  HG3 GLU   299     128.575  68.859  98.346  1.00  0.00           H
ATOM   4738  CD  GLU   299     128.224  67.986  96.469  1.00  0.00           C
ATOM   4739  OE1 GLU   299     128.945  67.016  96.697  1.00  0.00           O
ATOM   4740  OE2 GLU   299     127.735  68.164  95.343  1.00  0.00           O
ATOM   4741 C    GLU   299     124.746  68.215  99.959  1.00  0.00           C
ATOM   4742 O    GLU   299     123.833  69.043  99.862  1.00  0.00           O
ATOM   4743 N    TYR   300     124.555  67.045 100.596  1.00  0.00           N
ATOM   4744 H    TYR   300     125.369  66.459 100.716  1.00  0.00           H
ATOM   4745  CA  TYR   300     123.285  66.661 101.100  1.00  0.00           C
ATOM   4746  HA  TYR   300     122.514  66.800 100.342  1.00  0.00           H
ATOM   4747  CB  TYR   300     123.246  65.170 101.427  1.00  0.00           C
ATOM   4748  HB2 TYR   300     124.187  64.917 101.915  1.00  0.00           H
ATOM   4749  HB3 TYR   300     122.466  64.986 102.166  1.00  0.00           H
ATOM   4750  CG  TYR   300     123.155  64.217 100.315  1.00  0.00           C
ATOM   4751  CD1 TYR   300     122.144  64.291  99.303  1.00  0.00           C
ATOM   4752  HD1 TYR   300     121.484  65.145  99.282  1.00  0.00           H
ATOM   4753  CE1 TYR   300     121.967  63.213  98.400  1.00  0.00           C
ATOM   4754  HE1 TYR   300     121.243  63.224  97.599  1.00  0.00           H
ATOM   4755  CZ  TYR   300     122.863  62.147  98.332  1.00  0.00           C
ATOM   4756  OH  TYR   300     122.692  61.300  97.322  1.00  0.00           O
ATOM   4757  HH  TYR   300     123.131  60.447  97.307  1.00  0.00           H
ATOM   4758  CE2 TYR   300     123.894  62.056  99.316  1.00  0.00           C
ATOM   4759  HE2 TYR   300     124.584  61.232  99.210  1.00  0.00           H
ATOM   4760  CD2 TYR   300     124.022  63.093 100.286  1.00  0.00           C
ATOM   4761  HD2 TYR   300     124.853  63.059 100.975  1.00  0.00           H
ATOM   4762 C    TYR   300     122.830  67.507 102.254  1.00  0.00           C
ATOM   4763 O    TYR   300     121.597  67.651 102.384  1.00  0.00           O
ATOM   4764 N    GLY   301     123.654  68.168 103.050  1.00  0.00           N
ATOM   4765 H    GLY   301     124.639  67.957 102.985  1.00  0.00           H
ATOM   4766  CA  GLY   301     123.348  69.245 104.012  1.00  0.00           C
ATOM   4767  HA2 GLY   301     123.054  68.915 105.009  1.00  0.00           H
ATOM   4768  HA3 GLY   301     124.289  69.778 104.149  1.00  0.00           H
ATOM   4769 C    GLY   301     122.422  70.283 103.424  1.00  0.00           C
ATOM   4770 O    GLY   301     121.334  70.504 103.906  1.00  0.00           O
ATOM   4771 N    GLU   302     122.859  70.875 102.327  1.00  0.00           N
ATOM   4772 H    GLU   302     123.554  70.370 101.796  1.00  0.00           H
ATOM   4773  CA  GLU   302     122.019  72.001 101.856  1.00  0.00           C
ATOM   4774  HA  GLU   302     121.649  72.675 102.628  1.00  0.00           H
ATOM   4775  CB  GLU   302     122.727  72.775 100.762  1.00  0.00           C
ATOM   4776  HB2 GLU   302     122.729  72.216  99.826  1.00  0.00           H
ATOM   4777  HB3 GLU   302     122.079  73.636 100.599  1.00  0.00           H
ATOM   4778  CG  GLU   302     124.120  73.350 101.212  1.00  0.00           C
ATOM   4779  HG2 GLU   302     124.797  72.496 101.184  1.00  0.00           H
ATOM   4780  HG3 GLU   302     124.501  74.068 100.486  1.00  0.00           H
ATOM   4781  CD  GLU   302     124.060  74.007 102.566  1.00  0.00           C
ATOM   4782  OE1 GLU   302     123.211  74.925 102.717  1.00  0.00           O
ATOM   4783  OE2 GLU   302     124.851  73.687 103.414  1.00  0.00           O
ATOM   4784 C    GLU   302     120.653  71.473 101.279  1.00  0.00           C
ATOM   4785 O    GLU   302     119.607  72.042 101.670  1.00  0.00           O
ATOM   4786 N    PHE   303     120.714  70.347 100.598  1.00  0.00           N
ATOM   4787 H    PHE   303     121.620  69.923 100.450  1.00  0.00           H
ATOM   4788  CA  PHE   303     119.520  69.579 100.149  1.00  0.00           C
ATOM   4789  HA  PHE   303     118.816  70.169  99.561  1.00  0.00           H
ATOM   4790  CB  PHE   303     119.894  68.387  99.342  1.00  0.00           C
ATOM   4791  HB2 PHE   303     120.740  68.635  98.701  1.00  0.00           H
ATOM   4792  HB3 PHE   303     120.135  67.632 100.091  1.00  0.00           H
ATOM   4793  CG  PHE   303     118.738  67.841  98.513  1.00  0.00           C
ATOM   4794  CD1 PHE   303     118.546  68.286  97.234  1.00  0.00           C
ATOM   4795  HD1 PHE   303     119.274  68.946  96.787  1.00  0.00           H
ATOM   4796  CE1 PHE   303     117.512  67.665  96.522  1.00  0.00           C
ATOM   4797  HE1 PHE   303     117.383  67.882  95.472  1.00  0.00           H
ATOM   4798  CZ  PHE   303     116.724  66.661  97.023  1.00  0.00           C
ATOM   4799  HZ  PHE   303     115.838  66.271  96.545  1.00  0.00           H
ATOM   4800  CE2 PHE   303     116.885  66.308  98.348  1.00  0.00           C
ATOM   4801  HE2 PHE   303     116.132  65.717  98.847  1.00  0.00           H
ATOM   4802  CD2 PHE   303     117.888  66.864  99.135  1.00  0.00           C
ATOM   4803  HD2 PHE   303     117.953  66.598 100.179  1.00  0.00           H
ATOM   4804 C    PHE   303     118.604  69.354 101.403  1.00  0.00           C
ATOM   4805 O    PHE   303     117.443  69.616 101.374  1.00  0.00           O
ATOM   4806 N    TYR   304     119.183  68.880 102.523  1.00  0.00           N
ATOM   4807 H    TYR   304     120.153  68.618 102.427  1.00  0.00           H
ATOM   4808  CA  TYR   304     118.470  68.470 103.724  1.00  0.00           C
ATOM   4809  HA  TYR   304     117.766  67.691 103.431  1.00  0.00           H
ATOM   4810  CB  TYR   304     119.405  67.768 104.654  1.00  0.00           C
ATOM   4811  HB2 TYR   304     120.118  67.091 104.184  1.00  0.00           H
ATOM   4812  HB3 TYR   304     120.050  68.445 105.215  1.00  0.00           H
ATOM   4813  CG  TYR   304     118.681  66.949 105.736  1.00  0.00           C
ATOM   4814  CD1 TYR   304     117.645  66.008 105.420  1.00  0.00           C
ATOM   4815  HD1 TYR   304     117.372  65.853 104.387  1.00  0.00           H
ATOM   4816  CE1 TYR   304     116.973  65.331 106.464  1.00  0.00           C
ATOM   4817  HE1 TYR   304     116.225  64.579 106.257  1.00  0.00           H
ATOM   4818  CZ  TYR   304     117.340  65.621 107.790  1.00  0.00           C
ATOM   4819  OH  TYR   304     116.598  65.145 108.829  1.00  0.00           O
ATOM   4820  HH  TYR   304     116.976  65.426 109.665  1.00  0.00           H
ATOM   4821  CE2 TYR   304     118.353  66.543 108.125  1.00  0.00           C
ATOM   4822  HE2 TYR   304     118.650  66.713 109.149  1.00  0.00           H
ATOM   4823  CD2 TYR   304     118.989  67.211 107.065  1.00  0.00           C
ATOM   4824  HD2 TYR   304     119.670  68.016 107.301  1.00  0.00           H
ATOM   4825 C    TYR   304     117.727  69.634 104.394  1.00  0.00           C
ATOM   4826 O    TYR   304     116.583  69.478 104.863  1.00  0.00           O
ATOM   4827 N    LYS   305     118.399  70.818 104.345  1.00  0.00           N
ATOM   4828 H    LYS   305     119.389  70.830 104.145  1.00  0.00           H
ATOM   4829  CA  LYS   305     117.750  72.068 104.910  1.00  0.00           C
ATOM   4830  HA  LYS   305     117.247  71.731 105.816  1.00  0.00           H
ATOM   4831  CB  LYS   305     118.902  73.062 105.082  1.00  0.00           C
ATOM   4832  HB2 LYS   305     119.512  73.207 104.191  1.00  0.00           H
ATOM   4833  HB3 LYS   305     118.526  74.061 105.302  1.00  0.00           H
ATOM   4834  CG  LYS   305     119.822  72.727 106.245  1.00  0.00           C
ATOM   4835  HG2 LYS   305     119.226  72.634 107.153  1.00  0.00           H
ATOM   4836  HG3 LYS   305     120.189  71.738 105.968  1.00  0.00           H
ATOM   4837  CD  LYS   305     121.074  73.550 106.540  1.00  0.00           C
ATOM   4838  HD2 LYS   305     120.808  74.599 106.676  1.00  0.00           H
ATOM   4839  HD3 LYS   305     121.536  73.112 107.425  1.00  0.00           H
ATOM   4840  CE  LYS   305     122.176  73.397 105.474  1.00  0.00           C
ATOM   4841  HE2 LYS   305     122.582  72.386 105.489  1.00  0.00           H
ATOM   4842  HE3 LYS   305     121.759  73.527 104.476  1.00  0.00           H
ATOM   4843  NZ  LYS   305     123.326  74.330 105.808  1.00  0.00           N
ATOM   4844  HZ1 LYS   305     123.863  73.881 106.537  1.00  0.00           H
ATOM   4845  HZ2 LYS   305     123.899  74.422 104.982  1.00  0.00           H
ATOM   4846  HZ3 LYS   305     122.950  75.186 106.189  1.00  0.00           H
ATOM   4847 C    LYS   305     116.622  72.552 103.961  1.00  0.00           C
ATOM   4848 O    LYS   305     115.548  72.905 104.563  1.00  0.00           O
ATOM   4849 N    SER   306     116.770  72.456 102.629  1.00  0.00           N
ATOM   4850 H    SER   306     117.663  72.106 102.313  1.00  0.00           H
ATOM   4851  CA  SER   306     115.700  72.855 101.728  1.00  0.00           C
ATOM   4852  HA  SER   306     115.237  73.770 102.097  1.00  0.00           H
ATOM   4853  CB  SER   306     116.278  73.164 100.310  1.00  0.00           C
ATOM   4854  HB2 SER   306     117.016  72.404 100.055  1.00  0.00           H
ATOM   4855  HB3 SER   306     115.420  73.254  99.642  1.00  0.00           H
ATOM   4856  OG  SER   306     116.909  74.382 100.193  1.00  0.00           O
ATOM   4857  HG  SER   306     116.259  75.004 100.528  1.00  0.00           H
ATOM   4858 C    SER   306     114.561  71.797 101.643  1.00  0.00           C
ATOM   4859 O    SER   306     113.370  72.010 101.350  1.00  0.00           O
ATOM   4860 N    LEU   307     114.894  70.557 101.954  1.00  0.00           N
ATOM   4861 H    LEU   307     115.885  70.381 102.039  1.00  0.00           H
ATOM   4862  CA  LEU   307     113.960  69.405 102.148  1.00  0.00           C
ATOM   4863  HA  LEU   307     113.424  69.440 101.200  1.00  0.00           H
ATOM   4864  CB  LEU   307     114.618  68.052 102.275  1.00  0.00           C
ATOM   4865  HB2 LEU   307     115.279  67.844 101.434  1.00  0.00           H
ATOM   4866  HB3 LEU   307     115.085  68.046 103.260  1.00  0.00           H
ATOM   4867  CG  LEU   307     113.719  66.746 102.327  1.00  0.00           C
ATOM   4868  HG  LEU   307     113.016  66.884 103.149  1.00  0.00           H
ATOM   4869  CD1 LEU   307     112.854  66.638 101.048  1.00  0.00           C
ATOM   4870 1HD1 LEU   307     112.028  67.349 101.072  1.00  0.00           H
ATOM   4871 2HD1 LEU   307     113.371  66.878 100.119  1.00  0.00           H
ATOM   4872 3HD1 LEU   307     112.419  65.644 100.949  1.00  0.00           H
ATOM   4873  CD2 LEU   307     114.589  65.474 102.532  1.00  0.00           C
ATOM   4874 1HD2 LEU   307     113.992  64.566 102.448  1.00  0.00           H
ATOM   4875 2HD2 LEU   307     115.290  65.385 101.701  1.00  0.00           H
ATOM   4876 3HD2 LEU   307     115.161  65.560 103.456  1.00  0.00           H
ATOM   4877 C    LEU   307     113.087  69.731 103.319  1.00  0.00           C
ATOM   4878 O    LEU   307     111.886  69.651 103.122  1.00  0.00           O
ATOM   4879 N    THR   308     113.679  69.856 104.493  1.00  0.00           N
ATOM   4880 H    THR   308     114.688  69.842 104.545  1.00  0.00           H
ATOM   4881  CA  THR   308     112.906  69.438 105.679  1.00  0.00           C
ATOM   4882  HA  THR   308     111.858  69.400 105.383  1.00  0.00           H
ATOM   4883  CB  THR   308     113.385  68.156 106.343  1.00  0.00           C
ATOM   4884  HB  THR   308     113.658  67.512 105.506  1.00  0.00           H
ATOM   4885  CG2 THR   308     114.550  68.200 107.305  1.00  0.00           C
ATOM   4886 1HG2 THR   308     114.541  67.192 107.719  1.00  0.00           H
ATOM   4887 2HG2 THR   308     115.504  68.345 106.798  1.00  0.00           H
ATOM   4888 3HG2 THR   308     114.358  68.975 108.047  1.00  0.00           H
ATOM   4889  OG1 THR   308     112.316  67.578 107.053  1.00  0.00           O
ATOM   4890  HG1 THR   308     112.404  67.920 107.946  1.00  0.00           H
ATOM   4891 C    THR   308     112.951  70.608 106.721  1.00  0.00           C
ATOM   4892 O    THR   308     112.172  70.656 107.656  1.00  0.00           O
ATOM   4893 N    ASN   309     113.847  71.606 106.475  1.00  0.00           N
ATOM   4894 H    ASN   309     114.426  71.423 105.668  1.00  0.00           H
ATOM   4895  CA  ASN   309     114.114  72.758 107.370  1.00  0.00           C
ATOM   4896  HA  ASN   309     114.930  73.313 106.907  1.00  0.00           H
ATOM   4897  CB  ASN   309     112.837  73.649 107.493  1.00  0.00           C
ATOM   4898  HB2 ASN   309     112.187  73.125 108.193  1.00  0.00           H
ATOM   4899  HB3 ASN   309     113.020  74.584 108.024  1.00  0.00           H
ATOM   4900  CG  ASN   309     112.057  74.016 106.248  1.00  0.00           C
ATOM   4901  OD1 ASN   309     110.834  73.933 106.239  1.00  0.00           O
ATOM   4902  ND2 ASN   309     112.712  74.474 105.239  1.00  0.00           N
ATOM   4903 1HD2 ASN   309     112.243  74.569 104.349  1.00  0.00           H
ATOM   4904 2HD2 ASN   309     113.699  74.636 105.383  1.00  0.00           H
ATOM   4905 C    ASN   309     114.748  72.479 108.713  1.00  0.00           C
ATOM   4906 O    ASN   309     114.940  73.413 109.474  1.00  0.00           O
ATOM   4907 N    ASP   310     115.071  71.257 109.086  1.00  0.00           N
ATOM   4908 H    ASP   310     114.913  70.424 108.538  1.00  0.00           H
ATOM   4909  CA  ASP   310     115.931  71.008 110.279  1.00  0.00           C
ATOM   4910  HA  ASP   310     115.348  71.396 111.114  1.00  0.00           H
ATOM   4911  CB  ASP   310     115.996  69.462 110.528  1.00  0.00           C
ATOM   4912  HB2 ASP   310     115.040  69.070 110.182  1.00  0.00           H
ATOM   4913  HB3 ASP   310     116.815  69.004 109.974  1.00  0.00           H
ATOM   4914  CG  ASP   310     116.183  69.146 112.015  1.00  0.00           C
ATOM   4915  OD1 ASP   310     115.848  67.951 112.291  1.00  0.00           O
ATOM   4916  OD2 ASP   310     116.583  69.970 112.836  1.00  0.00           O
ATOM   4917 C    ASP   310     117.401  71.700 110.314  1.00  0.00           C
ATOM   4918 O    ASP   310     118.156  71.572 109.339  1.00  0.00           O
ATOM   4919 N    TRP   311     117.746  72.248 111.473  1.00  0.00           N
ATOM   4920 H    TRP   311     117.232  72.025 112.314  1.00  0.00           H
ATOM   4921  CA  TRP   311     119.064  72.792 111.669  1.00  0.00           C
ATOM   4922  HA  TRP   311     119.525  73.144 110.746  1.00  0.00           H
ATOM   4923  CB  TRP   311     118.854  74.048 112.549  1.00  0.00           C
ATOM   4924  HB2 TRP   311     119.830  74.531 112.585  1.00  0.00           H
ATOM   4925  HB3 TRP   311     118.173  74.725 112.033  1.00  0.00           H
ATOM   4926  CG  TRP   311     118.433  73.953 113.914  1.00  0.00           C
ATOM   4927  CD1 TRP   311     119.302  73.580 114.860  1.00  0.00           C
ATOM   4928  HD1 TRP   311     120.312  73.268 114.639  1.00  0.00           H
ATOM   4929  NE1 TRP   311     118.721  73.634 116.121  1.00  0.00           N
ATOM   4930  HE1 TRP   311     119.141  73.475 117.026  1.00  0.00           H
ATOM   4931  CE2 TRP   311     117.382  74.043 116.062  1.00  0.00           C
ATOM   4932  CZ2 TRP   311     116.452  74.322 117.052  1.00  0.00           C
ATOM   4933  HZ2 TRP   311     116.592  74.136 118.107  1.00  0.00           H
ATOM   4934  CH2 TRP   311     115.199  74.822 116.678  1.00  0.00           C
ATOM   4935  HH2 TRP   311     114.397  74.972 117.386  1.00  0.00           H
ATOM   4936  CZ3 TRP   311     114.964  74.964 115.292  1.00  0.00           C
ATOM   4937  HZ3 TRP   311     114.037  75.372 114.917  1.00  0.00           H
ATOM   4938  CE3 TRP   311     115.967  74.717 114.292  1.00  0.00           C
ATOM   4939  HE3 TRP   311     115.691  74.615 113.253  1.00  0.00           H
ATOM   4940  CD2 TRP   311     117.229  74.288 114.674  1.00  0.00           C
ATOM   4941 C    TRP   311     120.030  71.772 112.278  1.00  0.00           C
ATOM   4942 O    TRP   311     121.235  71.966 112.327  1.00  0.00           O
ATOM   4943 N    GLU   312     119.505  70.635 112.900  1.00  0.00           N
ATOM   4944 H    GLU   312     118.505  70.495 112.898  1.00  0.00           H
ATOM   4945  CA  GLU   312     120.345  69.465 113.144  1.00  0.00           C
ATOM   4946  HA  GLU   312     121.319  69.793 113.508  1.00  0.00           H
ATOM   4947  CB  GLU   312     119.784  68.641 114.319  1.00  0.00           C
ATOM   4948  HB2 GLU   312     118.805  68.223 114.087  1.00  0.00           H
ATOM   4949  HB3 GLU   312     120.414  67.756 114.413  1.00  0.00           H
ATOM   4950  CG  GLU   312     119.730  69.461 115.678  1.00  0.00           C
ATOM   4951  HG2 GLU   312     120.626  70.082 115.703  1.00  0.00           H
ATOM   4952  HG3 GLU   312     118.886  70.140 115.557  1.00  0.00           H
ATOM   4953  CD  GLU   312     119.582  68.705 116.987  1.00  0.00           C
ATOM   4954  OE1 GLU   312     120.545  68.440 117.787  1.00  0.00           O
ATOM   4955  OE2 GLU   312     118.446  68.292 117.304  1.00  0.00           O
ATOM   4956 C    GLU   312     120.629  68.580 111.885  1.00  0.00           C
ATOM   4957 O    GLU   312     119.654  68.344 111.081  1.00  0.00           O
ATOM   4958 N    ASP   313     121.827  68.067 111.727  1.00  0.00           N
ATOM   4959 H    ASP   313     122.548  68.278 112.402  1.00  0.00           H
ATOM   4960  CA  ASP   313     122.246  67.299 110.576  1.00  0.00           C
ATOM   4961  HA  ASP   313     121.812  67.797 109.709  1.00  0.00           H
ATOM   4962  CB  ASP   313     123.778  67.234 110.442  1.00  0.00           C
ATOM   4963  HB2 ASP   313     123.828  66.736 109.474  1.00  0.00           H
ATOM   4964  HB3 ASP   313     124.136  68.261 110.371  1.00  0.00           H
ATOM   4965  CG  ASP   313     124.616  66.562 111.535  1.00  0.00           C
ATOM   4966  OD1 ASP   313     125.349  65.567 111.255  1.00  0.00           O
ATOM   4967  OD2 ASP   313     124.355  66.918 112.735  1.00  0.00           O
ATOM   4968 C    ASP   313     121.658  65.888 110.483  1.00  0.00           C
ATOM   4969 O    ASP   313     121.506  65.179 111.471  1.00  0.00           O
ATOM   4970 N    HIP   314     121.457  65.493 109.247  1.00  0.00           N
ATOM   4971 H    HIP   314     121.562  66.225 108.559  1.00  0.00           H
ATOM   4972  CA  HIP   314     121.031  64.150 108.825  1.00  0.00           C
ATOM   4973  HA  HIP   314     120.059  64.105 109.318  1.00  0.00           H
ATOM   4974  CB  HIP   314     120.838  63.881 107.324  1.00  0.00           C
ATOM   4975  HB2 HIP   314     120.349  62.931 107.113  1.00  0.00           H
ATOM   4976  HB3 HIP   314     120.121  64.613 106.954  1.00  0.00           H
ATOM   4977  CG  HIP   314     122.083  63.901 106.399  1.00  0.00           C
ATOM   4978  ND1 HIP   314     123.025  64.911 106.246  1.00  0.00           N
ATOM   4979  HD1 HIP   314     122.882  65.879 106.494  1.00  0.00           H
ATOM   4980  CE1 HIP   314     124.061  64.432 105.542  1.00  0.00           C
ATOM   4981  HE1 HIP   314     124.936  65.013 105.292  1.00  0.00           H
ATOM   4982  NE2 HIP   314     123.888  63.127 105.283  1.00  0.00           N
ATOM   4983  HE2 HIP   314     124.595  62.476 104.974  1.00  0.00           H
ATOM   4984  CD2 HIP   314     122.675  62.754 105.880  1.00  0.00           C
ATOM   4985  HD2 HIP   314     122.248  61.769 105.765  1.00  0.00           H
ATOM   4986 C    HIP   314     121.933  63.041 109.462  1.00  0.00           C
ATOM   4987 O    HIP   314     123.124  63.115 109.394  1.00  0.00           O
ATOM   4988 N    LEU   315     121.346  61.976 109.966  1.00  0.00           N
ATOM   4989 H    LEU   315     120.341  62.067 109.957  1.00  0.00           H
ATOM   4990  CA  LEU   315     122.017  60.835 110.636  1.00  0.00           C
ATOM   4991  HA  LEU   315     122.838  61.255 111.216  1.00  0.00           H
ATOM   4992  CB  LEU   315     121.077  60.361 111.763  1.00  0.00           C
ATOM   4993  HB2 LEU   315     120.734  61.238 112.311  1.00  0.00           H
ATOM   4994  HB3 LEU   315     120.192  59.936 111.289  1.00  0.00           H
ATOM   4995  CG  LEU   315     121.594  59.374 112.851  1.00  0.00           C
ATOM   4996  HG  LEU   315     122.127  58.539 112.397  1.00  0.00           H
ATOM   4997  CD1 LEU   315     122.705  60.010 113.761  1.00  0.00           C
ATOM   4998 1HD1 LEU   315     123.159  59.237 114.381  1.00  0.00           H
ATOM   4999 2HD1 LEU   315     123.476  60.444 113.124  1.00  0.00           H
ATOM   5000 3HD1 LEU   315     122.299  60.770 114.428  1.00  0.00           H
ATOM   5001  CD2 LEU   315     120.391  58.818 113.638  1.00  0.00           C
ATOM   5002 1HD2 LEU   315     119.821  58.064 113.094  1.00  0.00           H
ATOM   5003 2HD2 LEU   315     120.842  58.395 114.536  1.00  0.00           H
ATOM   5004 3HD2 LEU   315     119.751  59.645 113.944  1.00  0.00           H
ATOM   5005 C    LEU   315     122.486  59.664 109.654  1.00  0.00           C
ATOM   5006 O    LEU   315     123.492  59.001 109.864  1.00  0.00           O
ATOM   5007 N    ALA   316     121.746  59.472 108.569  1.00  0.00           N
ATOM   5008 H    ALA   316     120.864  59.959 108.507  1.00  0.00           H
ATOM   5009  CA  ALA   316     122.048  58.647 107.429  1.00  0.00           C
ATOM   5010  HA  ALA   316     123.098  58.773 107.164  1.00  0.00           H
ATOM   5011  CB  ALA   316     121.755  57.173 107.856  1.00  0.00           C
ATOM   5012  HB1 ALA   316     122.240  56.893 108.791  1.00  0.00           H
ATOM   5013  HB2 ALA   316     120.673  57.048 107.827  1.00  0.00           H
ATOM   5014  HB3 ALA   316     122.239  56.476 107.172  1.00  0.00           H
ATOM   5015 C    ALA   316     121.346  59.090 106.137  1.00  0.00           C
ATOM   5016 O    ALA   316     120.375  59.883 106.201  1.00  0.00           O
ATOM   5017 N    VAL   317     121.768  58.561 105.002  1.00  0.00           N
ATOM   5018 H    VAL   317     122.562  57.961 105.177  1.00  0.00           H
ATOM   5019  CA  VAL   317     121.200  58.754 103.646  1.00  0.00           C
ATOM   5020  HA  VAL   317     120.163  59.065 103.777  1.00  0.00           H
ATOM   5021  CB  VAL   317     121.915  59.919 102.941  1.00  0.00           C
ATOM   5022  HB  VAL   317     121.678  60.738 103.621  1.00  0.00           H
ATOM   5023  CG1 VAL   317     123.418  59.795 102.904  1.00  0.00           C
ATOM   5024 1HG1 VAL   317     123.934  60.613 102.400  1.00  0.00           H
ATOM   5025 2HG1 VAL   317     123.859  59.551 103.871  1.00  0.00           H
ATOM   5026 3HG1 VAL   317     123.532  58.918 102.267  1.00  0.00           H
ATOM   5027  CG2 VAL   317     121.300  60.279 101.572  1.00  0.00           C
ATOM   5028 1HG2 VAL   317     120.211  60.240 101.592  1.00  0.00           H
ATOM   5029 2HG2 VAL   317     121.647  61.269 101.274  1.00  0.00           H
ATOM   5030 3HG2 VAL   317     121.718  59.503 100.932  1.00  0.00           H
ATOM   5031 C    VAL   317     121.129  57.490 102.774  1.00  0.00           C
ATOM   5032 O    VAL   317     122.030  56.682 102.833  1.00  0.00           O
ATOM   5033 N    LYS   318     120.187  57.310 101.869  1.00  0.00           N
ATOM   5034 H    LYS   318     119.457  58.006 101.820  1.00  0.00           H
ATOM   5035  CA  LYS   318     120.180  56.373 100.703  1.00  0.00           C
ATOM   5036  HA  LYS   318     121.206  56.024 100.583  1.00  0.00           H
ATOM   5037  CB  LYS   318     119.180  55.258 101.015  1.00  0.00           C
ATOM   5038  HB2 LYS   318     119.268  54.954 102.059  1.00  0.00           H
ATOM   5039  HB3 LYS   318     118.190  55.686 100.859  1.00  0.00           H
ATOM   5040  CG  LYS   318     119.314  53.964 100.224  1.00  0.00           C
ATOM   5041  HG2 LYS   318     118.604  53.216 100.576  1.00  0.00           H
ATOM   5042  HG3 LYS   318     119.066  54.214  99.192  1.00  0.00           H
ATOM   5043  CD  LYS   318     120.758  53.383 100.134  1.00  0.00           C
ATOM   5044  HD2 LYS   318     120.679  52.639  99.342  1.00  0.00           H
ATOM   5045  HD3 LYS   318     121.408  54.197  99.811  1.00  0.00           H
ATOM   5046  CE  LYS   318     121.504  52.810 101.348  1.00  0.00           C
ATOM   5047  HE2 LYS   318     122.012  53.520 102.001  1.00  0.00           H
ATOM   5048  HE3 LYS   318     120.733  52.287 101.914  1.00  0.00           H
ATOM   5049  NZ  LYS   318     122.533  51.872 100.946  1.00  0.00           N
ATOM   5050  HZ1 LYS   318     123.129  51.704 101.744  1.00  0.00           H
ATOM   5051  HZ2 LYS   318     122.089  51.070 100.523  1.00  0.00           H
ATOM   5052  HZ3 LYS   318     123.168  52.409 100.372  1.00  0.00           H
ATOM   5053 C    LYS   318     119.715  57.098  99.467  1.00  0.00           C
ATOM   5054 O    LYS   318     118.750  57.789  99.486  1.00  0.00           O
ATOM   5055 N    HIP   319     120.444  56.908  98.369  1.00  0.00           N
ATOM   5056 H    HIP   319     121.259  56.325  98.497  1.00  0.00           H
ATOM   5057  CA  HIP   319     119.943  57.213  97.008  1.00  0.00           C
ATOM   5058  HA  HIP   319     119.000  57.758  97.034  1.00  0.00           H
ATOM   5059  CB  HIP   319     120.976  58.138  96.356  1.00  0.00           C
ATOM   5060  HB2 HIP   319     121.062  59.004  97.012  1.00  0.00           H
ATOM   5061  HB3 HIP   319     121.852  57.491  96.407  1.00  0.00           H
ATOM   5062  CG  HIP   319     120.746  58.579  94.916  1.00  0.00           C
[truncated: 2,504,391 more chars]
