# Supplementary material for: Mechanistic Model for the Hsp90-Driven Opening of Human Argonaute
Source: J Chem Inf Model. 2020 Feb 25;60(3):1469–80. doi: 10.1021/acs.jcim.0c00053 (PMC7997374; doi:10.1021/acs.jcim.0c00053)
Supplement: Supplementary file 3 — ci0c00053_si_003.pdb [file ci0c00053_si_003.pdb]

TITLE     Good ROcking Metal Altar for Chronical Sinners
MODEL        1
ATOM      1 N    PRO     1      66.039  38.951  44.693  1.00  0.00           N
ATOM      2  H2  PRO     1      65.418  38.155  44.673  1.00  0.00           H
ATOM      3  H3  PRO     1      65.991  39.265  45.652  1.00  0.00           H
ATOM      4  CD  PRO     1      67.356  38.571  44.221  1.00  0.00           C
ATOM      5  HD2 PRO     1      67.514  37.497  44.323  1.00  0.00           H
ATOM      6  HD3 PRO     1      68.066  39.244  44.702  1.00  0.00           H
ATOM      7  CG  PRO     1      67.500  38.933  42.762  1.00  0.00           C
ATOM      8  HG2 PRO     1      67.813  38.101  42.131  1.00  0.00           H
ATOM      9  HG3 PRO     1      68.277  39.690  42.656  1.00  0.00           H
ATOM     10  CB  PRO     1      66.069  39.542  42.360  1.00  0.00           C
ATOM     11  HB2 PRO     1      65.566  38.687  41.909  1.00  0.00           H
ATOM     12  HB3 PRO     1      66.209  40.394  41.694  1.00  0.00           H
ATOM     13  CA  PRO     1      65.506  39.967  43.743  1.00  0.00           C
ATOM     14  HA  PRO     1      66.062  40.873  43.985  1.00  0.00           H
ATOM     15 C    PRO     1      64.034  40.249  43.817  1.00  0.00           C
ATOM     16 O    PRO     1      63.265  39.370  44.147  1.00  0.00           O
ATOM     17 N    GLU     2      63.568  41.479  43.478  1.00  0.00           N
ATOM     18 H    GLU     2      64.115  42.172  42.986  1.00  0.00           H
ATOM     19  CA  GLU     2      62.205  41.908  43.864  1.00  0.00           C
ATOM     20  HA  GLU     2      61.566  41.024  43.880  1.00  0.00           H
ATOM     21  CB  GLU     2      62.140  42.427  45.330  1.00  0.00           C
ATOM     22  HB2 GLU     2      62.962  42.197  46.008  1.00  0.00           H
ATOM     23  HB3 GLU     2      62.064  43.513  45.288  1.00  0.00           H
ATOM     24  CG  GLU     2      60.871  41.937  45.979  1.00  0.00           C
ATOM     25  HG2 GLU     2      60.089  41.758  45.241  1.00  0.00           H
ATOM     26  HG3 GLU     2      61.015  40.931  46.373  1.00  0.00           H
ATOM     27  CD  GLU     2      60.411  42.789  47.230  1.00  0.00           C
ATOM     28  OE1 GLU     2      59.698  43.770  47.015  1.00  0.00           O
ATOM     29  OE2 GLU     2      60.894  42.534  48.346  1.00  0.00           O
ATOM     30 C    GLU     2      61.592  43.014  42.954  1.00  0.00           C
ATOM     31 O    GLU     2      60.455  43.445  43.075  1.00  0.00           O
ATOM     32 N    GLU     3      62.375  43.644  42.050  1.00  0.00           N
ATOM     33 H    GLU     3      63.326  43.303  42.037  1.00  0.00           H
ATOM     34  CA  GLU     3      62.188  44.729  41.156  1.00  0.00           C
ATOM     35  HA  GLU     3      61.248  45.141  41.524  1.00  0.00           H
ATOM     36  CB  GLU     3      63.355  45.677  41.442  1.00  0.00           C
ATOM     37  HB2 GLU     3      63.207  46.636  40.945  1.00  0.00           H
ATOM     38  HB3 GLU     3      63.301  46.023  42.474  1.00  0.00           H
ATOM     39  CG  GLU     3      64.809  45.194  41.113  1.00  0.00           C
ATOM     40  HG2 GLU     3      64.887  44.769  40.112  1.00  0.00           H
ATOM     41  HG3 GLU     3      65.342  46.145  41.134  1.00  0.00           H
ATOM     42  CD  GLU     3      65.470  44.251  42.102  1.00  0.00           C
ATOM     43  OE1 GLU     3      65.327  43.037  41.966  1.00  0.00           O
ATOM     44  OE2 GLU     3      66.104  44.738  43.071  1.00  0.00           O
ATOM     45 C    GLU     3      61.959  44.182  39.703  1.00  0.00           C
ATOM     46 O    GLU     3      62.475  43.090  39.388  1.00  0.00           O
ATOM     47 N    VAL     4      61.010  44.732  38.926  1.00  0.00           N
ATOM     48 H    VAL     4      60.677  44.210  38.128  1.00  0.00           H
ATOM     49  CA  VAL     4      60.102  45.905  39.102  1.00  0.00           C
ATOM     50  HA  VAL     4      59.498  45.883  38.195  1.00  0.00           H
ATOM     51  CB  VAL     4      59.023  45.676  40.190  1.00  0.00           C
ATOM     52  HB  VAL     4      59.363  45.661  41.225  1.00  0.00           H
ATOM     53  CG1 VAL     4      57.776  46.586  40.041  1.00  0.00           C
ATOM     54 1HG1 VAL     4      57.982  47.625  39.782  1.00  0.00           H
ATOM     55 2HG1 VAL     4      57.196  46.155  39.225  1.00  0.00           H
ATOM     56 3HG1 VAL     4      57.110  46.647  40.902  1.00  0.00           H
ATOM     57  CG2 VAL     4      58.432  44.260  40.027  1.00  0.00           C
ATOM     58 1HG2 VAL     4      59.160  43.567  40.448  1.00  0.00           H
ATOM     59 2HG2 VAL     4      57.520  44.134  40.612  1.00  0.00           H
ATOM     60 3HG2 VAL     4      58.092  44.026  39.018  1.00  0.00           H
ATOM     61 C    VAL     4      60.786  47.293  39.283  1.00  0.00           C
ATOM     62 O    VAL     4      61.105  47.628  40.412  1.00  0.00           O
ATOM     63 N    HIP     5      61.036  48.084  38.228  1.00  0.00           N
ATOM     64 H    HIP     5      60.695  47.664  37.376  1.00  0.00           H
ATOM     65  CA  HIP     5      61.761  49.405  38.142  1.00  0.00           C
ATOM     66  HA  HIP     5      61.702  49.709  37.098  1.00  0.00           H
ATOM     67  CB  HIP     5      60.863  50.479  38.831  1.00  0.00           C
ATOM     68  HB2 HIP     5      60.794  50.263  39.897  1.00  0.00           H
ATOM     69  HB3 HIP     5      61.247  51.489  38.692  1.00  0.00           H
ATOM     70  CG  HIP     5      59.455  50.465  38.367  1.00  0.00           C
ATOM     71  ND1 HIP     5      58.956  50.704  37.050  1.00  0.00           N
ATOM     72  HD1 HIP     5      59.525  51.150  36.345  1.00  0.00           H
ATOM     73  CE1 HIP     5      57.643  50.380  37.029  1.00  0.00           C
ATOM     74  HE1 HIP     5      56.965  50.353  36.189  1.00  0.00           H
ATOM     75  NE2 HIP     5      57.253  50.222  38.308  1.00  0.00           N
ATOM     76  HE2 HIP     5      56.400  49.719  38.508  1.00  0.00           H
ATOM     77  CD2 HIP     5      58.332  50.175  39.145  1.00  0.00           C
ATOM     78  HD2 HIP     5      58.415  49.895  40.185  1.00  0.00           H
ATOM     79 C    HIP     5      63.246  49.437  38.530  1.00  0.00           C
ATOM     80 O    HIP     5      63.949  49.836  37.614  1.00  0.00           O
ATOM     81 N    HIP     6      63.705  49.060  39.713  1.00  0.00           N
ATOM     82 H    HIP     6      63.007  48.626  40.300  1.00  0.00           H
ATOM     83  CA  HIP     6      64.900  49.704  40.372  1.00  0.00           C
ATOM     84  HA  HIP     6      65.071  48.993  41.180  1.00  0.00           H
ATOM     85  CB  HIP     6      66.173  49.742  39.557  1.00  0.00           C
ATOM     86  HB2 HIP     6      65.941  50.363  38.692  1.00  0.00           H
ATOM     87  HB3 HIP     6      66.963  50.119  40.206  1.00  0.00           H
ATOM     88  CG  HIP     6      66.680  48.478  38.975  1.00  0.00           C
ATOM     89  ND1 HIP     6      67.548  47.627  39.604  1.00  0.00           N
ATOM     90  HD1 HIP     6      67.799  47.568  40.580  1.00  0.00           H
ATOM     91  CE1 HIP     6      67.934  46.715  38.664  1.00  0.00           C
ATOM     92  HE1 HIP     6      68.674  45.930  38.720  1.00  0.00           H
ATOM     93  NE2 HIP     6      67.267  46.937  37.521  1.00  0.00           N
ATOM     94  HE2 HIP     6      67.212  46.387  36.676  1.00  0.00           H
ATOM     95  CD2 HIP     6      66.585  48.077  37.669  1.00  0.00           C
ATOM     96  HD2 HIP     6      66.010  48.641  36.950  1.00  0.00           H
ATOM     97 C    HIP     6      64.485  51.094  40.997  1.00  0.00           C
ATOM     98 O    HIP     6      63.576  51.752  40.479  1.00  0.00           O
ATOM     99 N    GLY     7      65.301  51.569  41.920  1.00  0.00           N
ATOM    100 H    GLY     7      65.951  50.861  42.232  1.00  0.00           H
ATOM    101  CA  GLY     7      65.522  52.990  42.236  1.00  0.00           C
ATOM    102  HA2 GLY     7      66.580  53.158  42.034  1.00  0.00           H
ATOM    103  HA3 GLY     7      65.053  53.665  41.520  1.00  0.00           H
ATOM    104 C    GLY     7      65.161  53.407  43.669  1.00  0.00           C
ATOM    105 O    GLY     7      65.794  54.318  44.259  1.00  0.00           O
ATOM    106 N    GLU     8      64.109  52.793  44.164  1.00  0.00           N
ATOM    107 H    GLU     8      63.761  51.985  43.667  1.00  0.00           H
ATOM    108  CA  GLU     8      63.515  53.226  45.402  1.00  0.00           C
ATOM    109  HA  GLU     8      62.618  52.607  45.430  1.00  0.00           H
ATOM    110  CB  GLU     8      64.405  52.906  46.698  1.00  0.00           C
ATOM    111  HB2 GLU     8      65.403  53.274  46.462  1.00  0.00           H
ATOM    112  HB3 GLU     8      63.847  53.383  47.504  1.00  0.00           H
ATOM    113  CG  GLU     8      64.315  51.405  47.103  1.00  0.00           C
ATOM    114  HG2 GLU     8      63.299  51.051  47.277  1.00  0.00           H
ATOM    115  HG3 GLU     8      64.721  50.826  46.274  1.00  0.00           H
ATOM    116  CD  GLU     8      65.013  51.263  48.448  1.00  0.00           C
ATOM    117  OE1 GLU     8      66.261  51.106  48.418  1.00  0.00           O
ATOM    118  OE2 GLU     8      64.330  51.188  49.531  1.00  0.00           O
ATOM    119 C    GLU     8      62.969  54.667  45.403  1.00  0.00           C
ATOM    120 O    GLU     8      62.427  55.042  44.388  1.00  0.00           O
ATOM    121 N    GLU     9      63.002  55.459  46.444  1.00  0.00           N
ATOM    122 H    GLU     9      63.279  55.105  47.348  1.00  0.00           H
ATOM    123  CA  GLU     9      62.586  56.853  46.445  1.00  0.00           C
ATOM    124  HA  GLU     9      63.040  57.295  45.558  1.00  0.00           H
ATOM    125  CB  GLU     9      61.001  56.859  46.204  1.00  0.00           C
ATOM    126  HB2 GLU     9      60.650  57.891  46.217  1.00  0.00           H
ATOM    127  HB3 GLU     9      60.803  56.405  45.233  1.00  0.00           H
ATOM    128  CG  GLU     9      60.234  56.106  47.316  1.00  0.00           C
ATOM    129  HG2 GLU     9      60.739  55.159  47.508  1.00  0.00           H
ATOM    130  HG3 GLU     9      60.216  56.688  48.237  1.00  0.00           H
ATOM    131  CD  GLU     9      58.835  55.760  46.854  1.00  0.00           C
ATOM    132  OE1 GLU     9      57.915  56.589  47.112  1.00  0.00           O
ATOM    133  OE2 GLU     9      58.714  54.748  46.100  1.00  0.00           O
ATOM    134 C    GLU     9      62.957  57.509  47.826  1.00  0.00           C
ATOM    135 O    GLU     9      63.146  56.848  48.831  1.00  0.00           O
ATOM    136 N    GLU    10      62.849  58.831  47.849  1.00  0.00           N
ATOM    137 H    GLU    10      62.674  59.283  46.963  1.00  0.00           H
ATOM    138  CA  GLU    10      63.265  59.712  48.944  1.00  0.00           C
ATOM    139  HA  GLU    10      63.137  60.736  48.592  1.00  0.00           H
ATOM    140  CB  GLU    10      62.291  59.677  50.138  1.00  0.00           C
ATOM    141  HB2 GLU    10      62.415  58.763  50.718  1.00  0.00           H
ATOM    142  HB3 GLU    10      62.505  60.479  50.845  1.00  0.00           H
ATOM    143  CG  GLU    10      60.726  59.796  49.914  1.00  0.00           C
ATOM    144  HG2 GLU    10      60.472  59.120  49.097  1.00  0.00           H
ATOM    145  HG3 GLU    10      60.225  59.482  50.830  1.00  0.00           H
ATOM    146  CD  GLU    10      60.181  61.142  49.471  1.00  0.00           C
ATOM    147  OE1 GLU    10      60.816  62.256  49.662  1.00  0.00           O
ATOM    148  OE2 GLU    10      59.042  61.168  49.005  1.00  0.00           O
ATOM    149 C    GLU    10      64.717  59.582  49.280  1.00  0.00           C
ATOM    150 O    GLU    10      65.086  59.791  50.426  1.00  0.00           O
ATOM    151 N    VAL    11      65.569  59.307  48.320  1.00  0.00           N
ATOM    152 H    VAL    11      65.229  59.408  47.374  1.00  0.00           H
ATOM    153  CA  VAL    11      66.909  58.975  48.550  1.00  0.00           C
ATOM    154  HA  VAL    11      66.842  58.301  49.403  1.00  0.00           H
ATOM    155  CB  VAL    11      67.515  58.264  47.371  1.00  0.00           C
ATOM    156  HB  VAL    11      67.862  59.015  46.662  1.00  0.00           H
ATOM    157  CG1 VAL    11      68.788  57.433  47.784  1.00  0.00           C
ATOM    158 1HG1 VAL    11      68.574  56.674  48.537  1.00  0.00           H
ATOM    159 2HG1 VAL    11      69.218  56.855  46.966  1.00  0.00           H
ATOM    160 3HG1 VAL    11      69.577  58.094  48.143  1.00  0.00           H
ATOM    161  CG2 VAL    11      66.579  57.220  46.675  1.00  0.00           C
ATOM    162 1HG2 VAL    11      67.236  56.630  46.035  1.00  0.00           H
ATOM    163 2HG2 VAL    11      66.107  56.560  47.402  1.00  0.00           H
ATOM    164 3HG2 VAL    11      65.861  57.743  46.043  1.00  0.00           H
ATOM    165 C    VAL    11      67.773  60.098  48.985  1.00  0.00           C
ATOM    166 O    VAL    11      67.536  61.255  48.614  1.00  0.00           O
ATOM    167 N    GLU    12      68.792  59.879  49.787  1.00  0.00           N
ATOM    168 H    GLU    12      68.877  58.939  50.147  1.00  0.00           H
ATOM    169  CA  GLU    12      70.003  60.728  49.836  1.00  0.00           C
ATOM    170  HA  GLU    12      70.319  61.110  48.865  1.00  0.00           H
ATOM    171  CB  GLU    12      69.775  61.923  50.726  1.00  0.00           C
ATOM    172  HB2 GLU    12      68.741  61.970  51.067  1.00  0.00           H
ATOM    173  HB3 GLU    12      70.346  61.774  51.643  1.00  0.00           H
ATOM    174  CG  GLU    12      70.303  63.203  50.211  1.00  0.00           C
ATOM    175  HG2 GLU    12      70.788  63.771  51.005  1.00  0.00           H
ATOM    176  HG3 GLU    12      71.037  62.969  49.439  1.00  0.00           H
ATOM    177  CD  GLU    12      69.270  64.055  49.521  1.00  0.00           C
ATOM    178  OE1 GLU    12      68.081  64.087  49.856  1.00  0.00           O
ATOM    179  OE2 GLU    12      69.703  64.716  48.551  1.00  0.00           O
ATOM    180 C    GLU    12      71.161  59.951  50.358  1.00  0.00           C
ATOM    181 O    GLU    12      71.039  58.825  50.899  1.00  0.00           O
ATOM    182 N    THR    13      72.302  60.675  50.379  1.00  0.00           N
ATOM    183 H    THR    13      72.413  61.537  49.864  1.00  0.00           H
ATOM    184  CA  THR    13      73.494  60.477  51.224  1.00  0.00           C
ATOM    185  HA  THR    13      73.289  59.859  52.098  1.00  0.00           H
ATOM    186  CB  THR    13      74.721  59.831  50.487  1.00  0.00           C
ATOM    187  HB  THR    13      75.630  59.978  51.071  1.00  0.00           H
ATOM    188  CG2 THR    13      74.599  58.301  50.444  1.00  0.00           C
ATOM    189 1HG2 THR    13      73.545  58.025  50.470  1.00  0.00           H
ATOM    190 2HG2 THR    13      75.142  57.765  49.665  1.00  0.00           H
ATOM    191 3HG2 THR    13      75.152  57.934  51.309  1.00  0.00           H
ATOM    192  OG1 THR    13      74.976  60.403  49.264  1.00  0.00           O
ATOM    193  HG1 THR    13      74.153  60.185  48.820  1.00  0.00           H
ATOM    194 C    THR    13      73.854  61.907  51.658  1.00  0.00           C
ATOM    195 O    THR    13      73.980  62.931  50.899  1.00  0.00           O
ATOM    196 N    PHE    14      74.128  62.084  52.959  1.00  0.00           N
ATOM    197 H    PHE    14      74.060  61.290  53.580  1.00  0.00           H
ATOM    198  CA  PHE    14      74.368  63.369  53.542  1.00  0.00           C
ATOM    199  HA  PHE    14      75.018  63.926  52.868  1.00  0.00           H
ATOM    200  CB  PHE    14      73.100  64.053  53.856  1.00  0.00           C
ATOM    201  HB2 PHE    14      72.470  64.017  52.967  1.00  0.00           H
ATOM    202  HB3 PHE    14      72.633  63.485  54.660  1.00  0.00           H
ATOM    203  CG  PHE    14      73.284  65.531  54.117  1.00  0.00           C
ATOM    204  CD1 PHE    14      73.321  66.007  55.467  1.00  0.00           C
ATOM    205  HD1 PHE    14      73.242  65.274  56.257  1.00  0.00           H
ATOM    206  CE1 PHE    14      73.560  67.332  55.786  1.00  0.00           C
ATOM    207  HE1 PHE    14      73.620  67.587  56.834  1.00  0.00           H
ATOM    208  CZ  PHE    14      73.866  68.239  54.763  1.00  0.00           C
ATOM    209  HZ  PHE    14      74.249  69.226  54.976  1.00  0.00           H
ATOM    210  CE2 PHE    14      73.672  67.858  53.405  1.00  0.00           C
ATOM    211  HE2 PHE    14      73.863  68.519  52.572  1.00  0.00           H
ATOM    212  CD2 PHE    14      73.491  66.506  53.059  1.00  0.00           C
ATOM    213  HD2 PHE    14      73.438  66.155  52.039  1.00  0.00           H
ATOM    214 C    PHE    14      75.208  63.282  54.827  1.00  0.00           C
ATOM    215 O    PHE    14      75.225  62.263  55.532  1.00  0.00           O
ATOM    216 N    ALA    15      75.913  64.382  55.070  1.00  0.00           N
ATOM    217 H    ALA    15      75.867  65.154  54.421  1.00  0.00           H
ATOM    218  CA  ALA    15      76.718  64.626  56.252  1.00  0.00           C
ATOM    219  HA  ALA    15      76.183  64.208  57.104  1.00  0.00           H
ATOM    220  CB  ALA    15      77.988  63.865  56.066  1.00  0.00           C
ATOM    221  HB1 ALA    15      78.477  63.573  56.996  1.00  0.00           H
ATOM    222  HB2 ALA    15      77.832  63.023  55.392  1.00  0.00           H
ATOM    223  HB3 ALA    15      78.731  64.396  55.471  1.00  0.00           H
ATOM    224 C    ALA    15      77.082  66.076  56.560  1.00  0.00           C
ATOM    225 O    ALA    15      77.540  66.899  55.724  1.00  0.00           O
ATOM    226 N    PHE    16      77.048  66.384  57.851  1.00  0.00           N
ATOM    227 H    PHE    16      76.823  65.617  58.469  1.00  0.00           H
ATOM    228  CA  PHE    16      77.248  67.683  58.514  1.00  0.00           C
ATOM    229  HA  PHE    16      76.933  67.520  59.544  1.00  0.00           H
ATOM    230  CB  PHE    16      78.789  67.903  58.373  1.00  0.00           C
ATOM    231  HB2 PHE    16      79.416  67.086  58.729  1.00  0.00           H
ATOM    232  HB3 PHE    16      79.086  67.934  57.325  1.00  0.00           H
ATOM    233  CG  PHE    16      79.261  69.227  58.975  1.00  0.00           C
ATOM    234  CD1 PHE    16      79.316  69.393  60.411  1.00  0.00           C
ATOM    235  HD1 PHE    16      79.195  68.560  61.088  1.00  0.00           H
ATOM    236  CE1 PHE    16      79.532  70.649  60.967  1.00  0.00           C
ATOM    237  HE1 PHE    16      79.621  70.741  62.039  1.00  0.00           H
ATOM    238  CZ  PHE    16      79.680  71.750  60.109  1.00  0.00           C
ATOM    239  HZ  PHE    16      79.842  72.748  60.490  1.00  0.00           H
ATOM    240  CE2 PHE    16      79.666  71.639  58.717  1.00  0.00           C
ATOM    241  HE2 PHE    16      79.777  72.510  58.088  1.00  0.00           H
ATOM    242  CD2 PHE    16      79.417  70.353  58.176  1.00  0.00           C
ATOM    243  HD2 PHE    16      79.350  70.261  57.102  1.00  0.00           H
ATOM    244 C    PHE    16      76.514  68.929  58.023  1.00  0.00           C
ATOM    245 O    PHE    16      76.855  69.450  56.951  1.00  0.00           O
ATOM    246 N    GLN    17      75.689  69.573  58.813  1.00  0.00           N
ATOM    247 H    GLN    17      75.613  69.052  59.674  1.00  0.00           H
ATOM    248  CA  GLN    17      75.269  70.985  58.781  1.00  0.00           C
ATOM    249  HA  GLN    17      75.966  71.600  58.211  1.00  0.00           H
ATOM    250  CB  GLN    17      74.000  71.125  57.973  1.00  0.00           C
ATOM    251  HB2 GLN    17      74.403  71.087  56.960  1.00  0.00           H
ATOM    252  HB3 GLN    17      73.321  70.292  58.155  1.00  0.00           H
ATOM    253  CG  GLN    17      73.117  72.419  58.090  1.00  0.00           C
ATOM    254  HG2 GLN    17      72.411  72.533  57.268  1.00  0.00           H
ATOM    255  HG3 GLN    17      72.573  72.390  59.035  1.00  0.00           H
ATOM    256  CD  GLN    17      73.960  73.611  58.031  1.00  0.00           C
ATOM    257  OE1 GLN    17      74.442  74.240  59.020  1.00  0.00           O
ATOM    258  NE2 GLN    17      74.310  74.051  56.826  1.00  0.00           N
ATOM    259 1HE2 GLN    17      75.088  74.695  56.801  1.00  0.00           H
ATOM    260 2HE2 GLN    17      74.073  73.561  55.975  1.00  0.00           H
ATOM    261 C    GLN    17      75.127  71.438  60.272  1.00  0.00           C
ATOM    262 O    GLN    17      74.025  71.439  60.768  1.00  0.00           O
ATOM    263 N    ALA    18      76.230  71.846  60.925  1.00  0.00           N
ATOM    264 H    ALA    18      77.000  72.077  60.314  1.00  0.00           H
ATOM    265  CA  ALA    18      76.112  72.424  62.284  1.00  0.00           C
ATOM    266  HA  ALA    18      75.255  71.933  62.745  1.00  0.00           H
ATOM    267  CB  ALA    18      77.374  72.180  63.197  1.00  0.00           C
ATOM    268  HB1 ALA    18      78.304  72.654  62.885  1.00  0.00           H
ATOM    269  HB2 ALA    18      77.170  72.729  64.116  1.00  0.00           H
ATOM    270  HB3 ALA    18      77.503  71.107  63.338  1.00  0.00           H
ATOM    271 C    ALA    18      75.751  73.926  62.177  1.00  0.00           C
ATOM    272 O    ALA    18      76.518  74.758  61.782  1.00  0.00           O
ATOM    273 N    GLU    19      74.584  74.331  62.674  1.00  0.00           N
ATOM    274 H    GLU    19      73.918  73.643  62.997  1.00  0.00           H
ATOM    275  CA  GLU    19      74.146  75.732  62.701  1.00  0.00           C
ATOM    276  HA  GLU    19      74.078  76.245  61.742  1.00  0.00           H
ATOM    277  CB  GLU    19      72.826  75.762  63.386  1.00  0.00           C
ATOM    278  HB2 GLU    19      72.908  75.086  64.238  1.00  0.00           H
ATOM    279  HB3 GLU    19      72.570  76.731  63.813  1.00  0.00           H
ATOM    280  CG  GLU    19      71.630  75.307  62.603  1.00  0.00           C
ATOM    281  HG2 GLU    19      71.550  75.704  61.591  1.00  0.00           H
ATOM    282  HG3 GLU    19      71.914  74.281  62.368  1.00  0.00           H
ATOM    283  CD  GLU    19      70.382  75.347  63.444  1.00  0.00           C
ATOM    284  OE1 GLU    19      70.372  74.661  64.448  1.00  0.00           O
ATOM    285  OE2 GLU    19      69.426  76.102  63.030  1.00  0.00           O
ATOM    286 C    GLU    19      75.024  76.679  63.475  1.00  0.00           C
ATOM    287 O    GLU    19      75.313  76.462  64.664  1.00  0.00           O
ATOM    288 N    ILE    20      75.482  77.807  62.838  1.00  0.00           N
ATOM    289 H    ILE    20      75.181  77.976  61.889  1.00  0.00           H
ATOM    290  CA  ILE    20      76.499  78.659  63.485  1.00  0.00           C
ATOM    291  HA  ILE    20      77.280  77.925  63.681  1.00  0.00           H
ATOM    292  CB  ILE    20      76.906  79.681  62.436  1.00  0.00           C
ATOM    293  HB  ILE    20      76.046  80.334  62.287  1.00  0.00           H
ATOM    294  CG2 ILE    20      78.113  80.499  62.934  1.00  0.00           C
ATOM    295 1HG2 ILE    20      78.883  79.837  63.331  1.00  0.00           H
ATOM    296 2HG2 ILE    20      78.587  80.919  62.047  1.00  0.00           H
ATOM    297 3HG2 ILE    20      77.830  81.231  63.690  1.00  0.00           H
ATOM    298  CG1 ILE    20      77.375  79.036  61.044  1.00  0.00           C
ATOM    299 2HG1 ILE    20      76.496  78.667  60.515  1.00  0.00           H
ATOM    300 3HG1 ILE    20      77.928  79.772  60.459  1.00  0.00           H
ATOM    301  CD1 ILE    20      78.287  77.813  61.188  1.00  0.00           C
ATOM    302 1HD1 ILE    20      79.291  78.124  61.475  1.00  0.00           H
ATOM    303 2HD1 ILE    20      77.941  77.155  61.985  1.00  0.00           H
ATOM    304 3HD1 ILE    20      78.237  77.323  60.216  1.00  0.00           H
ATOM    305 C    ILE    20      76.098  79.377  64.785  1.00  0.00           C
ATOM    306 O    ILE    20      76.828  79.433  65.766  1.00  0.00           O
ATOM    307 N    ALA    21      74.815  79.605  64.929  1.00  0.00           N
ATOM    308 H    ALA    21      74.236  79.514  64.106  1.00  0.00           H
ATOM    309  CA  ALA    21      74.234  80.108  66.199  1.00  0.00           C
ATOM    310  HA  ALA    21      74.647  81.065  66.520  1.00  0.00           H
ATOM    311  CB  ALA    21      72.810  80.423  65.890  1.00  0.00           C
ATOM    312  HB1 ALA    21      72.324  79.677  65.261  1.00  0.00           H
ATOM    313  HB2 ALA    21      72.281  80.662  66.813  1.00  0.00           H
ATOM    314  HB3 ALA    21      72.758  81.385  65.380  1.00  0.00           H
ATOM    315 C    ALA    21      74.391  79.048  67.336  1.00  0.00           C
ATOM    316 O    ALA    21      74.829  79.410  68.460  1.00  0.00           O
ATOM    317 N    GLN    22      74.139  77.752  67.035  1.00  0.00           N
ATOM    318 H    GLN    22      73.956  77.522  66.069  1.00  0.00           H
ATOM    319  CA  GLN    22      74.381  76.648  67.856  1.00  0.00           C
ATOM    320  HA  GLN    22      74.183  76.914  68.894  1.00  0.00           H
ATOM    321  CB  GLN    22      73.440  75.522  67.430  1.00  0.00           C
ATOM    322  HB2 GLN    22      73.608  75.315  66.373  1.00  0.00           H
ATOM    323  HB3 GLN    22      73.743  74.703  68.083  1.00  0.00           H
ATOM    324  CG  GLN    22      71.951  75.748  67.727  1.00  0.00           C
ATOM    325  HG2 GLN    22      71.390  74.884  67.370  1.00  0.00           H
ATOM    326  HG3 GLN    22      71.944  75.680  68.815  1.00  0.00           H
ATOM    327  CD  GLN    22      71.190  76.953  67.212  1.00  0.00           C
ATOM    328  OE1 GLN    22      71.241  78.023  67.750  1.00  0.00           O
ATOM    329  NE2 GLN    22      70.428  76.860  66.150  1.00  0.00           N
ATOM    330 1HE2 GLN    22      69.862  77.676  65.970  1.00  0.00           H
ATOM    331 2HE2 GLN    22      70.412  76.036  65.565  1.00  0.00           H
ATOM    332 C    GLN    22      75.888  76.392  68.056  1.00  0.00           C
ATOM    333 O    GLN    22      76.291  76.169  69.244  1.00  0.00           O
ATOM    334 N    LEU    23      76.847  76.480  67.079  1.00  0.00           N
ATOM    335 H    LEU    23      76.594  76.599  66.108  1.00  0.00           H
ATOM    336  CA  LEU    23      78.284  76.400  67.487  1.00  0.00           C
ATOM    337  HA  LEU    23      78.373  75.468  68.044  1.00  0.00           H
ATOM    338  CB  LEU    23      79.168  76.376  66.246  1.00  0.00           C
ATOM    339  HB2 LEU    23      78.931  77.314  65.745  1.00  0.00           H
ATOM    340  HB3 LEU    23      80.234  76.367  66.473  1.00  0.00           H
ATOM    341  CG  LEU    23      78.938  75.232  65.322  1.00  0.00           C
ATOM    342  HG  LEU    23      77.873  75.068  65.158  1.00  0.00           H
ATOM    343  CD1 LEU    23      79.610  75.378  63.944  1.00  0.00           C
ATOM    344 1HD1 LEU    23      80.667  75.606  64.079  1.00  0.00           H
ATOM    345 2HD1 LEU    23      79.496  74.453  63.379  1.00  0.00           H
ATOM    346 3HD1 LEU    23      79.143  76.288  63.566  1.00  0.00           H
ATOM    347  CD2 LEU    23      79.486  73.891  65.798  1.00  0.00           C
ATOM    348 1HD2 LEU    23      80.574  73.834  65.765  1.00  0.00           H
ATOM    349 2HD2 LEU    23      79.170  73.705  66.824  1.00  0.00           H
ATOM    350 3HD2 LEU    23      79.156  73.076  65.154  1.00  0.00           H
ATOM    351 C    LEU    23      78.801  77.463  68.474  1.00  0.00           C
ATOM    352 O    LEU    23      79.499  77.121  69.465  1.00  0.00           O
ATOM    353 N    MET    24      78.291  78.734  68.358  1.00  0.00           N
ATOM    354 H    MET    24      77.852  79.000  67.488  1.00  0.00           H
ATOM    355  CA  MET    24      78.702  79.713  69.374  1.00  0.00           C
ATOM    356  HA  MET    24      79.777  79.666  69.548  1.00  0.00           H
ATOM    357  CB  MET    24      78.367  81.144  68.939  1.00  0.00           C
ATOM    358  HB2 MET    24      77.286  81.228  68.834  1.00  0.00           H
ATOM    359  HB3 MET    24      78.717  81.819  69.719  1.00  0.00           H
ATOM    360  CG  MET    24      79.085  81.700  67.726  1.00  0.00           C
ATOM    361  HG2 MET    24      78.623  81.169  66.893  1.00  0.00           H
ATOM    362  HG3 MET    24      78.893  82.766  67.600  1.00  0.00           H
ATOM    363  SD  MET    24      80.946  81.478  67.751  1.00  0.00           S
ATOM    364  CE  MET    24      81.355  82.479  69.240  1.00  0.00           C
ATOM    365  HE1 MET    24      81.047  81.943  70.137  1.00  0.00           H
ATOM    366  HE2 MET    24      82.445  82.473  69.228  1.00  0.00           H
ATOM    367  HE3 MET    24      80.954  83.490  69.161  1.00  0.00           H
ATOM    368 C    MET    24      78.048  79.385  70.745  1.00  0.00           C
ATOM    369 O    MET    24      78.608  79.587  71.811  1.00  0.00           O
ATOM    370 N    SER    25      76.828  78.853  70.797  1.00  0.00           N
ATOM    371 H    SER    25      76.345  78.838  69.910  1.00  0.00           H
ATOM    372  CA  SER    25      76.242  78.254  72.003  1.00  0.00           C
ATOM    373  HA  SER    25      76.164  79.050  72.744  1.00  0.00           H
ATOM    374  CB  SER    25      74.863  77.690  71.678  1.00  0.00           C
ATOM    375  HB2 SER    25      74.821  77.501  70.605  1.00  0.00           H
ATOM    376  HB3 SER    25      74.798  76.779  72.272  1.00  0.00           H
ATOM    377  OG  SER    25      73.878  78.550  72.085  1.00  0.00           O
ATOM    378  HG  SER    25      73.297  78.142  72.730  1.00  0.00           H
ATOM    379 C    SER    25      77.158  77.114  72.520  1.00  0.00           C
ATOM    380 O    SER    25      77.300  77.050  73.743  1.00  0.00           O
ATOM    381 N    LEU    26      77.759  76.241  71.716  1.00  0.00           N
ATOM    382 H    LEU    26      77.614  76.354  70.723  1.00  0.00           H
ATOM    383  CA  LEU    26      78.628  75.180  72.192  1.00  0.00           C
ATOM    384  HA  LEU    26      78.161  74.435  72.837  1.00  0.00           H
ATOM    385  CB  LEU    26      79.098  74.261  71.043  1.00  0.00           C
ATOM    386  HB2 LEU    26      78.143  73.954  70.615  1.00  0.00           H
ATOM    387  HB3 LEU    26      79.630  74.848  70.295  1.00  0.00           H
ATOM    388  CG  LEU    26      80.117  73.140  71.344  1.00  0.00           C
ATOM    389  HG  LEU    26      81.060  73.565  71.689  1.00  0.00           H
ATOM    390  CD1 LEU    26      79.647  72.188  72.441  1.00  0.00           C
ATOM    391 1HD1 LEU    26      80.328  71.349  72.585  1.00  0.00           H
ATOM    392 2HD1 LEU    26      79.549  72.669  73.415  1.00  0.00           H
ATOM    393 3HD1 LEU    26      78.693  71.770  72.118  1.00  0.00           H
ATOM    394  CD2 LEU    26      80.563  72.461  70.047  1.00  0.00           C
ATOM    395 1HD2 LEU    26      81.318  71.709  70.278  1.00  0.00           H
ATOM    396 2HD2 LEU    26      79.724  71.851  69.715  1.00  0.00           H
ATOM    397 3HD2 LEU    26      80.911  73.134  69.264  1.00  0.00           H
ATOM    398 C    LEU    26      79.883  75.681  72.951  1.00  0.00           C
ATOM    399 O    LEU    26      80.169  75.175  73.989  1.00  0.00           O
ATOM    400 N    ILE    27      80.523  76.767  72.439  1.00  0.00           N
ATOM    401 H    ILE    27      80.223  77.129  71.545  1.00  0.00           H
ATOM    402  CA  ILE    27      81.791  77.263  73.020  1.00  0.00           C
ATOM    403  HA  ILE    27      82.455  76.402  73.102  1.00  0.00           H
ATOM    404  CB  ILE    27      82.568  78.221  72.166  1.00  0.00           C
ATOM    405  HB  ILE    27      81.966  79.128  72.221  1.00  0.00           H
ATOM    406  CG2 ILE    27      83.971  78.504  72.792  1.00  0.00           C
ATOM    407 1HG2 ILE    27      84.605  77.631  72.632  1.00  0.00           H
ATOM    408 2HG2 ILE    27      84.521  79.241  72.206  1.00  0.00           H
ATOM    409 3HG2 ILE    27      83.889  78.814  73.833  1.00  0.00           H
ATOM    410  CG1 ILE    27      82.811  77.792  70.682  1.00  0.00           C
ATOM    411 2HG1 ILE    27      83.726  77.200  70.714  1.00  0.00           H
ATOM    412 3HG1 ILE    27      82.073  77.064  70.345  1.00  0.00           H
ATOM    413  CD1 ILE    27      83.064  78.981  69.719  1.00  0.00           C
ATOM    414 1HD1 ILE    27      82.146  79.565  69.785  1.00  0.00           H
ATOM    415 2HD1 ILE    27      83.993  79.355  70.150  1.00  0.00           H
ATOM    416 3HD1 ILE    27      83.126  78.511  68.737  1.00  0.00           H
ATOM    417 C    ILE    27      81.519  77.763  74.444  1.00  0.00           C
ATOM    418 O    ILE    27      82.224  77.406  75.348  1.00  0.00           O
ATOM    419 N    ILE    28      80.469  78.579  74.662  1.00  0.00           N
ATOM    420 H    ILE    28      79.836  78.778  73.901  1.00  0.00           H
ATOM    421  CA  ILE    28      80.140  79.008  76.041  1.00  0.00           C
ATOM    422  HA  ILE    28      81.109  79.259  76.471  1.00  0.00           H
ATOM    423  CB  ILE    28      79.288  80.331  76.017  1.00  0.00           C
ATOM    424  HB  ILE    28      79.067  80.674  77.028  1.00  0.00           H
ATOM    425  CG2 ILE    28      80.199  81.445  75.532  1.00  0.00           C
ATOM    426 1HG2 ILE    28      80.541  81.297  74.507  1.00  0.00           H
ATOM    427 2HG2 ILE    28      79.586  82.346  75.563  1.00  0.00           H
ATOM    428 3HG2 ILE    28      81.078  81.523  76.172  1.00  0.00           H
ATOM    429  CG1 ILE    28      77.934  80.380  75.274  1.00  0.00           C
ATOM    430 2HG1 ILE    28      77.608  81.416  75.172  1.00  0.00           H
ATOM    431 3HG1 ILE    28      78.170  79.970  74.292  1.00  0.00           H
ATOM    432  CD1 ILE    28      76.734  79.644  75.926  1.00  0.00           C
ATOM    433 1HD1 ILE    28      76.549  80.141  76.879  1.00  0.00           H
ATOM    434 2HD1 ILE    28      75.913  79.667  75.210  1.00  0.00           H
ATOM    435 3HD1 ILE    28      76.950  78.606  76.180  1.00  0.00           H
ATOM    436 C    ILE    28      79.622  77.930  77.007  1.00  0.00           C
ATOM    437 O    ILE    28      79.680  78.114  78.262  1.00  0.00           O
ATOM    438 N    ASN    29      79.026  76.831  76.555  1.00  0.00           N
ATOM    439 H    ASN    29      78.823  76.769  75.567  1.00  0.00           H
ATOM    440  CA  ASN    29      78.703  75.687  77.348  1.00  0.00           C
ATOM    441  HA  ASN    29      78.264  75.917  78.318  1.00  0.00           H
ATOM    442  CB  ASN    29      77.697  74.916  76.464  1.00  0.00           C
ATOM    443  HB2 ASN    29      76.949  75.605  76.072  1.00  0.00           H
ATOM    444  HB3 ASN    29      78.121  74.509  75.545  1.00  0.00           H
ATOM    445  CG  ASN    29      77.014  73.874  77.248  1.00  0.00           C
ATOM    446  OD1 ASN    29      75.875  74.012  77.644  1.00  0.00           O
ATOM    447  ND2 ASN    29      77.658  72.729  77.348  1.00  0.00           N
ATOM    448 1HD2 ASN    29      77.106  72.020  77.809  1.00  0.00           H
ATOM    449 2HD2 ASN    29      78.526  72.595  76.850  1.00  0.00           H
ATOM    450 C    ASN    29      79.979  74.864  77.627  1.00  0.00           C
ATOM    451 O    ASN    29      80.165  74.358  78.741  1.00  0.00           O
ATOM    452 N    THR    30      81.026  74.991  76.751  1.00  0.00           N
ATOM    453 H    THR    30      80.837  75.565  75.942  1.00  0.00           H
ATOM    454  CA  THR    30      82.302  74.379  76.811  1.00  0.00           C
ATOM    455  HA  THR    30      82.243  73.592  77.563  1.00  0.00           H
ATOM    456  CB  THR    30      82.757  73.711  75.505  1.00  0.00           C
ATOM    457  HB  THR    30      82.987  74.513  74.803  1.00  0.00           H
ATOM    458  CG2 THR    30      83.928  72.755  75.618  1.00  0.00           C
ATOM    459 1HG2 THR    30      84.803  73.213  76.079  1.00  0.00           H
ATOM    460 2HG2 THR    30      83.767  71.862  76.222  1.00  0.00           H
ATOM    461 3HG2 THR    30      84.167  72.577  74.569  1.00  0.00           H
ATOM    462  OG1 THR    30      81.646  72.946  75.157  1.00  0.00           O
ATOM    463  HG1 THR    30      81.193  73.574  74.590  1.00  0.00           H
ATOM    464 C    THR    30      83.323  75.276  77.491  1.00  0.00           C
ATOM    465 O    THR    30      84.456  75.538  77.036  1.00  0.00           O
ATOM    466 N    PHE    31      82.970  75.843  78.624  1.00  0.00           N
ATOM    467 H    PHE    31      81.999  75.779  78.895  1.00  0.00           H
ATOM    468  CA  PHE    31      83.877  76.408  79.662  1.00  0.00           C
ATOM    469  HA  PHE    31      84.661  76.968  79.151  1.00  0.00           H
ATOM    470  CB  PHE    31      83.113  77.354  80.574  1.00  0.00           C
ATOM    471  HB2 PHE    31      83.815  77.958  81.150  1.00  0.00           H
ATOM    472  HB3 PHE    31      82.562  78.008  79.898  1.00  0.00           H
ATOM    473  CG  PHE    31      82.308  76.688  81.681  1.00  0.00           C
ATOM    474  CD1 PHE    31      82.921  76.476  82.920  1.00  0.00           C
ATOM    475  HD1 PHE    31      83.918  76.882  83.016  1.00  0.00           H
ATOM    476  CE1 PHE    31      82.202  75.906  83.975  1.00  0.00           C
ATOM    477  HE1 PHE    31      82.610  75.650  84.942  1.00  0.00           H
ATOM    478  CZ  PHE    31      80.937  75.440  83.725  1.00  0.00           C
ATOM    479  HZ  PHE    31      80.369  74.822  84.405  1.00  0.00           H
ATOM    480  CE2 PHE    31      80.364  75.570  82.392  1.00  0.00           C
ATOM    481  HE2 PHE    31      79.384  75.164  82.189  1.00  0.00           H
ATOM    482  CD2 PHE    31      81.020  76.228  81.384  1.00  0.00           C
ATOM    483  HD2 PHE    31      80.518  76.279  80.430  1.00  0.00           H
ATOM    484 C    PHE    31      84.661  75.347  80.522  1.00  0.00           C
ATOM    485 O    PHE    31      85.520  75.818  81.294  1.00  0.00           O
ATOM    486 N    TYR    32      84.449  73.994  80.482  1.00  0.00           N
ATOM    487 H    TYR    32      83.837  73.470  79.872  1.00  0.00           H
ATOM    488  CA  TYR    32      85.191  72.948  81.219  1.00  0.00           C
ATOM    489  HA  TYR    32      84.787  71.947  81.068  1.00  0.00           H
ATOM    490  CB  TYR    32      86.696  72.928  80.928  1.00  0.00           C
ATOM    491  HB2 TYR    32      86.844  71.974  80.421  1.00  0.00           H
ATOM    492  HB3 TYR    32      86.861  73.661  80.138  1.00  0.00           H
ATOM    493  CG  TYR    32      87.714  73.076  82.007  1.00  0.00           C
ATOM    494  CD1 TYR    32      88.189  71.966  82.714  1.00  0.00           C
ATOM    495  HD1 TYR    32      87.708  71.015  82.538  1.00  0.00           H
ATOM    496  CE1 TYR    32      89.266  72.096  83.625  1.00  0.00           C
ATOM    497  HE1 TYR    32      89.588  71.279  84.255  1.00  0.00           H
ATOM    498  CZ  TYR    32      89.779  73.372  83.920  1.00  0.00           C
ATOM    499  OH  TYR    32      90.693  73.573  84.868  1.00  0.00           O
ATOM    500  HH  TYR    32      90.910  72.723  85.258  1.00  0.00           H
ATOM    501  CE2 TYR    32      89.222  74.496  83.280  1.00  0.00           C
ATOM    502  HE2 TYR    32      89.649  75.469  83.477  1.00  0.00           H
ATOM    503  CD2 TYR    32      88.248  74.343  82.322  1.00  0.00           C
ATOM    504  HD2 TYR    32      87.840  75.214  81.831  1.00  0.00           H
ATOM    505 C    TYR    32      85.019  72.959  82.799  1.00  0.00           C
ATOM    506 O    TYR    32      84.655  71.864  83.330  1.00  0.00           O
ATOM    507 N    SER    33      85.367  74.041  83.480  1.00  0.00           N
ATOM    508 H    SER    33      85.725  74.797  82.915  1.00  0.00           H
ATOM    509  CA  SER    33      85.418  74.202  84.935  1.00  0.00           C
ATOM    510  HA  SER    33      84.487  73.839  85.370  1.00  0.00           H
ATOM    511  CB  SER    33      86.551  73.430  85.474  1.00  0.00           C
ATOM    512  HB2 SER    33      86.431  72.415  85.097  1.00  0.00           H
ATOM    513  HB3 SER    33      87.524  73.760  85.111  1.00  0.00           H
ATOM    514  OG  SER    33      86.687  73.355  86.830  1.00  0.00           O
ATOM    515  HG  SER    33      87.442  72.783  86.985  1.00  0.00           H
ATOM    516 C    SER    33      85.632  75.720  85.310  1.00  0.00           C
ATOM    517 O    SER    33      85.028  76.308  86.247  1.00  0.00           O
ATOM    518 N    ASN    34      86.460  76.430  84.580  1.00  0.00           N
ATOM    519 H    ASN    34      86.866  75.850  83.860  1.00  0.00           H
ATOM    520  CA  ASN    34      86.749  77.897  84.686  1.00  0.00           C
ATOM    521  HA  ASN    34      85.883  78.442  85.060  1.00  0.00           H
ATOM    522  CB  ASN    34      87.892  78.177  85.682  1.00  0.00           C
ATOM    523  HB2 ASN    34      88.690  77.460  85.487  1.00  0.00           H
ATOM    524  HB3 ASN    34      88.286  79.187  85.568  1.00  0.00           H
ATOM    525  CG  ASN    34      87.420  78.064  87.090  1.00  0.00           C
ATOM    526  OD1 ASN    34      86.476  78.652  87.516  1.00  0.00           O
ATOM    527  ND2 ASN    34      88.032  77.251  87.921  1.00  0.00           N
ATOM    528 1HD2 ASN    34      87.604  77.205  88.835  1.00  0.00           H
ATOM    529 2HD2 ASN    34      88.719  76.530  87.755  1.00  0.00           H
ATOM    530 C    ASN    34      87.184  78.503  83.315  1.00  0.00           C
ATOM    531 O    ASN    34      87.947  77.933  82.581  1.00  0.00           O
ATOM    532 N    LYS    35      86.884  79.779  83.105  1.00  0.00           N
ATOM    533 H    LYS    35      86.408  80.319  83.813  1.00  0.00           H
ATOM    534  CA  LYS    35      87.238  80.565  81.957  1.00  0.00           C
ATOM    535  HA  LYS    35      86.843  80.090  81.059  1.00  0.00           H
ATOM    536  CB  LYS    35      86.469  81.917  82.020  1.00  0.00           C
ATOM    537  HB2 LYS    35      86.490  82.428  82.982  1.00  0.00           H
ATOM    538  HB3 LYS    35      86.975  82.532  81.275  1.00  0.00           H
ATOM    539  CG  LYS    35      85.006  81.737  81.646  1.00  0.00           C
ATOM    540  HG2 LYS    35      84.843  81.580  80.580  1.00  0.00           H
ATOM    541  HG3 LYS    35      84.518  80.912  82.166  1.00  0.00           H
ATOM    542  CD  LYS    35      84.209  82.998  82.026  1.00  0.00           C
ATOM    543  HD2 LYS    35      84.424  83.158  83.082  1.00  0.00           H
ATOM    544  HD3 LYS    35      84.474  83.835  81.381  1.00  0.00           H
ATOM    545  CE  LYS    35      82.747  82.672  81.896  1.00  0.00           C
ATOM    546  HE2 LYS    35      82.581  82.241  80.909  1.00  0.00           H
ATOM    547  HE3 LYS    35      82.632  81.797  82.535  1.00  0.00           H
ATOM    548  NZ  LYS    35      81.809  83.794  82.205  1.00  0.00           N
ATOM    549  HZ1 LYS    35      82.109  84.072  83.128  1.00  0.00           H
ATOM    550  HZ2 LYS    35      82.004  84.606  81.637  1.00  0.00           H
ATOM    551  HZ3 LYS    35      80.869  83.431  82.280  1.00  0.00           H
ATOM    552 C    LYS    35      88.690  80.775  81.539  1.00  0.00           C
ATOM    553 O    LYS    35      89.003  80.826  80.363  1.00  0.00           O
ATOM    554 N    GLU    36      89.583  80.746  82.586  1.00  0.00           N
ATOM    555 H    GLU    36      89.156  80.500  83.467  1.00  0.00           H
ATOM    556  CA  GLU    36      91.012  80.604  82.320  1.00  0.00           C
ATOM    557  HA  GLU    36      91.295  81.499  81.766  1.00  0.00           H
ATOM    558  CB  GLU    36      91.794  80.446  83.693  1.00  0.00           C
ATOM    559  HB2 GLU    36      92.842  80.388  83.401  1.00  0.00           H
ATOM    560  HB3 GLU    36      91.581  81.258  84.389  1.00  0.00           H
ATOM    561  CG  GLU    36      91.400  79.120  84.325  1.00  0.00           C
ATOM    562  HG2 GLU    36      90.361  79.139  84.655  1.00  0.00           H
ATOM    563  HG3 GLU    36      91.632  78.306  83.638  1.00  0.00           H
ATOM    564  CD  GLU    36      92.250  78.751  85.514  1.00  0.00           C
ATOM    565  OE1 GLU    36      92.322  79.497  86.549  1.00  0.00           O
ATOM    566  OE2 GLU    36      92.925  77.715  85.523  1.00  0.00           O
ATOM    567 C    GLU    36      91.466  79.444  81.419  1.00  0.00           C
ATOM    568 O    GLU    36      92.542  79.518  80.782  1.00  0.00           O
ATOM    569 N    ILE    37      90.551  78.504  81.058  1.00  0.00           N
ATOM    570 H    ILE    37      89.654  78.510  81.522  1.00  0.00           H
ATOM    571  CA  ILE    37      90.835  77.629  79.836  1.00  0.00           C
ATOM    572  HA  ILE    37      91.797  77.184  80.093  1.00  0.00           H
ATOM    573  CB  ILE    37      89.880  76.412  79.607  1.00  0.00           C
ATOM    574  HB  ILE    37      89.781  75.906  80.568  1.00  0.00           H
ATOM    575  CG2 ILE    37      88.489  76.641  79.011  1.00  0.00           C
ATOM    576 1HG2 ILE    37      87.889  77.302  79.637  1.00  0.00           H
ATOM    577 2HG2 ILE    37      88.517  76.975  77.974  1.00  0.00           H
ATOM    578 3HG2 ILE    37      87.831  75.780  78.900  1.00  0.00           H
ATOM    579  CG1 ILE    37      90.595  75.395  78.680  1.00  0.00           C
ATOM    580 2HG1 ILE    37      90.441  75.657  77.633  1.00  0.00           H
ATOM    581 3HG1 ILE    37      91.674  75.438  78.830  1.00  0.00           H
ATOM    582  CD1 ILE    37      90.067  73.956  78.810  1.00  0.00           C
ATOM    583 1HD1 ILE    37      90.830  73.330  78.348  1.00  0.00           H
ATOM    584 2HD1 ILE    37      90.027  73.705  79.870  1.00  0.00           H
ATOM    585 3HD1 ILE    37      89.054  73.820  78.431  1.00  0.00           H
ATOM    586 C    ILE    37      91.072  78.464  78.522  1.00  0.00           C
ATOM    587 O    ILE    37      91.728  77.995  77.619  1.00  0.00           O
ATOM    588 N    PHE    38      90.681  79.768  78.433  1.00  0.00           N
ATOM    589 H    PHE    38      90.107  80.200  79.143  1.00  0.00           H
ATOM    590  CA  PHE    38      90.979  80.563  77.193  1.00  0.00           C
ATOM    591  HA  PHE    38      90.764  79.925  76.336  1.00  0.00           H
ATOM    592  CB  PHE    38      90.128  81.839  77.167  1.00  0.00           C
ATOM    593  HB2 PHE    38      89.948  82.015  76.106  1.00  0.00           H
ATOM    594  HB3 PHE    38      89.128  81.630  77.546  1.00  0.00           H
ATOM    595  CG  PHE    38      90.748  83.124  77.885  1.00  0.00           C
ATOM    596  CD1 PHE    38      90.462  83.392  79.212  1.00  0.00           C
ATOM    597  HD1 PHE    38      89.616  82.914  79.683  1.00  0.00           H
ATOM    598  CE1 PHE    38      91.139  84.501  79.839  1.00  0.00           C
ATOM    599  HE1 PHE    38      90.904  84.820  80.844  1.00  0.00           H
ATOM    600  CZ  PHE    38      92.039  85.249  79.094  1.00  0.00           C
ATOM    601  HZ  PHE    38      92.556  86.092  79.527  1.00  0.00           H
ATOM    602  CE2 PHE    38      92.382  84.853  77.824  1.00  0.00           C
ATOM    603  HE2 PHE    38      93.174  85.402  77.336  1.00  0.00           H
ATOM    604  CD2 PHE    38      91.743  83.794  77.217  1.00  0.00           C
ATOM    605  HD2 PHE    38      91.914  83.527  76.184  1.00  0.00           H
ATOM    606 C    PHE    38      92.474  81.001  77.115  1.00  0.00           C
ATOM    607 O    PHE    38      93.032  81.098  75.982  1.00  0.00           O
ATOM    608 N    LEU    39      93.227  81.032  78.223  1.00  0.00           N
ATOM    609 H    LEU    39      92.639  80.824  79.017  1.00  0.00           H
ATOM    610  CA  LEU    39      94.594  81.463  78.380  1.00  0.00           C
ATOM    611  HA  LEU    39      94.912  82.029  77.505  1.00  0.00           H
ATOM    612  CB  LEU    39      94.824  82.484  79.548  1.00  0.00           C
ATOM    613  HB2 LEU    39      94.280  83.406  79.343  1.00  0.00           H
ATOM    614  HB3 LEU    39      94.242  82.131  80.400  1.00  0.00           H
ATOM    615  CG  LEU    39      96.279  82.639  79.947  1.00  0.00           C
ATOM    616  HG  LEU    39      96.647  81.643  80.193  1.00  0.00           H
ATOM    617  CD1 LEU    39      97.069  83.416  78.857  1.00  0.00           C
ATOM    618 1HD1 LEU    39      97.058  82.840  77.932  1.00  0.00           H
ATOM    619 2HD1 LEU    39      96.575  84.361  78.631  1.00  0.00           H
ATOM    620 3HD1 LEU    39      98.088  83.686  79.131  1.00  0.00           H
ATOM    621  CD2 LEU    39      96.122  83.458  81.227  1.00  0.00           C
ATOM    622 1HD2 LEU    39      95.401  83.076  81.949  1.00  0.00           H
ATOM    623 2HD2 LEU    39      97.126  83.572  81.636  1.00  0.00           H
ATOM    624 3HD2 LEU    39      95.714  84.455  81.061  1.00  0.00           H
ATOM    625 C    LEU    39      95.434  80.244  78.398  1.00  0.00           C
ATOM    626 O    LEU    39      96.383  80.188  77.570  1.00  0.00           O
ATOM    627 N    ARG    40      95.002  79.207  79.139  1.00  0.00           N
ATOM    628 H    ARG    40      94.215  79.411  79.738  1.00  0.00           H
ATOM    629  CA  ARG    40      95.499  77.781  79.099  1.00  0.00           C
ATOM    630  HA  ARG    40      96.541  77.795  79.417  1.00  0.00           H
ATOM    631  CB  ARG    40      94.656  76.835  79.997  1.00  0.00           C
ATOM    632  HB2 ARG    40      94.503  77.415  80.907  1.00  0.00           H
ATOM    633  HB3 ARG    40      93.781  76.606  79.389  1.00  0.00           H
ATOM    634  CG  ARG    40      95.296  75.499  80.354  1.00  0.00           C
ATOM    635  HG2 ARG    40      96.360  75.594  80.570  1.00  0.00           H
ATOM    636  HG3 ARG    40      94.768  75.219  81.265  1.00  0.00           H
ATOM    637  CD  ARG    40      94.991  74.367  79.370  1.00  0.00           C
ATOM    638  HD2 ARG    40      94.564  73.500  79.874  1.00  0.00           H
ATOM    639  HD3 ARG    40      94.240  74.682  78.644  1.00  0.00           H
ATOM    640  NE  ARG    40      96.199  73.900  78.597  1.00  0.00           N
ATOM    641  HE  ARG    40      96.422  74.495  77.812  1.00  0.00           H
ATOM    642  CZ  ARG    40      96.864  72.806  78.809  1.00  0.00           C
ATOM    643  NH1 ARG    40      96.727  71.996  79.795  1.00  0.00           N
ATOM    644 1HH1 ARG    40      96.147  72.175  80.601  1.00  0.00           H
ATOM    645 2HH1 ARG    40      97.394  71.248  79.921  1.00  0.00           H
ATOM    646  NH2 ARG    40      97.793  72.518  77.940  1.00  0.00           N
ATOM    647 1HH2 ARG    40      97.861  73.098  77.116  1.00  0.00           H
ATOM    648 2HH2 ARG    40      98.310  71.664  78.092  1.00  0.00           H
ATOM    649 C    ARG    40      95.614  77.236  77.695  1.00  0.00           C
ATOM    650 O    ARG    40      96.754  76.985  77.242  1.00  0.00           O
ATOM    651 N    GLU    41      94.565  77.361  76.865  1.00  0.00           N
ATOM    652 H    GLU    41      93.699  77.727  77.235  1.00  0.00           H
ATOM    653  CA  GLU    41      94.630  77.026  75.457  1.00  0.00           C
ATOM    654  HA  GLU    41      95.295  76.164  75.498  1.00  0.00           H
ATOM    655  CB  GLU    41      93.224  76.610  74.999  1.00  0.00           C
ATOM    656  HB2 GLU    41      92.549  77.453  75.143  1.00  0.00           H
ATOM    657  HB3 GLU    41      93.406  76.393  73.946  1.00  0.00           H
ATOM    658  CG  GLU    41      92.767  75.290  75.639  1.00  0.00           C
ATOM    659  HG2 GLU    41      92.727  75.469  76.713  1.00  0.00           H
ATOM    660  HG3 GLU    41      91.715  75.122  75.409  1.00  0.00           H
ATOM    661  CD  GLU    41      93.667  74.085  75.270  1.00  0.00           C
ATOM    662  OE1 GLU    41      93.477  73.517  74.185  1.00  0.00           O
ATOM    663  OE2 GLU    41      94.728  73.869  75.959  1.00  0.00           O
ATOM    664 C    GLU    41      95.237  78.080  74.409  1.00  0.00           C
ATOM    665 O    GLU    41      95.829  77.541  73.450  1.00  0.00           O
ATOM    666 N    LEU    42      95.184  79.372  74.651  1.00  0.00           N
ATOM    667 H    LEU    42      94.612  79.751  75.393  1.00  0.00           H
ATOM    668  CA  LEU    42      96.011  80.331  73.960  1.00  0.00           C
ATOM    669  HA  LEU    42      95.774  80.207  72.903  1.00  0.00           H
ATOM    670  CB  LEU    42      95.740  81.756  74.417  1.00  0.00           C
ATOM    671  HB2 LEU    42      95.637  81.631  75.495  1.00  0.00           H
ATOM    672  HB3 LEU    42      96.563  82.433  74.189  1.00  0.00           H
ATOM    673  CG  LEU    42      94.533  82.437  73.761  1.00  0.00           C
ATOM    674  HG  LEU    42      93.627  81.858  73.584  1.00  0.00           H
ATOM    675  CD1 LEU    42      94.087  83.726  74.493  1.00  0.00           C
ATOM    676 1HD1 LEU    42      94.813  84.499  74.241  1.00  0.00           H
ATOM    677 2HD1 LEU    42      93.071  83.949  74.168  1.00  0.00           H
ATOM    678 3HD1 LEU    42      94.042  83.573  75.571  1.00  0.00           H
ATOM    679  CD2 LEU    42      94.947  82.982  72.375  1.00  0.00           C
ATOM    680 1HD2 LEU    42      95.508  82.216  71.839  1.00  0.00           H
ATOM    681 2HD2 LEU    42      94.087  83.075  71.711  1.00  0.00           H
ATOM    682 3HD2 LEU    42      95.613  83.836  72.495  1.00  0.00           H
ATOM    683 C    LEU    42      97.517  80.063  74.208  1.00  0.00           C
ATOM    684 O    LEU    42      98.227  80.119  73.250  1.00  0.00           O
ATOM    685 N    ILE    43      97.920  79.506  75.325  1.00  0.00           N
ATOM    686 H    ILE    43      97.341  79.272  76.119  1.00  0.00           H
ATOM    687  CA  ILE    43      99.304  78.997  75.540  1.00  0.00           C
ATOM    688  HA  ILE    43      99.952  79.683  74.996  1.00  0.00           H
ATOM    689  CB  ILE    43      99.644  78.982  77.030  1.00  0.00           C
ATOM    690  HB  ILE    43      98.748  78.576  77.501  1.00  0.00           H
ATOM    691  CG2 ILE    43     100.796  78.057  77.444  1.00  0.00           C
ATOM    692 1HG2 ILE    43     101.239  78.244  78.422  1.00  0.00           H
ATOM    693 2HG2 ILE    43     100.576  77.003  77.273  1.00  0.00           H
ATOM    694 3HG2 ILE    43     101.649  78.191  76.779  1.00  0.00           H
ATOM    695  CG1 ILE    43      99.834  80.448  77.384  1.00  0.00           C
ATOM    696 2HG1 ILE    43     100.874  80.668  77.144  1.00  0.00           H
ATOM    697 3HG1 ILE    43      99.076  81.083  76.925  1.00  0.00           H
ATOM    698  CD1 ILE    43      99.592  80.722  78.811  1.00  0.00           C
ATOM    699 1HD1 ILE    43      98.612  80.321  79.068  1.00  0.00           H
ATOM    700 2HD1 ILE    43     100.334  80.190  79.407  1.00  0.00           H
ATOM    701 3HD1 ILE    43      99.819  81.783  78.915  1.00  0.00           H
ATOM    702 C    ILE    43      99.532  77.681  74.825  1.00  0.00           C
ATOM    703 O    ILE    43     100.637  77.565  74.312  1.00  0.00           O
ATOM    704 N    SER    44      98.566  76.753  74.663  1.00  0.00           N
ATOM    705 H    SER    44      97.635  76.894  75.029  1.00  0.00           H
ATOM    706  CA  SER    44      98.796  75.407  74.107  1.00  0.00           C
ATOM    707  HA  SER    44      99.769  75.044  74.440  1.00  0.00           H
ATOM    708  CB  SER    44      97.603  74.484  74.417  1.00  0.00           C
ATOM    709  HB2 SER    44      96.639  74.776  73.999  1.00  0.00           H
ATOM    710  HB3 SER    44      97.866  73.482  74.077  1.00  0.00           H
ATOM    711  OG  SER    44      97.383  74.330  75.793  1.00  0.00           O
ATOM    712  HG  SER    44      96.448  74.131  75.881  1.00  0.00           H
ATOM    713 C    SER    44      98.928  75.599  72.613  1.00  0.00           C
ATOM    714 O    SER    44      99.870  75.036  72.017  1.00  0.00           O
ATOM    715 N    ASN    45      98.165  76.508  71.983  1.00  0.00           N
ATOM    716 H    ASN    45      97.425  77.024  72.439  1.00  0.00           H
ATOM    717  CA  ASN    45      98.165  76.553  70.495  1.00  0.00           C
ATOM    718  HA  ASN    45      98.255  75.513  70.183  1.00  0.00           H
ATOM    719  CB  ASN    45      96.911  77.218  69.931  1.00  0.00           C
ATOM    720  HB2 ASN    45      96.640  78.119  70.481  1.00  0.00           H
ATOM    721  HB3 ASN    45      97.144  77.712  68.988  1.00  0.00           H
ATOM    722  CG  ASN    45      95.746  76.300  69.591  1.00  0.00           C
ATOM    723  OD1 ASN    45      95.696  75.110  69.866  1.00  0.00           O
ATOM    724  ND2 ASN    45      94.741  76.863  68.948  1.00  0.00           N
ATOM    725 1HD2 ASN    45      93.864  76.363  68.923  1.00  0.00           H
ATOM    726 2HD2 ASN    45      94.761  77.789  68.546  1.00  0.00           H
ATOM    727 C    ASN    45      99.353  77.336  69.907  1.00  0.00           C
ATOM    728 O    ASN    45      99.997  76.985  68.894  1.00  0.00           O
ATOM    729 N    ALA    46      99.724  78.389  70.619  1.00  0.00           N
ATOM    730 H    ALA    46      99.045  78.815  71.234  1.00  0.00           H
ATOM    731  CA  ALA    46     101.092  78.995  70.646  1.00  0.00           C
ATOM    732  HA  ALA    46     101.261  79.465  69.677  1.00  0.00           H
ATOM    733  CB  ALA    46     101.160  80.103  71.596  1.00  0.00           C
ATOM    734  HB1 ALA    46     100.771  79.721  72.539  1.00  0.00           H
ATOM    735  HB2 ALA    46     102.181  80.486  71.595  1.00  0.00           H
ATOM    736  HB3 ALA    46     100.358  80.774  71.288  1.00  0.00           H
ATOM    737 C    ALA    46     102.204  78.028  70.902  1.00  0.00           C
ATOM    738 O    ALA    46     103.215  78.160  70.220  1.00  0.00           O
ATOM    739 N    SER    47     102.061  77.045  71.791  1.00  0.00           N
ATOM    740 H    SER    47     101.184  76.816  72.236  1.00  0.00           H
ATOM    741  CA  SER    47     103.084  76.114  72.080  1.00  0.00           C
ATOM    742  HA  SER    47     103.939  76.730  72.360  1.00  0.00           H
ATOM    743  CB  SER    47     102.886  75.191  73.213  1.00  0.00           C
ATOM    744  HB2 SER    47     101.978  74.594  73.123  1.00  0.00           H
ATOM    745  HB3 SER    47     103.725  74.518  73.390  1.00  0.00           H
ATOM    746  OG  SER    47     102.791  75.992  74.429  1.00  0.00           O
ATOM    747  HG  SER    47     102.214  76.754  74.335  1.00  0.00           H
ATOM    748 C    SER    47     103.396  75.216  70.832  1.00  0.00           C
ATOM    749 O    SER    47     104.528  75.119  70.418  1.00  0.00           O
ATOM    750 N    ASH    48     102.345  74.763  70.148  1.00  0.00           N
ATOM    751 H    ASH    48     101.409  74.875  70.509  1.00  0.00           H
ATOM    752  CA  ASH    48     102.505  74.065  68.931  1.00  0.00           C
ATOM    753  HA  ASH    48     103.157  73.207  69.093  1.00  0.00           H
ATOM    754  CB  ASH    48     101.127  73.504  68.525  1.00  0.00           C
ATOM    755  HB2 ASH    48     100.485  74.362  68.326  1.00  0.00           H
ATOM    756  HB3 ASH    48     101.251  72.981  67.577  1.00  0.00           H
ATOM    757  CG  ASH    48     100.413  72.573  69.409  1.00  0.00           C
ATOM    758  OD1 ASH    48      99.314  72.789  69.888  1.00  0.00           O
ATOM    759  OD2 ASH    48     101.053  71.362  69.635  1.00  0.00           O
ATOM    760  HD2 ASH    48     101.990  71.549  69.546  1.00  0.00           H
ATOM    761 C    ASH    48     103.080  74.903  67.759  1.00  0.00           C
ATOM    762 O    ASH    48     103.824  74.430  66.893  1.00  0.00           O
ATOM    763 N    ALA    49     102.738  76.186  67.776  1.00  0.00           N
ATOM    764 H    ALA    49     102.150  76.560  68.507  1.00  0.00           H
ATOM    765  CA  ALA    49     103.314  77.135  66.808  1.00  0.00           C
ATOM    766  HA  ALA    49     103.092  76.754  65.811  1.00  0.00           H
ATOM    767  CB  ALA    49     102.553  78.446  66.912  1.00  0.00           C
ATOM    768  HB1 ALA    49     101.497  78.177  66.952  1.00  0.00           H
ATOM    769  HB2 ALA    49     102.585  78.977  67.863  1.00  0.00           H
ATOM    770  HB3 ALA    49     102.850  79.088  66.082  1.00  0.00           H
ATOM    771 C    ALA    49     104.873  77.324  66.925  1.00  0.00           C
ATOM    772 O    ALA    49     105.605  77.480  65.948  1.00  0.00           O
ATOM    773 N    LEU    50     105.286  77.240  68.152  1.00  0.00           N
ATOM    774 H    LEU    50     104.646  76.954  68.879  1.00  0.00           H
ATOM    775  CA  LEU    50     106.713  77.318  68.556  1.00  0.00           C
ATOM    776  HA  LEU    50     107.159  78.115  67.961  1.00  0.00           H
ATOM    777  CB  LEU    50     106.840  77.566  70.089  1.00  0.00           C
ATOM    778  HB2 LEU    50     106.189  76.891  70.646  1.00  0.00           H
ATOM    779  HB3 LEU    50     107.854  77.306  70.395  1.00  0.00           H
ATOM    780  CG  LEU    50     106.475  78.985  70.505  1.00  0.00           C
ATOM    781  HG  LEU    50     105.501  79.275  70.112  1.00  0.00           H
ATOM    782  CD1 LEU    50     106.358  79.081  72.045  1.00  0.00           C
ATOM    783 1HD1 LEU    50     107.352  79.268  72.450  1.00  0.00           H
ATOM    784 2HD1 LEU    50     105.578  79.826  72.208  1.00  0.00           H
ATOM    785 3HD1 LEU    50     105.965  78.171  72.498  1.00  0.00           H
ATOM    786  CD2 LEU    50     107.399  80.149  69.967  1.00  0.00           C
ATOM    787 1HD2 LEU    50     108.428  79.791  69.960  1.00  0.00           H
ATOM    788 2HD2 LEU    50     107.251  80.338  68.903  1.00  0.00           H
ATOM    789 3HD2 LEU    50     107.254  81.087  70.503  1.00  0.00           H
ATOM    790 C    LEU    50     107.513  75.996  68.264  1.00  0.00           C
ATOM    791 O    LEU    50     108.678  75.981  67.858  1.00  0.00           O
ATOM    792 N    ASP    51     106.881  74.840  68.439  1.00  0.00           N
ATOM    793 H    ASP    51     105.960  74.960  68.835  1.00  0.00           H
ATOM    794  CA  ASP    51     107.342  73.544  68.098  1.00  0.00           C
ATOM    795  HA  ASP    51     108.361  73.346  68.432  1.00  0.00           H
ATOM    796  CB  ASP    51     106.329  72.535  68.736  1.00  0.00           C
ATOM    797  HB2 ASP    51     105.922  72.989  69.639  1.00  0.00           H
ATOM    798  HB3 ASP    51     105.465  72.394  68.087  1.00  0.00           H
ATOM    799  CG  ASP    51     106.926  71.145  68.993  1.00  0.00           C
ATOM    800  OD1 ASP    51     108.057  71.031  69.423  1.00  0.00           O
ATOM    801  OD2 ASP    51     106.165  70.104  68.984  1.00  0.00           O
ATOM    802 C    ASP    51     107.314  73.406  66.601  1.00  0.00           C
ATOM    803 O    ASP    51     108.271  72.856  66.015  1.00  0.00           O
ATOM    804 N    LYS    52     106.272  73.909  65.860  1.00  0.00           N
ATOM    805 H    LYS    52     105.529  74.424  66.310  1.00  0.00           H
ATOM    806  CA  LYS    52     106.249  73.787  64.358  1.00  0.00           C
ATOM    807  HA  LYS    52     106.395  72.732  64.127  1.00  0.00           H
ATOM    808  CB  LYS    52     104.859  74.194  63.861  1.00  0.00           C
ATOM    809  HB2 LYS    52     104.077  73.669  64.411  1.00  0.00           H
ATOM    810  HB3 LYS    52     104.713  75.250  64.085  1.00  0.00           H
ATOM    811  CG  LYS    52     104.609  74.134  62.339  1.00  0.00           C
ATOM    812  HG2 LYS    52     105.169  74.936  61.858  1.00  0.00           H
ATOM    813  HG3 LYS    52     104.965  73.156  62.016  1.00  0.00           H
ATOM    814  CD  LYS    52     103.133  74.092  61.954  1.00  0.00           C
ATOM    815  HD2 LYS    52     102.832  73.070  62.183  1.00  0.00           H
ATOM    816  HD3 LYS    52     102.593  74.792  62.593  1.00  0.00           H
ATOM    817  CE  LYS    52     102.979  74.417  60.478  1.00  0.00           C
ATOM    818  HE2 LYS    52     103.694  75.181  60.172  1.00  0.00           H
ATOM    819  HE3 LYS    52     103.298  73.521  59.947  1.00  0.00           H
ATOM    820  NZ  LYS    52     101.550  74.787  60.147  1.00  0.00           N
ATOM    821  HZ1 LYS    52     101.272  75.682  60.524  1.00  0.00           H
ATOM    822  HZ2 LYS    52     101.432  75.011  59.170  1.00  0.00           H
ATOM    823  HZ3 LYS    52     100.915  74.044  60.401  1.00  0.00           H
ATOM    824 C    LYS    52     107.423  74.567  63.725  1.00  0.00           C
ATOM    825 O    LYS    52     108.104  73.896  62.894  1.00  0.00           O
ATOM    826 N    ILE    53     107.760  75.767  64.082  1.00  0.00           N
ATOM    827 H    ILE    53     107.336  76.139  64.920  1.00  0.00           H
ATOM    828  CA  ILE    53     108.918  76.430  63.468  1.00  0.00           C
ATOM    829  HA  ILE    53     108.767  76.342  62.392  1.00  0.00           H
ATOM    830  CB  ILE    53     108.863  77.942  63.891  1.00  0.00           C
ATOM    831  HB  ILE    53     107.916  78.380  63.576  1.00  0.00           H
ATOM    832  CG2 ILE    53     108.915  78.214  65.400  1.00  0.00           C
ATOM    833 1HG2 ILE    53     109.706  77.768  66.003  1.00  0.00           H
ATOM    834 2HG2 ILE    53     108.867  79.294  65.538  1.00  0.00           H
ATOM    835 3HG2 ILE    53     108.020  77.699  65.746  1.00  0.00           H
ATOM    836  CG1 ILE    53     109.968  78.726  63.157  1.00  0.00           C
ATOM    837 2HG1 ILE    53     110.913  78.334  63.534  1.00  0.00           H
ATOM    838 3HG1 ILE    53     109.890  78.532  62.087  1.00  0.00           H
ATOM    839  CD1 ILE    53     109.826  80.268  63.311  1.00  0.00           C
ATOM    840 1HD1 ILE    53     110.077  80.502  64.345  1.00  0.00           H
ATOM    841 2HD1 ILE    53     110.647  80.722  62.755  1.00  0.00           H
ATOM    842 3HD1 ILE    53     108.846  80.683  63.075  1.00  0.00           H
ATOM    843 C    ILE    53     110.290  75.742  63.764  1.00  0.00           C
ATOM    844 O    ILE    53     111.216  75.780  62.968  1.00  0.00           O
ATOM    845 N    ARG    54     110.364  75.045  64.891  1.00  0.00           N
ATOM    846 H    ARG    54     109.575  75.210  65.500  1.00  0.00           H
ATOM    847  CA  ARG    54     111.551  74.269  65.333  1.00  0.00           C
ATOM    848  HA  ARG    54     112.414  74.935  65.325  1.00  0.00           H
ATOM    849  CB  ARG    54     111.225  73.860  66.803  1.00  0.00           C
ATOM    850  HB2 ARG    54     110.705  74.621  67.384  1.00  0.00           H
ATOM    851  HB3 ARG    54     110.583  72.981  66.763  1.00  0.00           H
ATOM    852  CG  ARG    54     112.441  73.480  67.644  1.00  0.00           C
ATOM    853  HG2 ARG    54     112.936  72.598  67.237  1.00  0.00           H
ATOM    854  HG3 ARG    54     113.117  74.324  67.781  1.00  0.00           H
ATOM    855  CD  ARG    54     112.125  73.095  69.108  1.00  0.00           C
ATOM    856  HD2 ARG    54     113.073  72.899  69.608  1.00  0.00           H
ATOM    857  HD3 ARG    54     111.567  73.902  69.583  1.00  0.00           H
ATOM    858  NE  ARG    54     111.133  71.992  69.252  1.00  0.00           N
ATOM    859  HE  ARG    54     110.168  72.287  69.218  1.00  0.00           H
ATOM    860  CZ  ARG    54     111.397  70.716  69.456  1.00  0.00           C
ATOM    861  NH1 ARG    54     110.498  69.859  69.632  1.00  0.00           N
ATOM    862 1HH1 ARG    54     109.530  70.135  69.555  1.00  0.00           H
ATOM    863 2HH1 ARG    54     110.664  68.914  69.948  1.00  0.00           H
ATOM    864  NH2 ARG    54     112.616  70.282  69.491  1.00  0.00           N
ATOM    865 1HH2 ARG    54     113.406  70.811  69.149  1.00  0.00           H
ATOM    866 2HH2 ARG    54     112.701  69.345  69.858  1.00  0.00           H
ATOM    867 C    ARG    54     111.892  73.077  64.450  1.00  0.00           C
ATOM    868 O    ARG    54     112.944  72.977  63.851  1.00  0.00           O
ATOM    869 N    TYR    55     110.869  72.235  64.076  1.00  0.00           N
ATOM    870 H    TYR    55     109.927  72.395  64.403  1.00  0.00           H
ATOM    871  CA  TYR    55     111.056  71.177  63.181  1.00  0.00           C
ATOM    872  HA  TYR    55     111.833  70.451  63.421  1.00  0.00           H
ATOM    873  CB  TYR    55     109.798  70.294  63.242  1.00  0.00           C
ATOM    874  HB2 TYR    55     108.878  70.844  63.039  1.00  0.00           H
ATOM    875  HB3 TYR    55     109.916  69.523  62.481  1.00  0.00           H
ATOM    876  CG  TYR    55     109.674  69.517  64.536  1.00  0.00           C
ATOM    877  CD1 TYR    55     108.715  69.670  65.553  1.00  0.00           C
ATOM    878  HD1 TYR    55     107.891  70.344  65.371  1.00  0.00           H
ATOM    879  CE1 TYR    55     108.757  68.903  66.770  1.00  0.00           C
ATOM    880  HE1 TYR    55     108.048  69.095  67.562  1.00  0.00           H
ATOM    881  CZ  TYR    55     109.709  67.865  66.926  1.00  0.00           C
ATOM    882  OH  TYR    55     109.601  67.059  67.953  1.00  0.00           O
ATOM    883  HH  TYR    55     108.826  67.294  68.467  1.00  0.00           H
ATOM    884  CE2 TYR    55     110.641  67.626  65.929  1.00  0.00           C
ATOM    885  HE2 TYR    55     111.348  66.821  66.062  1.00  0.00           H
ATOM    886  CD2 TYR    55     110.689  68.496  64.778  1.00  0.00           C
ATOM    887  HD2 TYR    55     111.403  68.311  63.989  1.00  0.00           H
ATOM    888 C    TYR    55     111.345  71.734  61.782  1.00  0.00           C
ATOM    889 O    TYR    55     112.242  71.181  61.153  1.00  0.00           O
ATOM    890 N    GLU    56     110.697  72.767  61.417  1.00  0.00           N
ATOM    891 H    GLU    56     109.879  73.023  61.950  1.00  0.00           H
ATOM    892  CA  GLU    56     110.940  73.426  60.096  1.00  0.00           C
ATOM    893  HA  GLU    56     110.815  72.605  59.391  1.00  0.00           H
ATOM    894  CB  GLU    56     109.882  74.480  59.845  1.00  0.00           C
ATOM    895  HB2 GLU    56     109.786  75.104  60.733  1.00  0.00           H
ATOM    896  HB3 GLU    56     110.263  75.101  59.034  1.00  0.00           H
ATOM    897  CG  GLU    56     108.469  74.090  59.549  1.00  0.00           C
ATOM    898  HG2 GLU    56     108.148  73.336  60.268  1.00  0.00           H
ATOM    899  HG3 GLU    56     107.886  75.011  59.550  1.00  0.00           H
ATOM    900  CD  GLU    56     108.326  73.390  58.192  1.00  0.00           C
ATOM    901  OE1 GLU    56     108.329  72.135  58.149  1.00  0.00           O
ATOM    902  OE2 GLU    56     108.311  74.120  57.182  1.00  0.00           O
ATOM    903 C    GLU    56     112.393  74.055  60.035  1.00  0.00           C
ATOM    904 O    GLU    56     113.150  73.924  59.093  1.00  0.00           O
ATOM    905 N    SER    57     112.889  74.563  61.138  1.00  0.00           N
ATOM    906 H    SER    57     112.224  74.630  61.896  1.00  0.00           H
ATOM    907  CA  SER    57     114.327  74.944  61.380  1.00  0.00           C
ATOM    908  HA  SER    57     114.512  75.557  60.498  1.00  0.00           H
ATOM    909  CB  SER    57     114.468  75.759  62.620  1.00  0.00           C
ATOM    910  HB2 SER    57     114.383  75.108  63.490  1.00  0.00           H
ATOM    911  HB3 SER    57     115.431  76.267  62.574  1.00  0.00           H
ATOM    912  OG  SER    57     113.547  76.868  62.703  1.00  0.00           O
ATOM    913  HG  SER    57     112.690  76.442  62.628  1.00  0.00           H
ATOM    914 C    SER    57     115.384  73.800  61.356  1.00  0.00           C
ATOM    915 O    SER    57     116.600  74.146  61.346  1.00  0.00           O
ATOM    916 N    LEU    58     115.072  72.501  61.308  1.00  0.00           N
ATOM    917 H    LEU    58     114.104  72.227  61.220  1.00  0.00           H
ATOM    918  CA  LEU    58     116.098  71.432  61.183  1.00  0.00           C
ATOM    919  HA  LEU    58     117.039  71.901  61.471  1.00  0.00           H
ATOM    920  CB  LEU    58     115.843  70.254  62.215  1.00  0.00           C
ATOM    921  HB2 LEU    58     114.865  69.877  61.914  1.00  0.00           H
ATOM    922  HB3 LEU    58     116.525  69.415  62.077  1.00  0.00           H
ATOM    923  CG  LEU    58     115.828  70.666  63.708  1.00  0.00           C
ATOM    924  HG  LEU    58     115.247  71.587  63.754  1.00  0.00           H
ATOM    925  CD1 LEU    58     115.186  69.609  64.653  1.00  0.00           C
ATOM    926 1HD1 LEU    58     115.738  68.670  64.609  1.00  0.00           H
ATOM    927 2HD1 LEU    58     115.154  70.014  65.664  1.00  0.00           H
ATOM    928 3HD1 LEU    58     114.151  69.368  64.410  1.00  0.00           H
ATOM    929  CD2 LEU    58     117.206  70.931  64.288  1.00  0.00           C
ATOM    930 1HD2 LEU    58     117.694  71.632  63.610  1.00  0.00           H
ATOM    931 2HD2 LEU    58     117.103  71.356  65.287  1.00  0.00           H
ATOM    932 3HD2 LEU    58     117.822  70.033  64.311  1.00  0.00           H
ATOM    933 C    LEU    58     116.124  70.904  59.735  1.00  0.00           C
ATOM    934 O    LEU    58     117.034  70.114  59.481  1.00  0.00           O
ATOM    935 N    THR    59     115.291  71.405  58.846  1.00  0.00           N
ATOM    936 H    THR    59     114.715  72.173  59.158  1.00  0.00           H
ATOM    937  CA  THR    59     115.181  71.055  57.458  1.00  0.00           C
ATOM    938  HA  THR    59     115.958  70.341  57.180  1.00  0.00           H
ATOM    939  CB  THR    59     113.782  70.640  57.098  1.00  0.00           C
ATOM    940  HB  THR    59     113.183  71.547  57.010  1.00  0.00           H
ATOM    941  CG2 THR    59     113.509  69.852  55.832  1.00  0.00           C
ATOM    942 1HG2 THR    59     112.427  69.719  55.800  1.00  0.00           H
ATOM    943 2HG2 THR    59     113.736  70.549  55.025  1.00  0.00           H
ATOM    944 3HG2 THR    59     114.086  68.928  55.815  1.00  0.00           H
ATOM    945  OG1 THR    59     113.255  69.862  58.225  1.00  0.00           O
ATOM    946  HG1 THR    59     113.817  69.089  58.316  1.00  0.00           H
ATOM    947 C    THR    59     115.462  72.336  56.540  1.00  0.00           C
ATOM    948 O    THR    59     115.893  72.174  55.394  1.00  0.00           O
ATOM    949 N    ASP    60     115.182  73.575  56.988  1.00  0.00           N
ATOM    950 H    ASP    60     114.937  73.695  57.961  1.00  0.00           H
ATOM    951  CA  ASP    60     115.224  74.737  56.089  1.00  0.00           C
ATOM    952  HA  ASP    60     115.447  74.397  55.078  1.00  0.00           H
ATOM    953  CB  ASP    60     113.778  75.197  55.942  1.00  0.00           C
ATOM    954  HB2 ASP    60     113.245  74.299  55.629  1.00  0.00           H
ATOM    955  HB3 ASP    60     113.458  75.395  56.965  1.00  0.00           H
ATOM    956  CG  ASP    60     113.610  76.363  54.954  1.00  0.00           C
ATOM    957  OD1 ASP    60     113.138  76.072  53.822  1.00  0.00           O
ATOM    958  OD2 ASP    60     113.621  77.515  55.348  1.00  0.00           O
ATOM    959 C    ASP    60     116.079  75.882  56.636  1.00  0.00           C
ATOM    960 O    ASP    60     116.156  76.128  57.868  1.00  0.00           O
ATOM    961 N    PRO    61     116.795  76.642  55.775  1.00  0.00           N
ATOM    962  CD  PRO    61     116.776  76.524  54.343  1.00  0.00           C
ATOM    963  HD2 PRO    61     115.834  76.933  53.977  1.00  0.00           H
ATOM    964  HD3 PRO    61     116.980  75.484  54.086  1.00  0.00           H
ATOM    965  CG  PRO    61     117.846  77.533  53.876  1.00  0.00           C
ATOM    966  HG2 PRO    61     117.371  78.362  53.352  1.00  0.00           H
ATOM    967  HG3 PRO    61     118.501  77.139  53.099  1.00  0.00           H
ATOM    968  CB  PRO    61     118.582  77.915  55.093  1.00  0.00           C
ATOM    969  HB2 PRO    61     119.031  78.906  55.036  1.00  0.00           H
ATOM    970  HB3 PRO    61     119.419  77.239  55.271  1.00  0.00           H
ATOM    971  CA  PRO    61     117.673  77.692  56.231  1.00  0.00           C
ATOM    972  HA  PRO    61     118.312  77.327  57.035  1.00  0.00           H
ATOM    973 C    PRO    61     116.978  79.025  56.583  1.00  0.00           C
ATOM    974 O    PRO    61     117.531  79.818  57.242  1.00  0.00           O
ATOM    975 N    SER    62     115.685  79.187  56.161  1.00  0.00           N
ATOM    976 H    SER    62     115.206  78.376  55.796  1.00  0.00           H
ATOM    977  CA  SER    62     114.910  80.430  56.284  1.00  0.00           C
ATOM    978  HA  SER    62     115.517  81.281  56.592  1.00  0.00           H
ATOM    979  CB  SER    62     114.342  80.830  54.875  1.00  0.00           C
ATOM    980  HB2 SER    62     113.332  80.435  54.766  1.00  0.00           H
ATOM    981  HB3 SER    62     114.304  81.918  54.917  1.00  0.00           H
ATOM    982  OG  SER    62     115.085  80.422  53.778  1.00  0.00           O
ATOM    983  HG  SER    62     114.678  79.619  53.445  1.00  0.00           H
ATOM    984 C    SER    62     113.752  80.479  57.248  1.00  0.00           C
ATOM    985 O    SER    62     112.654  80.947  56.995  1.00  0.00           O
ATOM    986 N    LYS    63     114.029  79.927  58.389  1.00  0.00           N
ATOM    987 H    LYS    63     114.928  79.468  58.353  1.00  0.00           H
ATOM    988  CA  LYS    63     113.188  79.942  59.689  1.00  0.00           C
ATOM    989  HA  LYS    63     112.270  80.525  59.612  1.00  0.00           H
ATOM    990  CB  LYS    63     112.823  78.494  60.061  1.00  0.00           C
ATOM    991  HB2 LYS    63     113.724  77.949  60.343  1.00  0.00           H
ATOM    992  HB3 LYS    63     112.222  78.529  60.969  1.00  0.00           H
ATOM    993  CG  LYS    63     112.056  77.684  58.992  1.00  0.00           C
ATOM    994  HG2 LYS    63     112.811  77.451  58.241  1.00  0.00           H
ATOM    995  HG3 LYS    63     111.705  76.722  59.365  1.00  0.00           H
ATOM    996  CD  LYS    63     110.834  78.385  58.426  1.00  0.00           C
ATOM    997  HD2 LYS    63     110.070  78.315  59.200  1.00  0.00           H
ATOM    998  HD3 LYS    63     111.052  79.436  58.237  1.00  0.00           H
ATOM    999  CE  LYS    63     110.360  77.701  57.207  1.00  0.00           C
ATOM   1000  HE2 LYS    63     110.344  76.636  57.439  1.00  0.00           H
ATOM   1001  HE3 LYS    63     109.331  78.054  57.135  1.00  0.00           H
ATOM   1002  NZ  LYS    63     111.102  78.243  56.041  1.00  0.00           N
ATOM   1003  HZ1 LYS    63     112.083  78.010  55.988  1.00  0.00           H
ATOM   1004  HZ2 LYS    63     110.634  77.966  55.190  1.00  0.00           H
ATOM   1005  HZ3 LYS    63     111.103  79.252  55.987  1.00  0.00           H
ATOM   1006 C    LYS    63     113.756  80.574  60.988  1.00  0.00           C
ATOM   1007 O    LYS    63     112.964  81.184  61.692  1.00  0.00           O
ATOM   1008 N    LEU    64     114.998  80.313  61.199  1.00  0.00           N
ATOM   1009 H    LEU    64     115.421  79.719  60.500  1.00  0.00           H
ATOM   1010  CA  LEU    64     115.922  80.874  62.189  1.00  0.00           C
ATOM   1011  HA  LEU    64     115.346  81.208  63.052  1.00  0.00           H
ATOM   1012  CB  LEU    64     116.870  79.766  62.596  1.00  0.00           C
ATOM   1013  HB2 LEU    64     116.329  78.844  62.807  1.00  0.00           H
ATOM   1014  HB3 LEU    64     117.462  79.515  61.716  1.00  0.00           H
ATOM   1015  CG  LEU    64     117.741  80.036  63.787  1.00  0.00           C
ATOM   1016  HG  LEU    64     118.620  80.627  63.530  1.00  0.00           H
ATOM   1017  CD1 LEU    64     117.076  80.700  64.950  1.00  0.00           C
ATOM   1018 1HD1 LEU    64     116.272  80.074  65.338  1.00  0.00           H
ATOM   1019 2HD1 LEU    64     117.766  80.863  65.778  1.00  0.00           H
ATOM   1020 3HD1 LEU    64     116.652  81.663  64.666  1.00  0.00           H
ATOM   1021  CD2 LEU    64     118.316  78.721  64.235  1.00  0.00           C
ATOM   1022 1HD2 LEU    64     117.513  78.087  64.610  1.00  0.00           H
ATOM   1023 2HD2 LEU    64     118.785  78.105  63.468  1.00  0.00           H
ATOM   1024 3HD2 LEU    64     119.071  78.860  65.010  1.00  0.00           H
ATOM   1025 C    LEU    64     116.695  82.121  61.694  1.00  0.00           C
ATOM   1026 O    LEU    64     117.346  82.772  62.477  1.00  0.00           O
ATOM   1027 N    ASP    65     116.569  82.482  60.344  1.00  0.00           N
ATOM   1028 H    ASP    65     115.918  81.975  59.761  1.00  0.00           H
ATOM   1029  CA  ASP    65     117.210  83.638  59.785  1.00  0.00           C
ATOM   1030  HA  ASP    65     118.231  83.614  60.165  1.00  0.00           H
ATOM   1031  CB  ASP    65     117.217  83.575  58.244  1.00  0.00           C
ATOM   1032  HB2 ASP    65     117.903  84.307  57.818  1.00  0.00           H
ATOM   1033  HB3 ASP    65     117.628  82.641  57.861  1.00  0.00           H
ATOM   1034  CG  ASP    65     115.845  83.845  57.625  1.00  0.00           C
ATOM   1035  OD1 ASP    65     114.853  83.386  58.156  1.00  0.00           O
ATOM   1036  OD2 ASP    65     115.761  84.664  56.670  1.00  0.00           O
ATOM   1037 C    ASP    65     116.683  84.946  60.271  1.00  0.00           C
ATOM   1038 O    ASP    65     117.465  85.824  60.678  1.00  0.00           O
ATOM   1039 N    SER    66     115.345  84.982  60.418  1.00  0.00           N
ATOM   1040 H    SER    66     114.874  84.238  59.923  1.00  0.00           H
ATOM   1041  CA  SER    66     114.567  85.985  61.165  1.00  0.00           C
ATOM   1042  HA  SER    66     115.178  86.863  61.378  1.00  0.00           H
ATOM   1043  CB  SER    66     113.379  86.585  60.444  1.00  0.00           C
ATOM   1044  HB2 SER    66     113.457  86.201  59.426  1.00  0.00           H
ATOM   1045  HB3 SER    66     112.441  86.268  60.899  1.00  0.00           H
ATOM   1046  OG  SER    66     113.418  87.935  60.437  1.00  0.00           O
ATOM   1047  HG  SER    66     114.196  88.210  59.946  1.00  0.00           H
ATOM   1048 C    SER    66     114.184  85.468  62.612  1.00  0.00           C
ATOM   1049 O    SER    66     113.783  84.305  62.723  1.00  0.00           O
ATOM   1050 N    GLY    67     114.367  86.265  63.717  1.00  0.00           N
ATOM   1051 H    GLY    67     114.705  87.183  63.467  1.00  0.00           H
ATOM   1052  CA  GLY    67     114.292  85.840  65.169  1.00  0.00           C
ATOM   1053  HA2 GLY    67     114.397  86.719  65.804  1.00  0.00           H
ATOM   1054  HA3 GLY    67     113.345  85.311  65.274  1.00  0.00           H
ATOM   1055 C    GLY    67     115.362  84.842  65.514  1.00  0.00           C
ATOM   1056 O    GLY    67     116.066  84.348  64.676  1.00  0.00           O
ATOM   1057 N    LYS    68     115.561  84.675  66.822  1.00  0.00           N
ATOM   1058 H    LYS    68     114.993  85.210  67.463  1.00  0.00           H
ATOM   1059  CA  LYS    68     116.475  83.658  67.436  1.00  0.00           C
ATOM   1060  HA  LYS    68     116.699  82.832  66.761  1.00  0.00           H
ATOM   1061  CB  LYS    68     117.768  84.373  67.936  1.00  0.00           C
ATOM   1062  HB2 LYS    68     117.498  85.177  68.621  1.00  0.00           H
ATOM   1063  HB3 LYS    68     118.472  83.801  68.541  1.00  0.00           H
ATOM   1064  CG  LYS    68     118.624  85.072  66.819  1.00  0.00           C
ATOM   1065  HG2 LYS    68     118.114  85.922  66.364  1.00  0.00           H
ATOM   1066  HG3 LYS    68     119.487  85.528  67.303  1.00  0.00           H
ATOM   1067  CD  LYS    68     119.080  84.048  65.716  1.00  0.00           C
ATOM   1068  HD2 LYS    68     119.935  83.503  66.117  1.00  0.00           H
ATOM   1069  HD3 LYS    68     118.257  83.373  65.481  1.00  0.00           H
ATOM   1070  CE  LYS    68     119.634  84.674  64.458  1.00  0.00           C
ATOM   1071  HE2 LYS    68     120.358  85.469  64.638  1.00  0.00           H
ATOM   1072  HE3 LYS    68     120.147  83.813  64.031  1.00  0.00           H
ATOM   1073  NZ  LYS    68     118.524  85.088  63.589  1.00  0.00           N
ATOM   1074  HZ1 LYS    68     117.826  84.358  63.623  1.00  0.00           H
ATOM   1075  HZ2 LYS    68     118.179  86.001  63.848  1.00  0.00           H
ATOM   1076  HZ3 LYS    68     118.761  85.133  62.609  1.00  0.00           H
ATOM   1077 C    LYS    68     115.814  82.995  68.633  1.00  0.00           C
ATOM   1078 O    LYS    68     116.141  81.878  68.983  1.00  0.00           O
ATOM   1079 N    GLU    69     114.778  83.612  69.212  1.00  0.00           N
ATOM   1080 H    GLU    69     114.690  84.600  69.021  1.00  0.00           H
ATOM   1081  CA  GLU    69     113.967  83.106  70.374  1.00  0.00           C
ATOM   1082  HA  GLU    69     114.542  82.435  71.012  1.00  0.00           H
ATOM   1083  CB  GLU    69     113.831  84.380  71.284  1.00  0.00           C
ATOM   1084  HB2 GLU    69     114.795  84.864  71.444  1.00  0.00           H
ATOM   1085  HB3 GLU    69     113.232  85.176  70.842  1.00  0.00           H
ATOM   1086  CG  GLU    69     113.233  84.151  72.676  1.00  0.00           C
ATOM   1087  HG2 GLU    69     112.915  85.161  72.932  1.00  0.00           H
ATOM   1088  HG3 GLU    69     112.385  83.469  72.614  1.00  0.00           H
ATOM   1089  CD  GLU    69     114.129  83.535  73.761  1.00  0.00           C
ATOM   1090  OE1 GLU    69     114.601  84.234  74.633  1.00  0.00           O
ATOM   1091  OE2 GLU    69     114.389  82.302  73.521  1.00  0.00           O
ATOM   1092 C    GLU    69     112.579  82.477  69.991  1.00  0.00           C
ATOM   1093 O    GLU    69     111.894  82.793  69.029  1.00  0.00           O
ATOM   1094 N    LEU    70     112.130  81.493  70.835  1.00  0.00           N
ATOM   1095 H    LEU    70     112.672  81.479  71.687  1.00  0.00           H
ATOM   1096  CA  LEU    70     110.895  80.736  70.936  1.00  0.00           C
ATOM   1097  HA  LEU    70     110.231  80.996  70.111  1.00  0.00           H
ATOM   1098  CB  LEU    70     111.318  79.212  70.684  1.00  0.00           C
ATOM   1099  HB2 LEU    70     112.091  79.012  71.426  1.00  0.00           H
ATOM   1100  HB3 LEU    70     110.434  78.598  70.853  1.00  0.00           H
ATOM   1101  CG  LEU    70     111.895  78.883  69.277  1.00  0.00           C
ATOM   1102  HG  LEU    70     112.844  79.325  68.975  1.00  0.00           H
ATOM   1103  CD1 LEU    70     111.946  77.372  69.175  1.00  0.00           C
ATOM   1104 1HD1 LEU    70     112.486  76.986  70.040  1.00  0.00           H
ATOM   1105 2HD1 LEU    70     110.921  77.002  69.157  1.00  0.00           H
ATOM   1106 3HD1 LEU    70     112.541  77.007  68.338  1.00  0.00           H
ATOM   1107  CD2 LEU    70     110.992  79.315  68.122  1.00  0.00           C
ATOM   1108 1HD2 LEU    70     109.967  78.960  68.225  1.00  0.00           H
ATOM   1109 2HD2 LEU    70     110.909  80.402  68.110  1.00  0.00           H
ATOM   1110 3HD2 LEU    70     111.433  79.029  67.167  1.00  0.00           H
ATOM   1111 C    LEU    70     110.128  80.966  72.300  1.00  0.00           C
ATOM   1112 O    LEU    70     110.258  80.157  73.198  1.00  0.00           O
ATOM   1113 N    LYS    71     109.503  82.175  72.503  1.00  0.00           N
ATOM   1114 H    LYS    71     109.356  82.742  71.680  1.00  0.00           H
ATOM   1115  CA  LYS    71     108.656  82.382  73.660  1.00  0.00           C
ATOM   1116  HA  LYS    71     108.501  81.424  74.156  1.00  0.00           H
ATOM   1117  CB  LYS    71     109.388  83.378  74.627  1.00  0.00           C
ATOM   1118  HB2 LYS    71     108.712  83.637  75.443  1.00  0.00           H
ATOM   1119  HB3 LYS    71     110.333  82.984  75.001  1.00  0.00           H
ATOM   1120  CG  LYS    71     109.697  84.709  73.959  1.00  0.00           C
ATOM   1121  HG2 LYS    71     110.306  84.590  73.064  1.00  0.00           H
ATOM   1122  HG3 LYS    71     108.816  85.318  73.754  1.00  0.00           H
ATOM   1123  CD  LYS    71     110.568  85.500  74.892  1.00  0.00           C
ATOM   1124  HD2 LYS    71     110.248  85.404  75.930  1.00  0.00           H
ATOM   1125  HD3 LYS    71     111.531  84.989  74.870  1.00  0.00           H
ATOM   1126  CE  LYS    71     110.793  87.022  74.535  1.00  0.00           C
ATOM   1127  HE2 LYS    71     111.745  87.309  74.982  1.00  0.00           H
ATOM   1128  HE3 LYS    71     110.946  87.113  73.460  1.00  0.00           H
ATOM   1129  NZ  LYS    71     109.731  87.924  75.110  1.00  0.00           N
ATOM   1130  HZ1 LYS    71     108.945  88.059  74.490  1.00  0.00           H
ATOM   1131  HZ2 LYS    71     109.441  87.703  76.052  1.00  0.00           H
ATOM   1132  HZ3 LYS    71     110.031  88.889  75.121  1.00  0.00           H
ATOM   1133 C    LYS    71     107.259  82.870  73.313  1.00  0.00           C
ATOM   1134 O    LYS    71     106.880  83.152  72.185  1.00  0.00           O
ATOM   1135 N    ILE    72     106.431  82.998  74.383  1.00  0.00           N
ATOM   1136 H    ILE    72     106.798  82.694  75.274  1.00  0.00           H
ATOM   1137  CA  ILE    72     105.193  83.722  74.412  1.00  0.00           C
ATOM   1138  HA  ILE    72     104.819  83.952  73.414  1.00  0.00           H
ATOM   1139  CB  ILE    72     104.091  82.859  75.057  1.00  0.00           C
ATOM   1140  HB  ILE    72     104.497  82.221  75.843  1.00  0.00           H
ATOM   1141  CG2 ILE    72     102.730  83.565  75.412  1.00  0.00           C
ATOM   1142 1HG2 ILE    72     102.815  84.262  76.246  1.00  0.00           H
ATOM   1143 2HG2 ILE    72     102.330  84.074  74.535  1.00  0.00           H
ATOM   1144 3HG2 ILE    72     101.902  82.923  75.711  1.00  0.00           H
ATOM   1145  CG1 ILE    72     103.722  81.838  74.005  1.00  0.00           C
ATOM   1146 2HG1 ILE    72     103.103  82.301  73.237  1.00  0.00           H
ATOM   1147 3HG1 ILE    72     104.637  81.452  73.556  1.00  0.00           H
ATOM   1148  CD1 ILE    72     102.957  80.600  74.546  1.00  0.00           C
ATOM   1149 1HD1 ILE    72     101.915  80.903  74.641  1.00  0.00           H
ATOM   1150 2HD1 ILE    72     102.901  79.836  73.771  1.00  0.00           H
ATOM   1151 3HD1 ILE    72     103.371  80.199  75.472  1.00  0.00           H
ATOM   1152 C    ILE    72     105.408  85.098  75.125  1.00  0.00           C
ATOM   1153 O    ILE    72     106.216  85.221  76.021  1.00  0.00           O
ATOM   1154 N    ASP    73     104.598  86.051  74.903  1.00  0.00           N
ATOM   1155 H    ASP    73     103.896  85.897  74.193  1.00  0.00           H
ATOM   1156  CA  ASP    73     104.443  87.374  75.530  1.00  0.00           C
ATOM   1157  HA  ASP    73     105.157  87.421  76.352  1.00  0.00           H
ATOM   1158  CB  ASP    73     105.010  88.503  74.610  1.00  0.00           C
ATOM   1159  HB2 ASP    73     104.508  88.373  73.651  1.00  0.00           H
ATOM   1160  HB3 ASP    73     104.864  89.500  75.023  1.00  0.00           H
ATOM   1161  CG  ASP    73     106.580  88.413  74.386  1.00  0.00           C
ATOM   1162  OD1 ASP    73     107.007  87.699  73.484  1.00  0.00           O
ATOM   1163  OD2 ASP    73     107.383  89.106  75.043  1.00  0.00           O
ATOM   1164 C    ASP    73     103.016  87.721  75.948  1.00  0.00           C
ATOM   1165 O    ASP    73     102.063  87.618  75.188  1.00  0.00           O
ATOM   1166 N    ILE    74     102.775  88.270  77.192  1.00  0.00           N
ATOM   1167 H    ILE    74     103.526  88.236  77.866  1.00  0.00           H
ATOM   1168  CA  ILE    74     101.488  88.740  77.658  1.00  0.00           C
ATOM   1169  HA  ILE    74     100.696  88.680  76.912  1.00  0.00           H
ATOM   1170  CB  ILE    74     101.120  87.898  78.833  1.00  0.00           C
ATOM   1171  HB  ILE    74     101.923  87.924  79.570  1.00  0.00           H
ATOM   1172  CG2 ILE    74      99.845  88.292  79.640  1.00  0.00           C
ATOM   1173 1HG2 ILE    74      99.584  87.605  80.445  1.00  0.00           H
ATOM   1174 2HG2 ILE    74      99.865  89.318  80.007  1.00  0.00           H
ATOM   1175 3HG2 ILE    74      98.974  88.265  78.986  1.00  0.00           H
ATOM   1176  CG1 ILE    74     101.015  86.400  78.374  1.00  0.00           C
ATOM   1177 2HG1 ILE    74     100.414  86.470  77.468  1.00  0.00           H
ATOM   1178 3HG1 ILE    74     102.007  86.101  78.034  1.00  0.00           H
ATOM   1179  CD1 ILE    74     100.422  85.348  79.320  1.00  0.00           C
ATOM   1180 1HD1 ILE    74     100.601  84.402  78.808  1.00  0.00           H
ATOM   1181 2HD1 ILE    74     100.896  85.500  80.289  1.00  0.00           H
ATOM   1182 3HD1 ILE    74      99.382  85.463  79.627  1.00  0.00           H
ATOM   1183 C    ILE    74     101.550  90.176  78.172  1.00  0.00           C
ATOM   1184 O    ILE    74     102.478  90.551  78.932  1.00  0.00           O
ATOM   1185 N    ILE    75     100.540  91.006  77.848  1.00  0.00           N
ATOM   1186 H    ILE    75      99.854  90.458  77.348  1.00  0.00           H
ATOM   1187  CA  ILE    75     100.339  92.468  78.168  1.00  0.00           C
ATOM   1188  HA  ILE    75     100.952  92.609  79.059  1.00  0.00           H
ATOM   1189  CB  ILE    75     100.844  93.485  77.029  1.00  0.00           C
ATOM   1190  HB  ILE    75     100.244  93.361  76.128  1.00  0.00           H
ATOM   1191  CG2 ILE    75     100.623  94.928  77.462  1.00  0.00           C
ATOM   1192 1HG2 ILE    75      99.553  95.100  77.343  1.00  0.00           H
ATOM   1193 2HG2 ILE    75     100.904  95.082  78.504  1.00  0.00           H
ATOM   1194 3HG2 ILE    75     101.317  95.483  76.831  1.00  0.00           H
ATOM   1195  CG1 ILE    75     102.282  93.231  76.587  1.00  0.00           C
ATOM   1196 2HG1 ILE    75     102.678  94.157  76.172  1.00  0.00           H
ATOM   1197 3HG1 ILE    75     102.867  93.134  77.501  1.00  0.00           H
ATOM   1198  CD1 ILE    75     102.527  92.102  75.567  1.00  0.00           C
ATOM   1199 1HD1 ILE    75     101.791  92.209  74.770  1.00  0.00           H
ATOM   1200 2HD1 ILE    75     103.552  92.167  75.203  1.00  0.00           H
ATOM   1201 3HD1 ILE    75     102.445  91.129  76.051  1.00  0.00           H
ATOM   1202 C    ILE    75      98.818  92.711  78.436  1.00  0.00           C
ATOM   1203 O    ILE    75      98.040  92.755  77.471  1.00  0.00           O
ATOM   1204 N    PRO    76      98.435  92.929  79.657  1.00  0.00           N
ATOM   1205  CD  PRO    76      99.197  92.648  80.888  1.00  0.00           C
ATOM   1206  HD2 PRO    76     100.110  93.243  80.887  1.00  0.00           H
ATOM   1207  HD3 PRO    76      99.388  91.575  80.896  1.00  0.00           H
ATOM   1208  CG  PRO    76      98.215  93.154  82.012  1.00  0.00           C
ATOM   1209  HG2 PRO    76      98.372  94.179  82.348  1.00  0.00           H
ATOM   1210  HG3 PRO    76      98.410  92.688  82.978  1.00  0.00           H
ATOM   1211  CB  PRO    76      96.775  93.034  81.440  1.00  0.00           C
ATOM   1212  HB2 PRO    76      96.088  93.801  81.797  1.00  0.00           H
ATOM   1213  HB3 PRO    76      96.387  92.018  81.513  1.00  0.00           H
ATOM   1214  CA  PRO    76      97.038  93.403  79.955  1.00  0.00           C
ATOM   1215  HA  PRO    76      96.257  92.983  79.320  1.00  0.00           H
ATOM   1216 C    PRO    76      96.879  94.920  79.742  1.00  0.00           C
ATOM   1217 O    PRO    76      97.943  95.572  79.709  1.00  0.00           O
ATOM   1218 N    ASN    77      95.657  95.446  79.565  1.00  0.00           N
ATOM   1219 H    ASN    77      94.900  94.806  79.371  1.00  0.00           H
ATOM   1220  CA  ASN    77      95.538  96.883  79.309  1.00  0.00           C
ATOM   1221  HA  ASN    77      96.345  97.343  79.879  1.00  0.00           H
ATOM   1222  CB  ASN    77      95.672  97.133  77.781  1.00  0.00           C
ATOM   1223  HB2 ASN    77      96.551  96.632  77.375  1.00  0.00           H
ATOM   1224  HB3 ASN    77      94.803  96.712  77.276  1.00  0.00           H
ATOM   1225  CG  ASN    77      95.805  98.565  77.333  1.00  0.00           C
ATOM   1226  OD1 ASN    77      95.176  99.493  77.854  1.00  0.00           O
ATOM   1227  ND2 ASN    77      96.526  98.825  76.269  1.00  0.00           N
ATOM   1228 1HD2 ASN    77      96.454  99.787  75.969  1.00  0.00           H
ATOM   1229 2HD2 ASN    77      97.130  98.166  75.798  1.00  0.00           H
ATOM   1230 C    ASN    77      94.162  97.426  79.803  1.00  0.00           C
ATOM   1231 O    ASN    77      93.201  97.320  79.057  1.00  0.00           O
ATOM   1232 N    PRO    78      94.040  97.997  81.028  1.00  0.00           N
ATOM   1233  CD  PRO    78      95.036  97.976  82.138  1.00  0.00           C
ATOM   1234  HD2 PRO    78      95.971  98.501  81.941  1.00  0.00           H
ATOM   1235  HD3 PRO    78      95.339  96.948  82.340  1.00  0.00           H
ATOM   1236  CG  PRO    78      94.326  98.663  83.296  1.00  0.00           C
ATOM   1237  HG2 PRO    78      94.516  99.736  83.249  1.00  0.00           H
ATOM   1238  HG3 PRO    78      94.713  98.329  84.258  1.00  0.00           H
ATOM   1239  CB  PRO    78      92.915  98.141  83.114  1.00  0.00           C
ATOM   1240  HB2 PRO    78      92.128  98.630  83.688  1.00  0.00           H
ATOM   1241  HB3 PRO    78      92.788  97.109  83.441  1.00  0.00           H
ATOM   1242  CA  PRO    78      92.702  98.167  81.622  1.00  0.00           C
ATOM   1243  HA  PRO    78      91.960  97.420  81.339  1.00  0.00           H
ATOM   1244 C    PRO    78      92.010  99.478  81.155  1.00  0.00           C
ATOM   1245 O    PRO    78      90.764  99.572  81.225  1.00  0.00           O
ATOM   1246 N    GLN    79      92.696 100.424  80.650  1.00  0.00           N
ATOM   1247 H    GLN    79      93.704 100.365  80.608  1.00  0.00           H
ATOM   1248  CA  GLN    79      92.173 101.676  80.013  1.00  0.00           C
ATOM   1249  HA  GLN    79      91.417 102.166  80.627  1.00  0.00           H
ATOM   1250  CB  GLN    79      93.329 102.626  79.738  1.00  0.00           C
ATOM   1251  HB2 GLN    79      94.225 102.142  79.350  1.00  0.00           H
ATOM   1252  HB3 GLN    79      92.961 103.421  79.089  1.00  0.00           H
ATOM   1253  CG  GLN    79      93.776 103.205  81.029  1.00  0.00           C
ATOM   1254  HG2 GLN    79      92.938 103.727  81.491  1.00  0.00           H
ATOM   1255  HG3 GLN    79      94.093 102.376  81.662  1.00  0.00           H
ATOM   1256  CD  GLN    79      94.859 104.239  80.916  1.00  0.00           C
ATOM   1257  OE1 GLN    79      94.602 105.432  80.799  1.00  0.00           O
ATOM   1258  NE2 GLN    79      96.095 103.825  80.936  1.00  0.00           N
ATOM   1259 1HE2 GLN    79      96.820 104.522  80.844  1.00  0.00           H
ATOM   1260 2HE2 GLN    79      96.333 102.849  81.031  1.00  0.00           H
ATOM   1261 C    GLN    79      91.482 101.364  78.691  1.00  0.00           C
ATOM   1262 O    GLN    79      90.426 101.949  78.311  1.00  0.00           O
ATOM   1263 N    GLU    80      92.102 100.497  77.858  1.00  0.00           N
ATOM   1264 H    GLU    80      93.062 100.346  78.136  1.00  0.00           H
ATOM   1265  CA  GLU    80      91.708  99.844  76.608  1.00  0.00           C
ATOM   1266  HA  GLU    80      91.167 100.654  76.120  1.00  0.00           H
ATOM   1267  CB  GLU    80      92.882  99.449  75.770  1.00  0.00           C
ATOM   1268  HB2 GLU    80      93.428  98.644  76.262  1.00  0.00           H
ATOM   1269  HB3 GLU    80      92.601  98.861  74.897  1.00  0.00           H
ATOM   1270  CG  GLU    80      93.740 100.726  75.370  1.00  0.00           C
ATOM   1271  HG2 GLU    80      94.090 101.159  76.307  1.00  0.00           H
ATOM   1272  HG3 GLU    80      94.506 100.373  74.681  1.00  0.00           H
ATOM   1273  CD  GLU    80      92.883 101.661  74.507  1.00  0.00           C
ATOM   1274  OE1 GLU    80      92.849 102.872  74.758  1.00  0.00           O
ATOM   1275  OE2 GLU    80      92.441 101.205  73.394  1.00  0.00           O
ATOM   1276 C    GLU    80      90.747  98.755  76.752  1.00  0.00           C
ATOM   1277 O    GLU    80      89.903  98.630  75.827  1.00  0.00           O
ATOM   1278 N    ARG    81      90.752  98.020  77.893  1.00  0.00           N
ATOM   1279 H    ARG    81      91.561  98.228  78.460  1.00  0.00           H
ATOM   1280  CA  ARG    81      89.997  96.829  78.342  1.00  0.00           C
ATOM   1281  HA  ARG    81      90.336  96.532  79.334  1.00  0.00           H
ATOM   1282  CB  ARG    81      88.447  97.036  78.348  1.00  0.00           C
ATOM   1283  HB2 ARG    81      88.070  97.152  77.332  1.00  0.00           H
ATOM   1284  HB3 ARG    81      87.923  96.184  78.782  1.00  0.00           H
ATOM   1285  CG  ARG    81      87.972  98.264  79.180  1.00  0.00           C
ATOM   1286  HG2 ARG    81      86.911  98.080  79.349  1.00  0.00           H
ATOM   1287  HG3 ARG    81      88.468  98.246  80.150  1.00  0.00           H
ATOM   1288  CD  ARG    81      88.181  99.723  78.641  1.00  0.00           C
ATOM   1289  HD2 ARG    81      87.822 100.436  79.383  1.00  0.00           H
ATOM   1290  HD3 ARG    81      89.232  99.929  78.437  1.00  0.00           H
ATOM   1291  NE  ARG    81      87.280  99.889  77.517  1.00  0.00           N
ATOM   1292  HE  ARG    81      86.572  99.176  77.421  1.00  0.00           H
ATOM   1293  CZ  ARG    81      87.427 100.846  76.583  1.00  0.00           C
ATOM   1294  NH1 ARG    81      88.222 101.846  76.642  1.00  0.00           N
ATOM   1295 1HH1 ARG    81      88.963 101.867  77.327  1.00  0.00           H
ATOM   1296 2HH1 ARG    81      88.146 102.658  76.046  1.00  0.00           H
ATOM   1297  NH2 ARG    81      86.678 100.858  75.508  1.00  0.00           N
ATOM   1298 1HH2 ARG    81      85.868 100.257  75.574  1.00  0.00           H
ATOM   1299 2HH2 ARG    81      86.820 101.530  74.768  1.00  0.00           H
ATOM   1300 C    ARG    81      90.396  95.644  77.462  1.00  0.00           C
ATOM   1301 O    ARG    81      89.574  94.783  77.169  1.00  0.00           O
ATOM   1302 N    THR    82      91.629  95.560  77.069  1.00  0.00           N
ATOM   1303 H    THR    82      92.320  96.177  77.472  1.00  0.00           H
ATOM   1304  CA  THR    82      92.240  94.536  76.232  1.00  0.00           C
ATOM   1305  HA  THR    82      91.440  93.935  75.800  1.00  0.00           H
ATOM   1306  CB  THR    82      92.750  95.178  74.935  1.00  0.00           C
ATOM   1307  HB  THR    82      93.414  94.408  74.543  1.00  0.00           H
ATOM   1308  CG2 THR    82      91.605  95.591  74.002  1.00  0.00           C
ATOM   1309 1HG2 THR    82      90.964  96.333  74.478  1.00  0.00           H
ATOM   1310 2HG2 THR    82      92.129  96.116  73.204  1.00  0.00           H
ATOM   1311 3HG2 THR    82      91.145  94.678  73.626  1.00  0.00           H
ATOM   1312  OG1 THR    82      93.566  96.308  75.168  1.00  0.00           O
ATOM   1313  HG1 THR    82      93.536  96.967  74.471  1.00  0.00           H
ATOM   1314 C    THR    82      93.198  93.649  76.929  1.00  0.00           C
ATOM   1315 O    THR    82      93.936  94.083  77.794  1.00  0.00           O
ATOM   1316 N    LEU    83      93.371  92.367  76.528  1.00  0.00           N
ATOM   1317 H    LEU    83      92.683  92.094  75.840  1.00  0.00           H
ATOM   1318  CA  LEU    83      94.497  91.497  76.848  1.00  0.00           C
ATOM   1319  HA  LEU    83      95.191  92.069  77.463  1.00  0.00           H
ATOM   1320  CB  LEU    83      94.052  90.359  77.766  1.00  0.00           C
ATOM   1321  HB2 LEU    83      93.602  90.907  78.594  1.00  0.00           H
ATOM   1322  HB3 LEU    83      93.348  89.742  77.208  1.00  0.00           H
ATOM   1323  CG  LEU    83      95.217  89.388  78.234  1.00  0.00           C
ATOM   1324  HG  LEU    83      95.913  89.082  77.452  1.00  0.00           H
ATOM   1325  CD1 LEU    83      95.986  90.057  79.380  1.00  0.00           C
ATOM   1326 1HD1 LEU    83      96.370  89.446  80.198  1.00  0.00           H
ATOM   1327 2HD1 LEU    83      96.804  90.674  79.009  1.00  0.00           H
ATOM   1328 3HD1 LEU    83      95.393  90.799  79.914  1.00  0.00           H
ATOM   1329  CD2 LEU    83      94.712  88.054  78.807  1.00  0.00           C
ATOM   1330 1HD2 LEU    83      94.139  87.504  78.061  1.00  0.00           H
ATOM   1331 2HD2 LEU    83      95.476  87.430  79.272  1.00  0.00           H
ATOM   1332 3HD2 LEU    83      94.089  88.214  79.687  1.00  0.00           H
ATOM   1333 C    LEU    83      95.146  91.053  75.498  1.00  0.00           C
ATOM   1334 O    LEU    83      94.460  90.628  74.576  1.00  0.00           O
ATOM   1335 N    THR    84      96.492  91.191  75.435  1.00  0.00           N
ATOM   1336 H    THR    84      96.974  91.702  76.161  1.00  0.00           H
ATOM   1337  CA  THR    84      97.276  90.850  74.263  1.00  0.00           C
ATOM   1338  HA  THR    84      96.675  90.747  73.360  1.00  0.00           H
ATOM   1339  CB  THR    84      98.214  92.049  73.918  1.00  0.00           C
ATOM   1340  HB  THR    84      99.042  92.241  74.600  1.00  0.00           H
ATOM   1341  CG2 THR    84      98.758  91.779  72.550  1.00  0.00           C
ATOM   1342 1HG2 THR    84      99.463  90.966  72.726  1.00  0.00           H
ATOM   1343 2HG2 THR    84      98.078  91.415  71.779  1.00  0.00           H
ATOM   1344 3HG2 THR    84      99.204  92.668  72.104  1.00  0.00           H
ATOM   1345  OG1 THR    84      97.511  93.283  73.758  1.00  0.00           O
ATOM   1346  HG1 THR    84      97.022  93.500  74.556  1.00  0.00           H
ATOM   1347 C    THR    84      98.150  89.614  74.539  1.00  0.00           C
ATOM   1348 O    THR    84      98.652  89.501  75.664  1.00  0.00           O
ATOM   1349 N    LEU    85      98.230  88.612  73.658  1.00  0.00           N
ATOM   1350 H    LEU    85      97.777  88.779  72.771  1.00  0.00           H
ATOM   1351  CA  LEU    85      99.098  87.475  73.754  1.00  0.00           C
ATOM   1352  HA  LEU    85      99.845  87.647  74.529  1.00  0.00           H
ATOM   1353  CB  LEU    85      98.277  86.232  74.210  1.00  0.00           C
ATOM   1354  HB2 LEU    85      97.811  86.647  75.103  1.00  0.00           H
ATOM   1355  HB3 LEU    85      97.524  86.055  73.442  1.00  0.00           H
ATOM   1356  CG  LEU    85      99.137  85.041  74.613  1.00  0.00           C
ATOM   1357  HG  LEU    85     100.172  85.310  74.827  1.00  0.00           H
ATOM   1358  CD1 LEU    85      98.578  84.186  75.804  1.00  0.00           C
ATOM   1359 1HD1 LEU    85      97.886  83.389  75.535  1.00  0.00           H
ATOM   1360 2HD1 LEU    85      99.460  83.866  76.359  1.00  0.00           H
ATOM   1361 3HD1 LEU    85      98.058  84.893  76.451  1.00  0.00           H
ATOM   1362  CD2 LEU    85      99.300  84.146  73.348  1.00  0.00           C
ATOM   1363 1HD2 LEU    85     100.033  84.558  72.654  1.00  0.00           H
ATOM   1364 2HD2 LEU    85      99.758  83.185  73.582  1.00  0.00           H
ATOM   1365 3HD2 LEU    85      98.383  83.924  72.803  1.00  0.00           H
ATOM   1366 C    LEU    85      99.828  87.288  72.494  1.00  0.00           C
ATOM   1367 O    LEU    85      99.216  87.217  71.421  1.00  0.00           O
ATOM   1368 N    VAL    86     101.206  87.205  72.485  1.00  0.00           N
ATOM   1369 H    VAL    86     101.646  87.173  73.393  1.00  0.00           H
ATOM   1370  CA  VAL    86     101.996  87.037  71.250  1.00  0.00           C
ATOM   1371  HA  VAL    86     101.315  87.076  70.400  1.00  0.00           H
ATOM   1372  CB  VAL    86     102.929  88.279  71.057  1.00  0.00           C
ATOM   1373  HB  VAL    86     103.855  88.097  71.604  1.00  0.00           H
ATOM   1374  CG1 VAL    86     103.391  88.299  69.569  1.00  0.00           C
ATOM   1375 1HG1 VAL    86     103.961  87.386  69.397  1.00  0.00           H
ATOM   1376 2HG1 VAL    86     102.588  88.322  68.833  1.00  0.00           H
ATOM   1377 3HG1 VAL    86     104.052  89.143  69.372  1.00  0.00           H
ATOM   1378  CG2 VAL    86     102.351  89.652  71.370  1.00  0.00           C
ATOM   1379 1HG2 VAL    86     101.765  89.538  72.282  1.00  0.00           H
ATOM   1380 2HG2 VAL    86     103.075  90.465  71.409  1.00  0.00           H
ATOM   1381 3HG2 VAL    86     101.642  89.905  70.581  1.00  0.00           H
ATOM   1382 C    VAL    86     102.850  85.772  71.384  1.00  0.00           C
ATOM   1383 O    VAL    86     103.216  85.436  72.575  1.00  0.00           O
ATOM   1384 N    ASH    87     103.175  85.094  70.323  1.00  0.00           N
ATOM   1385 H    ASH    87     102.680  85.335  69.476  1.00  0.00           H
ATOM   1386  CA  ASH    87     104.275  84.166  70.279  1.00  0.00           C
ATOM   1387  HA  ASH    87     104.955  84.318  71.117  1.00  0.00           H
ATOM   1388  CB  ASH    87     103.754  82.717  70.225  1.00  0.00           C
ATOM   1389  HB2 ASH    87     104.607  82.060  70.394  1.00  0.00           H
ATOM   1390  HB3 ASH    87     103.148  82.452  71.091  1.00  0.00           H
ATOM   1391  CG  ASH    87     102.915  82.327  69.009  1.00  0.00           C
ATOM   1392  OD1 ASH    87     101.698  82.547  68.851  1.00  0.00           O
ATOM   1393  OD2 ASH    87     103.636  81.727  68.023  1.00  0.00           O
ATOM   1394  HD2 ASH    87     103.054  81.566  67.277  1.00  0.00           H
ATOM   1395 C    ASH    87     105.150  84.304  68.945  1.00  0.00           C
ATOM   1396 O    ASH    87     104.634  84.706  67.889  1.00  0.00           O
ATOM   1397 N    THR    88     106.378  83.920  69.059  1.00  0.00           N
ATOM   1398 H    THR    88     106.734  83.541  69.925  1.00  0.00           H
ATOM   1399  CA  THR    88     107.390  84.137  68.024  1.00  0.00           C
ATOM   1400  HA  THR    88     107.132  84.931  67.322  1.00  0.00           H
ATOM   1401  CB  THR    88     108.794  84.511  68.561  1.00  0.00           C
ATOM   1402  HB  THR    88     109.525  84.599  67.757  1.00  0.00           H
ATOM   1403  CG2 THR    88     108.686  85.920  69.209  1.00  0.00           C
ATOM   1404 1HG2 THR    88     109.578  86.239  69.749  1.00  0.00           H
ATOM   1405 2HG2 THR    88     108.378  86.715  68.529  1.00  0.00           H
ATOM   1406 3HG2 THR    88     107.936  85.910  69.999  1.00  0.00           H
ATOM   1407  OG1 THR    88     109.335  83.630  69.470  1.00  0.00           O
ATOM   1408  HG1 THR    88     109.843  82.989  68.967  1.00  0.00           H
ATOM   1409 C    THR    88     107.528  82.871  67.084  1.00  0.00           C
ATOM   1410 O    THR    88     108.551  82.445  66.694  1.00  0.00           O
ATOM   1411 N    GLY    89     106.370  82.264  66.878  1.00  0.00           N
ATOM   1412 H    GLY    89     105.510  82.676  67.211  1.00  0.00           H
ATOM   1413  CA  GLY    89     106.204  80.989  66.201  1.00  0.00           C
ATOM   1414  HA2 GLY    89     107.096  80.409  66.439  1.00  0.00           H
ATOM   1415  HA3 GLY    89     105.400  80.410  66.655  1.00  0.00           H
ATOM   1416 C    GLY    89     106.158  81.061  64.724  1.00  0.00           C
ATOM   1417 O    GLY    89     106.698  81.943  64.107  1.00  0.00           O
ATOM   1418 N    ILE    90     105.715  79.982  64.056  1.00  0.00           N
ATOM   1419 H    ILE    90     105.659  79.159  64.638  1.00  0.00           H
ATOM   1420  CA  ILE    90     105.735  79.743  62.630  1.00  0.00           C
ATOM   1421  HA  ILE    90     106.739  79.993  62.287  1.00  0.00           H
ATOM   1422  CB  ILE    90     105.354  78.258  62.374  1.00  0.00           C
ATOM   1423  HB  ILE    90     105.955  77.626  63.027  1.00  0.00           H
ATOM   1424  CG2 ILE    90     103.904  78.049  62.838  1.00  0.00           C
ATOM   1425 1HG2 ILE    90     103.846  78.200  63.916  1.00  0.00           H
ATOM   1426 2HG2 ILE    90     103.075  78.598  62.391  1.00  0.00           H
ATOM   1427 3HG2 ILE    90     103.740  76.972  62.806  1.00  0.00           H
ATOM   1428  CG1 ILE    90     105.479  77.841  60.904  1.00  0.00           C
ATOM   1429 2HG1 ILE    90     105.127  76.813  60.808  1.00  0.00           H
ATOM   1430 3HG1 ILE    90     104.938  78.477  60.203  1.00  0.00           H
ATOM   1431  CD1 ILE    90     106.910  77.685  60.431  1.00  0.00           C
ATOM   1432 1HD1 ILE    90     107.362  78.664  60.594  1.00  0.00           H
ATOM   1433 2HD1 ILE    90     107.422  76.869  60.940  1.00  0.00           H
ATOM   1434 3HD1 ILE    90     106.955  77.600  59.346  1.00  0.00           H
ATOM   1435 C    ILE    90     104.842  80.751  61.870  1.00  0.00           C
ATOM   1436 O    ILE    90     105.191  81.183  60.748  1.00  0.00           O
ATOM   1437 N    GLY    91     103.689  81.149  62.400  1.00  0.00           N
ATOM   1438 H    GLY    91     103.377  80.688  63.243  1.00  0.00           H
ATOM   1439  CA  GLY    91     102.887  82.270  61.773  1.00  0.00           C
ATOM   1440  HA2 GLY    91     102.128  82.694  62.431  1.00  0.00           H
ATOM   1441  HA3 GLY    91     103.550  83.118  61.601  1.00  0.00           H
ATOM   1442 C    GLY    91     102.095  81.773  60.583  1.00  0.00           C
ATOM   1443 O    GLY    91     102.324  80.684  60.192  1.00  0.00           O
ATOM   1444 N    MET    92     101.179  82.529  59.987  1.00  0.00           N
ATOM   1445 H    MET    92     101.078  83.504  60.230  1.00  0.00           H
ATOM   1446  CA  MET    92     100.289  81.989  58.985  1.00  0.00           C
ATOM   1447  HA  MET    92     100.649  80.992  58.735  1.00  0.00           H
ATOM   1448  CB  MET    92      98.852  81.691  59.557  1.00  0.00           C
ATOM   1449  HB2 MET    92      98.427  82.664  59.807  1.00  0.00           H
ATOM   1450  HB3 MET    92      98.294  81.269  58.722  1.00  0.00           H
ATOM   1451  CG  MET    92      98.904  80.724  60.762  1.00  0.00           C
ATOM   1452  HG2 MET    92      99.329  79.737  60.581  1.00  0.00           H
ATOM   1453  HG3 MET    92      99.550  81.013  61.592  1.00  0.00           H
ATOM   1454  SD  MET    92      97.264  80.393  61.496  1.00  0.00           S
ATOM   1455  CE  MET    92      97.179  82.061  62.172  1.00  0.00           C
ATOM   1456  HE1 MET    92      97.107  82.869  61.444  1.00  0.00           H
ATOM   1457  HE2 MET    92      96.258  82.170  62.745  1.00  0.00           H
ATOM   1458  HE3 MET    92      98.139  82.369  62.587  1.00  0.00           H
ATOM   1459 C    MET    92     100.271  82.923  57.714  1.00  0.00           C
ATOM   1460 O    MET    92     100.288  84.122  57.941  1.00  0.00           O
ATOM   1461 N    THR    93     100.267  82.325  56.491  1.00  0.00           N
ATOM   1462 H    THR    93     100.354  81.320  56.434  1.00  0.00           H
ATOM   1463  CA  THR    93      99.927  83.053  55.218  1.00  0.00           C
ATOM   1464  HA  THR    93     100.193  84.090  55.420  1.00  0.00           H
ATOM   1465  CB  THR    93     100.825  82.554  54.098  1.00  0.00           C
ATOM   1466  HB  THR    93     101.839  82.478  54.492  1.00  0.00           H
ATOM   1467  CG2 THR    93     100.472  81.326  53.228  1.00  0.00           C
ATOM   1468 1HG2 THR    93      99.488  81.300  52.760  1.00  0.00           H
ATOM   1469 2HG2 THR    93     101.269  81.150  52.507  1.00  0.00           H
ATOM   1470 3HG2 THR    93     100.459  80.373  53.757  1.00  0.00           H
ATOM   1471  OG1 THR    93     100.918  83.611  53.187  1.00  0.00           O
ATOM   1472  HG1 THR    93     101.721  84.092  53.402  1.00  0.00           H
ATOM   1473 C    THR    93      98.482  82.965  54.952  1.00  0.00           C
ATOM   1474 O    THR    93      97.783  82.166  55.603  1.00  0.00           O
ATOM   1475 N    LYS    94      97.896  83.766  54.083  1.00  0.00           N
ATOM   1476 H    LYS    94      98.456  84.530  53.731  1.00  0.00           H
ATOM   1477  CA  LYS    94      96.530  83.942  53.703  1.00  0.00           C
ATOM   1478  HA  LYS    94      96.300  84.727  54.423  1.00  0.00           H
ATOM   1479  CB  LYS    94      96.408  84.618  52.300  1.00  0.00           C
ATOM   1480  HB2 LYS    94      97.245  85.315  52.279  1.00  0.00           H
ATOM   1481  HB3 LYS    94      96.706  83.872  51.563  1.00  0.00           H
ATOM   1482  CG  LYS    94      95.098  85.297  52.096  1.00  0.00           C
ATOM   1483  HG2 LYS    94      94.252  84.610  52.088  1.00  0.00           H
ATOM   1484  HG3 LYS    94      94.873  85.952  52.938  1.00  0.00           H
ATOM   1485  CD  LYS    94      95.110  86.054  50.812  1.00  0.00           C
ATOM   1486  HD2 LYS    94      95.943  86.757  50.804  1.00  0.00           H
ATOM   1487  HD3 LYS    94      95.270  85.467  49.907  1.00  0.00           H
ATOM   1488  CE  LYS    94      93.883  86.937  50.665  1.00  0.00           C
ATOM   1489  HE2 LYS    94      93.105  86.365  51.170  1.00  0.00           H
ATOM   1490  HE3 LYS    94      94.061  87.758  51.360  1.00  0.00           H
ATOM   1491  NZ  LYS    94      93.532  87.274  49.234  1.00  0.00           N
ATOM   1492  HZ1 LYS    94      92.735  87.895  49.238  1.00  0.00           H
ATOM   1493  HZ2 LYS    94      94.362  87.632  48.783  1.00  0.00           H
ATOM   1494  HZ3 LYS    94      93.236  86.393  48.838  1.00  0.00           H
ATOM   1495 C    LYS    94      95.615  82.775  53.882  1.00  0.00           C
ATOM   1496 O    LYS    94      94.665  82.848  54.595  1.00  0.00           O
ATOM   1497 N    ALA    95      95.822  81.691  53.096  1.00  0.00           N
ATOM   1498 H    ALA    95      96.520  81.732  52.367  1.00  0.00           H
ATOM   1499  CA  ALA    95      95.017  80.485  53.116  1.00  0.00           C
ATOM   1500  HA  ALA    95      94.010  80.878  53.252  1.00  0.00           H
ATOM   1501  CB  ALA    95      95.136  79.730  51.728  1.00  0.00           C
ATOM   1502  HB1 ALA    95      96.144  79.349  51.567  1.00  0.00           H
ATOM   1503  HB2 ALA    95      94.411  78.920  51.651  1.00  0.00           H
ATOM   1504  HB3 ALA    95      94.914  80.448  50.938  1.00  0.00           H
ATOM   1505 C    ALA    95      95.184  79.424  54.268  1.00  0.00           C
ATOM   1506 O    ALA    95      94.356  78.575  54.457  1.00  0.00           O
ATOM   1507 N    ASP    96      96.377  79.455  54.822  1.00  0.00           N
ATOM   1508 H    ASP    96      97.014  80.177  54.517  1.00  0.00           H
ATOM   1509  CA  ASP    96      96.577  78.861  56.157  1.00  0.00           C
ATOM   1510  HA  ASP    96      96.330  77.808  56.022  1.00  0.00           H
ATOM   1511  CB  ASP    96      98.082  78.919  56.485  1.00  0.00           C
ATOM   1512  HB2 ASP    96      98.694  78.519  55.676  1.00  0.00           H
ATOM   1513  HB3 ASP    96      98.484  79.926  56.602  1.00  0.00           H
ATOM   1514  CG  ASP    96      98.466  78.043  57.718  1.00  0.00           C
ATOM   1515  OD1 ASP    96      99.629  78.286  58.196  1.00  0.00           O
ATOM   1516  OD2 ASP    96      97.749  77.134  58.134  1.00  0.00           O
ATOM   1517 C    ASP    96      95.699  79.460  57.250  1.00  0.00           C
ATOM   1518 O    ASP    96      94.870  78.864  57.939  1.00  0.00           O
ATOM   1519 N    LEU    97      95.766  80.803  57.234  1.00  0.00           N
ATOM   1520 H    LEU    97      96.471  81.182  56.618  1.00  0.00           H
ATOM   1521  CA  LEU    97      95.265  81.629  58.314  1.00  0.00           C
ATOM   1522  HA  LEU    97      95.673  81.169  59.214  1.00  0.00           H
ATOM   1523  CB  LEU    97      95.702  83.092  58.075  1.00  0.00           C
ATOM   1524  HB2 LEU    97      96.780  83.138  58.228  1.00  0.00           H
ATOM   1525  HB3 LEU    97      95.469  83.335  57.039  1.00  0.00           H
ATOM   1526  CG  LEU    97      95.117  84.164  59.024  1.00  0.00           C
ATOM   1527  HG  LEU    97      95.205  83.840  60.061  1.00  0.00           H
ATOM   1528  CD1 LEU    97      95.910  85.508  58.780  1.00  0.00           C
ATOM   1529 1HD1 LEU    97      95.997  86.071  59.709  1.00  0.00           H
ATOM   1530 2HD1 LEU    97      96.911  85.342  58.382  1.00  0.00           H
ATOM   1531 3HD1 LEU    97      95.332  86.055  58.035  1.00  0.00           H
ATOM   1532  CD2 LEU    97      93.651  84.572  58.810  1.00  0.00           C
ATOM   1533 1HD2 LEU    97      92.873  83.829  58.985  1.00  0.00           H
ATOM   1534 2HD2 LEU    97      93.405  85.461  59.390  1.00  0.00           H
ATOM   1535 3HD2 LEU    97      93.544  84.839  57.758  1.00  0.00           H
ATOM   1536 C    LEU    97      93.758  81.480  58.467  1.00  0.00           C
ATOM   1537 O    LEU    97      93.293  81.120  59.554  1.00  0.00           O
ATOM   1538 N    ILE    98      93.030  81.610  57.359  1.00  0.00           N
ATOM   1539 H    ILE    98      93.477  81.768  56.467  1.00  0.00           H
ATOM   1540  CA  ILE    98      91.547  81.663  57.440  1.00  0.00           C
ATOM   1541  HA  ILE    98      91.239  82.195  58.340  1.00  0.00           H
ATOM   1542  CB  ILE    98      90.871  82.467  56.305  1.00  0.00           C
ATOM   1543  HB  ILE    98      89.797  82.287  56.360  1.00  0.00           H
ATOM   1544  CG2 ILE    98      91.099  83.961  56.586  1.00  0.00           C
ATOM   1545 1HG2 ILE    98      92.178  84.116  56.565  1.00  0.00           H
ATOM   1546 2HG2 ILE    98      90.626  84.633  55.870  1.00  0.00           H
ATOM   1547 3HG2 ILE    98      90.805  84.168  57.615  1.00  0.00           H
ATOM   1548  CG1 ILE    98      91.344  82.070  54.925  1.00  0.00           C
ATOM   1549 2HG1 ILE    98      92.339  82.440  54.679  1.00  0.00           H
ATOM   1550 3HG1 ILE    98      91.356  80.983  54.844  1.00  0.00           H
ATOM   1551  CD1 ILE    98      90.492  82.524  53.804  1.00  0.00           C
ATOM   1552 1HD1 ILE    98      89.429  82.453  54.036  1.00  0.00           H
ATOM   1553 2HD1 ILE    98      90.823  83.527  53.532  1.00  0.00           H
ATOM   1554 3HD1 ILE    98      90.542  81.904  52.909  1.00  0.00           H
ATOM   1555 C    ILE    98      90.946  80.242  57.490  1.00  0.00           C
ATOM   1556 O    ILE    98      89.741  80.020  57.649  1.00  0.00           O
ATOM   1557 N    ASN    99      91.754  79.161  57.387  1.00  0.00           N
ATOM   1558 H    ASN    99      92.729  79.418  57.331  1.00  0.00           H
ATOM   1559  CA  ASN    99      91.460  77.774  57.640  1.00  0.00           C
ATOM   1560  HA  ASN    99      90.466  77.516  57.274  1.00  0.00           H
ATOM   1561  CB  ASN    99      92.486  76.855  56.924  1.00  0.00           C
ATOM   1562  HB2 ASN    99      92.660  77.105  55.877  1.00  0.00           H
ATOM   1563  HB3 ASN    99      93.413  77.002  57.478  1.00  0.00           H
ATOM   1564  CG  ASN    99      92.090  75.390  57.013  1.00  0.00           C
ATOM   1565  OD1 ASN    99      90.900  75.103  56.991  1.00  0.00           O
ATOM   1566  ND2 ASN    99      93.056  74.538  57.067  1.00  0.00           N
ATOM   1567 1HD2 ASN    99      92.839  73.609  57.398  1.00  0.00           H
ATOM   1568 2HD2 ASN    99      94.032  74.799  57.072  1.00  0.00           H
ATOM   1569 C    ASN    99      91.427  77.482  59.133  1.00  0.00           C
ATOM   1570 O    ASN    99      90.344  77.026  59.580  1.00  0.00           O
ATOM   1571 N    ASN   100      92.506  77.831  59.871  1.00  0.00           N
ATOM   1572 H    ASN   100      93.248  78.265  59.341  1.00  0.00           H
ATOM   1573  CA  ASN   100      92.694  77.657  61.260  1.00  0.00           C
ATOM   1574  HA  ASN   100      92.463  76.625  61.524  1.00  0.00           H
ATOM   1575  CB  ASN   100      94.104  78.122  61.696  1.00  0.00           C
ATOM   1576  HB2 ASN   100      94.375  79.131  61.386  1.00  0.00           H
ATOM   1577  HB3 ASN   100      94.123  78.177  62.784  1.00  0.00           H
ATOM   1578  CG  ASN   100      95.232  77.121  61.382  1.00  0.00           C
ATOM   1579  OD1 ASN   100      95.731  76.317  62.185  1.00  0.00           O
ATOM   1580  ND2 ASN   100      95.661  77.148  60.118  1.00  0.00           N
ATOM   1581 1HD2 ASN   100      96.382  76.511  59.812  1.00  0.00           H
ATOM   1582 2HD2 ASN   100      95.306  77.767  59.403  1.00  0.00           H
ATOM   1583 C    ASN   100      91.788  78.613  62.032  1.00  0.00           C
ATOM   1584 O    ASN   100      91.377  78.302  63.177  1.00  0.00           O
ATOM   1585 N    LEU   101      91.372  79.759  61.511  1.00  0.00           N
ATOM   1586 H    LEU   101      91.618  79.902  60.542  1.00  0.00           H
ATOM   1587  CA  LEU   101      90.381  80.722  62.082  1.00  0.00           C
ATOM   1588  HA  LEU   101      90.373  80.605  63.166  1.00  0.00           H
ATOM   1589  CB  LEU   101      90.837  82.141  61.928  1.00  0.00           C
ATOM   1590  HB2 LEU   101      90.858  82.306  60.851  1.00  0.00           H
ATOM   1591  HB3 LEU   101      90.084  82.834  62.303  1.00  0.00           H
ATOM   1592  CG  LEU   101      92.216  82.473  62.505  1.00  0.00           C
ATOM   1593  HG  LEU   101      92.875  81.740  62.041  1.00  0.00           H
ATOM   1594  CD1 LEU   101      92.703  83.933  62.246  1.00  0.00           C
ATOM   1595 1HD1 LEU   101      92.012  84.626  62.725  1.00  0.00           H
ATOM   1596 2HD1 LEU   101      93.656  84.103  62.747  1.00  0.00           H
ATOM   1597 3HD1 LEU   101      92.584  84.008  61.165  1.00  0.00           H
ATOM   1598  CD2 LEU   101      92.227  82.459  64.021  1.00  0.00           C
ATOM   1599 1HD2 LEU   101      91.969  81.449  64.340  1.00  0.00           H
ATOM   1600 2HD2 LEU   101      93.172  82.649  64.529  1.00  0.00           H
ATOM   1601 3HD2 LEU   101      91.519  83.174  64.439  1.00  0.00           H
ATOM   1602 C    LEU   101      88.837  80.391  61.800  1.00  0.00           C
ATOM   1603 O    LEU   101      88.004  81.067  62.374  1.00  0.00           O
ATOM   1604 N    GLY   102      88.533  79.421  61.022  1.00  0.00           N
ATOM   1605 H    GLY   102      89.255  78.829  60.637  1.00  0.00           H
ATOM   1606  CA  GLY   102      87.122  79.251  60.611  1.00  0.00           C
ATOM   1607  HA2 GLY   102      86.619  80.147  60.248  1.00  0.00           H
ATOM   1608  HA3 GLY   102      87.184  78.606  59.734  1.00  0.00           H
ATOM   1609 C    GLY   102      86.152  78.635  61.592  1.00  0.00           C
ATOM   1610 O    GLY   102      84.975  78.223  61.298  1.00  0.00           O
ATOM   1611 N    THR   103      86.583  78.491  62.870  1.00  0.00           N
ATOM   1612 H    THR   103      87.436  79.001  63.054  1.00  0.00           H
ATOM   1613  CA  THR   103      85.743  78.067  64.094  1.00  0.00           C
ATOM   1614  HA  THR   103      86.535  77.997  64.839  1.00  0.00           H
ATOM   1615  CB  THR   103      84.689  79.060  64.560  1.00  0.00           C
ATOM   1616  HB  THR   103      84.189  79.515  63.705  1.00  0.00           H
ATOM   1617  CG2 THR   103      83.686  78.544  65.579  1.00  0.00           C
ATOM   1618 1HG2 THR   103      83.249  79.395  66.101  1.00  0.00           H
ATOM   1619 2HG2 THR   103      82.944  77.886  65.129  1.00  0.00           H
ATOM   1620 3HG2 THR   103      84.172  77.902  66.314  1.00  0.00           H
ATOM   1621  OG1 THR   103      85.496  80.061  65.142  1.00  0.00           O
ATOM   1622  HG1 THR   103      85.028  80.885  64.987  1.00  0.00           H
ATOM   1623 C    THR   103      85.248  76.583  63.994  1.00  0.00           C
ATOM   1624 O    THR   103      84.318  76.158  63.312  1.00  0.00           O
ATOM   1625 N    ILE   104      85.790  75.910  65.018  1.00  0.00           N
ATOM   1626 H    ILE   104      86.487  76.410  65.550  1.00  0.00           H
ATOM   1627  CA  ILE   104      85.843  74.473  65.291  1.00  0.00           C
ATOM   1628  HA  ILE   104      86.628  74.215  66.002  1.00  0.00           H
ATOM   1629  CB  ILE   104      84.618  73.940  65.986  1.00  0.00           C
ATOM   1630  HB  ILE   104      83.652  74.111  65.510  1.00  0.00           H
ATOM   1631  CG2 ILE   104      84.645  72.454  66.284  1.00  0.00           C
ATOM   1632 1HG2 ILE   104      85.566  72.379  66.863  1.00  0.00           H
ATOM   1633 2HG2 ILE   104      83.735  72.153  66.803  1.00  0.00           H
ATOM   1634 3HG2 ILE   104      84.593  71.737  65.464  1.00  0.00           H
ATOM   1635  CG1 ILE   104      84.520  74.739  67.350  1.00  0.00           C
ATOM   1636 2HG1 ILE   104      85.521  74.646  67.772  1.00  0.00           H
ATOM   1637 3HG1 ILE   104      84.352  75.748  66.973  1.00  0.00           H
ATOM   1638  CD1 ILE   104      83.306  74.602  68.245  1.00  0.00           C
ATOM   1639 1HD1 ILE   104      83.337  75.423  68.961  1.00  0.00           H
ATOM   1640 2HD1 ILE   104      82.393  74.755  67.670  1.00  0.00           H
ATOM   1641 3HD1 ILE   104      83.318  73.639  68.756  1.00  0.00           H
ATOM   1642 C    ILE   104      86.264  73.765  64.027  1.00  0.00           C
ATOM   1643 O    ILE   104      85.402  73.133  63.415  1.00  0.00           O
ATOM   1644 N    ALA   105      87.450  73.886  63.618  1.00  0.00           N
ATOM   1645 H    ALA   105      88.017  74.539  64.140  1.00  0.00           H
ATOM   1646  CA  ALA   105      87.745  73.828  62.193  1.00  0.00           C
ATOM   1647  HA  ALA   105      86.853  73.369  61.769  1.00  0.00           H
ATOM   1648  CB  ALA   105      87.929  75.271  61.652  1.00  0.00           C
ATOM   1649  HB1 ALA   105      87.067  75.897  61.884  1.00  0.00           H
ATOM   1650  HB2 ALA   105      88.894  75.607  62.031  1.00  0.00           H
ATOM   1651  HB3 ALA   105      88.048  75.127  60.579  1.00  0.00           H
ATOM   1652 C    ALA   105      89.006  72.964  61.885  1.00  0.00           C
ATOM   1653 O    ALA   105      89.725  72.582  62.748  1.00  0.00           O
ATOM   1654 N    LYS   106      89.255  72.693  60.574  1.00  0.00           N
ATOM   1655 H    LYS   106      88.528  72.915  59.909  1.00  0.00           H
ATOM   1656  CA  LYS   106      90.460  72.033  60.090  1.00  0.00           C
ATOM   1657  HA  LYS   106      90.443  71.037  60.532  1.00  0.00           H
ATOM   1658  CB  LYS   106      90.346  71.915  58.501  1.00  0.00           C
ATOM   1659  HB2 LYS   106      89.402  71.424  58.265  1.00  0.00           H
ATOM   1660  HB3 LYS   106      90.368  72.930  58.104  1.00  0.00           H
ATOM   1661  CG  LYS   106      91.506  71.148  57.924  1.00  0.00           C
ATOM   1662  HG2 LYS   106      92.479  71.579  58.159  1.00  0.00           H
ATOM   1663  HG3 LYS   106      91.309  70.152  58.323  1.00  0.00           H
ATOM   1664  CD  LYS   106      91.380  71.136  56.359  1.00  0.00           C
ATOM   1665  HD2 LYS   106      90.513  70.493  56.207  1.00  0.00           H
ATOM   1666  HD3 LYS   106      91.219  72.157  56.012  1.00  0.00           H
ATOM   1667  CE  LYS   106      92.530  70.509  55.601  1.00  0.00           C
ATOM   1668  HE2 LYS   106      93.500  70.998  55.687  1.00  0.00           H
ATOM   1669  HE3 LYS   106      92.613  69.552  56.116  1.00  0.00           H
ATOM   1670  NZ  LYS   106      92.208  70.186  54.176  1.00  0.00           N
ATOM   1671  HZ1 LYS   106      91.376  69.614  54.173  1.00  0.00           H
ATOM   1672  HZ2 LYS   106      91.968  71.036  53.687  1.00  0.00           H
ATOM   1673  HZ3 LYS   106      92.927  69.636  53.729  1.00  0.00           H
ATOM   1674 C    LYS   106      91.722  72.812  60.579  1.00  0.00           C
ATOM   1675 O    LYS   106      91.786  74.001  60.332  1.00  0.00           O
ATOM   1676 N    SER   107      92.631  72.182  61.236  1.00  0.00           N
ATOM   1677 H    SER   107      92.576  71.179  61.338  1.00  0.00           H
ATOM   1678  CA  SER   107      93.736  72.781  61.962  1.00  0.00           C
ATOM   1679  HA  SER   107      93.567  73.836  62.179  1.00  0.00           H
ATOM   1680  CB  SER   107      93.983  72.021  63.291  1.00  0.00           C
ATOM   1681  HB2 SER   107      93.041  71.994  63.839  1.00  0.00           H
ATOM   1682  HB3 SER   107      94.430  71.060  63.038  1.00  0.00           H
ATOM   1683  OG  SER   107      94.908  72.602  64.075  1.00  0.00           O
ATOM   1684  HG  SER   107      94.473  72.437  64.915  1.00  0.00           H
ATOM   1685 C    SER   107      95.090  72.573  61.150  1.00  0.00           C
ATOM   1686 O    SER   107      95.288  71.515  60.602  1.00  0.00           O
ATOM   1687 N    GLY   108      95.923  73.596  61.221  1.00  0.00           N
ATOM   1688 H    GLY   108      95.514  74.399  61.676  1.00  0.00           H
ATOM   1689  CA  GLY   108      97.288  73.733  60.690  1.00  0.00           C
ATOM   1690  HA2 GLY   108      97.386  73.033  59.860  1.00  0.00           H
ATOM   1691  HA3 GLY   108      97.580  74.761  60.474  1.00  0.00           H
ATOM   1692 C    GLY   108      98.297  73.119  61.603  1.00  0.00           C
ATOM   1693 O    GLY   108      99.507  73.278  61.388  1.00  0.00           O
ATOM   1694 N    THR   109      97.859  72.329  62.637  1.00  0.00           N
ATOM   1695 H    THR   109      96.861  72.301  62.791  1.00  0.00           H
ATOM   1696  CA  THR   109      98.630  71.488  63.592  1.00  0.00           C
ATOM   1697  HA  THR   109      99.705  71.658  63.533  1.00  0.00           H
ATOM   1698  CB  THR   109      98.268  71.700  65.032  1.00  0.00           C
ATOM   1699  HB  THR   109      97.229  71.378  65.109  1.00  0.00           H
ATOM   1700  CG2 THR   109      99.220  70.899  65.929  1.00  0.00           C
ATOM   1701 1HG2 THR   109      99.125  69.819  65.818  1.00  0.00           H
ATOM   1702 2HG2 THR   109     100.235  71.191  65.659  1.00  0.00           H
ATOM   1703 3HG2 THR   109      98.977  71.108  66.971  1.00  0.00           H
ATOM   1704  OG1 THR   109      98.335  73.060  65.436  1.00  0.00           O
ATOM   1705  HG1 THR   109      97.506  73.265  65.875  1.00  0.00           H
ATOM   1706 C    THR   109      98.444  70.056  63.167  1.00  0.00           C
ATOM   1707 O    THR   109      99.376  69.286  63.126  1.00  0.00           O
ATOM   1708 N    LYS   110      97.204  69.674  62.718  1.00  0.00           N
ATOM   1709 H    LYS   110      96.426  70.310  62.619  1.00  0.00           H
ATOM   1710  CA  LYS   110      96.911  68.311  62.263  1.00  0.00           C
ATOM   1711  HA  LYS   110      97.413  67.672  62.990  1.00  0.00           H
ATOM   1712  CB  LYS   110      95.389  68.070  62.279  1.00  0.00           C
ATOM   1713  HB2 LYS   110      95.140  68.307  63.313  1.00  0.00           H
ATOM   1714  HB3 LYS   110      94.935  68.789  61.596  1.00  0.00           H
ATOM   1715  CG  LYS   110      94.821  66.689  61.901  1.00  0.00           C
ATOM   1716  HG2 LYS   110      94.736  66.698  60.814  1.00  0.00           H
ATOM   1717  HG3 LYS   110      95.629  65.986  62.100  1.00  0.00           H
ATOM   1718  CD  LYS   110      93.492  66.498  62.599  1.00  0.00           C
ATOM   1719  HD2 LYS   110      93.451  66.950  63.590  1.00  0.00           H
ATOM   1720  HD3 LYS   110      92.612  66.847  62.059  1.00  0.00           H
ATOM   1721  CE  LYS   110      93.389  65.016  62.897  1.00  0.00           C
ATOM   1722  HE2 LYS   110      92.365  64.752  63.159  1.00  0.00           H
ATOM   1723  HE3 LYS   110      93.720  64.546  61.970  1.00  0.00           H
ATOM   1724  NZ  LYS   110      94.258  64.557  64.015  1.00  0.00           N
ATOM   1725  HZ1 LYS   110      94.140  65.120  64.845  1.00  0.00           H
ATOM   1726  HZ2 LYS   110      93.988  63.602  64.207  1.00  0.00           H
ATOM   1727  HZ3 LYS   110      95.183  64.508  63.612  1.00  0.00           H
ATOM   1728 C    LYS   110      97.533  68.200  60.831  1.00  0.00           C
ATOM   1729 O    LYS   110      98.247  67.213  60.633  1.00  0.00           O
ATOM   1730 N    ALA   111      97.349  69.218  60.033  1.00  0.00           N
ATOM   1731 H    ALA   111      96.618  69.777  60.449  1.00  0.00           H
ATOM   1732  CA  ALA   111      98.021  69.234  58.712  1.00  0.00           C
ATOM   1733  HA  ALA   111      97.645  68.451  58.053  1.00  0.00           H
ATOM   1734  CB  ALA   111      97.734  70.575  57.999  1.00  0.00           C
ATOM   1735  HB1 ALA   111      98.329  71.381  58.428  1.00  0.00           H
ATOM   1736  HB2 ALA   111      97.896  70.417  56.933  1.00  0.00           H
ATOM   1737  HB3 ALA   111      96.684  70.833  58.137  1.00  0.00           H
ATOM   1738 C    ALA   111      99.522  68.944  58.820  1.00  0.00           C
ATOM   1739 O    ALA   111     100.097  68.496  57.830  1.00  0.00           O
ATOM   1740 N    PHE   112     100.268  69.236  59.910  1.00  0.00           N
ATOM   1741 H    PHE   112      99.912  69.546  60.803  1.00  0.00           H
ATOM   1742  CA  PHE   112     101.738  69.061  59.971  1.00  0.00           C
ATOM   1743  HA  PHE   112     102.223  69.432  59.068  1.00  0.00           H
ATOM   1744  CB  PHE   112     102.346  69.833  61.191  1.00  0.00           C
ATOM   1745  HB2 PHE   112     101.914  70.833  61.144  1.00  0.00           H
ATOM   1746  HB3 PHE   112     102.109  69.400  62.163  1.00  0.00           H
ATOM   1747  CG  PHE   112     103.842  70.009  61.171  1.00  0.00           C
ATOM   1748  CD1 PHE   112     104.340  70.896  60.260  1.00  0.00           C
ATOM   1749  HD1 PHE   112     103.746  71.456  59.554  1.00  0.00           H
ATOM   1750  CE1 PHE   112     105.757  71.068  60.280  1.00  0.00           C
ATOM   1751  HE1 PHE   112     106.246  71.796  59.649  1.00  0.00           H
ATOM   1752  CZ  PHE   112     106.640  70.303  61.104  1.00  0.00           C
ATOM   1753  HZ  PHE   112     107.712  70.426  61.068  1.00  0.00           H
ATOM   1754  CE2 PHE   112     106.024  69.285  61.870  1.00  0.00           C
ATOM   1755  HE2 PHE   112     106.616  68.677  62.538  1.00  0.00           H
ATOM   1756  CD2 PHE   112     104.651  69.080  62.004  1.00  0.00           C
ATOM   1757  HD2 PHE   112     104.228  68.293  62.611  1.00  0.00           H
ATOM   1758 C    PHE   112     102.155  67.535  60.056  1.00  0.00           C
ATOM   1759 O    PHE   112     103.243  67.101  59.656  1.00  0.00           O
ATOM   1760 N    MET   113     101.208  66.730  60.588  1.00  0.00           N
ATOM   1761 H    MET   113     100.252  67.043  60.684  1.00  0.00           H
ATOM   1762  CA  MET   113     101.391  65.228  60.568  1.00  0.00           C
ATOM   1763  HA  MET   113     102.452  65.028  60.715  1.00  0.00           H
ATOM   1764  CB  MET   113     100.558  64.577  61.670  1.00  0.00           C
ATOM   1765  HB2 MET   113      99.506  64.859  61.625  1.00  0.00           H
ATOM   1766  HB3 MET   113     100.463  63.510  61.467  1.00  0.00           H
ATOM   1767  CG  MET   113     101.068  64.746  63.103  1.00  0.00           C
ATOM   1768  HG2 MET   113     100.713  65.748  63.343  1.00  0.00           H
ATOM   1769  HG3 MET   113     100.541  64.078  63.785  1.00  0.00           H
ATOM   1770  SD  MET   113     102.845  64.577  63.504  1.00  0.00           S
ATOM   1771  CE  MET   113     103.279  62.905  62.755  1.00  0.00           C
ATOM   1772  HE1 MET   113     104.335  62.848  62.489  1.00  0.00           H
ATOM   1773  HE2 MET   113     103.058  62.137  63.496  1.00  0.00           H
ATOM   1774  HE3 MET   113     102.642  62.856  61.872  1.00  0.00           H
ATOM   1775 C    MET   113     101.010  64.741  59.180  1.00  0.00           C
ATOM   1776 O    MET   113     101.656  63.846  58.687  1.00  0.00           O
ATOM   1777 N    GLU   114      99.954  65.321  58.549  1.00  0.00           N
ATOM   1778 H    GLU   114      99.560  66.166  58.936  1.00  0.00           H
ATOM   1779  CA  GLU   114      99.533  65.048  57.169  1.00  0.00           C
ATOM   1780  HA  GLU   114      99.515  63.978  56.960  1.00  0.00           H
ATOM   1781  CB  GLU   114      98.099  65.472  56.920  1.00  0.00           C
ATOM   1782  HB2 GLU   114      98.011  66.544  56.741  1.00  0.00           H
ATOM   1783  HB3 GLU   114      97.696  65.069  55.991  1.00  0.00           H
ATOM   1784  CG  GLU   114      97.101  65.102  58.075  1.00  0.00           C
ATOM   1785  HG2 GLU   114      97.468  65.511  59.016  1.00  0.00           H
ATOM   1786  HG3 GLU   114      96.107  65.525  57.930  1.00  0.00           H
ATOM   1787  CD  GLU   114      96.986  63.659  58.154  1.00  0.00           C
ATOM   1788  OE1 GLU   114      97.094  63.106  59.257  1.00  0.00           O
ATOM   1789  OE2 GLU   114      96.763  62.981  57.143  1.00  0.00           O
ATOM   1790 C    GLU   114     100.483  65.650  56.129  1.00  0.00           C
ATOM   1791 O    GLU   114     100.279  65.356  54.955  1.00  0.00           O
ATOM   1792 N    ALA   115     101.579  66.358  56.521  1.00  0.00           N
ATOM   1793 H    ALA   115     101.563  66.596  57.503  1.00  0.00           H
ATOM   1794  CA  ALA   115     102.868  66.573  55.680  1.00  0.00           C
ATOM   1795  HA  ALA   115     102.613  66.894  54.670  1.00  0.00           H
ATOM   1796  CB  ALA   115     103.598  67.799  56.314  1.00  0.00           C
ATOM   1797  HB1 ALA   115     104.613  67.903  55.931  1.00  0.00           H
ATOM   1798  HB2 ALA   115     103.119  68.757  56.109  1.00  0.00           H
ATOM   1799  HB3 ALA   115     103.634  67.759  57.402  1.00  0.00           H
ATOM   1800 C    ALA   115     103.829  65.384  55.579  1.00  0.00           C
ATOM   1801 O    ALA   115     104.818  65.442  54.851  1.00  0.00           O
ATOM   1802 N    LEU   116     103.456  64.315  56.308  1.00  0.00           N
ATOM   1803 H    LEU   116     102.684  64.450  56.945  1.00  0.00           H
ATOM   1804  CA  LEU   116     104.039  62.987  56.339  1.00  0.00           C
ATOM   1805  HA  LEU   116     104.861  62.921  55.626  1.00  0.00           H
ATOM   1806  CB  LEU   116     104.753  62.947  57.750  1.00  0.00           C
ATOM   1807  HB2 LEU   116     103.978  62.995  58.514  1.00  0.00           H
ATOM   1808  HB3 LEU   116     105.184  61.990  58.043  1.00  0.00           H
ATOM   1809  CG  LEU   116     105.691  64.145  58.119  1.00  0.00           C
ATOM   1810  HG  LEU   116     105.202  65.119  58.109  1.00  0.00           H
ATOM   1811  CD1 LEU   116     106.159  64.023  59.561  1.00  0.00           C
ATOM   1812 1HD1 LEU   116     106.703  63.084  59.660  1.00  0.00           H
ATOM   1813 2HD1 LEU   116     106.772  64.896  59.786  1.00  0.00           H
ATOM   1814 3HD1 LEU   116     105.328  64.140  60.257  1.00  0.00           H
ATOM   1815  CD2 LEU   116     106.929  64.270  57.229  1.00  0.00           C
ATOM   1816 1HD2 LEU   116     106.553  64.653  56.280  1.00  0.00           H
ATOM   1817 2HD2 LEU   116     107.648  64.980  57.639  1.00  0.00           H
ATOM   1818 3HD2 LEU   116     107.486  63.339  57.133  1.00  0.00           H
ATOM   1819 C    LEU   116     103.026  61.822  56.085  1.00  0.00           C
ATOM   1820 O    LEU   116     101.931  62.083  55.600  1.00  0.00           O
ATOM   1821 N    GLN   117     103.505  60.567  56.223  1.00  0.00           N
ATOM   1822 H    GLN   117     104.403  60.318  56.610  1.00  0.00           H
ATOM   1823  CA  GLN   117     102.591  59.356  55.902  1.00  0.00           C
ATOM   1824  HA  GLN   117     101.640  59.687  55.486  1.00  0.00           H
ATOM   1825  CB  GLN   117     103.318  58.489  54.884  1.00  0.00           C
ATOM   1826  HB2 GLN   117     104.270  58.122  55.269  1.00  0.00           H
ATOM   1827  HB3 GLN   117     102.650  57.633  54.791  1.00  0.00           H
ATOM   1828  CG  GLN   117     103.525  59.115  53.524  1.00  0.00           C
ATOM   1829  HG2 GLN   117     102.537  59.284  53.095  1.00  0.00           H
ATOM   1830  HG3 GLN   117     104.084  60.045  53.630  1.00  0.00           H
ATOM   1831  CD  GLN   117     104.438  58.237  52.692  1.00  0.00           C
ATOM   1832  OE1 GLN   117     105.645  58.144  53.033  1.00  0.00           O
ATOM   1833  NE2 GLN   117     103.999  57.465  51.722  1.00  0.00           N
ATOM   1834 1HE2 GLN   117     104.827  57.110  51.266  1.00  0.00           H
ATOM   1835 2HE2 GLN   117     103.045  57.532  51.396  1.00  0.00           H
ATOM   1836 C    GLN   117     102.197  58.750  57.280  1.00  0.00           C
ATOM   1837 O    GLN   117     102.604  59.204  58.345  1.00  0.00           O
ATOM   1838 N    ALA   118     101.364  57.709  57.243  1.00  0.00           N
ATOM   1839 H    ALA   118     101.130  57.357  56.326  1.00  0.00           H
ATOM   1840  CA  ALA   118     101.028  56.816  58.322  1.00  0.00           C
ATOM   1841  HA  ALA   118     100.331  57.321  58.990  1.00  0.00           H
ATOM   1842  CB  ALA   118     100.368  55.656  57.569  1.00  0.00           C
ATOM   1843  HB1 ALA   118     101.010  55.329  56.751  1.00  0.00           H
ATOM   1844  HB2 ALA   118     100.236  54.832  58.269  1.00  0.00           H
ATOM   1845  HB3 ALA   118      99.401  55.974  57.180  1.00  0.00           H
ATOM   1846 C    ALA   118     102.399  56.323  58.999  1.00  0.00           C
ATOM   1847 O    ALA   118     103.315  55.853  58.314  1.00  0.00           O
ATOM   1848 N    GLY   119     102.480  56.268  60.336  1.00  0.00           N
ATOM   1849 H    GLY   119     101.659  56.452  60.896  1.00  0.00           H
ATOM   1850  CA  GLY   119     103.627  55.678  61.002  1.00  0.00           C
ATOM   1851  HA2 GLY   119     103.310  55.176  61.916  1.00  0.00           H
ATOM   1852  HA3 GLY   119     104.080  54.942  60.339  1.00  0.00           H
ATOM   1853 C    GLY   119     104.708  56.693  61.297  1.00  0.00           C
ATOM   1854 O    GLY   119     105.718  56.216  61.785  1.00  0.00           O
ATOM   1855 N    ALA   120     104.586  58.040  61.212  1.00  0.00           N
ATOM   1856 H    ALA   120     103.789  58.318  60.658  1.00  0.00           H
ATOM   1857  CA  ALA   120     105.415  59.031  61.876  1.00  0.00           C
ATOM   1858  HA  ALA   120     106.428  58.644  61.979  1.00  0.00           H
ATOM   1859  CB  ALA   120     105.545  60.180  60.876  1.00  0.00           C
ATOM   1860  HB1 ALA   120     106.168  59.843  60.047  1.00  0.00           H
ATOM   1861  HB2 ALA   120     104.554  60.577  60.656  1.00  0.00           H
ATOM   1862  HB3 ALA   120     106.116  60.985  61.337  1.00  0.00           H
ATOM   1863 C    ALA   120     104.837  59.659  63.193  1.00  0.00           C
ATOM   1864 O    ALA   120     103.743  59.462  63.596  1.00  0.00           O
ATOM   1865 N    ASP   121     105.732  60.444  63.879  1.00  0.00           N
ATOM   1866 H    ASP   121     106.696  60.554  63.599  1.00  0.00           H
ATOM   1867  CA  ASP   121     105.392  61.003  65.181  1.00  0.00           C
ATOM   1868  HA  ASP   121     104.305  60.983  65.257  1.00  0.00           H
ATOM   1869  CB  ASP   121     105.978  60.002  66.219  1.00  0.00           C
ATOM   1870  HB2 ASP   121     105.722  58.998  65.882  1.00  0.00           H
ATOM   1871  HB3 ASP   121     107.065  59.946  66.167  1.00  0.00           H
ATOM   1872  CG  ASP   121     105.545  60.273  67.670  1.00  0.00           C
ATOM   1873  OD1 ASP   121     106.371  60.865  68.381  1.00  0.00           O
ATOM   1874  OD2 ASP   121     104.461  59.820  68.089  1.00  0.00           O
ATOM   1875 C    ASP   121     106.135  62.344  65.370  1.00  0.00           C
ATOM   1876 O    ASP   121     107.379  62.349  65.200  1.00  0.00           O
ATOM   1877 N    ILE   122     105.467  63.437  65.775  1.00  0.00           N
ATOM   1878 H    ILE   122     104.489  63.252  65.946  1.00  0.00           H
ATOM   1879  CA  ILE   122     106.024  64.767  66.102  1.00  0.00           C
ATOM   1880  HA  ILE   122     107.096  64.634  66.254  1.00  0.00           H
ATOM   1881  CB  ILE   122     105.818  65.826  64.965  1.00  0.00           C
ATOM   1882  HB  ILE   122     104.791  66.182  64.886  1.00  0.00           H
ATOM   1883  CG2 ILE   122     106.557  67.120  65.340  1.00  0.00           C
ATOM   1884 1HG2 ILE   122     107.585  66.953  65.661  1.00  0.00           H
ATOM   1885 2HG2 ILE   122     106.614  67.742  64.447  1.00  0.00           H
ATOM   1886 3HG2 ILE   122     105.990  67.668  66.092  1.00  0.00           H
ATOM   1887  CG1 ILE   122     106.172  65.249  63.598  1.00  0.00           C
ATOM   1888 2HG1 ILE   122     105.922  64.209  63.391  1.00  0.00           H
ATOM   1889 3HG1 ILE   122     105.701  65.903  62.864  1.00  0.00           H
ATOM   1890  CD1 ILE   122     107.681  65.068  63.346  1.00  0.00           C
ATOM   1891 1HD1 ILE   122     108.184  64.682  64.233  1.00  0.00           H
ATOM   1892 2HD1 ILE   122     107.921  64.365  62.549  1.00  0.00           H
ATOM   1893 3HD1 ILE   122     108.182  66.002  63.092  1.00  0.00           H
ATOM   1894 C    ILE   122     105.313  65.207  67.302  1.00  0.00           C
ATOM   1895 O    ILE   122     104.129  64.880  67.516  1.00  0.00           O
ATOM   1896 N    SER   123     105.964  65.972  68.214  1.00  0.00           N
ATOM   1897 H    SER   123     106.915  66.247  68.013  1.00  0.00           H
ATOM   1898  CA  SER   123     105.581  66.290  69.601  1.00  0.00           C
ATOM   1899  HA  SER   123     105.268  65.350  70.055  1.00  0.00           H
ATOM   1900  CB  SER   123     106.809  66.904  70.440  1.00  0.00           C
ATOM   1901  HB2 SER   123     106.611  67.191  71.472  1.00  0.00           H
ATOM   1902  HB3 SER   123     107.593  66.156  70.559  1.00  0.00           H
ATOM   1903  OG  SER   123     107.502  67.954  69.592  1.00  0.00           O
ATOM   1904  HG  SER   123     106.956  68.725  69.424  1.00  0.00           H
ATOM   1905 C    SER   123     104.345  67.199  69.901  1.00  0.00           C
ATOM   1906 O    SER   123     104.196  67.825  70.938  1.00  0.00           O
ATOM   1907 N    MET   124     103.402  67.240  68.896  1.00  0.00           N
ATOM   1908 H    MET   124     103.398  66.531  68.177  1.00  0.00           H
ATOM   1909  CA  MET   124     102.271  68.169  68.836  1.00  0.00           C
ATOM   1910  HA  MET   124     102.632  69.009  69.431  1.00  0.00           H
ATOM   1911  CB  MET   124     101.830  68.507  67.433  1.00  0.00           C
ATOM   1912  HB2 MET   124     101.410  67.588  67.025  1.00  0.00           H
ATOM   1913  HB3 MET   124     100.984  69.195  67.416  1.00  0.00           H
ATOM   1914  CG  MET   124     102.976  68.861  66.510  1.00  0.00           C
ATOM   1915  HG2 MET   124     103.857  68.219  66.534  1.00  0.00           H
ATOM   1916  HG3 MET   124     102.480  68.756  65.545  1.00  0.00           H
ATOM   1917  SD  MET   124     103.473  70.641  66.599  1.00  0.00           S
ATOM   1918  CE  MET   124     104.982  70.318  65.589  1.00  0.00           C
ATOM   1919  HE1 MET   124     105.739  69.893  66.248  1.00  0.00           H
ATOM   1920  HE2 MET   124     104.753  69.637  64.769  1.00  0.00           H
ATOM   1921  HE3 MET   124     105.350  71.239  65.136  1.00  0.00           H
ATOM   1922 C    MET   124     101.063  67.636  69.609  1.00  0.00           C
ATOM   1923 O    MET   124     100.807  66.446  69.784  1.00  0.00           O
ATOM   1924 N    ILE   125     100.272  68.571  70.194  1.00  0.00           N
ATOM   1925 H    ILE   125     100.430  69.537  69.945  1.00  0.00           H
ATOM   1926  CA  ILE   125      99.152  68.302  71.130  1.00  0.00           C
ATOM   1927  HA  ILE   125      98.996  67.224  71.120  1.00  0.00           H
ATOM   1928  CB  ILE   125      99.551  68.765  72.546  1.00  0.00           C
ATOM   1929  HB  ILE   125      98.631  68.649  73.119  1.00  0.00           H
ATOM   1930  CG2 ILE   125     100.536  67.695  73.090  1.00  0.00           C
ATOM   1931 1HG2 ILE   125     101.496  67.900  72.617  1.00  0.00           H
ATOM   1932 2HG2 ILE   125     100.494  67.775  74.176  1.00  0.00           H
ATOM   1933 3HG2 ILE   125     100.304  66.701  72.707  1.00  0.00           H
ATOM   1934  CG1 ILE   125     100.078  70.224  72.586  1.00  0.00           C
ATOM   1935 2HG1 ILE   125     101.161  70.235  72.468  1.00  0.00           H
ATOM   1936 3HG1 ILE   125      99.720  70.868  71.782  1.00  0.00           H
ATOM   1937  CD1 ILE   125      99.889  70.919  73.895  1.00  0.00           C
ATOM   1938 1HD1 ILE   125     100.419  71.868  73.972  1.00  0.00           H
ATOM   1939 2HD1 ILE   125      98.842  71.002  74.184  1.00  0.00           H
ATOM   1940 3HD1 ILE   125     100.475  70.380  74.640  1.00  0.00           H
ATOM   1941 C    ILE   125      97.820  69.074  70.779  1.00  0.00           C
ATOM   1942 O    ILE   125      97.026  69.257  71.668  1.00  0.00           O
ATOM   1943 N    GLY   126      97.675  69.552  69.564  1.00  0.00           N
ATOM   1944 H    GLY   126      98.472  69.382  68.967  1.00  0.00           H
ATOM   1945  CA  GLY   126      96.587  70.402  69.133  1.00  0.00           C
ATOM   1946  HA2 GLY   126      96.785  71.288  69.736  1.00  0.00           H
ATOM   1947  HA3 GLY   126      96.644  70.741  68.099  1.00  0.00           H
ATOM   1948 C    GLY   126      95.127  69.852  69.548  1.00  0.00           C
ATOM   1949 O    GLY   126      94.432  70.699  70.131  1.00  0.00           O
ATOM   1950 N    GLN   127      94.808  68.576  69.318  1.00  0.00           N
ATOM   1951 H    GLN   127      95.495  68.098  68.752  1.00  0.00           H
ATOM   1952  CA  GLN   127      93.721  67.774  69.898  1.00  0.00           C
ATOM   1953  HA  GLN   127      93.902  66.764  69.533  1.00  0.00           H
ATOM   1954  CB  GLN   127      93.779  67.662  71.425  1.00  0.00           C
ATOM   1955  HB2 GLN   127      94.845  67.624  71.650  1.00  0.00           H
ATOM   1956  HB3 GLN   127      93.376  68.619  71.756  1.00  0.00           H
ATOM   1957  CG  GLN   127      93.015  66.533  72.076  1.00  0.00           C
ATOM   1958  HG2 GLN   127      92.001  66.647  71.692  1.00  0.00           H
ATOM   1959  HG3 GLN   127      93.361  65.612  71.606  1.00  0.00           H
ATOM   1960  CD  GLN   127      93.044  66.540  73.650  1.00  0.00           C
ATOM   1961  OE1 GLN   127      93.883  67.167  74.265  1.00  0.00           O
ATOM   1962  NE2 GLN   127      92.057  65.905  74.241  1.00  0.00           N
ATOM   1963 1HE2 GLN   127      91.932  66.027  75.236  1.00  0.00           H
ATOM   1964 2HE2 GLN   127      91.373  65.374  73.721  1.00  0.00           H
ATOM   1965 C    GLN   127      92.271  68.220  69.446  1.00  0.00           C
ATOM   1966 O    GLN   127      91.449  67.495  68.926  1.00  0.00           O
ATOM   1967 N    PHE   128      91.926  69.491  69.632  1.00  0.00           N
ATOM   1968 H    PHE   128      92.617  70.132  69.996  1.00  0.00           H
ATOM   1969  CA  PHE   128      90.602  70.138  69.260  1.00  0.00           C
ATOM   1970  HA  PHE   128      89.994  69.461  68.660  1.00  0.00           H
ATOM   1971  CB  PHE   128      89.718  70.492  70.543  1.00  0.00           C
ATOM   1972  HB2 PHE   128      90.015  71.409  71.051  1.00  0.00           H
ATOM   1973  HB3 PHE   128      88.708  70.728  70.208  1.00  0.00           H
ATOM   1974  CG  PHE   128      89.658  69.332  71.522  1.00  0.00           C
ATOM   1975  CD1 PHE   128      89.882  69.566  72.877  1.00  0.00           C
ATOM   1976  HD1 PHE   128      90.279  70.518  73.195  1.00  0.00           H
ATOM   1977  CE1 PHE   128      89.691  68.576  73.864  1.00  0.00           C
ATOM   1978  HE1 PHE   128      89.789  68.801  74.916  1.00  0.00           H
ATOM   1979  CZ  PHE   128      89.325  67.273  73.491  1.00  0.00           C
ATOM   1980  HZ  PHE   128      89.228  66.390  74.105  1.00  0.00           H
ATOM   1981  CE2 PHE   128      89.157  67.014  72.085  1.00  0.00           C
ATOM   1982  HE2 PHE   128      88.793  66.100  71.639  1.00  0.00           H
ATOM   1983  CD2 PHE   128      89.231  68.060  71.138  1.00  0.00           C
ATOM   1984  HD2 PHE   128      88.977  67.788  70.124  1.00  0.00           H
ATOM   1985 C    PHE   128      90.848  71.495  68.524  1.00  0.00           C
ATOM   1986 O    PHE   128      89.974  72.099  67.941  1.00  0.00           O
ATOM   1987 N    GLY   129      92.149  71.936  68.522  1.00  0.00           N
ATOM   1988 H    GLY   129      92.867  71.256  68.730  1.00  0.00           H
ATOM   1989  CA  GLY   129      92.619  73.226  68.006  1.00  0.00           C
ATOM   1990  HA2 GLY   129      93.703  73.154  67.918  1.00  0.00           H
ATOM   1991  HA3 GLY   129      92.250  73.231  66.981  1.00  0.00           H
ATOM   1992 C    GLY   129      92.156  74.441  68.767  1.00  0.00           C
ATOM   1993 O    GLY   129      92.429  75.519  68.269  1.00  0.00           O
ATOM   1994 N    VAL   130      91.413  74.280  69.829  1.00  0.00           N
ATOM   1995 H    VAL   130      91.378  73.344  70.206  1.00  0.00           H
ATOM   1996  CA  VAL   130      90.383  75.222  70.287  1.00  0.00           C
ATOM   1997  HA  VAL   130      89.674  75.428  69.485  1.00  0.00           H
ATOM   1998  CB  VAL   130      89.575  74.546  71.429  1.00  0.00           C
ATOM   1999  HB  VAL   130      89.315  73.558  71.049  1.00  0.00           H
ATOM   2000  CG1 VAL   130      90.371  74.503  72.758  1.00  0.00           C
ATOM   2001 1HG1 VAL   130      91.167  73.769  72.634  1.00  0.00           H
ATOM   2002 2HG1 VAL   130      90.645  75.521  73.038  1.00  0.00           H
ATOM   2003 3HG1 VAL   130      89.700  74.087  73.509  1.00  0.00           H
ATOM   2004  CG2 VAL   130      88.239  75.314  71.614  1.00  0.00           C
ATOM   2005 1HG2 VAL   130      87.695  75.279  70.670  1.00  0.00           H
ATOM   2006 2HG2 VAL   130      87.594  74.768  72.302  1.00  0.00           H
ATOM   2007 3HG2 VAL   130      88.377  76.311  72.032  1.00  0.00           H
ATOM   2008 C    VAL   130      90.992  76.538  70.747  1.00  0.00           C
ATOM   2009 O    VAL   130      90.231  77.465  70.827  1.00  0.00           O
ATOM   2010 N    GLY   131      92.261  76.678  70.997  1.00  0.00           N
ATOM   2011 H    GLY   131      92.772  75.808  70.941  1.00  0.00           H
ATOM   2012  CA  GLY   131      92.890  77.893  71.547  1.00  0.00           C
ATOM   2013  HA2 GLY   131      92.174  78.181  72.317  1.00  0.00           H
ATOM   2014  HA3 GLY   131      93.835  77.688  72.048  1.00  0.00           H
ATOM   2015 C    GLY   131      92.892  79.201  70.663  1.00  0.00           C
ATOM   2016 O    GLY   131      93.725  80.068  71.014  1.00  0.00           O
ATOM   2017 N    PHE   132      92.057  79.283  69.638  1.00  0.00           N
ATOM   2018 H    PHE   132      91.643  78.461  69.224  1.00  0.00           H
ATOM   2019  CA  PHE   132      91.611  80.613  69.084  1.00  0.00           C
ATOM   2020  HA  PHE   132      92.209  81.361  69.605  1.00  0.00           H
ATOM   2021  CB  PHE   132      91.906  80.717  67.637  1.00  0.00           C
ATOM   2022  HB2 PHE   132      91.107  80.272  67.044  1.00  0.00           H
ATOM   2023  HB3 PHE   132      91.982  81.782  67.417  1.00  0.00           H
ATOM   2024  CG  PHE   132      93.274  80.028  67.126  1.00  0.00           C
ATOM   2025  CD1 PHE   132      93.257  79.099  66.096  1.00  0.00           C
ATOM   2026  HD1 PHE   132      92.330  78.846  65.603  1.00  0.00           H
ATOM   2027  CE1 PHE   132      94.405  78.366  65.795  1.00  0.00           C
ATOM   2028  HE1 PHE   132      94.345  77.578  65.059  1.00  0.00           H
ATOM   2029  CZ  PHE   132      95.672  78.707  66.472  1.00  0.00           C
ATOM   2030  HZ  PHE   132      96.588  78.275  66.096  1.00  0.00           H
ATOM   2031  CE2 PHE   132      95.698  79.676  67.475  1.00  0.00           C
ATOM   2032  HE2 PHE   132      96.545  79.981  68.071  1.00  0.00           H
ATOM   2033  CD2 PHE   132      94.459  80.319  67.811  1.00  0.00           C
ATOM   2034  HD2 PHE   132      94.389  81.088  68.567  1.00  0.00           H
ATOM   2035 C    PHE   132      90.083  80.752  69.302  1.00  0.00           C
ATOM   2036 O    PHE   132      89.689  81.864  69.679  1.00  0.00           O
ATOM   2037 N    TYR   133      89.354  79.657  69.120  1.00  0.00           N
ATOM   2038 H    TYR   133      89.778  78.784  68.838  1.00  0.00           H
ATOM   2039  CA  TYR   133      87.904  79.690  69.375  1.00  0.00           C
ATOM   2040  HA  TYR   133      87.562  80.495  68.724  1.00  0.00           H
ATOM   2041  CB  TYR   133      87.224  78.446  68.823  1.00  0.00           C
ATOM   2042  HB2 TYR   133      87.237  77.650  69.567  1.00  0.00           H
ATOM   2043  HB3 TYR   133      86.152  78.589  68.686  1.00  0.00           H
ATOM   2044  CG  TYR   133      87.791  77.854  67.519  1.00  0.00           C
ATOM   2045  CD1 TYR   133      88.238  78.691  66.498  1.00  0.00           C
ATOM   2046  HD1 TYR   133      88.173  79.766  66.575  1.00  0.00           H
ATOM   2047  CE1 TYR   133      89.016  78.143  65.466  1.00  0.00           C
ATOM   2048  HE1 TYR   133      89.396  78.844  64.737  1.00  0.00           H
ATOM   2049  CZ  TYR   133      89.244  76.752  65.349  1.00  0.00           C
ATOM   2050  OH  TYR   133      89.995  76.230  64.341  1.00  0.00           O
ATOM   2051  HH  TYR   133      90.634  76.885  64.049  1.00  0.00           H
ATOM   2052  CE2 TYR   133      88.689  75.893  66.319  1.00  0.00           C
ATOM   2053  HE2 TYR   133      89.066  74.882  66.285  1.00  0.00           H
ATOM   2054  CD2 TYR   133      87.992  76.480  67.423  1.00  0.00           C
ATOM   2055  HD2 TYR   133      87.751  75.855  68.270  1.00  0.00           H
ATOM   2056 C    TYR   133      87.555  80.056  70.829  1.00  0.00           C
ATOM   2057 O    TYR   133      86.510  80.621  71.137  1.00  0.00           O
ATOM   2058 N    SER   134      88.488  79.718  71.738  1.00  0.00           N
ATOM   2059 H    SER   134      89.356  79.318  71.410  1.00  0.00           H
ATOM   2060  CA  SER   134      88.298  79.815  73.227  1.00  0.00           C
ATOM   2061  HA  SER   134      87.347  79.469  73.634  1.00  0.00           H
ATOM   2062  CB  SER   134      89.488  79.101  73.922  1.00  0.00           C
ATOM   2063  HB2 SER   134      89.190  78.993  74.965  1.00  0.00           H
ATOM   2064  HB3 SER   134      89.603  78.099  73.509  1.00  0.00           H
ATOM   2065  OG  SER   134      90.708  79.849  73.705  1.00  0.00           O
ATOM   2066  HG  SER   134      91.219  79.500  74.438  1.00  0.00           H
ATOM   2067 C    SER   134      88.240  81.260  73.751  1.00  0.00           C
ATOM   2068 O    SER   134      87.734  81.352  74.900  1.00  0.00           O
ATOM   2069 N    ALA   135      88.663  82.317  73.022  1.00  0.00           N
ATOM   2070 H    ALA   135      89.077  82.123  72.122  1.00  0.00           H
ATOM   2071  CA  ALA   135      88.475  83.756  73.316  1.00  0.00           C
ATOM   2072  HA  ALA   135      89.078  83.983  74.195  1.00  0.00           H
ATOM   2073  CB  ALA   135      88.881  84.524  72.032  1.00  0.00           C
ATOM   2074  HB1 ALA   135      88.290  84.235  71.162  1.00  0.00           H
ATOM   2075  HB2 ALA   135      88.643  85.566  72.248  1.00  0.00           H
ATOM   2076  HB3 ALA   135      89.901  84.305  71.716  1.00  0.00           H
ATOM   2077 C    ALA   135      87.050  84.284  73.693  1.00  0.00           C
ATOM   2078 O    ALA   135      86.901  85.218  74.494  1.00  0.00           O
ATOM   2079 N    TYR   136      86.050  83.670  73.033  1.00  0.00           N
ATOM   2080 H    TYR   136      86.336  82.863  72.496  1.00  0.00           H
ATOM   2081  CA  TYR   136      84.602  83.870  73.226  1.00  0.00           C
ATOM   2082  HA  TYR   136      84.372  84.934  73.167  1.00  0.00           H
ATOM   2083  CB  TYR   136      83.777  83.305  72.015  1.00  0.00           C
ATOM   2084  HB2 TYR   136      84.096  82.309  71.707  1.00  0.00           H
ATOM   2085  HB3 TYR   136      82.736  83.206  72.324  1.00  0.00           H
ATOM   2086  CG  TYR   136      83.973  84.254  70.768  1.00  0.00           C
ATOM   2087  CD1 TYR   136      83.486  85.547  70.761  1.00  0.00           C
ATOM   2088  HD1 TYR   136      83.031  86.004  71.627  1.00  0.00           H
ATOM   2089  CE1 TYR   136      83.750  86.304  69.654  1.00  0.00           C
ATOM   2090  HE1 TYR   136      83.157  87.206  69.631  1.00  0.00           H
ATOM   2091  CZ  TYR   136      84.521  85.961  68.548  1.00  0.00           C
ATOM   2092  OH  TYR   136      84.486  86.668  67.397  1.00  0.00           O
ATOM   2093  HH  TYR   136      84.082  87.538  67.419  1.00  0.00           H
ATOM   2094  CE2 TYR   136      85.079  84.675  68.592  1.00  0.00           C
ATOM   2095  HE2 TYR   136      85.679  84.290  67.780  1.00  0.00           H
ATOM   2096  CD2 TYR   136      84.823  83.831  69.699  1.00  0.00           C
ATOM   2097  HD2 TYR   136      85.328  82.878  69.759  1.00  0.00           H
ATOM   2098 C    TYR   136      84.034  83.344  74.543  1.00  0.00           C
ATOM   2099 O    TYR   136      82.902  83.712  74.859  1.00  0.00           O
ATOM   2100 N    LEU   137      84.814  82.641  75.329  1.00  0.00           N
ATOM   2101 H    LEU   137      85.788  82.532  75.087  1.00  0.00           H
ATOM   2102  CA  LEU   137      84.573  82.410  76.787  1.00  0.00           C
ATOM   2103  HA  LEU   137      83.616  81.899  76.896  1.00  0.00           H
ATOM   2104  CB  LEU   137      85.603  81.404  77.324  1.00  0.00           C
ATOM   2105  HB2 LEU   137      86.591  81.817  77.121  1.00  0.00           H
ATOM   2106  HB3 LEU   137      85.509  81.305  78.406  1.00  0.00           H
ATOM   2107  CG  LEU   137      85.437  79.973  76.789  1.00  0.00           C
ATOM   2108  HG  LEU   137      85.341  80.057  75.707  1.00  0.00           H
ATOM   2109  CD1 LEU   137      86.723  79.121  77.094  1.00  0.00           C
ATOM   2110 1HD1 LEU   137      87.497  79.663  76.550  1.00  0.00           H
ATOM   2111 2HD1 LEU   137      86.981  79.069  78.151  1.00  0.00           H
ATOM   2112 3HD1 LEU   137      86.666  78.069  76.817  1.00  0.00           H
ATOM   2113  CD2 LEU   137      84.189  79.178  77.348  1.00  0.00           C
ATOM   2114 1HD2 LEU   137      83.258  79.682  77.088  1.00  0.00           H
ATOM   2115 2HD2 LEU   137      84.222  78.212  76.845  1.00  0.00           H
ATOM   2116 3HD2 LEU   137      84.238  79.104  78.435  1.00  0.00           H
ATOM   2117 C    LEU   137      84.652  83.751  77.577  1.00  0.00           C
ATOM   2118 O    LEU   137      84.044  83.899  78.620  1.00  0.00           O
ATOM   2119 N    VAL   138      85.448  84.728  77.099  1.00  0.00           N
ATOM   2120 H    VAL   138      86.043  84.490  76.319  1.00  0.00           H
ATOM   2121  CA  VAL   138      85.768  85.950  77.818  1.00  0.00           C
ATOM   2122  HA  VAL   138      85.035  86.159  78.597  1.00  0.00           H
ATOM   2123  CB  VAL   138      87.197  85.863  78.431  1.00  0.00           C
ATOM   2124  HB  VAL   138      87.530  86.778  78.922  1.00  0.00           H
ATOM   2125  CG1 VAL   138      87.274  84.751  79.410  1.00  0.00           C
ATOM   2126 1HG1 VAL   138      87.475  83.774  78.971  1.00  0.00           H
ATOM   2127 2HG1 VAL   138      88.123  84.893  80.080  1.00  0.00           H
ATOM   2128 3HG1 VAL   138      86.307  84.564  79.877  1.00  0.00           H
ATOM   2129  CG2 VAL   138      88.378  85.856  77.371  1.00  0.00           C
ATOM   2130 1HG2 VAL   138      88.389  86.721  76.708  1.00  0.00           H
ATOM   2131 2HG2 VAL   138      89.299  85.731  77.941  1.00  0.00           H
ATOM   2132 3HG2 VAL   138      88.381  84.909  76.831  1.00  0.00           H
ATOM   2133 C    VAL   138      85.694  87.275  76.931  1.00  0.00           C
ATOM   2134 O    VAL   138      85.921  88.300  77.525  1.00  0.00           O
ATOM   2135 N    ALA   139      85.401  87.277  75.628  1.00  0.00           N
ATOM   2136 H    ALA   139      85.229  86.343  75.284  1.00  0.00           H
ATOM   2137  CA  ALA   139      85.472  88.474  74.698  1.00  0.00           C
ATOM   2138  HA  ALA   139      85.648  89.265  75.427  1.00  0.00           H
ATOM   2139  CB  ALA   139      86.672  88.489  73.758  1.00  0.00           C
ATOM   2140  HB1 ALA   139      87.597  88.619  74.321  1.00  0.00           H
ATOM   2141  HB2 ALA   139      86.683  87.528  73.243  1.00  0.00           H
ATOM   2142  HB3 ALA   139      86.668  89.375  73.123  1.00  0.00           H
ATOM   2143 C    ALA   139      84.148  88.842  73.896  1.00  0.00           C
ATOM   2144 O    ALA   139      83.319  88.015  73.534  1.00  0.00           O
ATOM   2145 N    GLU   140      83.971  90.106  73.538  1.00  0.00           N
ATOM   2146 H    GLU   140      84.707  90.733  73.830  1.00  0.00           H
ATOM   2147  CA  GLU   140      82.889  90.718  72.715  1.00  0.00           C
ATOM   2148  HA  GLU   140      82.154  89.962  72.437  1.00  0.00           H
ATOM   2149  CB  GLU   140      82.032  91.792  73.428  1.00  0.00           C
ATOM   2150  HB2 GLU   140      81.280  92.107  72.705  1.00  0.00           H
ATOM   2151  HB3 GLU   140      81.692  91.361  74.370  1.00  0.00           H
ATOM   2152  CG  GLU   140      83.011  93.030  73.678  1.00  0.00           C
ATOM   2153  HG2 GLU   140      83.825  92.708  74.328  1.00  0.00           H
ATOM   2154  HG3 GLU   140      83.378  93.512  72.772  1.00  0.00           H
ATOM   2155  CD  GLU   140      82.249  94.098  74.497  1.00  0.00           C
ATOM   2156  OE1 GLU   140      82.936  95.135  74.910  1.00  0.00           O
ATOM   2157  OE2 GLU   140      81.016  94.127  74.544  1.00  0.00           O
ATOM   2158 C    GLU   140      83.381  91.215  71.326  1.00  0.00           C
ATOM   2159 O    GLU   140      82.540  91.544  70.500  1.00  0.00           O
ATOM   2160 N    LYS   141      84.731  91.274  71.150  1.00  0.00           N
ATOM   2161 H    LYS   141      85.390  91.211  71.912  1.00  0.00           H
ATOM   2162  CA  LYS   141      85.370  91.455  69.767  1.00  0.00           C
ATOM   2163  HA  LYS   141      84.713  91.164  68.947  1.00  0.00           H
ATOM   2164  CB  LYS   141      85.651  92.933  69.510  1.00  0.00           C
ATOM   2165  HB2 LYS   141      84.755  93.419  69.896  1.00  0.00           H
ATOM   2166  HB3 LYS   141      86.545  93.285  70.025  1.00  0.00           H
ATOM   2167  CG  LYS   141      85.704  93.174  68.005  1.00  0.00           C
ATOM   2168  HG2 LYS   141      86.399  92.426  67.623  1.00  0.00           H
ATOM   2169  HG3 LYS   141      84.682  93.078  67.640  1.00  0.00           H
ATOM   2170  CD  LYS   141      86.111  94.651  67.640  1.00  0.00           C
ATOM   2171  HD2 LYS   141      85.554  95.282  68.333  1.00  0.00           H
ATOM   2172  HD3 LYS   141      87.162  94.852  67.846  1.00  0.00           H
ATOM   2173  CE  LYS   141      85.632  95.004  66.215  1.00  0.00           C
ATOM   2174  HE2 LYS   141      86.024  94.320  65.462  1.00  0.00           H
ATOM   2175  HE3 LYS   141      84.556  95.122  66.091  1.00  0.00           H
ATOM   2176  NZ  LYS   141      86.033  96.358  65.902  1.00  0.00           N
ATOM   2177  HZ1 LYS   141      87.024  96.523  65.804  1.00  0.00           H
ATOM   2178  HZ2 LYS   141      85.700  96.666  64.999  1.00  0.00           H
ATOM   2179  HZ3 LYS   141      85.716  97.098  66.512  1.00  0.00           H
ATOM   2180 C    LYS   141      86.678  90.756  69.817  1.00  0.00           C
ATOM   2181 O    LYS   141      87.381  90.935  70.817  1.00  0.00           O
ATOM   2182 N    VAL   142      87.089  89.894  68.855  1.00  0.00           N
ATOM   2183 H    VAL   142      86.429  89.733  68.108  1.00  0.00           H
ATOM   2184  CA  VAL   142      88.321  89.109  68.927  1.00  0.00           C
ATOM   2185  HA  VAL   142      88.987  89.352  69.755  1.00  0.00           H
ATOM   2186  CB  VAL   142      87.921  87.590  69.102  1.00  0.00           C
ATOM   2187  HB  VAL   142      87.247  87.325  68.287  1.00  0.00           H
ATOM   2188  CG1 VAL   142      89.189  86.692  68.908  1.00  0.00           C
ATOM   2189 1HG1 VAL   142      89.881  86.615  69.746  1.00  0.00           H
ATOM   2190 2HG1 VAL   142      88.895  85.664  68.697  1.00  0.00           H
ATOM   2191 3HG1 VAL   142      89.691  87.072  68.018  1.00  0.00           H
ATOM   2192  CG2 VAL   142      87.215  87.325  70.449  1.00  0.00           C
ATOM   2193 1HG2 VAL   142      87.946  87.602  71.208  1.00  0.00           H
ATOM   2194 2HG2 VAL   142      86.349  87.958  70.647  1.00  0.00           H
ATOM   2195 3HG2 VAL   142      86.934  86.287  70.627  1.00  0.00           H
ATOM   2196 C    VAL   142      89.184  89.410  67.625  1.00  0.00           C
ATOM   2197 O    VAL   142      88.747  89.612  66.506  1.00  0.00           O
ATOM   2198 N    VAL   143      90.437  89.678  67.876  1.00  0.00           N
ATOM   2199 H    VAL   143      90.892  89.646  68.778  1.00  0.00           H
ATOM   2200  CA  VAL   143      91.373  90.031  66.729  1.00  0.00           C
ATOM   2201  HA  VAL   143      90.896  89.831  65.770  1.00  0.00           H
ATOM   2202  CB  VAL   143      91.724  91.573  66.847  1.00  0.00           C
ATOM   2203  HB  VAL   143      91.941  91.960  67.842  1.00  0.00           H
ATOM   2204  CG1 VAL   143      92.945  92.074  66.159  1.00  0.00           C
ATOM   2205 1HG1 VAL   143      93.058  93.150  66.296  1.00  0.00           H
ATOM   2206 2HG1 VAL   143      93.833  91.606  66.585  1.00  0.00           H
ATOM   2207 3HG1 VAL   143      92.780  91.876  65.100  1.00  0.00           H
ATOM   2208  CG2 VAL   143      90.550  92.326  66.117  1.00  0.00           C
ATOM   2209 1HG2 VAL   143      90.865  93.244  65.622  1.00  0.00           H
ATOM   2210 2HG2 VAL   143      90.113  91.726  65.319  1.00  0.00           H
ATOM   2211 3HG2 VAL   143      89.804  92.542  66.882  1.00  0.00           H
ATOM   2212 C    VAL   143      92.666  89.242  66.676  1.00  0.00           C
ATOM   2213 O    VAL   143      93.224  89.015  67.730  1.00  0.00           O
ATOM   2214 N    VAL   144      93.134  88.816  65.509  1.00  0.00           N
ATOM   2215 H    VAL   144      92.733  89.176  64.655  1.00  0.00           H
ATOM   2216  CA  VAL   144      94.501  88.265  65.359  1.00  0.00           C
ATOM   2217  HA  VAL   144      95.056  88.504  66.266  1.00  0.00           H
ATOM   2218  CB  VAL   144      94.383  86.756  65.127  1.00  0.00           C
ATOM   2219  HB  VAL   144      93.946  86.604  64.140  1.00  0.00           H
ATOM   2220  CG1 VAL   144      95.717  85.949  65.079  1.00  0.00           C
ATOM   2221 1HG1 VAL   144      96.228  85.957  66.041  1.00  0.00           H
ATOM   2222 2HG1 VAL   144      95.563  84.927  64.733  1.00  0.00           H
ATOM   2223 3HG1 VAL   144      96.374  86.439  64.360  1.00  0.00           H
ATOM   2224  CG2 VAL   144      93.595  85.962  66.228  1.00  0.00           C
ATOM   2225 1HG2 VAL   144      93.522  84.876  66.183  1.00  0.00           H
ATOM   2226 2HG2 VAL   144      94.124  86.149  67.163  1.00  0.00           H
ATOM   2227 3HG2 VAL   144      92.526  86.159  66.297  1.00  0.00           H
ATOM   2228 C    VAL   144      95.309  88.967  64.214  1.00  0.00           C
ATOM   2229 O    VAL   144      94.762  89.372  63.225  1.00  0.00           O
ATOM   2230 N    ILE   145      96.621  89.087  64.420  1.00  0.00           N
ATOM   2231 H    ILE   145      96.919  88.795  65.340  1.00  0.00           H
ATOM   2232  CA  ILE   145      97.711  89.556  63.521  1.00  0.00           C
ATOM   2233  HA  ILE   145      97.216  89.728  62.565  1.00  0.00           H
ATOM   2234  CB  ILE   145      98.276  90.954  63.819  1.00  0.00           C
ATOM   2235  HB  ILE   145      98.665  90.984  64.837  1.00  0.00           H
ATOM   2236  CG2 ILE   145      99.411  91.355  62.825  1.00  0.00           C
ATOM   2237 1HG2 ILE   145     100.184  90.609  62.642  1.00  0.00           H
ATOM   2238 2HG2 ILE   145      99.015  91.639  61.851  1.00  0.00           H
ATOM   2239 3HG2 ILE   145      99.787  92.317  63.173  1.00  0.00           H
ATOM   2240  CG1 ILE   145      97.323  92.146  63.886  1.00  0.00           C
ATOM   2241 2HG1 ILE   145      97.844  93.103  63.906  1.00  0.00           H
ATOM   2242 3HG1 ILE   145      96.737  92.080  62.970  1.00  0.00           H
ATOM   2243  CD1 ILE   145      96.286  92.195  65.069  1.00  0.00           C
ATOM   2244 1HD1 ILE   145      95.628  93.063  65.075  1.00  0.00           H
ATOM   2245 2HD1 ILE   145      95.586  91.361  65.112  1.00  0.00           H
ATOM   2246 3HD1 ILE   145      96.760  92.103  66.046  1.00  0.00           H
ATOM   2247 C    ILE   145      98.835  88.540  63.427  1.00  0.00           C
ATOM   2248 O    ILE   145      99.156  88.008  64.493  1.00  0.00           O
ATOM   2249 N    THR   146      99.367  88.253  62.274  1.00  0.00           N
ATOM   2250 H    THR   146      98.977  88.577  61.400  1.00  0.00           H
ATOM   2251  CA  THR   146     100.510  87.301  62.145  1.00  0.00           C
ATOM   2252  HA  THR   146     101.130  87.486  63.022  1.00  0.00           H
ATOM   2253  CB  THR   146     100.041  85.874  62.005  1.00  0.00           C
ATOM   2254  HB  THR   146      99.564  85.490  62.908  1.00  0.00           H
ATOM   2255  CG2 THR   146      99.015  85.744  60.912  1.00  0.00           C
ATOM   2256 1HG2 THR   146      98.832  84.725  60.569  1.00  0.00           H
ATOM   2257 2HG2 THR   146      98.053  86.082  61.296  1.00  0.00           H
ATOM   2258 3HG2 THR   146      99.384  86.400  60.123  1.00  0.00           H
ATOM   2259  OG1 THR   146     101.037  84.982  61.657  1.00  0.00           O
ATOM   2260  HG1 THR   146     101.702  84.970  62.350  1.00  0.00           H
ATOM   2261 C    THR   146     101.542  87.661  61.005  1.00  0.00           C
ATOM   2262 O    THR   146     101.129  88.447  60.147  1.00  0.00           O
ATOM   2263 N    LYS   147     102.813  87.211  61.045  1.00  0.00           N
ATOM   2264 H    LYS   147     103.035  86.720  61.900  1.00  0.00           H
ATOM   2265  CA  LYS   147     103.710  87.095  59.926  1.00  0.00           C
ATOM   2266  HA  LYS   147     103.110  87.318  59.044  1.00  0.00           H
ATOM   2267  CB  LYS   147     104.747  88.202  59.909  1.00  0.00           C
ATOM   2268  HB2 LYS   147     104.391  89.220  60.063  1.00  0.00           H
ATOM   2269  HB3 LYS   147     105.360  87.923  60.766  1.00  0.00           H
ATOM   2270  CG  LYS   147     105.594  88.097  58.641  1.00  0.00           C
ATOM   2271  HG2 LYS   147     106.164  87.173  58.740  1.00  0.00           H
ATOM   2272  HG3 LYS   147     104.951  88.087  57.761  1.00  0.00           H
ATOM   2273  CD  LYS   147     106.583  89.260  58.587  1.00  0.00           C
ATOM   2274  HD2 LYS   147     106.087  90.214  58.767  1.00  0.00           H
ATOM   2275  HD3 LYS   147     107.305  89.061  59.379  1.00  0.00           H
ATOM   2276  CE  LYS   147     107.350  89.324  57.352  1.00  0.00           C
ATOM   2277  HE2 LYS   147     107.639  88.298  57.127  1.00  0.00           H
ATOM   2278  HE3 LYS   147     106.784  89.730  56.514  1.00  0.00           H
ATOM   2279  NZ  LYS   147     108.530  90.207  57.389  1.00  0.00           N
ATOM   2280  HZ1 LYS   147     108.994  90.227  56.492  1.00  0.00           H
ATOM   2281  HZ2 LYS   147     108.270  91.164  57.582  1.00  0.00           H
ATOM   2282  HZ3 LYS   147     109.198  89.971  58.109  1.00  0.00           H
ATOM   2283 C    LYS   147     104.234  85.650  59.892  1.00  0.00           C
ATOM   2284 O    LYS   147     104.472  85.111  60.957  1.00  0.00           O
ATOM   2285 N    HIP   148     104.294  85.009  58.755  1.00  0.00           N
ATOM   2286 H    HIP   148     104.278  85.620  57.951  1.00  0.00           H
ATOM   2287  CA  HIP   148     104.958  83.708  58.496  1.00  0.00           C
ATOM   2288  HA  HIP   148     105.054  83.203  59.457  1.00  0.00           H
ATOM   2289  CB  HIP   148     103.994  82.873  57.547  1.00  0.00           C
ATOM   2290  HB2 HIP   148     103.038  82.828  58.068  1.00  0.00           H
ATOM   2291  HB3 HIP   148     103.783  83.393  56.612  1.00  0.00           H
ATOM   2292  CG  HIP   148     104.364  81.482  57.248  1.00  0.00           C
ATOM   2293  ND1 HIP   148     104.337  80.402  58.172  1.00  0.00           N
ATOM   2294  HD1 HIP   148     104.077  80.489  59.144  1.00  0.00           H
ATOM   2295  CE1 HIP   148     104.768  79.284  57.604  1.00  0.00           C
ATOM   2296  HE1 HIP   148     104.744  78.251  57.920  1.00  0.00           H
ATOM   2297  NE2 HIP   148     105.116  79.584  56.351  1.00  0.00           N
ATOM   2298  HE2 HIP   148     105.374  78.918  55.637  1.00  0.00           H
ATOM   2299  CD2 HIP   148     104.947  80.892  56.116  1.00  0.00           C
ATOM   2300  HD2 HIP   148     105.217  81.429  55.218  1.00  0.00           H
ATOM   2301 C    HIP   148     106.385  83.860  57.972  1.00  0.00           C
ATOM   2302 O    HIP   148     106.755  84.810  57.259  1.00  0.00           O
ATOM   2303 N    ASN   149     107.290  82.890  58.300  1.00  0.00           N
ATOM   2304 H    ASN   149     107.069  82.147  58.949  1.00  0.00           H
ATOM   2305  CA  ASN   149     108.689  83.008  57.939  1.00  0.00           C
ATOM   2306  HA  ASN   149     109.087  83.887  58.446  1.00  0.00           H
ATOM   2307  CB  ASN   149     109.449  81.702  58.264  1.00  0.00           C
ATOM   2308  HB2 ASN   149     108.866  80.870  57.867  1.00  0.00           H
ATOM   2309  HB3 ASN   149     110.454  81.705  57.843  1.00  0.00           H
ATOM   2310  CG  ASN   149     109.556  81.478  59.723  1.00  0.00           C
ATOM   2311  OD1 ASN   149     109.026  80.644  60.315  1.00  0.00           O
ATOM   2312  ND2 ASN   149     110.370  82.187  60.400  1.00  0.00           N
ATOM   2313 1HD2 ASN   149     110.683  81.819  61.287  1.00  0.00           H
ATOM   2314 2HD2 ASN   149     110.952  82.815  59.864  1.00  0.00           H
ATOM   2315 C    ASN   149     108.922  83.254  56.446  1.00  0.00           C
ATOM   2316 O    ASN   149     108.410  82.464  55.725  1.00  0.00           O
ATOM   2317 N    ASP   150     109.774  84.152  56.025  1.00  0.00           N
ATOM   2318 H    ASP   150     110.235  84.720  56.721  1.00  0.00           H
ATOM   2319  CA  ASP   150     110.064  84.429  54.639  1.00  0.00           C
ATOM   2320  HA  ASP   150     110.738  85.283  54.692  1.00  0.00           H
ATOM   2321  CB  ASP   150     110.930  83.308  54.066  1.00  0.00           C
ATOM   2322  HB2 ASP   150     111.391  82.721  54.860  1.00  0.00           H
ATOM   2323  HB3 ASP   150     110.305  82.552  53.589  1.00  0.00           H
ATOM   2324  CG  ASP   150     112.036  83.888  53.105  1.00  0.00           C
ATOM   2325  OD1 ASP   150     112.888  84.665  53.551  1.00  0.00           O
ATOM   2326  OD2 ASP   150     112.101  83.345  51.933  1.00  0.00           O
ATOM   2327 C    ASP   150     108.844  84.880  53.773  1.00  0.00           C
ATOM   2328 O    ASP   150     108.897  84.946  52.535  1.00  0.00           O
ATOM   2329 N    ASP   151     107.781  85.257  54.476  1.00  0.00           N
ATOM   2330 H    ASP   151     107.838  85.261  55.484  1.00  0.00           H
ATOM   2331  CA  ASP   151     106.480  85.512  53.838  1.00  0.00           C
ATOM   2332  HA  ASP   151     106.526  85.623  52.755  1.00  0.00           H
ATOM   2333  CB  ASP   151     105.535  84.364  54.083  1.00  0.00           C
ATOM   2334  HB2 ASP   151     105.989  83.373  54.091  1.00  0.00           H
ATOM   2335  HB3 ASP   151     105.139  84.487  55.091  1.00  0.00           H
ATOM   2336  CG  ASP   151     104.402  84.306  53.004  1.00  0.00           C
ATOM   2337  OD1 ASP   151     104.624  83.846  51.893  1.00  0.00           O
ATOM   2338  OD2 ASP   151     103.350  84.935  53.209  1.00  0.00           O
ATOM   2339 C    ASP   151     105.936  86.938  54.254  1.00  0.00           C
ATOM   2340 O    ASP   151     106.828  87.761  54.476  1.00  0.00           O
ATOM   2341 N    GLU   152     104.630  87.282  54.194  1.00  0.00           N
ATOM   2342 H    GLU   152     104.033  86.530  53.880  1.00  0.00           H
ATOM   2343  CA  GLU   152     104.134  88.612  54.581  1.00  0.00           C
ATOM   2344  HA  GLU   152     104.908  89.312  54.898  1.00  0.00           H
ATOM   2345  CB  GLU   152     103.239  89.177  53.465  1.00  0.00           C
ATOM   2346  HB2 GLU   152     102.375  88.539  53.280  1.00  0.00           H
ATOM   2347  HB3 GLU   152     102.846  90.125  53.832  1.00  0.00           H
ATOM   2348  CG  GLU   152     103.835  89.540  52.092  1.00  0.00           C
ATOM   2349  HG2 GLU   152     104.289  88.761  51.481  1.00  0.00           H
ATOM   2350  HG3 GLU   152     103.025  90.043  51.563  1.00  0.00           H
ATOM   2351  CD  GLU   152     104.852  90.807  52.170  1.00  0.00           C
ATOM   2352  OE1 GLU   152     105.829  90.800  51.343  1.00  0.00           O
ATOM   2353  OE2 GLU   152     104.547  91.860  52.749  1.00  0.00           O
ATOM   2354 C    GLU   152     103.359  88.585  55.863  1.00  0.00           C
ATOM   2355 O    GLU   152     103.009  87.467  56.348  1.00  0.00           O
ATOM   2356 N    GLN   153     103.129  89.782  56.468  1.00  0.00           N
ATOM   2357 H    GLN   153     103.346  90.648  55.995  1.00  0.00           H
ATOM   2358  CA  GLN   153     102.227  90.040  57.636  1.00  0.00           C
ATOM   2359  HA  GLN   153     102.372  89.253  58.376  1.00  0.00           H
ATOM   2360  CB  GLN   153     102.798  91.322  58.333  1.00  0.00           C
ATOM   2361  HB2 GLN   153     103.826  91.072  58.597  1.00  0.00           H
ATOM   2362  HB3 GLN   153     102.732  92.046  57.521  1.00  0.00           H
ATOM   2363  CG  GLN   153     101.945  91.749  59.539  1.00  0.00           C
ATOM   2364  HG2 GLN   153     100.946  92.025  59.204  1.00  0.00           H
ATOM   2365  HG3 GLN   153     101.927  90.866  60.178  1.00  0.00           H
ATOM   2366  CD  GLN   153     102.631  92.842  60.400  1.00  0.00           C
ATOM   2367  OE1 GLN   153     103.809  93.113  60.327  1.00  0.00           O
ATOM   2368  NE2 GLN   153     101.915  93.640  61.139  1.00  0.00           N
ATOM   2369 1HE2 GLN   153     102.390  94.283  61.755  1.00  0.00           H
ATOM   2370 2HE2 GLN   153     100.924  93.800  61.032  1.00  0.00           H
ATOM   2371 C    GLN   153     100.681  90.171  57.239  1.00  0.00           C
ATOM   2372 O    GLN   153     100.425  90.712  56.157  1.00  0.00           O
ATOM   2373 N    TYR   154      99.753  89.614  58.020  1.00  0.00           N
ATOM   2374 H    TYR   154     100.143  89.360  58.917  1.00  0.00           H
ATOM   2375  CA  TYR   154      98.334  89.508  57.813  1.00  0.00           C
ATOM   2376  HA  TYR   154      97.984  90.225  57.070  1.00  0.00           H
ATOM   2377  CB  TYR   154      98.083  88.009  57.415  1.00  0.00           C
ATOM   2378  HB2 TYR   154      98.619  87.308  58.055  1.00  0.00           H
ATOM   2379  HB3 TYR   154      97.003  87.859  57.428  1.00  0.00           H
ATOM   2380  CG  TYR   154      98.503  87.731  55.976  1.00  0.00           C
ATOM   2381  CD1 TYR   154      97.560  87.880  54.946  1.00  0.00           C
ATOM   2382  HD1 TYR   154      96.542  88.147  55.191  1.00  0.00           H
ATOM   2383  CE1 TYR   154      97.952  87.810  53.589  1.00  0.00           C
ATOM   2384  HE1 TYR   154      97.308  88.138  52.787  1.00  0.00           H
ATOM   2385  CZ  TYR   154      99.269  87.401  53.266  1.00  0.00           C
ATOM   2386  OH  TYR   154      99.664  87.358  51.967  1.00  0.00           O
ATOM   2387  HH  TYR   154      99.009  87.801  51.423  1.00  0.00           H
ATOM   2388  CE2 TYR   154     100.186  87.175  54.329  1.00  0.00           C
ATOM   2389  HE2 TYR   154     101.151  86.776  54.054  1.00  0.00           H
ATOM   2390  CD2 TYR   154      99.786  87.230  55.656  1.00  0.00           C
ATOM   2391  HD2 TYR   154     100.468  87.018  56.466  1.00  0.00           H
ATOM   2392 C    TYR   154      97.531  89.709  59.114  1.00  0.00           C
ATOM   2393 O    TYR   154      97.928  89.453  60.245  1.00  0.00           O
ATOM   2394 N    ALA   155      96.211  90.004  59.074  1.00  0.00           N
ATOM   2395 H    ALA   155      95.815  90.210  58.168  1.00  0.00           H
ATOM   2396  CA  ALA   155      95.362  90.294  60.177  1.00  0.00           C
ATOM   2397  HA  ALA   155      95.576  89.667  61.043  1.00  0.00           H
ATOM   2398  CB  ALA   155      95.464  91.837  60.437  1.00  0.00           C
ATOM   2399  HB1 ALA   155      95.036  92.371  59.589  1.00  0.00           H
ATOM   2400  HB2 ALA   155      95.015  92.206  61.359  1.00  0.00           H
ATOM   2401  HB3 ALA   155      96.509  92.118  60.571  1.00  0.00           H
ATOM   2402 C    ALA   155      93.868  89.875  59.876  1.00  0.00           C
ATOM   2403 O    ALA   155      93.305  89.774  58.770  1.00  0.00           O
ATOM   2404 N    TRP   156      93.114  89.671  60.975  1.00  0.00           N
ATOM   2405 H    TRP   156      93.554  90.073  61.791  1.00  0.00           H
ATOM   2406  CA  TRP   156      91.793  88.984  61.206  1.00  0.00           C
ATOM   2407  HA  TRP   156      91.271  88.905  60.253  1.00  0.00           H
ATOM   2408  CB  TRP   156      92.103  87.543  61.587  1.00  0.00           C
ATOM   2409  HB2 TRP   156      92.834  87.168  60.870  1.00  0.00           H
ATOM   2410  HB3 TRP   156      92.654  87.657  62.521  1.00  0.00           H
ATOM   2411  CG  TRP   156      90.878  86.722  61.564  1.00  0.00           C
ATOM   2412  CD1 TRP   156      90.381  86.013  60.514  1.00  0.00           C
ATOM   2413  HD1 TRP   156      90.768  86.025  59.506  1.00  0.00           H
ATOM   2414  NE1 TRP   156      89.426  85.139  61.016  1.00  0.00           N
ATOM   2415  HE1 TRP   156      89.030  84.370  60.495  1.00  0.00           H
ATOM   2416  CE2 TRP   156      89.089  85.442  62.358  1.00  0.00           C
ATOM   2417  CZ2 TRP   156      88.153  84.958  63.278  1.00  0.00           C
ATOM   2418  HZ2 TRP   156      87.444  84.168  63.079  1.00  0.00           H
ATOM   2419  CH2 TRP   156      88.024  85.609  64.523  1.00  0.00           C
ATOM   2420  HH2 TRP   156      87.232  85.278  65.178  1.00  0.00           H
ATOM   2421  CZ3 TRP   156      88.970  86.589  64.938  1.00  0.00           C
ATOM   2422  HZ3 TRP   156      88.943  87.001  65.936  1.00  0.00           H
ATOM   2423  CE3 TRP   156      89.908  87.040  64.039  1.00  0.00           C
ATOM   2424  HE3 TRP   156      90.469  87.915  64.330  1.00  0.00           H
ATOM   2425  CD2 TRP   156      89.991  86.487  62.705  1.00  0.00           C
ATOM   2426 C    TRP   156      90.973  89.744  62.298  1.00  0.00           C
ATOM   2427 O    TRP   156      91.476  90.338  63.260  1.00  0.00           O
ATOM   2428 N    GLU   157      89.692  89.794  62.084  1.00  0.00           N
ATOM   2429 H    GLU   157      89.337  89.545  61.171  1.00  0.00           H
ATOM   2430  CA  GLU   157      88.758  90.246  63.098  1.00  0.00           C
ATOM   2431  HA  GLU   157      89.216  90.032  64.064  1.00  0.00           H
ATOM   2432  CB  GLU   157      88.721  91.798  62.961  1.00  0.00           C
ATOM   2433  HB2 GLU   157      88.028  92.232  63.682  1.00  0.00           H
ATOM   2434  HB3 GLU   157      89.694  92.251  63.153  1.00  0.00           H
ATOM   2435  CG  GLU   157      88.369  92.325  61.544  1.00  0.00           C
ATOM   2436  HG2 GLU   157      89.214  92.010  60.931  1.00  0.00           H
ATOM   2437  HG3 GLU   157      87.479  91.882  61.096  1.00  0.00           H
ATOM   2438  CD  GLU   157      88.259  93.839  61.700  1.00  0.00           C
ATOM   2439  OE1 GLU   157      89.242  94.585  61.636  1.00  0.00           O
ATOM   2440  OE2 GLU   157      87.140  94.297  61.913  1.00  0.00           O
ATOM   2441 C    GLU   157      87.317  89.751  62.990  1.00  0.00           C
ATOM   2442 O    GLU   157      86.749  89.590  61.934  1.00  0.00           O
ATOM   2443 N    SER   158      86.622  89.632  64.175  1.00  0.00           N
ATOM   2444 H    SER   158      87.116  89.834  65.032  1.00  0.00           H
ATOM   2445  CA  SER   158      85.202  89.396  64.328  1.00  0.00           C
ATOM   2446  HA  SER   158      84.622  89.786  63.490  1.00  0.00           H
ATOM   2447  CB  SER   158      84.806  87.916  64.411  1.00  0.00           C
ATOM   2448  HB2 SER   158      85.200  87.353  63.565  1.00  0.00           H
ATOM   2449  HB3 SER   158      85.350  87.462  65.240  1.00  0.00           H
ATOM   2450  OG  SER   158      83.391  87.837  64.508  1.00  0.00           O
ATOM   2451  HG  SER   158      83.036  87.575  63.655  1.00  0.00           H
ATOM   2452 C    SER   158      84.562  90.181  65.493  1.00  0.00           C
ATOM   2453 O    SER   158      85.258  90.310  66.491  1.00  0.00           O
ATOM   2454 N    SER   159      83.270  90.449  65.389  1.00  0.00           N
ATOM   2455 H    SER   159      82.756  90.370  64.524  1.00  0.00           H
ATOM   2456  CA  SER   159      82.532  90.915  66.558  1.00  0.00           C
ATOM   2457  HA  SER   159      83.146  91.468  67.269  1.00  0.00           H
ATOM   2458  CB  SER   159      81.402  91.843  66.034  1.00  0.00           C
ATOM   2459  HB2 SER   159      82.043  92.626  65.630  1.00  0.00           H
ATOM   2460  HB3 SER   159      80.774  91.318  65.314  1.00  0.00           H
ATOM   2461  OG  SER   159      80.598  92.477  67.080  1.00  0.00           O
ATOM   2462  HG  SER   159      79.755  92.572  66.630  1.00  0.00           H
ATOM   2463 C    SER   159      82.116  89.711  67.409  1.00  0.00           C
ATOM   2464 O    SER   159      82.987  89.063  68.004  1.00  0.00           O
ATOM   2465 N    ALA   160      80.771  89.417  67.580  1.00  0.00           N
ATOM   2466 H    ALA   160      80.068  89.929  67.066  1.00  0.00           H
ATOM   2467  CA  ALA   160      80.359  88.400  68.477  1.00  0.00           C
ATOM   2468  HA  ALA   160      81.008  88.407  69.353  1.00  0.00           H
ATOM   2469  CB  ALA   160      78.979  88.779  68.994  1.00  0.00           C
ATOM   2470  HB1 ALA   160      78.344  88.724  68.110  1.00  0.00           H
ATOM   2471  HB2 ALA   160      78.675  88.015  69.709  1.00  0.00           H
ATOM   2472  HB3 ALA   160      78.962  89.747  69.495  1.00  0.00           H
ATOM   2473 C    ALA   160      80.516  86.942  67.852  1.00  0.00           C
ATOM   2474 O    ALA   160      79.886  86.029  68.301  1.00  0.00           O
ATOM   2475 N    GLY   161      81.398  86.739  66.805  1.00  0.00           N
ATOM   2476 H    GLY   161      81.949  87.500  66.437  1.00  0.00           H
ATOM   2477  CA  GLY   161      81.553  85.593  65.949  1.00  0.00           C
ATOM   2478  HA2 GLY   161      82.424  85.764  65.317  1.00  0.00           H
ATOM   2479  HA3 GLY   161      81.701  84.674  66.516  1.00  0.00           H
ATOM   2480 C    GLY   161      80.477  85.486  64.854  1.00  0.00           C
ATOM   2481 O    GLY   161      79.592  86.371  64.614  1.00  0.00           O
ATOM   2482 N    GLY   162      80.557  84.331  64.171  1.00  0.00           N
ATOM   2483 H    GLY   162      81.228  83.673  64.539  1.00  0.00           H
ATOM   2484  CA  GLY   162      79.844  83.925  62.990  1.00  0.00           C
ATOM   2485  HA2 GLY   162      79.771  82.840  63.070  1.00  0.00           H
ATOM   2486  HA3 GLY   162      78.862  84.393  63.057  1.00  0.00           H
ATOM   2487 C    GLY   162      80.455  84.492  61.712  1.00  0.00           C
ATOM   2488 O    GLY   162      81.233  83.770  61.082  1.00  0.00           O
ATOM   2489 N    SER   163      80.206  85.824  61.439  1.00  0.00           N
ATOM   2490 H    SER   163      79.709  86.365  62.133  1.00  0.00           H
ATOM   2491  CA  SER   163      81.053  86.563  60.390  1.00  0.00           C
ATOM   2492  HA  SER   163      81.085  85.905  59.522  1.00  0.00           H
ATOM   2493  CB  SER   163      80.372  87.958  60.067  1.00  0.00           C
ATOM   2494  HB2 SER   163      81.064  88.585  59.505  1.00  0.00           H
ATOM   2495  HB3 SER   163      79.553  87.742  59.381  1.00  0.00           H
ATOM   2496  OG  SER   163      79.789  88.603  61.187  1.00  0.00           O
ATOM   2497  HG  SER   163      80.393  89.297  61.464  1.00  0.00           H
ATOM   2498 C    SER   163      82.469  86.934  60.905  1.00  0.00           C
ATOM   2499 O    SER   163      82.754  87.034  62.148  1.00  0.00           O
ATOM   2500 N    PHE   164      83.478  86.946  59.967  1.00  0.00           N
ATOM   2501 H    PHE   164      83.250  86.797  58.994  1.00  0.00           H
ATOM   2502  CA  PHE   164      84.784  87.599  60.158  1.00  0.00           C
ATOM   2503  HA  PHE   164      84.753  88.474  60.807  1.00  0.00           H
ATOM   2504  CB  PHE   164      85.890  86.679  60.750  1.00  0.00           C
ATOM   2505  HB2 PHE   164      86.770  87.265  61.016  1.00  0.00           H
ATOM   2506  HB3 PHE   164      85.488  86.154  61.616  1.00  0.00           H
ATOM   2507  CG  PHE   164      86.481  85.636  59.837  1.00  0.00           C
ATOM   2508  CD1 PHE   164      85.947  84.295  59.971  1.00  0.00           C
ATOM   2509  HD1 PHE   164      85.148  84.147  60.683  1.00  0.00           H
ATOM   2510  CE1 PHE   164      86.575  83.225  59.347  1.00  0.00           C
ATOM   2511  HE1 PHE   164      86.289  82.205  59.559  1.00  0.00           H
ATOM   2512  CZ  PHE   164      87.512  83.537  58.389  1.00  0.00           C
ATOM   2513  HZ  PHE   164      87.936  82.740  57.796  1.00  0.00           H
ATOM   2514  CE2 PHE   164      87.931  84.860  58.089  1.00  0.00           C
ATOM   2515  HE2 PHE   164      88.662  84.988  57.305  1.00  0.00           H
ATOM   2516  CD2 PHE   164      87.394  85.909  58.808  1.00  0.00           C
ATOM   2517  HD2 PHE   164      87.828  86.897  58.755  1.00  0.00           H
ATOM   2518 C    PHE   164      85.264  88.377  58.890  1.00  0.00           C
ATOM   2519 O    PHE   164      84.963  88.021  57.754  1.00  0.00           O
ATOM   2520 N    THR   165      86.141  89.308  59.115  1.00  0.00           N
ATOM   2521 H    THR   165      86.404  89.495  60.072  1.00  0.00           H
ATOM   2522  CA  THR   165      86.872  89.969  58.053  1.00  0.00           C
ATOM   2523  HA  THR   165      86.428  89.597  57.129  1.00  0.00           H
ATOM   2524  CB  THR   165      86.708  91.497  58.012  1.00  0.00           C
ATOM   2525  HB  THR   165      87.213  92.095  58.770  1.00  0.00           H
ATOM   2526  CG2 THR   165      87.182  92.140  56.741  1.00  0.00           C
ATOM   2527 1HG2 THR   165      86.956  93.207  56.739  1.00  0.00           H
ATOM   2528 2HG2 THR   165      88.211  91.796  56.640  1.00  0.00           H
ATOM   2529 3HG2 THR   165      86.545  91.859  55.902  1.00  0.00           H
ATOM   2530  OG1 THR   165      85.348  91.844  58.289  1.00  0.00           O
ATOM   2531  HG1 THR   165      85.333  92.798  58.394  1.00  0.00           H
ATOM   2532 C    THR   165      88.375  89.569  58.208  1.00  0.00           C
ATOM   2533 O    THR   165      88.920  89.476  59.287  1.00  0.00           O
ATOM   2534 N    VAL   166      89.062  89.500  57.073  1.00  0.00           N
ATOM   2535 H    VAL   166      88.586  89.733  56.213  1.00  0.00           H
ATOM   2536  CA  VAL   166      90.552  89.222  56.934  1.00  0.00           C
ATOM   2537  HA  VAL   166      90.945  89.301  57.948  1.00  0.00           H
ATOM   2538  CB  VAL   166      90.801  87.725  56.609  1.00  0.00           C
ATOM   2539  HB  VAL   166      90.195  87.099  57.265  1.00  0.00           H
ATOM   2540  CG1 VAL   166      90.379  87.464  55.123  1.00  0.00           C
ATOM   2541 1HG1 VAL   166      89.395  87.879  54.906  1.00  0.00           H
ATOM   2542 2HG1 VAL   166      91.030  87.999  54.432  1.00  0.00           H
ATOM   2543 3HG1 VAL   166      90.432  86.401  54.885  1.00  0.00           H
ATOM   2544  CG2 VAL   166      92.228  87.315  56.695  1.00  0.00           C
ATOM   2545 1HG2 VAL   166      92.649  87.459  57.689  1.00  0.00           H
ATOM   2546 2HG2 VAL   166      92.328  86.293  56.331  1.00  0.00           H
ATOM   2547 3HG2 VAL   166      92.849  87.826  55.959  1.00  0.00           H
ATOM   2548 C    VAL   166      91.223  90.268  56.031  1.00  0.00           C
ATOM   2549 O    VAL   166      90.489  90.872  55.257  1.00  0.00           O
ATOM   2550 N    ARG   167      92.536  90.443  56.046  1.00  0.00           N
ATOM   2551 H    ARG   167      93.036  89.992  56.799  1.00  0.00           H
ATOM   2552  CA  ARG   167      93.333  91.329  55.165  1.00  0.00           C
ATOM   2553  HA  ARG   167      93.129  91.177  54.105  1.00  0.00           H
ATOM   2554  CB  ARG   167      93.047  92.824  55.531  1.00  0.00           C
ATOM   2555  HB2 ARG   167      93.756  93.436  54.974  1.00  0.00           H
ATOM   2556  HB3 ARG   167      92.033  93.031  55.188  1.00  0.00           H
ATOM   2557  CG  ARG   167      93.067  93.250  56.990  1.00  0.00           C
ATOM   2558  HG2 ARG   167      92.432  92.614  57.606  1.00  0.00           H
ATOM   2559  HG3 ARG   167      94.080  93.119  57.371  1.00  0.00           H
ATOM   2560  CD  ARG   167      92.685  94.712  57.269  1.00  0.00           C
ATOM   2561  HD2 ARG   167      93.447  95.334  56.799  1.00  0.00           H
ATOM   2562  HD3 ARG   167      91.743  95.041  56.831  1.00  0.00           H
ATOM   2563  NE  ARG   167      92.600  94.949  58.749  1.00  0.00           N
ATOM   2564  HE  ARG   167      91.749  94.782  59.266  1.00  0.00           H
ATOM   2565  CZ  ARG   167      93.684  95.132  59.430  1.00  0.00           C
ATOM   2566  NH1 ARG   167      94.768  95.436  58.871  1.00  0.00           N
ATOM   2567 1HH1 ARG   167      94.685  95.850  57.954  1.00  0.00           H
ATOM   2568 2HH1 ARG   167      95.623  95.411  59.408  1.00  0.00           H
ATOM   2569  NH2 ARG   167      93.660  95.175  60.733  1.00  0.00           N
ATOM   2570 1HH2 ARG   167      92.827  94.793  61.158  1.00  0.00           H
ATOM   2571 2HH2 ARG   167      94.463  95.365  61.316  1.00  0.00           H
ATOM   2572 C    ARG   167      94.852  91.014  55.320  1.00  0.00           C
ATOM   2573 O    ARG   167      95.366  90.438  56.293  1.00  0.00           O
ATOM   2574 N    ALA   168      95.604  91.518  54.278  1.00  0.00           N
ATOM   2575 H    ALA   168      95.116  91.944  53.503  1.00  0.00           H
ATOM   2576  CA  ALA   168      97.044  91.847  54.432  1.00  0.00           C
ATOM   2577  HA  ALA   168      97.658  91.023  54.796  1.00  0.00           H
ATOM   2578  CB  ALA   168      97.694  92.227  53.057  1.00  0.00           C
ATOM   2579  HB1 ALA   168      98.735  92.532  53.163  1.00  0.00           H
ATOM   2580  HB2 ALA   168      97.640  91.282  52.517  1.00  0.00           H
ATOM   2581  HB3 ALA   168      97.091  93.039  52.651  1.00  0.00           H
ATOM   2582 C    ALA   168      97.193  92.984  55.471  1.00  0.00           C
ATOM   2583 O    ALA   168      96.234  93.782  55.578  1.00  0.00           O
ATOM   2584 N    ASP   169      98.308  93.099  56.238  1.00  0.00           N
ATOM   2585 H    ASP   169      98.988  92.359  56.135  1.00  0.00           H
ATOM   2586  CA  ASP   169      98.494  94.156  57.193  1.00  0.00           C
ATOM   2587  HA  ASP   169      97.753  94.922  56.964  1.00  0.00           H
ATOM   2588  CB  ASP   169      98.220  93.569  58.622  1.00  0.00           C
ATOM   2589  HB2 ASP   169      97.222  93.137  58.696  1.00  0.00           H
ATOM   2590  HB3 ASP   169      98.831  92.732  58.959  1.00  0.00           H
ATOM   2591  CG  ASP   169      98.308  94.728  59.652  1.00  0.00           C
ATOM   2592  OD1 ASP   169      97.338  95.548  59.779  1.00  0.00           O
ATOM   2593  OD2 ASP   169      99.272  94.678  60.431  1.00  0.00           O
ATOM   2594 C    ASP   169      99.830  94.814  57.070  1.00  0.00           C
ATOM   2595 O    ASP   169     100.889  94.170  57.140  1.00  0.00           O
ATOM   2596 N    HIP   170      99.739  96.192  57.191  1.00  0.00           N
ATOM   2597 H    HIP   170      98.810  96.565  57.056  1.00  0.00           H
ATOM   2598  CA  HIP   170     100.823  97.260  57.310  1.00  0.00           C
ATOM   2599  HA  HIP   170     101.768  96.724  57.390  1.00  0.00           H
ATOM   2600  CB  HIP   170     100.892  98.145  56.032  1.00  0.00           C
ATOM   2601  HB2 HIP   170     100.083  98.873  56.088  1.00  0.00           H
ATOM   2602  HB3 HIP   170     101.852  98.660  55.986  1.00  0.00           H
ATOM   2603  CG  HIP   170     100.715  97.477  54.712  1.00  0.00           C
ATOM   2604  ND1 HIP   170      99.544  97.396  53.965  1.00  0.00           N
ATOM   2605  HD1 HIP   170      98.609  97.644  54.255  1.00  0.00           H
ATOM   2606  CE1 HIP   170      99.814  96.848  52.786  1.00  0.00           C
ATOM   2607  HE1 HIP   170      99.129  96.798  51.953  1.00  0.00           H
ATOM   2608  NE2 HIP   170     101.139  96.477  52.835  1.00  0.00           N
ATOM   2609  HE2 HIP   170     101.674  96.188  52.028  1.00  0.00           H
ATOM   2610  CD2 HIP   170     101.715  96.957  53.955  1.00  0.00           C
ATOM   2611  HD2 HIP   170     102.769  96.896  54.184  1.00  0.00           H
ATOM   2612 C    HIP   170     100.704  98.103  58.605  1.00  0.00           C
ATOM   2613 O    HIP   170     101.081  99.307  58.575  1.00  0.00           O
ATOM   2614 N    GLY   171     100.191  97.472  59.690  1.00  0.00           N
ATOM   2615 H    GLY   171      99.832  96.536  59.572  1.00  0.00           H
ATOM   2616  CA  GLY   171     100.089  98.079  61.032  1.00  0.00           C
ATOM   2617  HA2 GLY   171      99.842  99.128  60.867  1.00  0.00           H
ATOM   2618  HA3 GLY   171      99.234  97.762  61.628  1.00  0.00           H
ATOM   2619 C    GLY   171     101.286  97.934  61.939  1.00  0.00           C
ATOM   2620 O    GLY   171     102.449  97.854  61.453  1.00  0.00           O
ATOM   2621 N    GLU   172     101.152  97.806  63.287  1.00  0.00           N
ATOM   2622 H    GLU   172     100.230  97.883  63.692  1.00  0.00           H
ATOM   2623  CA  GLU   172     102.343  97.571  64.127  1.00  0.00           C
ATOM   2624  HA  GLU   172     103.035  98.387  63.916  1.00  0.00           H
ATOM   2625  CB  GLU   172     102.189  97.874  65.591  1.00  0.00           C
ATOM   2626  HB2 GLU   172     101.547  97.080  65.972  1.00  0.00           H
ATOM   2627  HB3 GLU   172     103.128  97.754  66.131  1.00  0.00           H
ATOM   2628  CG  GLU   172     101.596  99.314  65.814  1.00  0.00           C
ATOM   2629  HG2 GLU   172     102.265 100.118  65.509  1.00  0.00           H
ATOM   2630  HG3 GLU   172     100.636  99.402  65.306  1.00  0.00           H
ATOM   2631  CD  GLU   172     101.332  99.509  67.356  1.00  0.00           C
ATOM   2632  OE1 GLU   172     100.147  99.655  67.750  1.00  0.00           O
ATOM   2633  OE2 GLU   172     102.292  99.950  68.040  1.00  0.00           O
ATOM   2634 C    GLU   172     102.956  96.142  63.846  1.00  0.00           C
ATOM   2635 O    GLU   172     102.242  95.122  63.676  1.00  0.00           O
ATOM   2636 N    PRO   173     104.274  96.016  63.603  1.00  0.00           N
ATOM   2637  CD  PRO   173     105.339  96.942  64.000  1.00  0.00           C
ATOM   2638  HD2 PRO   173     105.164  97.114  65.062  1.00  0.00           H
ATOM   2639  HD3 PRO   173     105.149  97.897  63.509  1.00  0.00           H
ATOM   2640  CG  PRO   173     106.729  96.302  63.776  1.00  0.00           C
ATOM   2641  HG2 PRO   173     106.998  95.685  64.634  1.00  0.00           H
ATOM   2642  HG3 PRO   173     107.527  96.926  63.376  1.00  0.00           H
ATOM   2643  CB  PRO   173     106.329  95.389  62.622  1.00  0.00           C
ATOM   2644  HB2 PRO   173     107.005  94.537  62.545  1.00  0.00           H
ATOM   2645  HB3 PRO   173     106.373  95.908  61.665  1.00  0.00           H
ATOM   2646  CA  PRO   173     104.904  94.873  62.965  1.00  0.00           C
ATOM   2647  HA  PRO   173     104.415  94.667  62.012  1.00  0.00           H
ATOM   2648 C    PRO   173     104.882  93.626  63.868  1.00  0.00           C
ATOM   2649 O    PRO   173     104.895  93.703  65.148  1.00  0.00           O
ATOM   2650 N    ILE   174     104.885  92.373  63.273  1.00  0.00           N
ATOM   2651 H    ILE   174     104.690  92.315  62.284  1.00  0.00           H
ATOM   2652  CA  ILE   174     105.341  91.200  63.985  1.00  0.00           C
ATOM   2653  HA  ILE   174     105.775  91.534  64.927  1.00  0.00           H
ATOM   2654  CB  ILE   174     104.145  90.367  64.465  1.00  0.00           C
ATOM   2655  HB  ILE   174     103.455  90.997  65.026  1.00  0.00           H
ATOM   2656  CG2 ILE   174     103.336  89.833  63.252  1.00  0.00           C
ATOM   2657 1HG2 ILE   174     103.029  90.730  62.713  1.00  0.00           H
ATOM   2658 2HG2 ILE   174     103.835  89.130  62.585  1.00  0.00           H
ATOM   2659 3HG2 ILE   174     102.451  89.330  63.642  1.00  0.00           H
ATOM   2660  CG1 ILE   174     104.748  89.203  65.294  1.00  0.00           C
ATOM   2661 2HG1 ILE   174     105.338  88.529  64.673  1.00  0.00           H
ATOM   2662 3HG1 ILE   174     105.427  89.477  66.101  1.00  0.00           H
ATOM   2663  CD1 ILE   174     103.638  88.346  65.990  1.00  0.00           C
ATOM   2664 1HD1 ILE   174     102.988  88.950  66.623  1.00  0.00           H
ATOM   2665 2HD1 ILE   174     103.000  87.886  65.235  1.00  0.00           H
ATOM   2666 3HD1 ILE   174     104.056  87.652  66.720  1.00  0.00           H
ATOM   2667 C    ILE   174     106.462  90.498  63.196  1.00  0.00           C
ATOM   2668 O    ILE   174     106.328  90.183  61.991  1.00  0.00           O
ATOM   2669 N    GLY   175     107.580  90.219  63.826  1.00  0.00           N
ATOM   2670 H    GLY   175     107.675  90.448  64.806  1.00  0.00           H
ATOM   2671  CA  GLY   175     108.723  89.444  63.158  1.00  0.00           C
ATOM   2672  HA2 GLY   175     109.036  90.062  62.317  1.00  0.00           H
ATOM   2673  HA3 GLY   175     109.555  89.426  63.862  1.00  0.00           H
ATOM   2674 C    GLY   175     108.440  88.079  62.551  1.00  0.00           C
ATOM   2675 O    GLY   175     108.612  87.955  61.278  1.00  0.00           O
ATOM   2676 N    ARG   176     107.853  87.207  63.366  1.00  0.00           N
ATOM   2677 H    ARG   176     107.655  87.520  64.306  1.00  0.00           H
ATOM   2678  CA  ARG   176     107.162  85.979  62.919  1.00  0.00           C
ATOM   2679  HA  ARG   176     106.501  86.394  62.159  1.00  0.00           H
ATOM   2680  CB  ARG   176     108.148  84.967  62.240  1.00  0.00           C
ATOM   2681  HB2 ARG   176     107.829  83.936  62.393  1.00  0.00           H
ATOM   2682  HB3 ARG   176     108.155  85.254  61.189  1.00  0.00           H
ATOM   2683  CG  ARG   176     109.617  84.863  62.770  1.00  0.00           C
ATOM   2684  HG2 ARG   176     110.211  84.587  61.899  1.00  0.00           H
ATOM   2685  HG3 ARG   176     109.905  85.851  63.129  1.00  0.00           H
ATOM   2686  CD  ARG   176     109.779  83.778  63.841  1.00  0.00           C
ATOM   2687  HD2 ARG   176     109.312  83.998  64.801  1.00  0.00           H
ATOM   2688  HD3 ARG   176     109.265  82.868  63.532  1.00  0.00           H
ATOM   2689  NE  ARG   176     111.136  83.434  63.988  1.00  0.00           N
ATOM   2690  HE  ARG   176     111.789  83.844  63.336  1.00  0.00           H
ATOM   2691  CZ  ARG   176     111.809  82.826  64.942  1.00  0.00           C
ATOM   2692  NH1 ARG   176     111.156  82.355  65.963  1.00  0.00           N
ATOM   2693 1HH1 ARG   176     110.181  82.571  66.115  1.00  0.00           H
ATOM   2694 2HH1 ARG   176     111.725  82.101  66.757  1.00  0.00           H
ATOM   2695  NH2 ARG   176     113.099  82.587  64.784  1.00  0.00           N
ATOM   2696 1HH2 ARG   176     113.596  82.981  63.998  1.00  0.00           H
ATOM   2697 2HH2 ARG   176     113.560  81.900  65.362  1.00  0.00           H
ATOM   2698 C    ARG   176     106.287  85.402  64.040  1.00  0.00           C
ATOM   2699 O    ARG   176     106.565  85.708  65.217  1.00  0.00           O
ATOM   2700 N    GLY   177     105.201  84.617  63.747  1.00  0.00           N
ATOM   2701 H    GLY   177     104.906  84.476  62.791  1.00  0.00           H
ATOM   2702  CA  GLY   177     104.244  83.960  64.647  1.00  0.00           C
ATOM   2703  HA2 GLY   177     103.893  83.029  64.202  1.00  0.00           H
ATOM   2704  HA3 GLY   177     104.775  83.895  65.597  1.00  0.00           H
ATOM   2705 C    GLY   177     102.987  84.817  64.694  1.00  0.00           C
ATOM   2706 O    GLY   177     102.574  85.496  63.734  1.00  0.00           O
ATOM   2707 N    THR   178     102.174  84.760  65.798  1.00  0.00           N
ATOM   2708 H    THR   178     102.549  84.496  66.698  1.00  0.00           H
ATOM   2709  CA  THR   178     100.866  85.336  65.944  1.00  0.00           C
ATOM   2710  HA  THR   178     100.589  85.805  65.000  1.00  0.00           H
ATOM   2711  CB  THR   178      99.882  84.140  66.141  1.00  0.00           C
ATOM   2712  HB  THR   178     100.094  83.653  67.092  1.00  0.00           H
ATOM   2713  CG2 THR   178      98.358  84.550  66.199  1.00  0.00           C
ATOM   2714 1HG2 THR   178      98.113  85.125  67.092  1.00  0.00           H
ATOM   2715 2HG2 THR   178      98.179  85.187  65.333  1.00  0.00           H
ATOM   2716 3HG2 THR   178      97.778  83.627  66.209  1.00  0.00           H
ATOM   2717  OG1 THR   178      99.994  83.174  65.100  1.00  0.00           O
ATOM   2718  HG1 THR   178      99.648  82.347  65.443  1.00  0.00           H
ATOM   2719 C    THR   178     100.855  86.238  67.168  1.00  0.00           C
ATOM   2720 O    THR   178     101.453  85.955  68.218  1.00  0.00           O
ATOM   2721 N    LYS   179     100.009  87.324  67.071  1.00  0.00           N
ATOM   2722 H    LYS   179      99.595  87.371  66.151  1.00  0.00           H
ATOM   2723  CA  LYS   179      99.527  88.194  68.087  1.00  0.00           C
ATOM   2724  HA  LYS   179      99.952  87.958  69.063  1.00  0.00           H
ATOM   2725  CB  LYS   179     100.049  89.637  67.844  1.00  0.00           C
ATOM   2726  HB2 LYS   179     101.076  89.745  68.192  1.00  0.00           H
ATOM   2727  HB3 LYS   179      99.939  89.951  66.806  1.00  0.00           H
ATOM   2728  CG  LYS   179      99.207  90.656  68.551  1.00  0.00           C
ATOM   2729  HG2 LYS   179      98.281  90.802  67.995  1.00  0.00           H
ATOM   2730  HG3 LYS   179      98.915  90.263  69.525  1.00  0.00           H
ATOM   2731  CD  LYS   179      99.691  92.133  68.713  1.00  0.00           C
ATOM   2732  HD2 LYS   179      99.641  92.541  67.704  1.00  0.00           H
ATOM   2733  HD3 LYS   179      98.976  92.533  69.432  1.00  0.00           H
ATOM   2734  CE  LYS   179     101.142  92.417  69.157  1.00  0.00           C
ATOM   2735  HE2 LYS   179     101.471  91.918  70.068  1.00  0.00           H
ATOM   2736  HE3 LYS   179     101.836  92.061  68.396  1.00  0.00           H
ATOM   2737  NZ  LYS   179     101.195  93.866  69.399  1.00  0.00           N
ATOM   2738  HZ1 LYS   179     100.944  94.466  68.626  1.00  0.00           H
ATOM   2739  HZ2 LYS   179     100.593  94.092  70.177  1.00  0.00           H
ATOM   2740  HZ3 LYS   179     102.111  94.177  69.689  1.00  0.00           H
ATOM   2741 C    LYS   179      98.066  88.125  68.064  1.00  0.00           C
ATOM   2742 O    LYS   179      97.439  88.250  67.051  1.00  0.00           O
ATOM   2743 N    VAL   180      97.496  87.950  69.239  1.00  0.00           N
ATOM   2744 H    VAL   180      98.166  87.848  69.988  1.00  0.00           H
ATOM   2745  CA  VAL   180      96.027  87.886  69.542  1.00  0.00           C
ATOM   2746  HA  VAL   180      95.394  88.028  68.666  1.00  0.00           H
ATOM   2747  CB  VAL   180      95.680  86.549  70.181  1.00  0.00           C
ATOM   2748  HB  VAL   180      96.194  86.597  71.140  1.00  0.00           H
ATOM   2749  CG1 VAL   180      94.185  86.430  70.551  1.00  0.00           C
ATOM   2750 1HG1 VAL   180      93.558  86.659  69.689  1.00  0.00           H
ATOM   2751 2HG1 VAL   180      93.875  85.412  70.790  1.00  0.00           H
ATOM   2752 3HG1 VAL   180      94.051  86.949  71.500  1.00  0.00           H
ATOM   2753  CG2 VAL   180      96.318  85.309  69.472  1.00  0.00           C
ATOM   2754 1HG2 VAL   180      97.403  85.342  69.376  1.00  0.00           H
ATOM   2755 2HG2 VAL   180      96.111  84.348  69.943  1.00  0.00           H
ATOM   2756 3HG2 VAL   180      95.868  85.277  68.480  1.00  0.00           H
ATOM   2757 C    VAL   180      95.666  89.026  70.497  1.00  0.00           C
ATOM   2758 O    VAL   180      96.394  89.422  71.404  1.00  0.00           O
ATOM   2759 N    ILE   181      94.483  89.565  70.252  1.00  0.00           N
ATOM   2760 H    ILE   181      93.871  89.285  69.498  1.00  0.00           H
ATOM   2761  CA  ILE   181      93.896  90.676  70.971  1.00  0.00           C
ATOM   2762  HA  ILE   181      94.373  90.948  71.912  1.00  0.00           H
ATOM   2763  CB  ILE   181      93.982  91.892  70.071  1.00  0.00           C
ATOM   2764  HB  ILE   181      93.616  91.586  69.091  1.00  0.00           H
ATOM   2765  CG2 ILE   181      93.243  93.122  70.524  1.00  0.00           C
ATOM   2766 1HG2 ILE   181      92.186  92.864  70.595  1.00  0.00           H
ATOM   2767 2HG2 ILE   181      93.538  93.463  71.516  1.00  0.00           H
ATOM   2768 3HG2 ILE   181      93.358  93.892  69.761  1.00  0.00           H
ATOM   2769  CG1 ILE   181      95.460  92.277  69.926  1.00  0.00           C
ATOM   2770 2HG1 ILE   181      95.918  92.415  70.906  1.00  0.00           H
ATOM   2771 3HG1 ILE   181      96.008  91.440  69.493  1.00  0.00           H
ATOM   2772  CD1 ILE   181      95.831  93.452  69.021  1.00  0.00           C
ATOM   2773 1HD1 ILE   181      95.325  93.327  68.064  1.00  0.00           H
ATOM   2774 2HD1 ILE   181      95.485  94.424  69.372  1.00  0.00           H
ATOM   2775 3HD1 ILE   181      96.911  93.378  68.891  1.00  0.00           H
ATOM   2776 C    ILE   181      92.484  90.336  71.447  1.00  0.00           C
ATOM   2777 O    ILE   181      91.598  89.991  70.659  1.00  0.00           O
ATOM   2778 N    LEU   182      92.192  90.426  72.756  1.00  0.00           N
ATOM   2779 H    LEU   182      92.828  90.835  73.427  1.00  0.00           H
ATOM   2780  CA  LEU   182      90.908  90.137  73.369  1.00  0.00           C
ATOM   2781  HA  LEU   182      90.239  89.592  72.703  1.00  0.00           H
ATOM   2782  CB  LEU   182      91.286  89.284  74.555  1.00  0.00           C
ATOM   2783  HB2 LEU   182      92.148  89.753  75.030  1.00  0.00           H
ATOM   2784  HB3 LEU   182      90.472  89.155  75.268  1.00  0.00           H
ATOM   2785  CG  LEU   182      91.867  87.928  74.164  1.00  0.00           C
ATOM   2786  HG  LEU   182      92.472  87.979  73.259  1.00  0.00           H
ATOM   2787  CD1 LEU   182      92.584  87.240  75.300  1.00  0.00           C
ATOM   2788 1HD1 LEU   182      91.869  86.922  76.060  1.00  0.00           H
ATOM   2789 2HD1 LEU   182      93.120  86.354  74.961  1.00  0.00           H
ATOM   2790 3HD1 LEU   182      93.361  87.930  75.629  1.00  0.00           H
ATOM   2791  CD2 LEU   182      90.751  87.113  73.552  1.00  0.00           C
ATOM   2792 1HD2 LEU   182      90.423  87.407  72.555  1.00  0.00           H
ATOM   2793 2HD2 LEU   182      91.127  86.092  73.483  1.00  0.00           H
ATOM   2794 3HD2 LEU   182      89.849  87.122  74.164  1.00  0.00           H
ATOM   2795 C    LEU   182      90.121  91.403  73.824  1.00  0.00           C
ATOM   2796 O    LEU   182      90.618  92.047  74.750  1.00  0.00           O
ATOM   2797 N    HIP   183      89.057  91.798  73.202  1.00  0.00           N
ATOM   2798 H    HIP   183      88.738  91.371  72.343  1.00  0.00           H
ATOM   2799  CA  HIP   183      88.233  92.839  73.907  1.00  0.00           C
ATOM   2800  HA  HIP   183      88.869  93.620  74.325  1.00  0.00           H
ATOM   2801  CB  HIP   183      87.520  93.681  72.833  1.00  0.00           C
ATOM   2802  HB2 HIP   183      87.114  92.918  72.169  1.00  0.00           H
ATOM   2803  HB3 HIP   183      86.665  94.216  73.249  1.00  0.00           H
ATOM   2804  CG  HIP   183      88.434  94.562  71.928  1.00  0.00           C
ATOM   2805  ND1 HIP   183      88.907  95.827  72.173  1.00  0.00           N
ATOM   2806  HD1 HIP   183      88.765  96.415  72.982  1.00  0.00           H
ATOM   2807  CE1 HIP   183      89.828  96.202  71.236  1.00  0.00           C
ATOM   2808  HE1 HIP   183      90.400  97.116  71.181  1.00  0.00           H
ATOM   2809  NE2 HIP   183      89.805  95.223  70.300  1.00  0.00           N
ATOM   2810  HE2 HIP   183      90.314  95.182  69.429  1.00  0.00           H
ATOM   2811  CD2 HIP   183      89.136  94.177  70.861  1.00  0.00           C
ATOM   2812  HD2 HIP   183      89.170  93.190  70.423  1.00  0.00           H
ATOM   2813 C    HIP   183      87.284  92.219  74.891  1.00  0.00           C
ATOM   2814 O    HIP   183      86.330  91.469  74.584  1.00  0.00           O
ATOM   2815 N    LEU   184      87.580  92.439  76.138  1.00  0.00           N
ATOM   2816 H    LEU   184      88.335  93.069  76.369  1.00  0.00           H
ATOM   2817  CA  LEU   184      86.965  91.730  77.229  1.00  0.00           C
ATOM   2818  HA  LEU   184      86.872  90.672  76.985  1.00  0.00           H
ATOM   2819  CB  LEU   184      87.893  91.810  78.419  1.00  0.00           C
ATOM   2820  HB2 LEU   184      88.044  92.870  78.623  1.00  0.00           H
ATOM   2821  HB3 LEU   184      87.370  91.327  79.244  1.00  0.00           H
ATOM   2822  CG  LEU   184      89.222  91.117  78.271  1.00  0.00           C
ATOM   2823  HG  LEU   184      89.697  91.737  77.510  1.00  0.00           H
ATOM   2824  CD1 LEU   184      90.211  91.213  79.483  1.00  0.00           C
ATOM   2825 1HD1 LEU   184      89.761  90.664  80.310  1.00  0.00           H
ATOM   2826 2HD1 LEU   184      91.187  90.792  79.240  1.00  0.00           H
ATOM   2827 3HD1 LEU   184      90.383  92.251  79.766  1.00  0.00           H
ATOM   2828  CD2 LEU   184      89.111  89.634  77.730  1.00  0.00           C
ATOM   2829 1HD2 LEU   184      88.728  89.604  76.709  1.00  0.00           H
ATOM   2830 2HD2 LEU   184      90.138  89.271  77.771  1.00  0.00           H
ATOM   2831 3HD2 LEU   184      88.536  88.993  78.398  1.00  0.00           H
ATOM   2832 C    LEU   184      85.474  92.125  77.400  1.00  0.00           C
ATOM   2833 O    LEU   184      85.103  93.323  77.454  1.00  0.00           O
ATOM   2834 N    LYS   185      84.578  91.151  77.582  1.00  0.00           N
ATOM   2835 H    LYS   185      84.849  90.177  77.588  1.00  0.00           H
ATOM   2836  CA  LYS   185      83.167  91.340  77.949  1.00  0.00           C
ATOM   2837  HA  LYS   185      82.758  92.267  77.547  1.00  0.00           H
ATOM   2838  CB  LYS   185      82.146  90.204  77.444  1.00  0.00           C
ATOM   2839  HB2 LYS   185      81.118  90.479  77.679  1.00  0.00           H
ATOM   2840  HB3 LYS   185      82.239  90.147  76.360  1.00  0.00           H
ATOM   2841  CG  LYS   185      82.587  88.877  78.105  1.00  0.00           C
ATOM   2842  HG2 LYS   185      83.672  88.779  78.139  1.00  0.00           H
ATOM   2843  HG3 LYS   185      82.167  88.869  79.111  1.00  0.00           H
ATOM   2844  CD  LYS   185      81.972  87.724  77.308  1.00  0.00           C
ATOM   2845  HD2 LYS   185      82.198  87.791  76.244  1.00  0.00           H
ATOM   2846  HD3 LYS   185      82.454  86.824  77.688  1.00  0.00           H
ATOM   2847  CE  LYS   185      80.412  87.718  77.497  1.00  0.00           C
ATOM   2848  HE2 LYS   185      80.187  87.406  78.517  1.00  0.00           H
ATOM   2849  HE3 LYS   185      79.986  88.714  77.378  1.00  0.00           H
ATOM   2850  NZ  LYS   185      79.802  86.825  76.526  1.00  0.00           N
ATOM   2851  HZ1 LYS   185      78.818  87.052  76.519  1.00  0.00           H
ATOM   2852  HZ2 LYS   185      80.149  87.089  75.615  1.00  0.00           H
ATOM   2853  HZ3 LYS   185      79.982  85.833  76.587  1.00  0.00           H
ATOM   2854 C    LYS   185      83.021  91.476  79.445  1.00  0.00           C
ATOM   2855 O    LYS   185      83.990  91.355  80.225  1.00  0.00           O
ATOM   2856 N    GLU   186      81.784  91.582  79.943  1.00  0.00           N
ATOM   2857 H    GLU   186      81.005  91.694  79.310  1.00  0.00           H
ATOM   2858  CA  GLU   186      81.461  92.104  81.270  1.00  0.00           C
ATOM   2859  HA  GLU   186      81.945  93.077  81.360  1.00  0.00           H
ATOM   2860  CB  GLU   186      79.980  92.360  81.455  1.00  0.00           C
ATOM   2861  HB2 GLU   186      79.446  91.410  81.448  1.00  0.00           H
ATOM   2862  HB3 GLU   186      79.797  92.724  82.466  1.00  0.00           H
ATOM   2863  CG  GLU   186      79.215  93.277  80.449  1.00  0.00           C
ATOM   2864  HG2 GLU   186      78.243  93.509  80.884  1.00  0.00           H
ATOM   2865  HG3 GLU   186      79.753  94.217  80.328  1.00  0.00           H
ATOM   2866  CD  GLU   186      78.956  92.750  79.033  1.00  0.00           C
ATOM   2867  OE1 GLU   186      78.728  93.558  78.109  1.00  0.00           O
ATOM   2868  OE2 GLU   186      79.009  91.532  78.874  1.00  0.00           O
ATOM   2869 C    GLU   186      82.030  91.230  82.339  1.00  0.00           C
ATOM   2870 O    GLU   186      81.764  89.995  82.462  1.00  0.00           O
ATOM   2871 N    ASP   187      82.812  91.904  83.204  1.00  0.00           N
ATOM   2872 H    ASP   187      82.850  92.909  83.110  1.00  0.00           H
ATOM   2873  CA  ASP   187      83.494  91.431  84.367  1.00  0.00           C
ATOM   2874  HA  ASP   187      84.142  92.289  84.546  1.00  0.00           H
ATOM   2875  CB  ASP   187      82.634  91.205  85.565  1.00  0.00           C
ATOM   2876  HB2 ASP   187      81.683  91.728  85.467  1.00  0.00           H
ATOM   2877  HB3 ASP   187      82.372  90.147  85.593  1.00  0.00           H
ATOM   2878  CG  ASP   187      83.290  91.672  86.893  1.00  0.00           C
ATOM   2879  OD1 ASP   187      84.130  92.610  86.838  1.00  0.00           O
ATOM   2880  OD2 ASP   187      82.950  91.207  87.992  1.00  0.00           O
ATOM   2881 C    ASP   187      84.554  90.293  84.099  1.00  0.00           C
ATOM   2882 O    ASP   187      85.268  89.872  85.077  1.00  0.00           O
ATOM   2883 N    GLN   188      84.742  89.935  82.780  1.00  0.00           N
ATOM   2884 H    GLN   188      84.155  90.375  82.085  1.00  0.00           H
ATOM   2885  CA  GLN   188      85.872  89.106  82.430  1.00  0.00           C
ATOM   2886  HA  GLN   188      86.053  88.539  83.343  1.00  0.00           H
ATOM   2887  CB  GLN   188      85.501  88.091  81.272  1.00  0.00           C
ATOM   2888  HB2 GLN   188      85.655  88.631  80.338  1.00  0.00           H
ATOM   2889  HB3 GLN   188      86.241  87.293  81.212  1.00  0.00           H
ATOM   2890  CG  GLN   188      84.040  87.564  81.262  1.00  0.00           C
ATOM   2891  HG2 GLN   188      83.317  88.362  81.091  1.00  0.00           H
ATOM   2892  HG3 GLN   188      83.977  86.876  80.419  1.00  0.00           H
ATOM   2893  CD  GLN   188      83.708  86.842  82.553  1.00  0.00           C
ATOM   2894  OE1 GLN   188      84.455  86.116  83.154  1.00  0.00           O
ATOM   2895  NE2 GLN   188      82.479  87.078  83.068  1.00  0.00           N
ATOM   2896 1HE2 GLN   188      82.322  86.965  84.060  1.00  0.00           H
ATOM   2897 2HE2 GLN   188      82.008  87.876  82.667  1.00  0.00           H
ATOM   2898 C    GLN   188      87.226  89.870  82.405  1.00  0.00           C
ATOM   2899 O    GLN   188      88.315  89.347  82.279  1.00  0.00           O
ATOM   2900 N    THR   189      87.124  91.152  82.564  1.00  0.00           N
ATOM   2901 H    THR   189      86.194  91.530  82.447  1.00  0.00           H
ATOM   2902  CA  THR   189      88.208  92.087  82.897  1.00  0.00           C
ATOM   2903  HA  THR   189      88.892  92.134  82.050  1.00  0.00           H
ATOM   2904  CB  THR   189      87.625  93.537  82.943  1.00  0.00           C
ATOM   2905  HB  THR   189      88.265  94.220  83.502  1.00  0.00           H
ATOM   2906  CG2 THR   189      87.381  94.172  81.564  1.00  0.00           C
ATOM   2907 1HG2 THR   189      88.246  94.560  81.028  1.00  0.00           H
ATOM   2908 2HG2 THR   189      87.012  93.311  81.006  1.00  0.00           H
ATOM   2909 3HG2 THR   189      86.625  94.950  81.670  1.00  0.00           H
ATOM   2910  OG1 THR   189      86.397  93.543  83.577  1.00  0.00           O
ATOM   2911  HG1 THR   189      86.627  93.498  84.508  1.00  0.00           H
ATOM   2912 C    THR   189      88.929  91.852  84.182  1.00  0.00           C
ATOM   2913 O    THR   189      90.113  92.319  84.369  1.00  0.00           O
ATOM   2914 N    GLU   190      88.362  91.002  85.093  1.00  0.00           N
ATOM   2915 H    GLU   190      87.422  90.640  85.019  1.00  0.00           H
ATOM   2916  CA  GLU   190      89.166  90.478  86.146  1.00  0.00           C
ATOM   2917  HA  GLU   190      89.452  91.338  86.753  1.00  0.00           H
ATOM   2918  CB  GLU   190      88.374  89.476  87.025  1.00  0.00           C
ATOM   2919  HB2 GLU   190      87.340  89.548  86.689  1.00  0.00           H
ATOM   2920  HB3 GLU   190      88.552  88.412  86.870  1.00  0.00           H
ATOM   2921  CG  GLU   190      88.467  89.900  88.516  1.00  0.00           C
ATOM   2922  HG2 GLU   190      89.437  89.598  88.912  1.00  0.00           H
ATOM   2923  HG3 GLU   190      88.525  90.983  88.619  1.00  0.00           H
ATOM   2924  CD  GLU   190      87.274  89.410  89.283  1.00  0.00           C
ATOM   2925  OE1 GLU   190      87.188  88.165  89.496  1.00  0.00           O
ATOM   2926  OE2 GLU   190      86.426  90.241  89.596  1.00  0.00           O
ATOM   2927 C    GLU   190      90.483  89.712  85.711  1.00  0.00           C
ATOM   2928 O    GLU   190      91.334  89.371  86.580  1.00  0.00           O
ATOM   2929 N    TYR   191      90.579  89.222  84.485  1.00  0.00           N
ATOM   2930 H    TYR   191      89.809  89.263  83.833  1.00  0.00           H
ATOM   2931  CA  TYR   191      91.776  88.550  83.987  1.00  0.00           C
ATOM   2932  HA  TYR   191      92.331  87.959  84.716  1.00  0.00           H
ATOM   2933  CB  TYR   191      91.354  87.636  82.768  1.00  0.00           C
ATOM   2934  HB2 TYR   191      90.716  88.133  82.036  1.00  0.00           H
ATOM   2935  HB3 TYR   191      92.205  87.288  82.183  1.00  0.00           H
ATOM   2936  CG  TYR   191      90.636  86.371  83.236  1.00  0.00           C
ATOM   2937  CD1 TYR   191      91.328  85.463  84.059  1.00  0.00           C
ATOM   2938  HD1 TYR   191      92.356  85.596  84.360  1.00  0.00           H
ATOM   2939  CE1 TYR   191      90.639  84.287  84.445  1.00  0.00           C
ATOM   2940  HE1 TYR   191      91.068  83.452  84.980  1.00  0.00           H
ATOM   2941  CZ  TYR   191      89.261  84.080  84.219  1.00  0.00           C
ATOM   2942  OH  TYR   191      88.661  83.011  84.772  1.00  0.00           O
ATOM   2943  HH  TYR   191      89.305  82.404  85.142  1.00  0.00           H
ATOM   2944  CE2 TYR   191      88.582  85.032  83.483  1.00  0.00           C
ATOM   2945  HE2 TYR   191      87.509  85.010  83.359  1.00  0.00           H
ATOM   2946  CD2 TYR   191      89.261  86.137  83.009  1.00  0.00           C
ATOM   2947  HD2 TYR   191      88.650  86.865  82.496  1.00  0.00           H
ATOM   2948 C    TYR   191      92.789  89.620  83.446  1.00  0.00           C
ATOM   2949 O    TYR   191      93.763  89.232  82.782  1.00  0.00           O
ATOM   2950 N    LEU   192      92.617  90.961  83.698  1.00  0.00           N
ATOM   2951 H    LEU   192      91.844  91.218  84.296  1.00  0.00           H
ATOM   2952  CA  LEU   192      93.656  91.948  83.611  1.00  0.00           C
ATOM   2953  HA  LEU   192      94.329  91.647  82.808  1.00  0.00           H
ATOM   2954  CB  LEU   192      93.020  93.352  83.276  1.00  0.00           C
ATOM   2955  HB2 LEU   192      92.402  93.724  84.094  1.00  0.00           H
ATOM   2956  HB3 LEU   192      93.785  94.088  83.031  1.00  0.00           H
ATOM   2957  CG  LEU   192      92.119  93.233  82.008  1.00  0.00           C
ATOM   2958  HG  LEU   192      91.523  92.327  82.118  1.00  0.00           H
ATOM   2959  CD1 LEU   192      91.199  94.428  81.870  1.00  0.00           C
ATOM   2960 1HD1 LEU   192      91.666  95.256  81.336  1.00  0.00           H
ATOM   2961 2HD1 LEU   192      90.343  94.157  81.251  1.00  0.00           H
ATOM   2962 3HD1 LEU   192      90.871  94.858  82.816  1.00  0.00           H
ATOM   2963  CD2 LEU   192      92.991  92.948  80.822  1.00  0.00           C
ATOM   2964 1HD2 LEU   192      94.043  92.986  81.107  1.00  0.00           H
ATOM   2965 2HD2 LEU   192      92.874  91.876  80.659  1.00  0.00           H
ATOM   2966 3HD2 LEU   192      92.676  93.413  79.889  1.00  0.00           H
ATOM   2967 C    LEU   192      94.575  91.967  84.862  1.00  0.00           C
ATOM   2968 O    LEU   192      95.627  92.694  84.799  1.00  0.00           O
ATOM   2969 N    GLU   193      94.176  91.389  86.005  1.00  0.00           N
ATOM   2970 H    GLU   193      93.297  90.893  85.973  1.00  0.00           H
ATOM   2971  CA  GLU   193      94.943  91.364  87.318  1.00  0.00           C
ATOM   2972  HA  GLU   193      95.243  92.395  87.506  1.00  0.00           H
ATOM   2973  CB  GLU   193      93.994  90.821  88.441  1.00  0.00           C
ATOM   2974  HB2 GLU   193      93.465  89.990  87.973  1.00  0.00           H
ATOM   2975  HB3 GLU   193      94.477  90.352  89.299  1.00  0.00           H
ATOM   2976  CG  GLU   193      92.887  91.813  88.824  1.00  0.00           C
ATOM   2977  HG2 GLU   193      92.223  92.108  88.011  1.00  0.00           H
ATOM   2978  HG3 GLU   193      92.168  91.251  89.420  1.00  0.00           H
ATOM   2979  CD  GLU   193      93.539  92.905  89.639  1.00  0.00           C
ATOM   2980  OE1 GLU   193      93.705  92.662  90.857  1.00  0.00           O
ATOM   2981  OE2 GLU   193      93.737  94.000  89.140  1.00  0.00           O
ATOM   2982 C    GLU   193      96.283  90.477  87.187  1.00  0.00           C
ATOM   2983 O    GLU   193      96.236  89.327  86.715  1.00  0.00           O
ATOM   2984 N    GLU   194      97.329  91.072  87.693  1.00  0.00           N
ATOM   2985 H    GLU   194      97.294  92.052  87.936  1.00  0.00           H
ATOM   2986  CA  GLU   194      98.623  90.325  87.550  1.00  0.00           C
ATOM   2987  HA  GLU   194      98.687  90.003  86.511  1.00  0.00           H
ATOM   2988  CB  GLU   194      99.836  91.240  87.799  1.00  0.00           C
ATOM   2989  HB2 GLU   194     100.811  90.809  87.575  1.00  0.00           H
ATOM   2990  HB3 GLU   194      99.730  92.171  87.241  1.00  0.00           H
ATOM   2991  CG  GLU   194      99.791  91.786  89.249  1.00  0.00           C
ATOM   2992  HG2 GLU   194      98.927  92.449  89.287  1.00  0.00           H
ATOM   2993  HG3 GLU   194      99.646  90.934  89.913  1.00  0.00           H
ATOM   2994  CD  GLU   194     101.021  92.701  89.686  1.00  0.00           C
ATOM   2995  OE1 GLU   194     101.798  92.342  90.594  1.00  0.00           O
ATOM   2996  OE2 GLU   194     101.325  93.719  88.994  1.00  0.00           O
ATOM   2997 C    GLU   194      98.600  88.936  88.275  1.00  0.00           C
ATOM   2998 O    GLU   194      98.987  87.878  87.744  1.00  0.00           O
ATOM   2999 N    ARG   195      98.091  88.945  89.529  1.00  0.00           N
ATOM   3000 H    ARG   195      97.719  89.803  89.911  1.00  0.00           H
ATOM   3001  CA  ARG   195      97.889  87.699  90.313  1.00  0.00           C
ATOM   3002  HA  ARG   195      98.891  87.269  90.315  1.00  0.00           H
ATOM   3003  CB  ARG   195      97.353  87.997  91.713  1.00  0.00           C
ATOM   3004  HB2 ARG   195      96.401  88.522  91.784  1.00  0.00           H
ATOM   3005  HB3 ARG   195      96.969  87.059  92.112  1.00  0.00           H
ATOM   3006  CG  ARG   195      98.360  88.652  92.702  1.00  0.00           C
ATOM   3007  HG2 ARG   195      98.709  89.627  92.360  1.00  0.00           H
ATOM   3008  HG3 ARG   195      97.833  88.745  93.651  1.00  0.00           H
ATOM   3009  CD  ARG   195      99.605  87.821  93.011  1.00  0.00           C
ATOM   3010  HD2 ARG   195     100.091  87.414  92.124  1.00  0.00           H
ATOM   3011  HD3 ARG   195     100.290  88.506  93.510  1.00  0.00           H
ATOM   3012  NE  ARG   195      99.240  86.699  93.797  1.00  0.00           N
ATOM   3013  HE  ARG   195      98.355  86.234  93.650  1.00  0.00           H
ATOM   3014  CZ  ARG   195      99.984  86.245  94.855  1.00  0.00           C
ATOM   3015  NH1 ARG   195     101.011  86.829  95.362  1.00  0.00           N
ATOM   3016 1HH1 ARG   195     101.284  87.709  94.947  1.00  0.00           H
ATOM   3017 2HH1 ARG   195     101.520  86.390  96.115  1.00  0.00           H
ATOM   3018  NH2 ARG   195      99.602  85.157  95.429  1.00  0.00           N
ATOM   3019 1HH2 ARG   195      98.863  84.617  95.002  1.00  0.00           H
ATOM   3020 2HH2 ARG   195     100.059  84.750  96.232  1.00  0.00           H
ATOM   3021 C    ARG   195      97.062  86.663  89.519  1.00  0.00           C
ATOM   3022 O    ARG   195      97.488  85.548  89.472  1.00  0.00           O
ATOM   3023 N    ARG   196      95.847  87.009  88.970  1.00  0.00           N
ATOM   3024 H    ARG   196      95.653  87.995  88.870  1.00  0.00           H
ATOM   3025  CA  ARG   196      94.907  86.093  88.360  1.00  0.00           C
ATOM   3026  HA  ARG   196      94.518  85.338  89.044  1.00  0.00           H
ATOM   3027  CB  ARG   196      93.761  86.972  87.926  1.00  0.00           C
ATOM   3028  HB2 ARG   196      93.439  87.568  88.780  1.00  0.00           H
ATOM   3029  HB3 ARG   196      94.068  87.703  87.178  1.00  0.00           H
ATOM   3030  CG  ARG   196      92.477  86.248  87.426  1.00  0.00           C
ATOM   3031  HG2 ARG   196      91.697  86.973  87.198  1.00  0.00           H
ATOM   3032  HG3 ARG   196      92.824  85.728  86.533  1.00  0.00           H
ATOM   3033  CD  ARG   196      91.934  85.130  88.391  1.00  0.00           C
ATOM   3034  HD2 ARG   196      91.129  84.563  87.923  1.00  0.00           H
ATOM   3035  HD3 ARG   196      92.746  84.444  88.634  1.00  0.00           H
ATOM   3036  NE  ARG   196      91.422  85.698  89.644  1.00  0.00           N
ATOM   3037  HE  ARG   196      91.999  85.662  90.472  1.00  0.00           H
ATOM   3038  CZ  ARG   196      90.362  86.466  89.861  1.00  0.00           C
ATOM   3039  NH1 ARG   196      90.209  87.031  91.031  1.00  0.00           N
ATOM   3040 1HH1 ARG   196      90.932  86.809  91.700  1.00  0.00           H
ATOM   3041 2HH1 ARG   196      89.337  87.514  91.194  1.00  0.00           H
ATOM   3042  NH2 ARG   196      89.385  86.733  88.997  1.00  0.00           N
ATOM   3043 1HH2 ARG   196      89.395  86.213  88.131  1.00  0.00           H
ATOM   3044 2HH2 ARG   196      88.523  87.156  89.310  1.00  0.00           H
ATOM   3045 C    ARG   196      95.542  85.434  87.105  1.00  0.00           C
ATOM   3046 O    ARG   196      95.285  84.279  86.781  1.00  0.00           O
ATOM   3047 N    VAL   197      96.367  86.162  86.343  1.00  0.00           N
ATOM   3048 H    VAL   197      96.443  87.127  86.631  1.00  0.00           H
ATOM   3049  CA  VAL   197      96.995  85.778  85.122  1.00  0.00           C
ATOM   3050  HA  VAL   197      96.300  85.115  84.606  1.00  0.00           H
ATOM   3051  CB  VAL   197      97.401  87.037  84.244  1.00  0.00           C
ATOM   3052  HB  VAL   197      97.867  87.813  84.852  1.00  0.00           H
ATOM   3053  CG1 VAL   197      98.375  86.877  83.122  1.00  0.00           C
ATOM   3054 1HG1 VAL   197      98.160  85.978  82.544  1.00  0.00           H
ATOM   3055 2HG1 VAL   197      98.512  87.825  82.603  1.00  0.00           H
ATOM   3056 3HG1 VAL   197      99.386  86.799  83.523  1.00  0.00           H
ATOM   3057  CG2 VAL   197      96.120  87.666  83.617  1.00  0.00           C
ATOM   3058 1HG2 VAL   197      95.509  87.017  82.989  1.00  0.00           H
ATOM   3059 2HG2 VAL   197      95.381  87.919  84.377  1.00  0.00           H
ATOM   3060 3HG2 VAL   197      96.302  88.515  82.958  1.00  0.00           H
ATOM   3061 C    VAL   197      98.259  84.964  85.380  1.00  0.00           C
ATOM   3062 O    VAL   197      98.408  83.916  84.755  1.00  0.00           O
ATOM   3063 N    LYS   198      99.042  85.328  86.395  1.00  0.00           N
ATOM   3064 H    LYS   198      98.692  86.007  87.056  1.00  0.00           H
ATOM   3065  CA  LYS   198     100.229  84.624  86.774  1.00  0.00           C
ATOM   3066  HA  LYS   198     100.717  84.346  85.840  1.00  0.00           H
ATOM   3067  CB  LYS   198     101.075  85.474  87.722  1.00  0.00           C
ATOM   3068  HB2 LYS   198     100.429  85.865  88.509  1.00  0.00           H
ATOM   3069  HB3 LYS   198     101.736  84.767  88.222  1.00  0.00           H
ATOM   3070  CG  LYS   198     101.922  86.486  87.025  1.00  0.00           C
ATOM   3071  HG2 LYS   198     102.554  86.030  86.263  1.00  0.00           H
ATOM   3072  HG3 LYS   198     101.330  87.077  86.325  1.00  0.00           H
ATOM   3073  CD  LYS   198     102.747  87.410  87.919  1.00  0.00           C
ATOM   3074  HD2 LYS   198     103.123  88.239  87.320  1.00  0.00           H
ATOM   3075  HD3 LYS   198     102.168  87.786  88.763  1.00  0.00           H
ATOM   3076  CE  LYS   198     103.964  86.655  88.398  1.00  0.00           C
ATOM   3077  HE2 LYS   198     103.657  85.667  88.743  1.00  0.00           H
ATOM   3078  HE3 LYS   198     104.573  86.529  87.503  1.00  0.00           H
ATOM   3079  NZ  LYS   198     104.791  87.487  89.292  1.00  0.00           N
ATOM   3080  HZ1 LYS   198     105.214  88.254  88.789  1.00  0.00           H
ATOM   3081  HZ2 LYS   198     104.209  87.774  90.065  1.00  0.00           H
ATOM   3082  HZ3 LYS   198     105.674  87.085  89.573  1.00  0.00           H
ATOM   3083 C    LYS   198      99.879  83.262  87.378  1.00  0.00           C
ATOM   3084 O    LYS   198     100.598  82.261  87.244  1.00  0.00           O
ATOM   3085 N    GLU   199      98.757  83.170  88.105  1.00  0.00           N
ATOM   3086 H    GLU   199      98.064  83.904  88.124  1.00  0.00           H
ATOM   3087  CA  GLU   199      98.387  81.903  88.634  1.00  0.00           C
ATOM   3088  HA  GLU   199      99.232  81.461  89.162  1.00  0.00           H
ATOM   3089  CB  GLU   199      97.253  81.964  89.603  1.00  0.00           C
ATOM   3090  HB2 GLU   199      97.311  82.878  90.194  1.00  0.00           H
ATOM   3091  HB3 GLU   199      96.345  82.235  89.064  1.00  0.00           H
ATOM   3092  CG  GLU   199      97.050  80.798  90.522  1.00  0.00           C
ATOM   3093  HG2 GLU   199      96.084  80.830  91.026  1.00  0.00           H
ATOM   3094  HG3 GLU   199      97.225  79.903  89.926  1.00  0.00           H
ATOM   3095  CD  GLU   199      98.048  80.828  91.754  1.00  0.00           C
ATOM   3096  OE1 GLU   199      98.712  79.809  91.946  1.00  0.00           O
ATOM   3097  OE2 GLU   199      98.387  81.911  92.260  1.00  0.00           O
ATOM   3098 C    GLU   199      98.065  80.817  87.541  1.00  0.00           C
ATOM   3099 O    GLU   199      98.375  79.636  87.720  1.00  0.00           O
ATOM   3100 N    VAL   200      97.449  81.196  86.337  1.00  0.00           N
ATOM   3101 H    VAL   200      97.122  82.148  86.250  1.00  0.00           H
ATOM   3102  CA  VAL   200      97.333  80.249  85.219  1.00  0.00           C
ATOM   3103  HA  VAL   200      96.749  79.430  85.639  1.00  0.00           H
ATOM   3104  CB  VAL   200      96.465  80.842  84.075  1.00  0.00           C
ATOM   3105  HB  VAL   200      96.991  81.664  83.591  1.00  0.00           H
ATOM   3106  CG1 VAL   200      96.088  79.784  83.033  1.00  0.00           C
ATOM   3107 1HG1 VAL   200      95.577  79.011  83.606  1.00  0.00           H
ATOM   3108 2HG1 VAL   200      95.423  80.186  82.269  1.00  0.00           H
ATOM   3109 3HG1 VAL   200      96.996  79.317  82.650  1.00  0.00           H
ATOM   3110  CG2 VAL   200      95.165  81.388  84.793  1.00  0.00           C
ATOM   3111 1HG2 VAL   200      94.528  80.593  85.182  1.00  0.00           H
ATOM   3112 2HG2 VAL   200      95.492  82.045  85.599  1.00  0.00           H
ATOM   3113 3HG2 VAL   200      94.589  82.051  84.148  1.00  0.00           H
ATOM   3114 C    VAL   200      98.607  79.631  84.702  1.00  0.00           C
ATOM   3115 O    VAL   200      98.696  78.395  84.575  1.00  0.00           O
ATOM   3116 N    VAL   201      99.639  80.471  84.589  1.00  0.00           N
ATOM   3117 H    VAL   201      99.482  81.469  84.588  1.00  0.00           H
ATOM   3118  CA  VAL   201     101.008  79.902  84.434  1.00  0.00           C
ATOM   3119  HA  VAL   201     101.045  79.421  83.456  1.00  0.00           H
ATOM   3120  CB  VAL   201     102.129  81.000  84.308  1.00  0.00           C
ATOM   3121  HB  VAL   201     102.426  81.420  85.268  1.00  0.00           H
ATOM   3122  CG1 VAL   201     103.462  80.434  83.657  1.00  0.00           C
ATOM   3123 1HG1 VAL   201     103.796  79.664  84.352  1.00  0.00           H
ATOM   3124 2HG1 VAL   201     103.168  79.979  82.711  1.00  0.00           H
ATOM   3125 3HG1 VAL   201     104.039  81.317  83.382  1.00  0.00           H
ATOM   3126  CG2 VAL   201     101.591  82.088  83.358  1.00  0.00           C
ATOM   3127 1HG2 VAL   201     101.184  81.642  82.451  1.00  0.00           H
ATOM   3128 2HG2 VAL   201     100.666  82.483  83.777  1.00  0.00           H
ATOM   3129 3HG2 VAL   201     102.201  82.966  83.141  1.00  0.00           H
ATOM   3130 C    VAL   201     101.471  78.903  85.492  1.00  0.00           C
ATOM   3131 O    VAL   201     101.745  77.786  85.187  1.00  0.00           O
ATOM   3132 N    LYS   202     101.406  79.352  86.732  1.00  0.00           N
ATOM   3133 H    LYS   202     101.089  80.279  86.980  1.00  0.00           H
ATOM   3134  CA  LYS   202     101.848  78.559  87.810  1.00  0.00           C
ATOM   3135  HA  LYS   202     102.805  78.126  87.520  1.00  0.00           H
ATOM   3136  CB  LYS   202     101.892  79.550  89.031  1.00  0.00           C
ATOM   3137  HB2 LYS   202     100.889  79.939  89.207  1.00  0.00           H
ATOM   3138  HB3 LYS   202     102.296  78.913  89.818  1.00  0.00           H
ATOM   3139  CG  LYS   202     102.988  80.612  88.860  1.00  0.00           C
ATOM   3140  HG2 LYS   202     103.962  80.178  89.089  1.00  0.00           H
ATOM   3141  HG3 LYS   202     102.892  81.082  87.881  1.00  0.00           H
ATOM   3142  CD  LYS   202     102.745  81.596  89.996  1.00  0.00           C
ATOM   3143  HD2 LYS   202     101.739  82.014  89.957  1.00  0.00           H
ATOM   3144  HD3 LYS   202     102.730  81.079  90.955  1.00  0.00           H
ATOM   3145  CE  LYS   202     103.612  82.807  89.955  1.00  0.00           C
ATOM   3146  HE2 LYS   202     103.780  83.236  88.967  1.00  0.00           H
ATOM   3147  HE3 LYS   202     103.027  83.529  90.525  1.00  0.00           H
ATOM   3148  NZ  LYS   202     104.887  82.688  90.627  1.00  0.00           N
ATOM   3149  HZ1 LYS   202     105.235  83.611  90.844  1.00  0.00           H
ATOM   3150  HZ2 LYS   202     104.739  82.347  91.566  1.00  0.00           H
ATOM   3151  HZ3 LYS   202     105.646  82.201  90.172  1.00  0.00           H
ATOM   3152 C    LYS   202     101.076  77.209  87.992  1.00  0.00           C
ATOM   3153 O    LYS   202     101.709  76.210  88.244  1.00  0.00           O
ATOM   3154 N    LYS   203      99.812  77.132  87.651  1.00  0.00           N
ATOM   3155 H    LYS   203      99.407  78.044  87.497  1.00  0.00           H
ATOM   3156  CA  LYS   203      99.001  75.921  87.686  1.00  0.00           C
ATOM   3157  HA  LYS   203      99.435  75.305  88.473  1.00  0.00           H
ATOM   3158  CB  LYS   203      97.495  76.416  87.978  1.00  0.00           C
ATOM   3159  HB2 LYS   203      97.472  76.946  88.930  1.00  0.00           H
ATOM   3160  HB3 LYS   203      97.130  77.035  87.158  1.00  0.00           H
ATOM   3161  CG  LYS   203      96.634  75.189  88.309  1.00  0.00           C
ATOM   3162  HG2 LYS   203      96.521  74.610  87.392  1.00  0.00           H
ATOM   3163  HG3 LYS   203      97.097  74.538  89.051  1.00  0.00           H
ATOM   3164  CD  LYS   203      95.162  75.510  88.737  1.00  0.00           C
ATOM   3165  HD2 LYS   203      94.468  74.692  88.541  1.00  0.00           H
ATOM   3166  HD3 LYS   203      95.054  75.653  89.812  1.00  0.00           H
ATOM   3167  CE  LYS   203      94.668  76.799  87.956  1.00  0.00           C
ATOM   3168  HE2 LYS   203      95.231  77.691  88.230  1.00  0.00           H
ATOM   3169  HE3 LYS   203      94.776  76.672  86.879  1.00  0.00           H
ATOM   3170  NZ  LYS   203      93.195  77.092  88.145  1.00  0.00           N
ATOM   3171  HZ1 LYS   203      92.693  76.226  88.008  1.00  0.00           H
ATOM   3172  HZ2 LYS   203      93.091  77.386  89.105  1.00  0.00           H
ATOM   3173  HZ3 LYS   203      92.823  77.869  87.618  1.00  0.00           H
ATOM   3174 C    LYS   203      99.178  75.082  86.408  1.00  0.00           C
ATOM   3175 O    LYS   203      99.171  73.875  86.612  1.00  0.00           O
ATOM   3176 N    HIP   204      99.485  75.499  85.208  1.00  0.00           N
ATOM   3177 H    HIP   204      99.279  76.486  85.152  1.00  0.00           H
ATOM   3178  CA  HIP   204      99.324  74.699  83.972  1.00  0.00           C
ATOM   3179  HA  HIP   204      99.206  73.642  84.211  1.00  0.00           H
ATOM   3180  CB  HIP   204      98.135  75.185  83.112  1.00  0.00           C
ATOM   3181  HB2 HIP   204      98.416  76.222  82.926  1.00  0.00           H
ATOM   3182  HB3 HIP   204      98.112  74.651  82.162  1.00  0.00           H
ATOM   3183  CG  HIP   204      96.761  75.175  83.789  1.00  0.00           C
ATOM   3184  ND1 HIP   204      95.875  74.119  83.799  1.00  0.00           N
ATOM   3185  HD1 HIP   204      95.963  73.248  83.295  1.00  0.00           H
ATOM   3186  CE1 HIP   204      94.680  74.562  84.133  1.00  0.00           C
ATOM   3187  HE1 HIP   204      93.809  73.932  84.235  1.00  0.00           H
ATOM   3188  NE2 HIP   204      94.786  75.853  84.409  1.00  0.00           N
ATOM   3189  HE2 HIP   204      94.058  76.449  84.777  1.00  0.00           H
ATOM   3190  CD2 HIP   204      96.125  76.242  84.293  1.00  0.00           C
ATOM   3191  HD2 HIP   204      96.611  77.206  84.293  1.00  0.00           H
ATOM   3192 C    HIP   204     100.528  74.827  83.048  1.00  0.00           C
ATOM   3193 O    HIP   204     100.418  74.081  82.059  1.00  0.00           O
ATOM   3194 N    SER   205     101.413  75.898  83.161  1.00  0.00           N
ATOM   3195 H    SER   205     101.173  76.524  83.916  1.00  0.00           H
ATOM   3196  CA  SER   205     102.361  76.296  82.130  1.00  0.00           C
ATOM   3197  HA  SER   205     102.496  75.465  81.437  1.00  0.00           H
ATOM   3198  CB  SER   205     101.657  77.367  81.307  1.00  0.00           C
ATOM   3199  HB2 SER   205     101.717  78.320  81.831  1.00  0.00           H
ATOM   3200  HB3 SER   205     102.228  77.380  80.378  1.00  0.00           H
ATOM   3201  OG  SER   205     100.315  77.204  80.974  1.00  0.00           O
ATOM   3202  HG  SER   205     100.284  76.578  80.248  1.00  0.00           H
ATOM   3203 C    SER   205     103.688  76.838  82.579  1.00  0.00           C
ATOM   3204 O    SER   205     104.471  77.230  81.724  1.00  0.00           O
ATOM   3205 N    GLN   206     104.100  76.822  83.863  1.00  0.00           N
ATOM   3206 H    GLN   206     103.507  76.378  84.549  1.00  0.00           H
ATOM   3207  CA  GLN   206     105.360  77.446  84.295  1.00  0.00           C
ATOM   3208  HA  GLN   206     105.428  78.480  83.955  1.00  0.00           H
ATOM   3209  CB  GLN   206     105.284  77.692  85.857  1.00  0.00           C
ATOM   3210  HB2 GLN   206     104.380  78.270  86.049  1.00  0.00           H
ATOM   3211  HB3 GLN   206     105.176  76.716  86.330  1.00  0.00           H
ATOM   3212  CG  GLN   206     106.388  78.582  86.556  1.00  0.00           C
ATOM   3213  HG2 GLN   206     106.129  78.696  87.609  1.00  0.00           H
ATOM   3214  HG3 GLN   206     107.362  78.098  86.480  1.00  0.00           H
ATOM   3215  CD  GLN   206     106.321  79.975  85.798  1.00  0.00           C
ATOM   3216  OE1 GLN   206     105.670  80.884  86.139  1.00  0.00           O
ATOM   3217  NE2 GLN   206     107.083  80.170  84.725  1.00  0.00           N
ATOM   3218 1HE2 GLN   206     107.018  81.048  84.231  1.00  0.00           H
ATOM   3219 2HE2 GLN   206     107.729  79.441  84.457  1.00  0.00           H
ATOM   3220 C    GLN   206     106.622  76.656  83.814  1.00  0.00           C
ATOM   3221 O    GLN   206     107.725  77.168  83.952  1.00  0.00           O
ATOM   3222 N    PHE   207     106.544  75.414  83.417  1.00  0.00           N
ATOM   3223 H    PHE   207     105.633  75.009  83.252  1.00  0.00           H
ATOM   3224  CA  PHE   207     107.668  74.463  83.127  1.00  0.00           C
ATOM   3225  HA  PHE   207     108.585  75.052  83.133  1.00  0.00           H
ATOM   3226  CB  PHE   207     107.961  73.366  84.193  1.00  0.00           C
ATOM   3227  HB2 PHE   207     107.175  72.611  84.207  1.00  0.00           H
ATOM   3228  HB3 PHE   207     108.897  72.873  83.928  1.00  0.00           H
ATOM   3229  CG  PHE   207     108.251  73.758  85.581  1.00  0.00           C
ATOM   3230  CD1 PHE   207     107.196  73.982  86.500  1.00  0.00           C
ATOM   3231  HD1 PHE   207     106.158  73.976  86.203  1.00  0.00           H
ATOM   3232  CE1 PHE   207     107.518  74.228  87.829  1.00  0.00           C
ATOM   3233  HE1 PHE   207     106.776  74.459  88.579  1.00  0.00           H
ATOM   3234  CZ  PHE   207     108.837  74.282  88.259  1.00  0.00           C
ATOM   3235  HZ  PHE   207     109.038  74.553  89.285  1.00  0.00           H
ATOM   3236  CE2 PHE   207     109.907  74.069  87.379  1.00  0.00           C
ATOM   3237  HE2 PHE   207     110.916  74.072  87.762  1.00  0.00           H
ATOM   3238  CD2 PHE   207     109.605  73.674  86.035  1.00  0.00           C
ATOM   3239  HD2 PHE   207     110.363  73.548  85.277  1.00  0.00           H
ATOM   3240 C    PHE   207     107.454  73.790  81.787  1.00  0.00           C
ATOM   3241 O    PHE   207     107.782  72.599  81.566  1.00  0.00           O
ATOM   3242 N    ILE   208     106.845  74.566  80.827  1.00  0.00           N
ATOM   3243 H    ILE   208     106.584  75.515  81.054  1.00  0.00           H
ATOM   3244  CA  ILE   208     106.383  74.124  79.473  1.00  0.00           C
ATOM   3245  HA  ILE   208     106.135  73.065  79.546  1.00  0.00           H
ATOM   3246  CB  ILE   208     105.140  74.982  79.089  1.00  0.00           C
ATOM   3247  HB  ILE   208     104.415  74.989  79.902  1.00  0.00           H
ATOM   3248  CG2 ILE   208     105.550  76.437  78.841  1.00  0.00           C
ATOM   3249 1HG2 ILE   208     106.120  76.539  77.918  1.00  0.00           H
ATOM   3250 2HG2 ILE   208     104.642  77.032  78.941  1.00  0.00           H
ATOM   3251 3HG2 ILE   208     106.273  76.659  79.626  1.00  0.00           H
ATOM   3252  CG1 ILE   208     104.279  74.361  77.893  1.00  0.00           C
ATOM   3253 2HG1 ILE   208     104.947  74.223  77.044  1.00  0.00           H
ATOM   3254 3HG1 ILE   208     103.977  73.339  78.122  1.00  0.00           H
ATOM   3255  CD1 ILE   208     103.057  75.202  77.631  1.00  0.00           C
ATOM   3256 1HD1 ILE   208     102.316  74.796  76.943  1.00  0.00           H
ATOM   3257 2HD1 ILE   208     102.532  75.411  78.563  1.00  0.00           H
ATOM   3258 3HD1 ILE   208     103.435  76.147  77.241  1.00  0.00           H
ATOM   3259 C    ILE   208     107.576  74.219  78.478  1.00  0.00           C
ATOM   3260 O    ILE   208     107.488  74.061  77.253  1.00  0.00           O
ATOM   3261 N    GLY   209     108.756  74.555  78.999  1.00  0.00           N
ATOM   3262 H    GLY   209     108.721  74.888  79.952  1.00  0.00           H
ATOM   3263  CA  GLY   209     109.936  74.866  78.288  1.00  0.00           C
ATOM   3264  HA2 GLY   209     110.779  74.468  78.853  1.00  0.00           H
ATOM   3265  HA3 GLY   209     109.894  74.269  77.376  1.00  0.00           H
ATOM   3266 C    GLY   209     110.017  76.385  77.814  1.00  0.00           C
ATOM   3267 O    GLY   209     110.920  77.096  78.214  1.00  0.00           O
ATOM   3268 N    TYR   210     109.095  76.769  76.983  1.00  0.00           N
ATOM   3269 H    TYR   210     108.258  76.210  76.894  1.00  0.00           H
ATOM   3270  CA  TYR   210     108.995  78.045  76.219  1.00  0.00           C
ATOM   3271  HA  TYR   210     110.036  78.064  75.898  1.00  0.00           H
ATOM   3272  CB  TYR   210     107.972  77.919  75.048  1.00  0.00           C
ATOM   3273  HB2 TYR   210     106.974  77.775  75.462  1.00  0.00           H
ATOM   3274  HB3 TYR   210     107.883  78.859  74.504  1.00  0.00           H
ATOM   3275  CG  TYR   210     108.352  76.860  74.036  1.00  0.00           C
ATOM   3276  CD1 TYR   210     109.471  76.946  73.252  1.00  0.00           C
ATOM   3277  HD1 TYR   210     110.289  77.603  73.508  1.00  0.00           H
ATOM   3278  CE1 TYR   210     109.641  76.117  72.149  1.00  0.00           C
ATOM   3279  HE1 TYR   210     110.471  76.240  71.469  1.00  0.00           H
ATOM   3280  CZ  TYR   210     108.694  75.072  71.875  1.00  0.00           C
ATOM   3281  OH  TYR   210     108.851  74.335  70.760  1.00  0.00           O
ATOM   3282  HH  TYR   210     109.657  74.548  70.286  1.00  0.00           H
ATOM   3283  CE2 TYR   210     107.538  74.965  72.623  1.00  0.00           C
ATOM   3284  HE2 TYR   210     106.763  74.268  72.341  1.00  0.00           H
ATOM   3285  CD2 TYR   210     107.376  75.904  73.663  1.00  0.00           C
ATOM   3286  HD2 TYR   210     106.496  75.810  74.282  1.00  0.00           H
ATOM   3287 C    TYR   210     108.701  79.112  77.295  1.00  0.00           C
ATOM   3288 O    TYR   210     107.780  78.994  78.130  1.00  0.00           O
ATOM   3289 N    PRO   211     109.551  80.177  77.285  1.00  0.00           N
ATOM   3290  CD  PRO   211     110.750  80.324  76.529  1.00  0.00           C
ATOM   3291  HD2 PRO   211     110.495  80.640  75.518  1.00  0.00           H
ATOM   3292  HD3 PRO   211     111.322  79.398  76.560  1.00  0.00           H
ATOM   3293  CG  PRO   211     111.556  81.354  77.267  1.00  0.00           C
ATOM   3294  HG2 PRO   211     112.264  81.813  76.576  1.00  0.00           H
ATOM   3295  HG3 PRO   211     112.117  80.784  78.007  1.00  0.00           H
ATOM   3296  CB  PRO   211     110.578  82.281  78.016  1.00  0.00           C
ATOM   3297  HB2 PRO   211     110.305  83.066  77.311  1.00  0.00           H
ATOM   3298  HB3 PRO   211     111.063  82.645  78.922  1.00  0.00           H
ATOM   3299  CA  PRO   211     109.351  81.320  78.222  1.00  0.00           C
ATOM   3300  HA  PRO   211     109.472  80.910  79.225  1.00  0.00           H
ATOM   3301 C    PRO   211     108.018  82.019  78.065  1.00  0.00           C
ATOM   3302 O    PRO   211     107.535  82.214  76.966  1.00  0.00           O
ATOM   3303 N    ILE   212     107.510  82.571  79.157  1.00  0.00           N
ATOM   3304 H    ILE   212     107.847  82.422  80.098  1.00  0.00           H
ATOM   3305  CA  ILE   212     106.256  83.405  79.121  1.00  0.00           C
ATOM   3306  HA  ILE   212     106.068  83.543  78.057  1.00  0.00           H
ATOM   3307  CB  ILE   212     105.029  82.617  79.611  1.00  0.00           C
ATOM   3308  HB  ILE   212     105.204  82.439  80.672  1.00  0.00           H
ATOM   3309  CG2 ILE   212     103.791  83.412  79.279  1.00  0.00           C
ATOM   3310 1HG2 ILE   212     103.767  83.751  78.244  1.00  0.00           H
ATOM   3311 2HG2 ILE   212     102.805  82.983  79.453  1.00  0.00           H
ATOM   3312 3HG2 ILE   212     103.705  84.296  79.910  1.00  0.00           H
ATOM   3313  CG1 ILE   212     104.900  81.274  78.800  1.00  0.00           C
ATOM   3314 2HG1 ILE   212     104.903  81.401  77.718  1.00  0.00           H
ATOM   3315 3HG1 ILE   212     105.825  80.733  79.006  1.00  0.00           H
ATOM   3316  CD1 ILE   212     103.792  80.338  79.186  1.00  0.00           C
ATOM   3317 1HD1 ILE   212     103.767  79.994  80.220  1.00  0.00           H
ATOM   3318 2HD1 ILE   212     102.820  80.790  78.991  1.00  0.00           H
ATOM   3319 3HD1 ILE   212     103.792  79.487  78.504  1.00  0.00           H
ATOM   3320 C    ILE   212     106.472  84.676  79.776  1.00  0.00           C
ATOM   3321 O    ILE   212     106.386  84.873  80.988  1.00  0.00           O
ATOM   3322 N    THR   213     106.827  85.672  78.953  1.00  0.00           N
ATOM   3323 H    THR   213     106.737  85.633  77.948  1.00  0.00           H
ATOM   3324  CA  THR   213     107.098  87.008  79.475  1.00  0.00           C
ATOM   3325  HA  THR   213     107.815  87.096  80.290  1.00  0.00           H
ATOM   3326  CB  THR   213     107.797  87.808  78.287  1.00  0.00           C
ATOM   3327  HB  THR   213     107.140  87.998  77.438  1.00  0.00           H
ATOM   3328  CG2 THR   213     108.428  89.134  78.673  1.00  0.00           C
ATOM   3329 1HG2 THR   213     108.882  89.552  77.774  1.00  0.00           H
ATOM   3330 2HG2 THR   213     107.672  89.840  79.014  1.00  0.00           H
ATOM   3331 3HG2 THR   213     109.276  88.954  79.334  1.00  0.00           H
ATOM   3332  OG1 THR   213     108.781  87.020  77.809  1.00  0.00           O
ATOM   3333  HG1 THR   213     108.749  86.233  78.357  1.00  0.00           H
ATOM   3334 C    THR   213     105.818  87.735  79.928  1.00  0.00           C
ATOM   3335 O    THR   213     104.889  87.810  79.153  1.00  0.00           O
ATOM   3336 N    LEU   214     105.852  88.478  81.073  1.00  0.00           N
ATOM   3337 H    LEU   214     106.740  88.543  81.548  1.00  0.00           H
ATOM   3338  CA  LEU   214     104.767  89.483  81.397  1.00  0.00           C
ATOM   3339  HA  LEU   214     104.158  89.662  80.511  1.00  0.00           H
ATOM   3340  CB  LEU   214     104.025  89.013  82.745  1.00  0.00           C
ATOM   3341  HB2 LEU   214     103.465  88.108  82.508  1.00  0.00           H
ATOM   3342  HB3 LEU   214     104.824  88.642  83.387  1.00  0.00           H
ATOM   3343  CG  LEU   214     103.059  90.068  83.405  1.00  0.00           C
ATOM   3344  HG  LEU   214     103.528  91.049  83.474  1.00  0.00           H
ATOM   3345  CD1 LEU   214     101.800  90.153  82.555  1.00  0.00           C
ATOM   3346 1HD1 LEU   214     101.975  90.614  81.583  1.00  0.00           H
ATOM   3347 2HD1 LEU   214     101.302  89.227  82.267  1.00  0.00           H
ATOM   3348 3HD1 LEU   214     101.013  90.663  83.110  1.00  0.00           H
ATOM   3349  CD2 LEU   214     102.673  89.481  84.734  1.00  0.00           C
ATOM   3350 1HD2 LEU   214     101.943  90.005  85.352  1.00  0.00           H
ATOM   3351 2HD2 LEU   214     102.365  88.446  84.584  1.00  0.00           H
ATOM   3352 3HD2 LEU   214     103.552  89.549  85.374  1.00  0.00           H
ATOM   3353 C    LEU   214     105.389  90.784  81.759  1.00  0.00           C
ATOM   3354 O    LEU   214     106.321  90.892  82.555  1.00  0.00           O
ATOM   3355 N    TYR   215     104.813  91.862  81.240  1.00  0.00           N
ATOM   3356 H    TYR   215     103.972  91.757  80.691  1.00  0.00           H
ATOM   3357  CA  TYR   215     105.262  93.352  81.091  1.00  0.00           C
ATOM   3358  HA  TYR   215     106.351  93.355  81.053  1.00  0.00           H
ATOM   3359  CB  TYR   215     104.845  93.976  79.734  1.00  0.00           C
ATOM   3360  HB2 TYR   215     103.774  93.861  79.564  1.00  0.00           H
ATOM   3361  HB3 TYR   215     105.062  95.043  79.687  1.00  0.00           H
ATOM   3362  CG  TYR   215     105.592  93.347  78.491  1.00  0.00           C
ATOM   3363  CD1 TYR   215     105.792  91.910  78.300  1.00  0.00           C
ATOM   3364  HD1 TYR   215     105.477  91.135  78.983  1.00  0.00           H
ATOM   3365  CE1 TYR   215     106.344  91.353  77.163  1.00  0.00           C
ATOM   3366  HE1 TYR   215     106.386  90.282  77.028  1.00  0.00           H
ATOM   3367  CZ  TYR   215     106.910  92.207  76.133  1.00  0.00           C
ATOM   3368  OH  TYR   215     107.615  91.639  75.073  1.00  0.00           O
ATOM   3369  HH  TYR   215     107.837  90.705  75.054  1.00  0.00           H
ATOM   3370  CE2 TYR   215     106.594  93.591  76.196  1.00  0.00           C
ATOM   3371  HE2 TYR   215     107.092  94.239  75.490  1.00  0.00           H
ATOM   3372  CD2 TYR   215     105.955  94.147  77.343  1.00  0.00           C
ATOM   3373  HD2 TYR   215     105.800  95.216  77.371  1.00  0.00           H
ATOM   3374 C    TYR   215     104.968  94.159  82.372  1.00  0.00           C
ATOM   3375 O    TYR   215     104.125  93.803  83.251  1.00  0.00           O
ATOM   3376 N    LEU   216     105.659  95.299  82.496  1.00  0.00           N
ATOM   3377 H    LEU   216     106.496  95.413  81.942  1.00  0.00           H
ATOM   3378  CA  LEU   216     105.364  96.429  83.511  1.00  0.00           C
ATOM   3379  HA  LEU   216     104.331  96.458  83.857  1.00  0.00           H
ATOM   3380  CB  LEU   216     106.279  96.151  84.695  1.00  0.00           C
ATOM   3381  HB2 LEU   216     106.257  95.127  85.066  1.00  0.00           H
ATOM   3382  HB3 LEU   216     107.294  96.169  84.298  1.00  0.00           H
ATOM   3383  CG  LEU   216     106.359  97.140  85.902  1.00  0.00           C
ATOM   3384  HG  LEU   216     106.641  98.127  85.537  1.00  0.00           H
ATOM   3385  CD1 LEU   216     104.922  97.284  86.583  1.00  0.00           C
ATOM   3386 1HD1 LEU   216     104.670  96.256  86.841  1.00  0.00           H
ATOM   3387 2HD1 LEU   216     104.929  97.905  87.479  1.00  0.00           H
ATOM   3388 3HD1 LEU   216     104.226  97.652  85.830  1.00  0.00           H
ATOM   3389  CD2 LEU   216     107.429  96.735  86.847  1.00  0.00           C
ATOM   3390 1HD2 LEU   216     108.327  96.900  86.252  1.00  0.00           H
ATOM   3391 2HD2 LEU   216     107.580  97.489  87.619  1.00  0.00           H
ATOM   3392 3HD2 LEU   216     107.456  95.802  87.410  1.00  0.00           H
ATOM   3393 C    LEU   216     105.690  97.844  83.056  1.00  0.00           C
ATOM   3394 O    LEU   216     106.713  98.081  82.437  1.00  0.00           O
ATOM   3395 N    GLU   217     104.677  98.681  83.304  1.00  0.00           N
ATOM   3396 H    GLU   217     103.873  98.252  83.740  1.00  0.00           H
ATOM   3397  CA  GLU   217     104.774 100.146  83.150  1.00  0.00           C
ATOM   3398  HA  GLU   217     105.842 100.330  83.032  1.00  0.00           H
ATOM   3399  CB  GLU   217     104.114 100.724  81.856  1.00  0.00           C
ATOM   3400  HB2 GLU   217     103.096 100.343  81.768  1.00  0.00           H
ATOM   3401  HB3 GLU   217     104.106 101.813  81.838  1.00  0.00           H
ATOM   3402  CG  GLU   217     104.815 100.318  80.636  1.00  0.00           C
ATOM   3403  HG2 GLU   217     105.861 100.614  80.715  1.00  0.00           H
ATOM   3404  HG3 GLU   217     104.747  99.230  80.638  1.00  0.00           H
ATOM   3405  CD  GLU   217     104.300 100.858  79.382  1.00  0.00           C
ATOM   3406  OE1 GLU   217     104.411 100.245  78.285  1.00  0.00           O
ATOM   3407  OE2 GLU   217     103.617 101.934  79.384  1.00  0.00           O
ATOM   3408 C    GLU   217     104.331 100.819  84.428  1.00  0.00           C
ATOM   3409 O    GLU   217     103.174 100.912  84.810  1.00  0.00           O
ATOM   3410 N    LYS   218     105.282 101.520  85.092  1.00  0.00           N
ATOM   3411 H    LYS   218     106.261 101.497  84.843  1.00  0.00           H
ATOM   3412  CA  LYS   218     104.900 102.587  86.151  1.00  0.00           C
ATOM   3413  HA  LYS   218     105.869 102.908  86.534  1.00  0.00           H
ATOM   3414  CB  LYS   218     104.199 103.740  85.453  1.00  0.00           C
ATOM   3415  HB2 LYS   218     103.351 103.315  84.915  1.00  0.00           H
ATOM   3416  HB3 LYS   218     103.862 104.525  86.129  1.00  0.00           H
ATOM   3417  CG  LYS   218     105.078 104.466  84.435  1.00  0.00           C
ATOM   3418  HG2 LYS   218     105.302 103.772  83.626  1.00  0.00           H
ATOM   3419  HG3 LYS   218     104.558 105.319  84.000  1.00  0.00           H
ATOM   3420  CD  LYS   218     106.387 104.959  85.022  1.00  0.00           C
ATOM   3421  HD2 LYS   218     106.246 105.535  85.936  1.00  0.00           H
ATOM   3422  HD3 LYS   218     107.085 104.146  85.224  1.00  0.00           H
ATOM   3423  CE  LYS   218     107.135 105.926  84.028  1.00  0.00           C
ATOM   3424  HE2 LYS   218     107.416 105.295  83.186  1.00  0.00           H
ATOM   3425  HE3 LYS   218     106.507 106.758  83.708  1.00  0.00           H
ATOM   3426  NZ  LYS   218     108.290 106.570  84.725  1.00  0.00           N
ATOM   3427  HZ1 LYS   218     109.015 106.009  85.149  1.00  0.00           H
ATOM   3428  HZ2 LYS   218     108.808 107.069  84.017  1.00  0.00           H
ATOM   3429  HZ3 LYS   218     107.989 107.182  85.469  1.00  0.00           H
ATOM   3430 C    LYS   218     104.157 102.086  87.397  1.00  0.00           C
ATOM   3431 O    LYS   218     103.876 100.913  87.593  1.00  0.00           O
ATOM   3432 N    GLU   219     104.112 102.926  88.448  1.00  0.00           N
ATOM   3433 H    GLU   219     104.556 103.817  88.275  1.00  0.00           H
ATOM   3434  CA  GLU   219     103.383 102.689  89.672  1.00  0.00           C
ATOM   3435  HA  GLU   219     102.534 102.049  89.432  1.00  0.00           H
ATOM   3436  CB  GLU   219     104.423 102.149  90.723  1.00  0.00           C
ATOM   3437  HB2 GLU   219     105.439 102.212  90.334  1.00  0.00           H
ATOM   3438  HB3 GLU   219     104.435 102.908  91.505  1.00  0.00           H
ATOM   3439  CG  GLU   219     104.038 100.765  91.216  1.00  0.00           C
ATOM   3440  HG2 GLU   219     104.271 100.053  90.425  1.00  0.00           H
ATOM   3441  HG3 GLU   219     104.761 100.507  91.990  1.00  0.00           H
ATOM   3442  CD  GLU   219     102.624 100.715  91.817  1.00  0.00           C
ATOM   3443  OE1 GLU   219     102.437 100.850  93.035  1.00  0.00           O
ATOM   3444  OE2 GLU   219     101.621 100.524  91.078  1.00  0.00           O
ATOM   3445 C    GLU   219     102.686 103.939  90.169  1.00  0.00           C
ATOM   3446 O    GLU   219     101.817 103.848  91.068  1.00  0.00           O
ATOM   3447 N    ARG   220     102.942 105.170  89.571  1.00  0.00           N
ATOM   3448 H    ARG   220     103.838 105.204  89.105  1.00  0.00           H
ATOM   3449  CA  ARG   220     102.418 106.484  90.099  1.00  0.00           C
ATOM   3450  HA  ARG   220     102.783 107.261  89.427  1.00  0.00           H
ATOM   3451  CB  ARG   220     100.830 106.561  90.030  1.00  0.00           C
ATOM   3452  HB2 ARG   220     100.447 105.680  90.544  1.00  0.00           H
ATOM   3453  HB3 ARG   220     100.492 107.402  90.636  1.00  0.00           H
ATOM   3454  CG  ARG   220     100.226 106.570  88.635  1.00  0.00           C
ATOM   3455  HG2 ARG   220     100.605 107.387  88.020  1.00  0.00           H
ATOM   3456  HG3 ARG   220     100.580 105.631  88.210  1.00  0.00           H
ATOM   3457  CD  ARG   220      98.691 106.727  88.639  1.00  0.00           C
ATOM   3458  HD2 ARG   220      98.270 105.840  89.112  1.00  0.00           H
ATOM   3459  HD3 ARG   220      98.526 107.602  89.269  1.00  0.00           H
ATOM   3460  NE  ARG   220      98.100 106.934  87.315  1.00  0.00           N
ATOM   3461  HE  ARG   220      97.943 106.106  86.758  1.00  0.00           H
ATOM   3462  CZ  ARG   220      98.037 108.073  86.634  1.00  0.00           C
ATOM   3463  NH1 ARG   220      98.316 109.219  87.096  1.00  0.00           N
ATOM   3464 1HH1 ARG   220      98.875 109.265  87.936  1.00  0.00           H
ATOM   3465 2HH1 ARG   220      98.264 109.900  86.352  1.00  0.00           H
ATOM   3466  NH2 ARG   220      97.640 108.021  85.410  1.00  0.00           N
ATOM   3467 1HH2 ARG   220      97.300 107.177  84.972  1.00  0.00           H
ATOM   3468 2HH2 ARG   220      97.601 108.896  84.907  1.00  0.00           H
ATOM   3469 C    ARG   220     103.026 106.935  91.454  1.00  0.00           C
ATOM   3470 O    ARG   220     103.263 106.091  92.325  1.00  0.00           O
ATOM   3471 N    GLU   221     103.244 108.243  91.798  1.00  0.00           N
ATOM   3472 H    GLU   221     103.577 108.327  92.747  1.00  0.00           H
ATOM   3473  CA  GLU   221     102.797 109.444  91.096  1.00  0.00           C
ATOM   3474  HA  GLU   221     102.289 109.226  90.157  1.00  0.00           H
ATOM   3475  CB  GLU   221     101.807 110.359  91.921  1.00  0.00           C
ATOM   3476  HB2 GLU   221     102.071 110.428  92.977  1.00  0.00           H
ATOM   3477  HB3 GLU   221     101.920 111.407  91.643  1.00  0.00           H
ATOM   3478  CG  GLU   221     100.304 110.175  91.735  1.00  0.00           C
ATOM   3479  HG2 GLU   221     100.003 109.154  91.968  1.00  0.00           H
ATOM   3480  HG3 GLU   221      99.886 110.879  92.455  1.00  0.00           H
ATOM   3481  CD  GLU   221      99.640 110.421  90.338  1.00  0.00           C
ATOM   3482  OE1 GLU   221      98.929 111.437  90.093  1.00  0.00           O
ATOM   3483  OE2 GLU   221      99.900 109.660  89.375  1.00  0.00           O
ATOM   3484 C    GLU   221     104.042 110.283  90.697  1.00  0.00           C
ATOM   3485 O    GLU   221     104.957 110.527  91.501  1.00  0.00           O
ATOM   3486 N    LYS   222     103.941 110.910  89.502  1.00  0.00           N
ATOM   3487 H    LYS   222     103.198 110.552  88.920  1.00  0.00           H
ATOM   3488  CA  LYS   222     104.633 112.101  88.870  1.00  0.00           C
ATOM   3489  HA  LYS   222     104.462 112.116  87.794  1.00  0.00           H
ATOM   3490  CB  LYS   222     104.038 113.302  89.552  1.00  0.00           C
ATOM   3491  HB2 LYS   222     103.866 113.075  90.605  1.00  0.00           H
ATOM   3492  HB3 LYS   222     104.687 114.149  89.330  1.00  0.00           H
ATOM   3493  CG  LYS   222     102.658 113.620  88.889  1.00  0.00           C
ATOM   3494  HG2 LYS   222     102.125 112.709  88.619  1.00  0.00           H
ATOM   3495  HG3 LYS   222     102.033 114.117  89.631  1.00  0.00           H
ATOM   3496  CD  LYS   222     102.828 114.634  87.790  1.00  0.00           C
ATOM   3497  HD2 LYS   222     103.280 115.535  88.204  1.00  0.00           H
ATOM   3498  HD3 LYS   222     103.579 114.314  87.068  1.00  0.00           H
ATOM   3499  CE  LYS   222     101.572 114.923  87.015  1.00  0.00           C
ATOM   3500  HE2 LYS   222     101.198 114.050  86.481  1.00  0.00           H
ATOM   3501  HE3 LYS   222     100.813 115.163  87.760  1.00  0.00           H
ATOM   3502  NZ  LYS   222     101.877 116.021  86.068  1.00  0.00           N
ATOM   3503  HZ1 LYS   222     102.740 115.837  85.577  1.00  0.00           H
ATOM   3504  HZ2 LYS   222     101.096 116.098  85.432  1.00  0.00           H
ATOM   3505  HZ3 LYS   222     101.926 116.926  86.514  1.00  0.00           H
ATOM   3506 C    LYS   222     106.139 112.130  89.132  1.00  0.00           C
ATOM   3507 O    LYS   222     106.572 112.694  90.146  1.00  0.00           O
ATOM   3508 N    GLU   223     106.888 111.772  88.075  1.00  0.00           N
ATOM   3509 H    GLU   223     106.311 111.455  87.309  1.00  0.00           H
ATOM   3510  CA  GLU   223     108.370 111.878  87.864  1.00  0.00           C
ATOM   3511  HA  GLU   223     108.805 111.958  88.860  1.00  0.00           H
ATOM   3512  CB  GLU   223     108.876 110.575  87.175  1.00  0.00           C
ATOM   3513  HB2 GLU   223     109.959 110.611  87.054  1.00  0.00           H
ATOM   3514  HB3 GLU   223     108.649 109.735  87.831  1.00  0.00           H
ATOM   3515  CG  GLU   223     108.265 110.180  85.785  1.00  0.00           C
ATOM   3516  HG2 GLU   223     108.408 111.015  85.099  1.00  0.00           H
ATOM   3517  HG3 GLU   223     108.749 109.249  85.487  1.00  0.00           H
ATOM   3518  CD  GLU   223     106.779 109.749  85.831  1.00  0.00           C
ATOM   3519  OE1 GLU   223     106.473 108.533  86.098  1.00  0.00           O
ATOM   3520  OE2 GLU   223     105.914 110.586  85.599  1.00  0.00           O
ATOM   3521 C    GLU   223     108.880 113.165  87.125  1.00  0.00           C
ATOM   3522 O    GLU   223     108.640 113.297  85.919  1.00  0.00           O
ATOM   3523 N    ILE   224     109.523 114.065  87.834  1.00  0.00           N
ATOM   3524 H    ILE   224     109.574 113.971  88.839  1.00  0.00           H
ATOM   3525  CA  ILE   224     109.853 115.419  87.295  1.00  0.00           C
ATOM   3526  HA  ILE   224     109.411 115.639  86.323  1.00  0.00           H
ATOM   3527  CB  ILE   224     109.201 116.602  88.135  1.00  0.00           C
ATOM   3528  HB  ILE   224     109.495 116.391  89.163  1.00  0.00           H
ATOM   3529  CG2 ILE   224     109.556 117.995  87.725  1.00  0.00           C
ATOM   3530 1HG2 ILE   224     109.177 118.195  86.722  1.00  0.00           H
ATOM   3531 2HG2 ILE   224     109.087 118.641  88.467  1.00  0.00           H
ATOM   3532 3HG2 ILE   224     110.634 118.152  87.736  1.00  0.00           H
ATOM   3533  CG1 ILE   224     107.628 116.465  88.222  1.00  0.00           C
ATOM   3534 2HG1 ILE   224     107.381 115.469  88.590  1.00  0.00           H
ATOM   3535 3HG1 ILE   224     107.309 117.218  88.942  1.00  0.00           H
ATOM   3536  CD1 ILE   224     106.933 116.659  86.824  1.00  0.00           C
ATOM   3537 1HD1 ILE   224     107.325 117.529  86.297  1.00  0.00           H
ATOM   3538 2HD1 ILE   224     106.979 115.761  86.208  1.00  0.00           H
ATOM   3539 3HD1 ILE   224     105.902 116.970  86.990  1.00  0.00           H
ATOM   3540 C    ILE   224     111.396 115.559  87.385  1.00  0.00           C
ATOM   3541 O    ILE   224     111.945 115.611  88.436  1.00  0.00           O
ATOM   3542 N    SER   225     112.083 115.384  86.277  1.00  0.00           N
ATOM   3543 H    SER   225     113.078 115.332  86.440  1.00  0.00           H
ATOM   3544  CA  SER   225     111.675 115.362  84.857  1.00  0.00           C
ATOM   3545  HA  SER   225     110.807 114.712  84.746  1.00  0.00           H
ATOM   3546  CB  SER   225     111.208 116.764  84.419  1.00  0.00           C
ATOM   3547  HB2 SER   225     110.942 116.890  83.369  1.00  0.00           H
ATOM   3548  HB3 SER   225     110.288 116.935  84.978  1.00  0.00           H
ATOM   3549  OG  SER   225     112.084 117.795  84.734  1.00  0.00           O
ATOM   3550  HG  SER   225     112.882 117.739  84.203  1.00  0.00           H
ATOM   3551 C    SER   225     112.669 114.969  83.877  1.00  0.00           C
ATOM   3552 O    SER   225     112.333 114.749  82.735  1.00  0.00           O
ATOM   3553 N    ASP   226     113.960 114.958  84.235  1.00  0.00           N
ATOM   3554 H    ASP   226     114.092 115.167  85.214  1.00  0.00           H
ATOM   3555  CA  ASP   226     115.163 115.015  83.436  1.00  0.00           C
ATOM   3556  HA  ASP   226     114.919 114.672  82.431  1.00  0.00           H
ATOM   3557  CB  ASP   226     115.728 116.371  83.250  1.00  0.00           C
ATOM   3558  HB2 ASP   226     116.018 116.772  84.221  1.00  0.00           H
ATOM   3559  HB3 ASP   226     116.571 116.321  82.561  1.00  0.00           H
ATOM   3560  CG  ASP   226     114.770 117.456  82.723  1.00  0.00           C
ATOM   3561  OD1 ASP   226     114.226 118.192  83.549  1.00  0.00           O
ATOM   3562  OD2 ASP   226     114.606 117.545  81.478  1.00  0.00           O
ATOM   3563 C    ASP   226     116.352 114.126  83.919  1.00  0.00           C
ATOM   3564 O    ASP   226     117.462 114.291  83.462  1.00  0.00           O
ATOM   3565 N    ASP   227     116.191 113.191  84.878  1.00  0.00           N
ATOM   3566 H    ASP   227     115.253 113.051  85.225  1.00  0.00           H
ATOM   3567  CA  ASP   227     117.294 112.527  85.525  1.00  0.00           C
ATOM   3568  HA  ASP   227     118.110 113.240  85.638  1.00  0.00           H
ATOM   3569  CB  ASP   227     116.849 112.183  86.972  1.00  0.00           C
ATOM   3570  HB2 ASP   227     116.481 113.090  87.451  1.00  0.00           H
ATOM   3571  HB3 ASP   227     116.130 111.366  86.919  1.00  0.00           H
ATOM   3572  CG  ASP   227     117.983 111.703  87.843  1.00  0.00           C
ATOM   3573  OD1 ASP   227     119.102 112.257  87.787  1.00  0.00           O
ATOM   3574  OD2 ASP   227     117.746 110.684  88.524  1.00  0.00           O
ATOM   3575 C    ASP   227     117.988 111.329  84.819  1.00  0.00           C
ATOM   3576 O    ASP   227     117.408 110.835  83.853  1.00  0.00           O
ATOM   3577 N    GLU   228     119.202 110.872  85.269  1.00  0.00           N
ATOM   3578 H    GLU   228     119.612 111.426  86.007  1.00  0.00           H
ATOM   3579  CA  GLU   228     119.998 109.742  84.643  1.00  0.00           C
ATOM   3580  HA  GLU   228     119.601 109.453  83.669  1.00  0.00           H
ATOM   3581  CB  GLU   228     121.498 110.126  84.533  1.00  0.00           C
ATOM   3582  HB2 GLU   228     121.844 110.483  85.503  1.00  0.00           H
ATOM   3583  HB3 GLU   228     122.149 109.281  84.311  1.00  0.00           H
ATOM   3584  CG  GLU   228     121.653 111.240  83.565  1.00  0.00           C
ATOM   3585  HG2 GLU   228     121.019 111.023  82.705  1.00  0.00           H
ATOM   3586  HG3 GLU   228     121.348 112.140  84.099  1.00  0.00           H
ATOM   3587  CD  GLU   228     123.077 111.666  83.225  1.00  0.00           C
ATOM   3588  OE1 GLU   228     124.030 110.872  83.524  1.00  0.00           O
ATOM   3589  OE2 GLU   228     123.404 112.774  82.776  1.00  0.00           O
ATOM   3590 C    GLU   228     119.897 108.395  85.319  1.00  0.00           C
ATOM   3591 O    GLU   228     120.086 107.338  84.699  1.00  0.00           O
ATOM   3592 N    ALA   229     119.507 108.362  86.586  1.00  0.00           N
ATOM   3593 H    ALA   229     119.396 109.200  87.139  1.00  0.00           H
ATOM   3594  CA  ALA   229     119.628 107.115  87.381  1.00  0.00           C
ATOM   3595  HA  ALA   229     120.544 106.606  87.081  1.00  0.00           H
ATOM   3596  CB  ALA   229     119.730 107.562  88.884  1.00  0.00           C
ATOM   3597  HB1 ALA   229     118.885 108.151  89.242  1.00  0.00           H
ATOM   3598  HB2 ALA   229     119.888 106.723  89.561  1.00  0.00           H
ATOM   3599  HB3 ALA   229     120.616 108.192  88.964  1.00  0.00           H
ATOM   3600 C    ALA   229     118.439 106.205  87.230  1.00  0.00           C
ATOM   3601 O    ALA   229     117.731 105.922  88.177  1.00  0.00           O
ATOM   3602 N    GLU   230     118.245 105.669  85.988  1.00  0.00           N
ATOM   3603 H    GLU   230     118.865 106.003  85.264  1.00  0.00           H
ATOM   3604  CA  GLU   230     117.229 104.722  85.581  1.00  0.00           C
ATOM   3605  HA  GLU   230     116.282 105.171  85.882  1.00  0.00           H
ATOM   3606  CB  GLU   230     117.210 104.725  84.049  1.00  0.00           C
ATOM   3607  HB2 GLU   230     118.152 104.347  83.653  1.00  0.00           H
ATOM   3608  HB3 GLU   230     116.464 103.996  83.732  1.00  0.00           H
ATOM   3609  CG  GLU   230     116.875 106.149  83.563  1.00  0.00           C
ATOM   3610  HG2 GLU   230     115.981 106.340  84.157  1.00  0.00           H
ATOM   3611  HG3 GLU   230     117.662 106.814  83.920  1.00  0.00           H
ATOM   3612  CD  GLU   230     116.596 106.110  82.000  1.00  0.00           C
ATOM   3613  OE1 GLU   230     115.521 105.793  81.562  1.00  0.00           O
ATOM   3614  OE2 GLU   230     117.544 106.543  81.237  1.00  0.00           O
ATOM   3615 C    GLU   230     117.388 103.313  86.100  1.00  0.00           C
ATOM   3616 O    GLU   230     116.418 102.621  86.275  1.00  0.00           O
ATOM   3617 N    GLU   231     118.698 102.936  86.268  1.00  0.00           N
ATOM   3618 H    GLU   231     119.387 103.617  85.982  1.00  0.00           H
ATOM   3619  CA  GLU   231     119.269 101.638  86.588  1.00  0.00           C
ATOM   3620  HA  GLU   231     119.342 101.073  85.660  1.00  0.00           H
ATOM   3621  CB  GLU   231     120.674 101.720  87.286  1.00  0.00           C
ATOM   3622  HB2 GLU   231     120.564 102.100  88.302  1.00  0.00           H
ATOM   3623  HB3 GLU   231     121.100 100.719  87.361  1.00  0.00           H
ATOM   3624  CG  GLU   231     121.615 102.644  86.547  1.00  0.00           C
ATOM   3625  HG2 GLU   231     121.606 102.390  85.487  1.00  0.00           H
ATOM   3626  HG3 GLU   231     121.225 103.650  86.700  1.00  0.00           H
ATOM   3627  CD  GLU   231     123.059 102.437  87.000  1.00  0.00           C
ATOM   3628  OE1 GLU   231     123.684 101.471  86.516  1.00  0.00           O
ATOM   3629  OE2 GLU   231     123.652 103.227  87.761  1.00  0.00           O
ATOM   3630 C    GLU   231     118.375 100.708  87.497  1.00  0.00           C
ATOM   3631 O    GLU   231     117.889 101.156  88.571  1.00  0.00           O
ATOM   3632 N    GLU   232     118.137  99.433  87.190  1.00  0.00           N
ATOM   3633 H    GLU   232     117.462  99.006  87.807  1.00  0.00           H
ATOM   3634  CA  GLU   232     118.710  98.607  86.100  1.00  0.00           C
ATOM   3635  HA  GLU   232     118.572  97.553  86.341  1.00  0.00           H
ATOM   3636  CB  GLU   232     117.881  98.785  84.833  1.00  0.00           C
ATOM   3637  HB2 GLU   232     117.955  99.786  84.409  1.00  0.00           H
ATOM   3638  HB3 GLU   232     118.395  98.178  84.088  1.00  0.00           H
ATOM   3639  CG  GLU   232     116.396  98.324  84.981  1.00  0.00           C
ATOM   3640  HG2 GLU   232     116.232  97.247  85.015  1.00  0.00           H
ATOM   3641  HG3 GLU   232     115.960  98.716  85.900  1.00  0.00           H
ATOM   3642  CD  GLU   232     115.510  98.786  83.853  1.00  0.00           C
ATOM   3643  OE1 GLU   232     115.873  98.672  82.670  1.00  0.00           O
ATOM   3644  OE2 GLU   232     114.436  99.262  84.278  1.00  0.00           O
ATOM   3645 C    GLU   232     120.205  98.570  85.960  1.00  0.00           C
ATOM   3646 O    GLU   232     120.759  99.125  85.013  1.00  0.00           O
ATOM   3647 N    LYS   233     120.879  98.254  87.008  1.00  0.00           N
ATOM   3648 H    LYS   233     121.760  98.748  87.034  1.00  0.00           H
ATOM   3649  CA  LYS   233     120.570  97.170  87.918  1.00  0.00           C
ATOM   3650  HA  LYS   233     119.860  96.503  87.428  1.00  0.00           H
ATOM   3651  CB  LYS   233     121.829  96.405  88.457  1.00  0.00           C
ATOM   3652  HB2 LYS   233     122.474  97.074  89.026  1.00  0.00           H
ATOM   3653  HB3 LYS   233     121.441  95.628  89.117  1.00  0.00           H
ATOM   3654  CG  LYS   233     122.678  95.823  87.410  1.00  0.00           C
ATOM   3655  HG2 LYS   233     122.052  95.124  86.854  1.00  0.00           H
ATOM   3656  HG3 LYS   233     122.999  96.598  86.715  1.00  0.00           H
ATOM   3657  CD  LYS   233     123.930  95.176  87.886  1.00  0.00           C
ATOM   3658  HD2 LYS   233     123.541  94.451  88.602  1.00  0.00           H
ATOM   3659  HD3 LYS   233     124.533  94.666  87.135  1.00  0.00           H
ATOM   3660  CE  LYS   233     124.945  95.977  88.677  1.00  0.00           C
ATOM   3661  HE2 LYS   233     124.506  96.218  89.645  1.00  0.00           H
ATOM   3662  HE3 LYS   233     125.884  95.433  88.780  1.00  0.00           H
ATOM   3663  NZ  LYS   233     125.366  97.237  88.033  1.00  0.00           N
ATOM   3664  HZ1 LYS   233     124.618  97.902  87.897  1.00  0.00           H
ATOM   3665  HZ2 LYS   233     125.984  97.663  88.708  1.00  0.00           H
ATOM   3666  HZ3 LYS   233     125.830  97.251  87.135  1.00  0.00           H
ATOM   3667 C    LYS   233     119.661  97.638  89.124  1.00  0.00           C
ATOM   3668 O    LYS   233     119.853  98.782  89.621  1.00  0.00           O
ATOM   3669 N    GLY   234     118.831  96.661  89.619  1.00  0.00           N
ATOM   3670 H    GLY   234     118.941  95.766  89.164  1.00  0.00           H
ATOM   3671  CA  GLY   234     117.508  97.000  90.285  1.00  0.00           C
ATOM   3672  HA2 GLY   234     117.193  96.190  90.943  1.00  0.00           H
ATOM   3673  HA3 GLY   234     117.596  97.899  90.895  1.00  0.00           H
ATOM   3674 C    GLY   234     116.551  97.261  89.149  1.00  0.00           C
ATOM   3675 O    GLY   234     116.108  98.360  88.901  1.00  0.00           O
ATOM   3676 N    GLU   235     116.386  96.380  88.204  1.00  0.00           N
ATOM   3677 H    GLU   235     115.915  96.746  87.389  1.00  0.00           H
ATOM   3678  CA  GLU   235     116.274  94.913  88.491  1.00  0.00           C
ATOM   3679  HA  GLU   235     116.119  94.723  89.553  1.00  0.00           H
ATOM   3680  CB  GLU   235     114.946  94.517  87.791  1.00  0.00           C
ATOM   3681  HB2 GLU   235     114.724  95.204  86.975  1.00  0.00           H
ATOM   3682  HB3 GLU   235     115.038  93.470  87.501  1.00  0.00           H
ATOM   3683  CG  GLU   235     113.800  94.601  88.771  1.00  0.00           C
ATOM   3684  HG2 GLU   235     114.078  94.034  89.659  1.00  0.00           H
ATOM   3685  HG3 GLU   235     113.708  95.670  88.967  1.00  0.00           H
ATOM   3686  CD  GLU   235     112.453  94.008  88.290  1.00  0.00           C
ATOM   3687  OE1 GLU   235     111.621  94.744  87.719  1.00  0.00           O
ATOM   3688  OE2 GLU   235     112.297  92.800  88.588  1.00  0.00           O
ATOM   3689 C    GLU   235     117.399  93.940  88.081  1.00  0.00           C
ATOM   3690 O    GLU   235     118.438  94.444  87.590  1.00  0.00           O
ATOM   3691 N    LYS   236     117.307  92.578  88.302  1.00  0.00           N
ATOM   3692 H    LYS   236     116.447  92.272  88.734  1.00  0.00           H
ATOM   3693  CA  LYS   236     118.284  91.570  87.829  1.00  0.00           C
ATOM   3694  HA  LYS   236     117.967  90.573  88.135  1.00  0.00           H
ATOM   3695  CB  LYS   236     118.219  91.563  86.319  1.00  0.00           C
ATOM   3696  HB2 LYS   236     117.257  91.943  85.974  1.00  0.00           H
ATOM   3697  HB3 LYS   236     119.016  92.168  85.886  1.00  0.00           H
ATOM   3698  CG  LYS   236     118.313  90.094  85.855  1.00  0.00           C
ATOM   3699  HG2 LYS   236     118.650  90.167  84.821  1.00  0.00           H
ATOM   3700  HG3 LYS   236     118.982  89.560  86.531  1.00  0.00           H
ATOM   3701  CD  LYS   236     116.956  89.389  85.811  1.00  0.00           C
ATOM   3702  HD2 LYS   236     116.727  89.366  86.876  1.00  0.00           H
ATOM   3703  HD3 LYS   236     116.271  90.009  85.234  1.00  0.00           H
ATOM   3704  CE  LYS   236     117.071  87.968  85.327  1.00  0.00           C
ATOM   3705  HE2 LYS   236     117.692  87.891  84.434  1.00  0.00           H
ATOM   3706  HE3 LYS   236     117.619  87.419  86.093  1.00  0.00           H
ATOM   3707  NZ  LYS   236     115.793  87.355  85.169  1.00  0.00           N
ATOM   3708  HZ1 LYS   236     115.280  87.328  86.039  1.00  0.00           H
ATOM   3709  HZ2 LYS   236     115.248  87.858  84.484  1.00  0.00           H
ATOM   3710  HZ3 LYS   236     115.964  86.411  84.853  1.00  0.00           H
ATOM   3711 C    LYS   236     119.706  91.657  88.400  1.00  0.00           C
ATOM   3712 O    LYS   236     120.669  91.082  87.860  1.00  0.00           O
ATOM   3713 N    GLU   237     119.921  92.375  89.486  1.00  0.00           N
ATOM   3714 H    GLU   237     119.070  92.844  89.760  1.00  0.00           H
ATOM   3715  CA  GLU   237     120.803  91.902  90.520  1.00  0.00           C
ATOM   3716  HA  GLU   237     121.213  90.937  90.222  1.00  0.00           H
ATOM   3717  CB  GLU   237     122.007  92.893  90.656  1.00  0.00           C
ATOM   3718  HB2 GLU   237     122.512  92.968  89.694  1.00  0.00           H
ATOM   3719  HB3 GLU   237     121.769  93.852  91.115  1.00  0.00           H
ATOM   3720  CG  GLU   237     123.227  92.250  91.401  1.00  0.00           C
ATOM   3721  HG2 GLU   237     123.876  93.099  91.616  1.00  0.00           H
ATOM   3722  HG3 GLU   237     122.830  91.817  92.319  1.00  0.00           H
ATOM   3723  CD  GLU   237     123.938  91.172  90.551  1.00  0.00           C
ATOM   3724  OE1 GLU   237     123.889  89.995  90.963  1.00  0.00           O
ATOM   3725  OE2 GLU   237     124.604  91.529  89.573  1.00  0.00           O
ATOM   3726 C    GLU   237     120.143  91.801  91.883  1.00  0.00           C
ATOM   3727 O    GLU   237     120.404  90.828  92.586  1.00  0.00           O
ATOM   3728 N    GLU   238     119.197  92.660  92.357  1.00  0.00           N
ATOM   3729 H    GLU   238     119.137  93.605  92.007  1.00  0.00           H
ATOM   3730  CA  GLU   238     118.042  92.262  93.120  1.00  0.00           C
ATOM   3731  HA  GLU   238     118.194  91.251  93.498  1.00  0.00           H
ATOM   3732  CB  GLU   238     117.800  93.149  94.307  1.00  0.00           C
ATOM   3733  HB2 GLU   238     117.954  94.198  94.057  1.00  0.00           H
ATOM   3734  HB3 GLU   238     116.785  92.905  94.621  1.00  0.00           H
ATOM   3735  CG  GLU   238     118.822  92.812  95.410  1.00  0.00           C
ATOM   3736  HG2 GLU   238     119.859  92.762  95.078  1.00  0.00           H
ATOM   3737  HG3 GLU   238     118.781  93.590  96.173  1.00  0.00           H
ATOM   3738  CD  GLU   238     118.464  91.502  96.115  1.00  0.00           C
ATOM   3739  OE1 GLU   238     117.217  91.247  96.275  1.00  0.00           O
ATOM   3740  OE2 GLU   238     119.446  90.840  96.474  1.00  0.00           O
ATOM   3741 C    GLU   238     116.887  92.284  92.112  1.00  0.00           C
ATOM   3742 O    GLU   238     116.882  93.037  91.137  1.00  0.00           O
ATOM   3743 N    GLU   239     115.804  91.540  92.312  1.00  0.00           N
ATOM   3744 H    GLU   239     115.080  91.585  91.609  1.00  0.00           H
ATOM   3745  CA  GLU   239     115.633  90.408  93.260  1.00  0.00           C
ATOM   3746  HA  GLU   239     115.908  90.769  94.251  1.00  0.00           H
ATOM   3747  CB  GLU   239     114.125  90.008  93.440  1.00  0.00           C
ATOM   3748  HB2 GLU   239     114.040  89.253  94.222  1.00  0.00           H
ATOM   3749  HB3 GLU   239     113.616  90.864  93.884  1.00  0.00           H
ATOM   3750  CG  GLU   239     113.347  89.656  92.199  1.00  0.00           C
ATOM   3751  HG2 GLU   239     112.370  89.286  92.508  1.00  0.00           H
ATOM   3752  HG3 GLU   239     113.160  90.562  91.622  1.00  0.00           H
ATOM   3753  CD  GLU   239     113.921  88.668  91.223  1.00  0.00           C
ATOM   3754  OE1 GLU   239     113.903  89.011  90.038  1.00  0.00           O
ATOM   3755  OE2 GLU   239     114.249  87.492  91.533  1.00  0.00           O
ATOM   3756 C    GLU   239     116.435  89.177  93.004  1.00  0.00           C
ATOM   3757 O    GLU   239     117.092  89.086  91.960  1.00  0.00           O
ATOM   3758 N    ASP   240     116.372  88.177  93.892  1.00  0.00           N
ATOM   3759 H    ASP   240     115.761  88.348  94.678  1.00  0.00           H
ATOM   3760  CA  ASP   240     116.934  86.838  93.610  1.00  0.00           C
ATOM   3761  HA  ASP   240     116.868  86.586  92.551  1.00  0.00           H
ATOM   3762  CB  ASP   240     118.355  86.769  94.178  1.00  0.00           C
ATOM   3763  HB2 ASP   240     118.855  87.683  93.858  1.00  0.00           H
ATOM   3764  HB3 ASP   240     118.410  86.797  95.266  1.00  0.00           H
ATOM   3765  CG  ASP   240     119.126  85.562  93.524  1.00  0.00           C
ATOM   3766  OD1 ASP   240     119.528  84.710  94.249  1.00  0.00           O
ATOM   3767  OD2 ASP   240     119.448  85.661  92.330  1.00  0.00           O
ATOM   3768 C    ASP   240     116.207  85.610  94.231  1.00  0.00           C
ATOM   3769 O    ASP   240     116.255  84.516  93.629  1.00  0.00           O
ATOM   3770 N    LYS   241     115.432  85.758  95.366  1.00  0.00           N
ATOM   3771 H    LYS   241     115.435  86.705  95.716  1.00  0.00           H
ATOM   3772  CA  LYS   241     114.796  84.549  96.030  1.00  0.00           C
ATOM   3773  HA  LYS   241     114.696  83.821  95.225  1.00  0.00           H
ATOM   3774  CB  LYS   241     115.886  84.056  96.940  1.00  0.00           C
ATOM   3775  HB2 LYS   241     116.731  83.684  96.359  1.00  0.00           H
ATOM   3776  HB3 LYS   241     116.279  84.878  97.538  1.00  0.00           H
ATOM   3777  CG  LYS   241     115.560  82.929  97.994  1.00  0.00           C
ATOM   3778  HG2 LYS   241     114.767  83.297  98.644  1.00  0.00           H
ATOM   3779  HG3 LYS   241     115.020  82.176  97.420  1.00  0.00           H
ATOM   3780  CD  LYS   241     116.669  82.366  98.784  1.00  0.00           C
ATOM   3781  HD2 LYS   241     116.159  81.648  99.427  1.00  0.00           H
ATOM   3782  HD3 LYS   241     117.446  81.822  98.248  1.00  0.00           H
ATOM   3783  CE  LYS   241     117.372  83.438  99.605  1.00  0.00           C
ATOM   3784  HE2 LYS   241     117.776  84.210  98.950  1.00  0.00           H
ATOM   3785  HE3 LYS   241     116.607  83.934 100.202  1.00  0.00           H
ATOM   3786  NZ  LYS   241     118.477  82.896 100.426  1.00  0.00           N
ATOM   3787  HZ1 LYS   241     118.689  83.524 101.188  1.00  0.00           H
ATOM   3788  HZ2 LYS   241     118.289  81.979 100.806  1.00  0.00           H
ATOM   3789  HZ3 LYS   241     119.294  82.754  99.848  1.00  0.00           H
ATOM   3790 C    LYS   241     113.423  84.841  96.732  1.00  0.00           C
ATOM   3791 O    LYS   241     112.726  83.892  96.848  1.00  0.00           O
ATOM   3792 N    ASP   242     113.050  86.044  97.215  1.00  0.00           N
ATOM   3793 H    ASP   242     113.525  86.871  96.883  1.00  0.00           H
ATOM   3794  CA  ASP   242     112.044  86.170  98.326  1.00  0.00           C
ATOM   3795  HA  ASP   242     112.228  85.340  99.008  1.00  0.00           H
ATOM   3796  CB  ASP   242     112.365  87.476  99.053  1.00  0.00           C
ATOM   3797  HB2 ASP   242     113.435  87.615  98.901  1.00  0.00           H
ATOM   3798  HB3 ASP   242     111.819  88.363  98.729  1.00  0.00           H
ATOM   3799  CG  ASP   242     112.158  87.242 100.631  1.00  0.00           C
ATOM   3800  OD1 ASP   242     112.999  87.580 101.438  1.00  0.00           O
ATOM   3801  OD2 ASP   242     111.106  86.604 100.932  1.00  0.00           O
ATOM   3802 C    ASP   242     110.531  86.096  97.837  1.00  0.00           C
ATOM   3803 O    ASP   242     110.156  85.888  96.713  1.00  0.00           O
ATOM   3804 N    ASP   243     109.605  86.421  98.724  1.00  0.00           N
ATOM   3805 H    ASP   243     109.913  86.649  99.658  1.00  0.00           H
ATOM   3806  CA  ASP   243     108.173  86.527  98.564  1.00  0.00           C
ATOM   3807  HA  ASP   243     107.973  86.304  97.516  1.00  0.00           H
ATOM   3808  CB  ASP   243     107.584  85.471  99.487  1.00  0.00           C
ATOM   3809  HB2 ASP   243     107.772  85.792 100.512  1.00  0.00           H
ATOM   3810  HB3 ASP   243     106.510  85.515  99.304  1.00  0.00           H
ATOM   3811  CG  ASP   243     108.175  84.062  99.316  1.00  0.00           C
ATOM   3812  OD1 ASP   243     107.777  83.313  98.386  1.00  0.00           O
ATOM   3813  OD2 ASP   243     109.044  83.621 100.101  1.00  0.00           O
ATOM   3814 C    ASP   243     107.600  87.908  98.846  1.00  0.00           C
ATOM   3815 O    ASP   243     106.473  88.176  98.418  1.00  0.00           O
ATOM   3816 N    GLU   244     108.246  88.806  99.632  1.00  0.00           N
ATOM   3817 H    GLU   244     109.228  88.632  99.792  1.00  0.00           H
ATOM   3818  CA  GLU   244     107.618  90.077 100.178  1.00  0.00           C
ATOM   3819  HA  GLU   244     106.609  90.253  99.806  1.00  0.00           H
ATOM   3820  CB  GLU   244     107.613  90.095 101.667  1.00  0.00           C
ATOM   3821  HB2 GLU   244     108.603  89.993 102.111  1.00  0.00           H
ATOM   3822  HB3 GLU   244     107.218  91.034 102.056  1.00  0.00           H
ATOM   3823  CG  GLU   244     106.760  89.000 102.299  1.00  0.00           C
ATOM   3824  HG2 GLU   244     105.709  89.288 102.267  1.00  0.00           H
ATOM   3825  HG3 GLU   244     106.899  88.031 101.817  1.00  0.00           H
ATOM   3826  CD  GLU   244     107.042  88.876 103.837  1.00  0.00           C
ATOM   3827  OE1 GLU   244     106.670  87.858 104.492  1.00  0.00           O
ATOM   3828  OE2 GLU   244     107.386  89.861 104.478  1.00  0.00           O
ATOM   3829 C    GLU   244     108.384  91.407  99.738  1.00  0.00           C
ATOM   3830 O    GLU   244     109.640  91.455  99.845  1.00  0.00           O
ATOM   3831 N    GLU   245     107.738  92.359  99.146  1.00  0.00           N
ATOM   3832 H    GLU   245     108.305  93.163  98.918  1.00  0.00           H
ATOM   3833  CA  GLU   245     106.316  92.423  98.783  1.00  0.00           C
ATOM   3834  HA  GLU   245     106.022  91.421  98.472  1.00  0.00           H
ATOM   3835  CB  GLU   245     105.434  92.876 100.002  1.00  0.00           C
ATOM   3836  HB2 GLU   245     105.823  92.191 100.756  1.00  0.00           H
ATOM   3837  HB3 GLU   245     105.573  93.922 100.275  1.00  0.00           H
ATOM   3838  CG  GLU   245     103.917  92.737  99.897  1.00  0.00           C
ATOM   3839  HG2 GLU   245     103.558  93.226 100.803  1.00  0.00           H
ATOM   3840  HG3 GLU   245     103.538  93.400  99.119  1.00  0.00           H
ATOM   3841  CD  GLU   245     103.499  91.284  99.688  1.00  0.00           C
ATOM   3842  OE1 GLU   245     103.638  90.554 100.701  1.00  0.00           O
ATOM   3843  OE2 GLU   245     102.966  90.932  98.612  1.00  0.00           O
ATOM   3844 C    GLU   245     106.112  93.468  97.652  1.00  0.00           C
ATOM   3845 O    GLU   245     106.477  94.654  97.921  1.00  0.00           O
ATOM   3846 N    LYS   246     105.731  93.049  96.424  1.00  0.00           N
ATOM   3847 H    LYS   246     105.654  92.048  96.315  1.00  0.00           H
ATOM   3848  CA  LYS   246     105.525  93.948  95.268  1.00  0.00           C
ATOM   3849  HA  LYS   246     106.416  94.573  95.321  1.00  0.00           H
ATOM   3850  CB  LYS   246     105.673  93.158  93.999  1.00  0.00           C
ATOM   3851  HB2 LYS   246     105.876  93.806  93.146  1.00  0.00           H
ATOM   3852  HB3 LYS   246     106.546  92.546  94.225  1.00  0.00           H
ATOM   3853  CG  LYS   246     104.431  92.295  93.734  1.00  0.00           C
ATOM   3854  HG2 LYS   246     104.198  91.648  94.580  1.00  0.00           H
ATOM   3855  HG3 LYS   246     103.477  92.822  93.764  1.00  0.00           H
ATOM   3856  CD  LYS   246     104.627  91.314  92.474  1.00  0.00           C
ATOM   3857  HD2 LYS   246     103.732  90.779  92.158  1.00  0.00           H
ATOM   3858  HD3 LYS   246     104.874  92.009  91.672  1.00  0.00           H
ATOM   3859  CE  LYS   246     105.620  90.200  92.712  1.00  0.00           C
ATOM   3860  HE2 LYS   246     105.859  89.707  91.770  1.00  0.00           H
ATOM   3861  HE3 LYS   246     106.556  90.557  93.143  1.00  0.00           H
ATOM   3862  NZ  LYS   246     105.160  89.112  93.589  1.00  0.00           N
ATOM   3863  HZ1 LYS   246     105.203  89.372  94.564  1.00  0.00           H
ATOM   3864  HZ2 LYS   246     104.228  88.790  93.371  1.00  0.00           H
ATOM   3865  HZ3 LYS   246     105.628  88.218  93.633  1.00  0.00           H
ATOM   3866 C    LYS   246     104.278  94.869  95.473  1.00  0.00           C
ATOM   3867 O    LYS   246     103.484  94.600  96.392  1.00  0.00           O
ATOM   3868 N    PRO   247     104.156  95.863  94.628  1.00  0.00           N
ATOM   3869  CD  PRO   247     102.926  96.711  94.692  1.00  0.00           C
ATOM   3870  HD2 PRO   247     103.048  97.525  95.407  1.00  0.00           H
ATOM   3871  HD3 PRO   247     102.111  96.054  94.996  1.00  0.00           H
ATOM   3872  CG  PRO   247     102.840  97.419  93.373  1.00  0.00           C
ATOM   3873  HG2 PRO   247     102.294  98.362  93.364  1.00  0.00           H
ATOM   3874  HG3 PRO   247     102.343  96.709  92.712  1.00  0.00           H
ATOM   3875  CB  PRO   247     104.319  97.548  93.001  1.00  0.00           C
ATOM   3876  HB2 PRO   247     104.662  98.457  93.495  1.00  0.00           H
ATOM   3877  HB3 PRO   247     104.319  97.564  91.911  1.00  0.00           H
ATOM   3878  CA  PRO   247     105.023  96.314  93.543  1.00  0.00           C
ATOM   3879  HA  PRO   247     105.059  95.540  92.777  1.00  0.00           H
ATOM   3880 C    PRO   247     106.453  96.700  93.951  1.00  0.00           C
ATOM   3881 O    PRO   247     106.724  96.922  95.176  1.00  0.00           O
ATOM   3882 N    LYS   248     107.363  96.859  92.974  1.00  0.00           N
ATOM   3883 H    LYS   248     107.040  96.938  92.020  1.00  0.00           H
ATOM   3884  CA  LYS   248     108.847  96.931  93.181  1.00  0.00           C
ATOM   3885  HA  LYS   248     109.049  97.370  94.158  1.00  0.00           H
ATOM   3886  CB  LYS   248     109.515  95.507  93.198  1.00  0.00           C
ATOM   3887  HB2 LYS   248     110.603  95.540  93.149  1.00  0.00           H
ATOM   3888  HB3 LYS   248     109.225  95.123  94.176  1.00  0.00           H
ATOM   3889  CG  LYS   248     108.957  94.471  92.192  1.00  0.00           C
ATOM   3890  HG2 LYS   248     108.805  93.559  92.769  1.00  0.00           H
ATOM   3891  HG3 LYS   248     107.952  94.642  91.806  1.00  0.00           H
ATOM   3892  CD  LYS   248     109.912  94.302  91.019  1.00  0.00           C
ATOM   3893  HD2 LYS   248     109.742  95.035  90.230  1.00  0.00           H
ATOM   3894  HD3 LYS   248     110.959  94.294  91.321  1.00  0.00           H
ATOM   3895  CE  LYS   248     109.579  92.868  90.500  1.00  0.00           C
ATOM   3896  HE2 LYS   248     110.121  92.042  90.961  1.00  0.00           H
ATOM   3897  HE3 LYS   248     108.549  92.630  90.767  1.00  0.00           H
ATOM   3898  NZ  LYS   248     109.705  92.904  89.054  1.00  0.00           N
ATOM   3899  HZ1 LYS   248     110.681  93.015  88.822  1.00  0.00           H
ATOM   3900  HZ2 LYS   248     109.384  92.054  88.613  1.00  0.00           H
ATOM   3901  HZ3 LYS   248     109.191  93.670  88.644  1.00  0.00           H
ATOM   3902 C    LYS   248     109.551  97.811  92.064  1.00  0.00           C
ATOM   3903 O    LYS   248     109.549  97.507  90.858  1.00  0.00           O
ATOM   3904 N    ILE   249     110.208  98.860  92.384  1.00  0.00           N
ATOM   3905 H    ILE   249     110.676  99.235  91.571  1.00  0.00           H
ATOM   3906  CA  ILE   249     110.631  99.516  93.618  1.00  0.00           C
ATOM   3907  HA  ILE   249     111.192 100.437  93.458  1.00  0.00           H
ATOM   3908  CB  ILE   249     109.362  99.997  94.291  1.00  0.00           C
ATOM   3909  HB  ILE   249     108.599  99.219  94.250  1.00  0.00           H
ATOM   3910  CG2 ILE   249     109.757 100.446  95.689  1.00  0.00           C
ATOM   3911 1HG2 ILE   249     108.879 100.866  96.178  1.00  0.00           H
ATOM   3912 2HG2 ILE   249     110.142  99.668  96.348  1.00  0.00           H
ATOM   3913 3HG2 ILE   249     110.499 101.241  95.618  1.00  0.00           H
ATOM   3914  CG1 ILE   249     108.727 101.261  93.682  1.00  0.00           C
ATOM   3915 2HG1 ILE   249     107.858 101.402  94.325  1.00  0.00           H
ATOM   3916 3HG1 ILE   249     109.477 102.050  93.736  1.00  0.00           H
ATOM   3917  CD1 ILE   249     108.182 101.082  92.267  1.00  0.00           C
ATOM   3918 1HD1 ILE   249     109.081 101.068  91.651  1.00  0.00           H
ATOM   3919 2HD1 ILE   249     107.526 100.229  92.097  1.00  0.00           H
ATOM   3920 3HD1 ILE   249     107.563 101.959  92.073  1.00  0.00           H
ATOM   3921 C    ILE   249     111.459  98.470  94.385  1.00  0.00           C
ATOM   3922 O    ILE   249     111.035  97.823  95.351  1.00  0.00           O
ATOM   3923 N    GLU   250     112.625  98.184  93.803  1.00  0.00           N
ATOM   3924 H    GLU   250     112.846  98.655  92.937  1.00  0.00           H
ATOM   3925  CA  GLU   250     113.661  97.241  94.309  1.00  0.00           C
ATOM   3926  HA  GLU   250     113.330  96.772  95.235  1.00  0.00           H
ATOM   3927  CB  GLU   250     113.742  96.145  93.298  1.00  0.00           C
ATOM   3928  HB2 GLU   250     112.725  95.800  93.109  1.00  0.00           H
ATOM   3929  HB3 GLU   250     114.014  96.588  92.340  1.00  0.00           H
ATOM   3930  CG  GLU   250     114.737  94.959  93.647  1.00  0.00           C
ATOM   3931  HG2 GLU   250     114.889  94.177  92.903  1.00  0.00           H
ATOM   3932  HG3 GLU   250     115.727  95.415  93.665  1.00  0.00           H
ATOM   3933  CD  GLU   250     114.461  94.367  95.017  1.00  0.00           C
ATOM   3934  OE1 GLU   250     114.882  94.949  96.058  1.00  0.00           O
ATOM   3935  OE2 GLU   250     113.816  93.267  95.065  1.00  0.00           O
ATOM   3936 C    GLU   250     114.985  97.909  94.566  1.00  0.00           C
ATOM   3937 O    GLU   250     115.224  98.985  94.018  1.00  0.00           O
ATOM   3938 N    ASP   251     115.872  97.425  95.449  1.00  0.00           N
ATOM   3939 H    ASP   251     115.658  96.537  95.880  1.00  0.00           H
ATOM   3940  CA  ASP   251     117.143  97.854  95.779  1.00  0.00           C
ATOM   3941  HA  ASP   251     117.153  98.926  95.972  1.00  0.00           H
ATOM   3942  CB  ASP   251     117.491  97.167  97.118  1.00  0.00           C
ATOM   3943  HB2 ASP   251     116.655  97.300  97.805  1.00  0.00           H
ATOM   3944  HB3 ASP   251     117.495  96.085  96.990  1.00  0.00           H
ATOM   3945  CG  ASP   251     118.862  97.521  97.780  1.00  0.00           C
ATOM   3946  OD1 ASP   251     119.537  96.698  98.503  1.00  0.00           O
ATOM   3947  OD2 ASP   251     119.274  98.676  97.536  1.00  0.00           O
ATOM   3948 C    ASP   251     118.152  97.599  94.623  1.00  0.00           C
ATOM   3949 O    ASP   251     117.781  97.146  93.510  1.00  0.00           O
ATOM   3950 N    VAL   252     119.458  97.781  94.802  1.00  0.00           N
ATOM   3951 H    VAL   252     119.717  98.079  95.731  1.00  0.00           H
ATOM   3952  CA  VAL   252     120.467  97.974  93.793  1.00  0.00           C
ATOM   3953  HA  VAL   252     121.392  98.138  94.347  1.00  0.00           H
ATOM   3954  CB  VAL   252     120.728  96.691  92.905  1.00  0.00           C
ATOM   3955  HB  VAL   252     119.851  96.631  92.261  1.00  0.00           H
ATOM   3956  CG1 VAL   252     121.965  96.919  91.964  1.00  0.00           C
ATOM   3957 1HG1 VAL   252     122.844  96.984  92.605  1.00  0.00           H
ATOM   3958 2HG1 VAL   252     121.911  96.080  91.271  1.00  0.00           H
ATOM   3959 3HG1 VAL   252     121.805  97.887  91.487  1.00  0.00           H
ATOM   3960  CG2 VAL   252     120.898  95.440  93.689  1.00  0.00           C
ATOM   3961 1HG2 VAL   252     121.687  95.587  94.426  1.00  0.00           H
ATOM   3962 2HG2 VAL   252     119.938  95.247  94.169  1.00  0.00           H
ATOM   3963 3HG2 VAL   252     121.220  94.635  93.028  1.00  0.00           H
ATOM   3964 C    VAL   252     120.272  99.328  93.056  1.00  0.00           C
ATOM   3965 O    VAL   252     121.158 100.146  92.911  1.00  0.00           O
ATOM   3966 N    GLY   253     118.997  99.506  92.591  1.00  0.00           N
ATOM   3967 H    GLY   253     118.340  98.815  92.922  1.00  0.00           H
ATOM   3968  CA  GLY   253     118.489 100.655  91.885  1.00  0.00           C
ATOM   3969  HA2 GLY   253     119.090 100.975  91.035  1.00  0.00           H
ATOM   3970  HA3 GLY   253     117.675 100.323  91.241  1.00  0.00           H
ATOM   3971 C    GLY   253     118.008 101.819  92.772  1.00  0.00           C
ATOM   3972 O    GLY   253     116.848 102.308  92.628  1.00  0.00           O
ATOM   3973 N    SER   254     118.622 102.117  93.919  1.00  0.00           N
ATOM   3974 H    SER   254     119.505 101.629  93.965  1.00  0.00           H
ATOM   3975  CA  SER   254     117.940 102.126  95.172  1.00  0.00           C
ATOM   3976  HA  SER   254     117.231 101.303  95.261  1.00  0.00           H
ATOM   3977  CB  SER   254     118.951 101.787  96.321  1.00  0.00           C
ATOM   3978  HB2 SER   254     119.519 102.673  96.604  1.00  0.00           H
ATOM   3979  HB3 SER   254     118.283 101.462  97.119  1.00  0.00           H
ATOM   3980  OG  SER   254     119.873 100.665  95.940  1.00  0.00           O
ATOM   3981  HG  SER   254     119.697  99.995  96.604  1.00  0.00           H
ATOM   3982 C    SER   254     117.380 103.504  95.416  1.00  0.00           C
ATOM   3983 O    SER   254     116.513 103.654  96.263  1.00  0.00           O
ATOM   3984 N    ASP   255     117.757 104.559  94.626  1.00  0.00           N
ATOM   3985 H    ASP   255     118.451 104.349  93.923  1.00  0.00           H
ATOM   3986  CA  ASP   255     116.893 105.728  94.485  1.00  0.00           C
ATOM   3987  HA  ASP   255     116.996 106.170  95.476  1.00  0.00           H
ATOM   3988  CB  ASP   255     117.480 106.761  93.532  1.00  0.00           C
ATOM   3989  HB2 ASP   255     118.569 106.718  93.505  1.00  0.00           H
ATOM   3990  HB3 ASP   255     117.069 106.648  92.529  1.00  0.00           H
ATOM   3991  CG  ASP   255     117.209 108.198  93.948  1.00  0.00           C
ATOM   3992  OD1 ASP   255     116.969 108.972  93.003  1.00  0.00           O
ATOM   3993  OD2 ASP   255     117.358 108.626  95.112  1.00  0.00           O
ATOM   3994 C    ASP   255     115.318 105.357  94.288  1.00  0.00           C
ATOM   3995 O    ASP   255     114.441 106.240  94.515  1.00  0.00           O
ATOM   3996 N    GLU   256     114.927 104.113  93.781  1.00  0.00           N
ATOM   3997 H    GLU   256     115.667 103.440  93.637  1.00  0.00           H
ATOM   3998  CA  GLU   256     113.583 103.618  93.656  1.00  0.00           C
ATOM   3999  HA  GLU   256     112.866 104.390  93.377  1.00  0.00           H
ATOM   4000  CB  GLU   256     113.609 102.642  92.385  1.00  0.00           C
ATOM   4001  HB2 GLU   256     114.222 103.115  91.618  1.00  0.00           H
ATOM   4002  HB3 GLU   256     114.067 101.685  92.635  1.00  0.00           H
ATOM   4003  CG  GLU   256     112.152 102.584  91.847  1.00  0.00           C
ATOM   4004  HG2 GLU   256     111.365 102.350  92.564  1.00  0.00           H
ATOM   4005  HG3 GLU   256     111.911 103.590  91.503  1.00  0.00           H
ATOM   4006  CD  GLU   256     112.085 101.641  90.679  1.00  0.00           C
ATOM   4007  OE1 GLU   256     112.384 102.109  89.572  1.00  0.00           O
ATOM   4008  OE2 GLU   256     111.734 100.439  90.744  1.00  0.00           O
ATOM   4009 C    GLU   256     113.082 102.938  94.956  1.00  0.00           C
ATOM   4010 O    GLU   256     111.923 103.032  95.293  1.00  0.00           O
ATOM   4011 N    GLU   257     113.952 102.437  95.806  1.00  0.00           N
ATOM   4012 H    GLU   257     114.910 102.465  95.488  1.00  0.00           H
ATOM   4013  CA  GLU   257     113.729 101.818  97.118  1.00  0.00           C
ATOM   4014  HA  GLU   257     112.884 101.130  97.094  1.00  0.00           H
ATOM   4015  CB  GLU   257     114.980 101.095  97.650  1.00  0.00           C
ATOM   4016  HB2 GLU   257     115.337 100.653  96.720  1.00  0.00           H
ATOM   4017  HB3 GLU   257     115.570 101.894  98.100  1.00  0.00           H
ATOM   4018  CG  GLU   257     114.594  99.953  98.575  1.00  0.00           C
ATOM   4019  HG2 GLU   257     113.764  99.406  98.127  1.00  0.00           H
ATOM   4020  HG3 GLU   257     115.460  99.298  98.666  1.00  0.00           H
ATOM   4021  CD  GLU   257     114.220 100.422 100.008  1.00  0.00           C
ATOM   4022  OE1 GLU   257     113.368  99.893 100.720  1.00  0.00           O
ATOM   4023  OE2 GLU   257     114.944 101.375 100.499  1.00  0.00           O
ATOM   4024 C    GLU   257     113.305 102.947  98.050  1.00  0.00           C
ATOM   4025 O    GLU   257     112.365 102.752  98.811  1.00  0.00           O
ATOM   4026 N    ASP   258     113.850 104.100  97.828  1.00  0.00           N
ATOM   4027 H    ASP   258     114.636 104.119  97.194  1.00  0.00           H
ATOM   4028  CA  ASP   258     113.578 105.289  98.649  1.00  0.00           C
ATOM   4029  HA  ASP   258     113.679 105.013  99.699  1.00  0.00           H
ATOM   4030  CB  ASP   258     114.675 106.273  98.309  1.00  0.00           C
ATOM   4031  HB2 ASP   258     115.633 105.793  98.107  1.00  0.00           H
ATOM   4032  HB3 ASP   258     114.375 106.822  97.417  1.00  0.00           H
ATOM   4033  CG  ASP   258     114.999 107.266  99.433  1.00  0.00           C
ATOM   4034  OD1 ASP   258     115.014 106.822 100.628  1.00  0.00           O
ATOM   4035  OD2 ASP   258     115.343 108.402  99.096  1.00  0.00           O
ATOM   4036 C    ASP   258     112.233 105.921  98.343  1.00  0.00           C
ATOM   4037 O    ASP   258     111.827 106.824  99.063  1.00  0.00           O
ATOM   4038 N    ASP   259     111.541 105.550  97.256  1.00  0.00           N
ATOM   4039 H    ASP   259     112.198 105.248  96.551  1.00  0.00           H
ATOM   4040  CA  ASP   259     110.186 105.992  96.935  1.00  0.00           C
ATOM   4041  HA  ASP   259     110.106 107.070  97.077  1.00  0.00           H
ATOM   4042  CB  ASP   259     109.876 105.758  95.388  1.00  0.00           C
ATOM   4043  HB2 ASP   259     110.673 106.156  94.760  1.00  0.00           H
ATOM   4044  HB3 ASP   259     109.851 104.676  95.255  1.00  0.00           H
ATOM   4045  CG  ASP   259     108.520 106.320  94.833  1.00  0.00           C
ATOM   4046  OD1 ASP   259     108.400 107.548  94.662  1.00  0.00           O
ATOM   4047  OD2 ASP   259     107.577 105.568  94.529  1.00  0.00           O
ATOM   4048 C    ASP   259     109.010 105.462  97.752  1.00  0.00           C
ATOM   4049 O    ASP   259     108.289 106.243  98.363  1.00  0.00           O
ATOM   4050 N    SER   260     109.009 104.151  97.945  1.00  0.00           N
ATOM   4051 H    SER   260     109.706 103.730  97.346  1.00  0.00           H
ATOM   4052  CA  SER   260     108.230 103.415  98.910  1.00  0.00           C
ATOM   4053  HA  SER   260     107.673 104.115  99.533  1.00  0.00           H
ATOM   4054  CB  SER   260     107.272 102.443  98.224  1.00  0.00           C
ATOM   4055  HB2 SER   260     107.718 102.105  97.288  1.00  0.00           H
ATOM   4056  HB3 SER   260     106.969 101.618  98.868  1.00  0.00           H
ATOM   4057  OG  SER   260     106.119 103.148  97.827  1.00  0.00           O
ATOM   4058  HG  SER   260     105.420 102.514  97.653  1.00  0.00           H
ATOM   4059 C    SER   260     109.143 102.609  99.766  1.00  0.00           C
ATOM   4060 O    SER   260     109.274 101.387  99.653  1.00  0.00           O
ATOM   4061 N    GLY   261     109.909 103.294 100.679  1.00  0.00           N
ATOM   4062 H    GLY   261     110.517 102.708 101.233  1.00  0.00           H
ATOM   4063  CA  GLY   261     109.993 104.727 100.936  1.00  0.00           C
ATOM   4064  HA2 GLY   261     110.882 104.978 101.515  1.00  0.00           H
ATOM   4065  HA3 GLY   261     110.159 105.291 100.018  1.00  0.00           H
ATOM   4066 C    GLY   261     108.750 105.307 101.729  1.00  0.00           C
ATOM   4067 O    GLY   261     107.851 104.533 102.204  1.00  0.00           O
ATOM   4068 N    LYS   262     108.667 106.589 101.887  1.00  0.00           N
ATOM   4069 H    LYS   262     109.486 107.145 101.690  1.00  0.00           H
ATOM   4070  CA  LYS   262     107.636 107.352 102.615  1.00  0.00           C
ATOM   4071  HA  LYS   262     106.693 106.837 102.800  1.00  0.00           H
ATOM   4072  CB  LYS   262     108.331 107.925 103.953  1.00  0.00           C
ATOM   4073  HB2 LYS   262     109.265 108.436 103.720  1.00  0.00           H
ATOM   4074  HB3 LYS   262     107.597 108.576 104.429  1.00  0.00           H
ATOM   4075  CG  LYS   262     108.623 106.756 104.985  1.00  0.00           C
ATOM   4076  HG2 LYS   262     107.693 106.376 105.407  1.00  0.00           H
ATOM   4077  HG3 LYS   262     109.083 105.899 104.493  1.00  0.00           H
ATOM   4078  CD  LYS   262     109.288 107.270 106.233  1.00  0.00           C
ATOM   4079  HD2 LYS   262     110.183 107.850 106.004  1.00  0.00           H
ATOM   4080  HD3 LYS   262     108.663 108.012 106.729  1.00  0.00           H
ATOM   4081  CE  LYS   262     109.744 106.151 107.250  1.00  0.00           C
ATOM   4082  HE2 LYS   262     110.455 105.528 106.709  1.00  0.00           H
ATOM   4083  HE3 LYS   262     110.185 106.847 107.964  1.00  0.00           H
ATOM   4084  NZ  LYS   262     108.638 105.357 107.780  1.00  0.00           N
ATOM   4085  HZ1 LYS   262     109.004 104.936 108.622  1.00  0.00           H
ATOM   4086  HZ2 LYS   262     107.794 105.882 107.959  1.00  0.00           H
ATOM   4087  HZ3 LYS   262     108.373 104.540 107.248  1.00  0.00           H
ATOM   4088 C    LYS   262     107.074 108.571 101.785  1.00  0.00           C
ATOM   4089 O    LYS   262     106.105 109.202 102.098  1.00  0.00           O
ATOM   4090 N    ASP   263     107.602 108.787 100.642  1.00  0.00           N
ATOM   4091 H    ASP   263     108.327 108.178 100.289  1.00  0.00           H
ATOM   4092  CA  ASP   263     107.223 109.828  99.716  1.00  0.00           C
ATOM   4093  HA  ASP   263     106.697 110.553 100.336  1.00  0.00           H
ATOM   4094  CB  ASP   263     108.563 110.444  99.124  1.00  0.00           C
ATOM   4095  HB2 ASP   263     109.479 110.159  99.640  1.00  0.00           H
ATOM   4096  HB3 ASP   263     108.827 110.016  98.157  1.00  0.00           H
ATOM   4097  CG  ASP   263     108.420 111.970  98.886  1.00  0.00           C
ATOM   4098  OD1 ASP   263     107.925 112.657  99.767  1.00  0.00           O
ATOM   4099  OD2 ASP   263     108.769 112.496  97.810  1.00  0.00           O
ATOM   4100 C    ASP   263     106.224 109.534  98.572  1.00  0.00           C
ATOM   4101 O    ASP   263     105.340 110.413  98.395  1.00  0.00           O
ATOM   4102 N    LYS   264     106.407 108.414  97.811  1.00  0.00           N
ATOM   4103 H    LYS   264     107.133 107.788  98.129  1.00  0.00           H
ATOM   4104  CA  LYS   264     105.599 108.059  96.640  1.00  0.00           C
ATOM   4105  HA  LYS   264     106.105 107.242  96.126  1.00  0.00           H
ATOM   4106  CB  LYS   264     104.249 107.520  97.120  1.00  0.00           C
ATOM   4107  HB2 LYS   264     104.579 106.877  97.935  1.00  0.00           H
ATOM   4108  HB3 LYS   264     103.672 108.287  97.637  1.00  0.00           H
ATOM   4109  CG  LYS   264     103.314 106.670  96.212  1.00  0.00           C
ATOM   4110  HG2 LYS   264     102.478 106.390  96.852  1.00  0.00           H
ATOM   4111  HG3 LYS   264     103.007 107.185  95.302  1.00  0.00           H
ATOM   4112  CD  LYS   264     103.969 105.375  95.760  1.00  0.00           C
ATOM   4113  HD2 LYS   264     104.759 105.665  95.066  1.00  0.00           H
ATOM   4114  HD3 LYS   264     104.366 104.981  96.696  1.00  0.00           H
ATOM   4115  CE  LYS   264     102.942 104.448  95.081  1.00  0.00           C
ATOM   4116  HE2 LYS   264     102.138 104.130  95.744  1.00  0.00           H
ATOM   4117  HE3 LYS   264     102.509 104.957  94.220  1.00  0.00           H
ATOM   4118  NZ  LYS   264     103.642 103.283  94.455  1.00  0.00           N
ATOM   4119  HZ1 LYS   264     104.227 102.847  95.153  1.00  0.00           H
ATOM   4120  HZ2 LYS   264     102.936 102.636  94.136  1.00  0.00           H
ATOM   4121  HZ3 LYS   264     104.143 103.590  93.633  1.00  0.00           H
ATOM   4122 C    LYS   264     105.430 108.947  95.381  1.00  0.00           C
ATOM   4123 O    LYS   264     105.186 108.502  94.291  1.00  0.00           O
ATOM   4124 N    LYS   265     105.659 110.222  95.544  1.00  0.00           N
ATOM   4125 H    LYS   265     105.692 110.437  96.530  1.00  0.00           H
ATOM   4126  CA  LYS   265     105.997 111.182  94.481  1.00  0.00           C
ATOM   4127  HA  LYS   265     105.589 110.847  93.527  1.00  0.00           H
ATOM   4128  CB  LYS   265     105.506 112.599  94.818  1.00  0.00           C
ATOM   4129  HB2 LYS   265     105.965 113.319  94.141  1.00  0.00           H
ATOM   4130  HB3 LYS   265     104.454 112.663  94.537  1.00  0.00           H
ATOM   4131  CG  LYS   265     105.611 113.042  96.252  1.00  0.00           C
ATOM   4132  HG2 LYS   265     104.891 112.500  96.866  1.00  0.00           H
ATOM   4133  HG3 LYS   265     106.609 112.777  96.600  1.00  0.00           H
ATOM   4134  CD  LYS   265     105.394 114.523  96.399  1.00  0.00           C
ATOM   4135  HD2 LYS   265     106.071 115.100  95.769  1.00  0.00           H
ATOM   4136  HD3 LYS   265     104.384 114.851  96.154  1.00  0.00           H
ATOM   4137  CE  LYS   265     105.660 114.945  97.822  1.00  0.00           C
ATOM   4138  HE2 LYS   265     105.263 115.953  97.939  1.00  0.00           H
ATOM   4139  HE3 LYS   265     105.025 114.327  98.456  1.00  0.00           H
ATOM   4140  NZ  LYS   265     107.101 114.871  98.196  1.00  0.00           N
ATOM   4141  HZ1 LYS   265     107.380 115.462  98.966  1.00  0.00           H
ATOM   4142  HZ2 LYS   265     107.394 113.926  98.401  1.00  0.00           H
ATOM   4143  HZ3 LYS   265     107.686 115.191  97.436  1.00  0.00           H
ATOM   4144 C    LYS   265     107.483 111.226  94.170  1.00  0.00           C
ATOM   4145 O    LYS   265     108.340 111.027  95.080  1.00  0.00           O
ATOM   4146 N    LYS   266     107.797 111.469  92.872  1.00  0.00           N
ATOM   4147 H    LYS   266     107.010 111.514  92.240  1.00  0.00           H
ATOM   4148  CA  LYS   266     109.060 111.714  92.244  1.00  0.00           C
ATOM   4149  HA  LYS   266     109.862 111.652  92.979  1.00  0.00           H
ATOM   4150  CB  LYS   266     109.326 110.543  91.186  1.00  0.00           C
ATOM   4151  HB2 LYS   266     108.438 110.505  90.555  1.00  0.00           H
ATOM   4152  HB3 LYS   266     110.109 110.701  90.444  1.00  0.00           H
ATOM   4153  CG  LYS   266     109.510 109.165  91.922  1.00  0.00           C
ATOM   4154  HG2 LYS   266     110.530 108.841  91.713  1.00  0.00           H
ATOM   4155  HG3 LYS   266     109.380 109.122  93.004  1.00  0.00           H
ATOM   4156  CD  LYS   266     108.583 108.036  91.396  1.00  0.00           C
ATOM   4157  HD2 LYS   266     108.628 108.274  90.333  1.00  0.00           H
ATOM   4158  HD3 LYS   266     109.024 107.068  91.633  1.00  0.00           H
ATOM   4159  CE  LYS   266     107.059 108.189  91.761  1.00  0.00           C
ATOM   4160  HE2 LYS   266     106.912 108.943  92.534  1.00  0.00           H
ATOM   4161  HE3 LYS   266     106.545 108.642  90.914  1.00  0.00           H
ATOM   4162  NZ  LYS   266     106.374 106.916  92.185  1.00  0.00           N
ATOM   4163  HZ1 LYS   266     106.668 106.554  93.081  1.00  0.00           H
ATOM   4164  HZ2 LYS   266     105.390 107.044  92.373  1.00  0.00           H
ATOM   4165  HZ3 LYS   266     106.396 106.100  91.591  1.00  0.00           H
ATOM   4166 C    LYS   266     109.208 113.119  91.658  1.00  0.00           C
ATOM   4167 O    LYS   266     109.921 113.422  90.743  1.00  0.00           O
ATOM   4168 N    LYS   267     108.628 114.142  92.370  1.00  0.00           N
ATOM   4169 H    LYS   267     108.001 113.783  93.076  1.00  0.00           H
ATOM   4170  CA  LYS   267     108.610 115.570  91.997  1.00  0.00           C
ATOM   4171  HA  LYS   267     108.390 115.588  90.929  1.00  0.00           H
ATOM   4172  CB  LYS   267     107.283 116.171  92.526  1.00  0.00           C
ATOM   4173  HB2 LYS   267     107.298 116.029  93.606  1.00  0.00           H
ATOM   4174  HB3 LYS   267     107.276 117.248  92.356  1.00  0.00           H
ATOM   4175  CG  LYS   267     106.081 115.518  91.890  1.00  0.00           C
ATOM   4176  HG2 LYS   267     106.005 115.711  90.820  1.00  0.00           H
ATOM   4177  HG3 LYS   267     106.156 114.475  92.198  1.00  0.00           H
ATOM   4178  CD  LYS   267     104.730 115.854  92.496  1.00  0.00           C
ATOM   4179  HD2 LYS   267     103.953 115.298  91.972  1.00  0.00           H
ATOM   4180  HD3 LYS   267     104.674 115.463  93.513  1.00  0.00           H
ATOM   4181  CE  LYS   267     104.410 117.306  92.381  1.00  0.00           C
ATOM   4182  HE2 LYS   267     105.316 117.905  92.476  1.00  0.00           H
ATOM   4183  HE3 LYS   267     103.959 117.482  91.404  1.00  0.00           H
ATOM   4184  NZ  LYS   267     103.387 117.752  93.401  1.00  0.00           N
ATOM   4185  HZ1 LYS   267     102.892 118.558  93.048  1.00  0.00           H
ATOM   4186  HZ2 LYS   267     102.849 116.919  93.592  1.00  0.00           H
ATOM   4187  HZ3 LYS   267     103.845 117.951  94.279  1.00  0.00           H
ATOM   4188 C    LYS   267     109.901 116.344  92.157  1.00  0.00           C
ATOM   4189 O    LYS   267     109.816 117.558  91.910  1.00  0.00           O
ATOM   4190 N    THR   268     111.057 115.779  92.451  1.00  0.00           N
ATOM   4191 H    THR   268     110.973 114.785  92.609  1.00  0.00           H
ATOM   4192  CA  THR   268     112.345 116.545  92.624  1.00  0.00           C
ATOM   4193  HA  THR   268     112.193 117.624  92.591  1.00  0.00           H
ATOM   4194  CB  THR   268     112.991 116.332  94.023  1.00  0.00           C
ATOM   4195  HB  THR   268     113.962 116.823  93.957  1.00  0.00           H
ATOM   4196  CG2 THR   268     112.146 116.969  95.073  1.00  0.00           C
ATOM   4197 1HG2 THR   268     111.362 116.246  95.297  1.00  0.00           H
ATOM   4198 2HG2 THR   268     112.721 117.060  95.994  1.00  0.00           H
ATOM   4199 3HG2 THR   268     111.676 117.924  94.839  1.00  0.00           H
ATOM   4200  OG1 THR   268     113.323 115.040  94.366  1.00  0.00           O
ATOM   4201  HG1 THR   268     113.778 115.205  95.195  1.00  0.00           H
ATOM   4202 C    THR   268     113.351 116.075  91.583  1.00  0.00           C
ATOM   4203 O    THR   268     114.039 116.952  91.087  1.00  0.00           O
ATOM   4204 N    LYS   269     113.442 114.791  91.158  1.00  0.00           N
ATOM   4205 H    LYS   269     113.017 114.064  91.715  1.00  0.00           H
ATOM   4206  CA  LYS   269     114.331 114.404  89.997  1.00  0.00           C
ATOM   4207  HA  LYS   269     114.198 115.205  89.269  1.00  0.00           H
ATOM   4208  CB  LYS   269     115.807 114.317  90.420  1.00  0.00           C
ATOM   4209  HB2 LYS   269     116.548 114.397  89.624  1.00  0.00           H
ATOM   4210  HB3 LYS   269     115.958 115.285  90.897  1.00  0.00           H
ATOM   4211  CG  LYS   269     116.251 113.062  91.286  1.00  0.00           C
ATOM   4212  HG2 LYS   269     115.744 113.110  92.250  1.00  0.00           H
ATOM   4213  HG3 LYS   269     115.945 112.205  90.686  1.00  0.00           H
ATOM   4214  CD  LYS   269     117.782 113.052  91.468  1.00  0.00           C
ATOM   4215  HD2 LYS   269     118.314 113.137  90.521  1.00  0.00           H
ATOM   4216  HD3 LYS   269     117.902 113.875  92.174  1.00  0.00           H
ATOM   4217  CE  LYS   269     118.237 111.716  92.147  1.00  0.00           C
ATOM   4218  HE2 LYS   269     119.229 111.906  92.555  1.00  0.00           H
ATOM   4219  HE3 LYS   269     117.549 111.344  92.906  1.00  0.00           H
ATOM   4220  NZ  LYS   269     118.423 110.593  91.250  1.00  0.00           N
ATOM   4221  HZ1 LYS   269     117.935 109.814  91.668  1.00  0.00           H
ATOM   4222  HZ2 LYS   269     118.217 110.649  90.262  1.00  0.00           H
ATOM   4223  HZ3 LYS   269     119.391 110.307  91.257  1.00  0.00           H
ATOM   4224 C    LYS   269     113.999 113.141  89.192  1.00  0.00           C
ATOM   4225 O    LYS   269     114.162 113.206  88.000  1.00  0.00           O
ATOM   4226 N    LYS   270     113.544 112.063  89.848  1.00  0.00           N
ATOM   4227 H    LYS   270     113.294 112.158  90.822  1.00  0.00           H
ATOM   4228  CA  LYS   270     113.847 110.696  89.427  1.00  0.00           C
ATOM   4229  HA  LYS   270     114.774 110.790  88.862  1.00  0.00           H
ATOM   4230  CB  LYS   270     114.325 109.778  90.555  1.00  0.00           C
ATOM   4231  HB2 LYS   270     114.845 108.918  90.135  1.00  0.00           H
ATOM   4232  HB3 LYS   270     115.074 110.311  91.140  1.00  0.00           H
ATOM   4233  CG  LYS   270     113.115 109.256  91.363  1.00  0.00           C
ATOM   4234  HG2 LYS   270     112.450 110.101  91.540  1.00  0.00           H
ATOM   4235  HG3 LYS   270     112.572 108.493  90.804  1.00  0.00           H
ATOM   4236  CD  LYS   270     113.511 108.564  92.653  1.00  0.00           C
ATOM   4237  HD2 LYS   270     113.743 107.510  92.501  1.00  0.00           H
ATOM   4238  HD3 LYS   270     114.402 109.021  93.083  1.00  0.00           H
ATOM   4239  CE  LYS   270     112.415 108.656  93.634  1.00  0.00           C
ATOM   4240  HE2 LYS   270     112.062 109.686  93.682  1.00  0.00           H
ATOM   4241  HE3 LYS   270     111.578 108.047  93.293  1.00  0.00           H
ATOM   4242  NZ  LYS   270     112.724 108.283  95.028  1.00  0.00           N
ATOM   4243  HZ1 LYS   270     111.898 108.379  95.602  1.00  0.00           H
ATOM   4244  HZ2 LYS   270     113.089 107.343  95.091  1.00  0.00           H
ATOM   4245  HZ3 LYS   270     113.397 108.886  95.478  1.00  0.00           H
ATOM   4246 C    LYS   270     112.883 110.108  88.373  1.00  0.00           C
ATOM   4247 O    LYS   270     111.704 110.146  88.653  1.00  0.00           O
ATOM   4248 N    ILE   271     113.389 109.499  87.295  1.00  0.00           N
ATOM   4249 H    ILE   271     114.364 109.242  87.231  1.00  0.00           H
ATOM   4250  CA  ILE   271     112.581 109.127  86.125  1.00  0.00           C
ATOM   4251  HA  ILE   271     111.553 109.413  86.349  1.00  0.00           H
ATOM   4252  CB  ILE   271     113.046 109.789  84.855  1.00  0.00           C
ATOM   4253  HB  ILE   271     112.370 109.390  84.100  1.00  0.00           H
ATOM   4254  CG2 ILE   271     112.783 111.299  85.150  1.00  0.00           C
ATOM   4255 1HG2 ILE   271     113.532 111.871  85.699  1.00  0.00           H
ATOM   4256 2HG2 ILE   271     112.553 111.924  84.287  1.00  0.00           H
ATOM   4257 3HG2 ILE   271     111.821 111.465  85.634  1.00  0.00           H
ATOM   4258  CG1 ILE   271     114.460 109.384  84.354  1.00  0.00           C
ATOM   4259 2HG1 ILE   271     115.158 110.039  84.876  1.00  0.00           H
ATOM   4260 3HG1 ILE   271     114.788 108.402  84.694  1.00  0.00           H
ATOM   4261  CD1 ILE   271     114.570 109.648  82.801  1.00  0.00           C
ATOM   4262 1HD1 ILE   271     115.546 109.463  82.352  1.00  0.00           H
ATOM   4263 2HD1 ILE   271     113.913 108.881  82.389  1.00  0.00           H
ATOM   4264 3HD1 ILE   271     114.269 110.648  82.487  1.00  0.00           H
ATOM   4265 C    ILE   271     112.396 107.617  86.088  1.00  0.00           C
ATOM   4266 O    ILE   271     112.558 107.012  85.059  1.00  0.00           O
ATOM   4267 N    LYS   272     112.172 107.013  87.288  1.00  0.00           N
ATOM   4268 H    LYS   272     112.014 107.633  88.070  1.00  0.00           H
ATOM   4269  CA  LYS   272     112.199 105.554  87.520  1.00  0.00           C
ATOM   4270  HA  LYS   272     112.627 104.963  86.710  1.00  0.00           H
ATOM   4271  CB  LYS   272     113.042 105.312  88.872  1.00  0.00           C
ATOM   4272  HB2 LYS   272     112.404 105.748  89.641  1.00  0.00           H
ATOM   4273  HB3 LYS   272     113.059 104.230  89.004  1.00  0.00           H
ATOM   4274  CG  LYS   272     114.379 105.917  88.838  1.00  0.00           C
ATOM   4275  HG2 LYS   272     114.847 105.878  87.854  1.00  0.00           H
ATOM   4276  HG3 LYS   272     114.304 106.953  89.169  1.00  0.00           H
ATOM   4277  CD  LYS   272     115.271 105.213  89.862  1.00  0.00           C
ATOM   4278  HD2 LYS   272     116.086 105.923  90.006  1.00  0.00           H
ATOM   4279  HD3 LYS   272     114.819 105.247  90.854  1.00  0.00           H
ATOM   4280  CE  LYS   272     115.738 103.765  89.328  1.00  0.00           C
ATOM   4281  HE2 LYS   272     114.981 103.005  89.516  1.00  0.00           H
ATOM   4282  HE3 LYS   272     115.804 103.857  88.244  1.00  0.00           H
ATOM   4283  NZ  LYS   272     116.991 103.271  89.957  1.00  0.00           N
ATOM   4284  HZ1 LYS   272     116.922 103.142  90.957  1.00  0.00           H
ATOM   4285  HZ2 LYS   272     117.388 102.497  89.445  1.00  0.00           H
ATOM   4286  HZ3 LYS   272     117.734 103.936  89.794  1.00  0.00           H
ATOM   4287 C    LYS   272     110.804 104.871  87.568  1.00  0.00           C
ATOM   4288 O    LYS   272     109.883 105.393  86.855  1.00  0.00           O
ATOM   4289 N    GLU   273     110.603 103.799  88.297  1.00  0.00           N
ATOM   4290 H    GLU   273     111.324 103.369  88.858  1.00  0.00           H
ATOM   4291  CA  GLU   273     109.461 102.940  88.214  1.00  0.00           C
ATOM   4292  HA  GLU   273     109.881 102.076  88.729  1.00  0.00           H
ATOM   4293  CB  GLU   273     108.309 103.365  89.178  1.00  0.00           C
ATOM   4294  HB2 GLU   273     107.561 102.577  89.094  1.00  0.00           H
ATOM   4295  HB3 GLU   273     108.647 103.432  90.212  1.00  0.00           H
ATOM   4296  CG  GLU   273     107.648 104.641  88.617  1.00  0.00           C
ATOM   4297  HG2 GLU   273     108.257 105.435  89.050  1.00  0.00           H
ATOM   4298  HG3 GLU   273     107.535 104.551  87.537  1.00  0.00           H
ATOM   4299  CD  GLU   273     106.246 104.991  89.221  1.00  0.00           C
ATOM   4300  OE1 GLU   273     106.114 104.810  90.470  1.00  0.00           O
ATOM   4301  OE2 GLU   273     105.365 105.376  88.439  1.00  0.00           O
ATOM   4302 C    GLU   273     109.015 102.373  86.879  1.00  0.00           C
ATOM   4303 O    GLU   273     107.931 101.692  86.743  1.00  0.00           O
ATOM   4304 N    LYS   274     109.925 102.403  85.876  1.00  0.00           N
ATOM   4305 H    LYS   274     110.796 102.880  86.058  1.00  0.00           H
ATOM   4306  CA  LYS   274     110.007 101.490  84.761  1.00  0.00           C
ATOM   4307  HA  LYS   274     110.981 101.758  84.352  1.00  0.00           H
ATOM   4308  CB  LYS   274     110.279 100.076  85.278  1.00  0.00           C
ATOM   4309  HB2 LYS   274     109.332  99.830  85.756  1.00  0.00           H
ATOM   4310  HB3 LYS   274     110.425  99.385  84.447  1.00  0.00           H
ATOM   4311  CG  LYS   274     111.501  99.778  86.123  1.00  0.00           C
ATOM   4312  HG2 LYS   274     112.268  99.249  85.556  1.00  0.00           H
ATOM   4313  HG3 LYS   274     111.922 100.737  86.427  1.00  0.00           H
ATOM   4314  CD  LYS   274     111.097  98.918  87.329  1.00  0.00           C
ATOM   4315  HD2 LYS   274     110.441  99.457  88.013  1.00  0.00           H
ATOM   4316  HD3 LYS   274     110.432  98.101  87.047  1.00  0.00           H
ATOM   4317  CE  LYS   274     112.280  98.375  88.095  1.00  0.00           C
ATOM   4318  HE2 LYS   274     112.052  97.693  88.914  1.00  0.00           H
ATOM   4319  HE3 LYS   274     112.949  97.845  87.417  1.00  0.00           H
ATOM   4320  NZ  LYS   274     113.092  99.560  88.614  1.00  0.00           N
ATOM   4321  HZ1 LYS   274     113.997  99.142  88.777  1.00  0.00           H
ATOM   4322  HZ2 LYS   274     113.217 100.249  87.887  1.00  0.00           H
ATOM   4323  HZ3 LYS   274     112.693 100.006  89.428  1.00  0.00           H
ATOM   4324 C    LYS   274     108.985 101.578  83.565  1.00  0.00           C
ATOM   4325 O    LYS   274     107.786 101.792  83.674  1.00  0.00           O
ATOM   4326 N    TYR   275     109.630 101.214  82.472  1.00  0.00           N
ATOM   4327 H    TYR   275     110.579 100.874  82.532  1.00  0.00           H
ATOM   4328  CA  TYR   275     109.035 100.623  81.329  1.00  0.00           C
ATOM   4329  HA  TYR   275     108.052 100.215  81.564  1.00  0.00           H
ATOM   4330  CB  TYR   275     108.921 101.560  80.175  1.00  0.00           C
ATOM   4331  HB2 TYR   275     109.906 101.665  79.719  1.00  0.00           H
ATOM   4332  HB3 TYR   275     108.235 101.046  79.502  1.00  0.00           H
ATOM   4333  CG  TYR   275     108.358 102.997  80.363  1.00  0.00           C
ATOM   4334  CD1 TYR   275     107.012 103.270  80.023  1.00  0.00           C
ATOM   4335  HD1 TYR   275     106.361 102.432  79.825  1.00  0.00           H
ATOM   4336  CE1 TYR   275     106.557 104.575  80.139  1.00  0.00           C
ATOM   4337  HE1 TYR   275     105.531 104.789  79.877  1.00  0.00           H
ATOM   4338  CZ  TYR   275     107.320 105.588  80.659  1.00  0.00           C
ATOM   4339  OH  TYR   275     106.860 106.904  80.859  1.00  0.00           O
ATOM   4340  HH  TYR   275     105.970 106.995  80.512  1.00  0.00           H
ATOM   4341  CE2 TYR   275     108.650 105.302  81.121  1.00  0.00           C
ATOM   4342  HE2 TYR   275     109.266 106.046  81.604  1.00  0.00           H
ATOM   4343  CD2 TYR   275     109.185 104.033  80.828  1.00  0.00           C
ATOM   4344  HD2 TYR   275     110.197 103.787  81.111  1.00  0.00           H
ATOM   4345 C    TYR   275     109.946  99.406  80.902  1.00  0.00           C
ATOM   4346 O    TYR   275     111.024  99.512  80.415  1.00  0.00           O
ATOM   4347 N    ILE   276     109.463  98.180  81.165  1.00  0.00           N
ATOM   4348 H    ILE   276     108.505  98.196  81.483  1.00  0.00           H
ATOM   4349  CA  ILE   276     110.249  96.891  81.152  1.00  0.00           C
ATOM   4350  HA  ILE   276     110.922  97.055  80.310  1.00  0.00           H
ATOM   4351  CB  ILE   276     111.014  96.641  82.486  1.00  0.00           C
ATOM   4352  HB  ILE   276     111.498  97.570  82.790  1.00  0.00           H
ATOM   4353  CG2 ILE   276     110.051  96.265  83.622  1.00  0.00           C
ATOM   4354 1HG2 ILE   276     109.617  95.286  83.418  1.00  0.00           H
ATOM   4355 2HG2 ILE   276     110.605  96.266  84.561  1.00  0.00           H
ATOM   4356 3HG2 ILE   276     109.317  97.063  83.737  1.00  0.00           H
ATOM   4357  CG1 ILE   276     112.123  95.584  82.372  1.00  0.00           C
ATOM   4358 2HG1 ILE   276     111.796  94.604  82.721  1.00  0.00           H
ATOM   4359 3HG1 ILE   276     112.340  95.579  81.304  1.00  0.00           H
ATOM   4360  CD1 ILE   276     113.441  95.745  83.227  1.00  0.00           C
ATOM   4361 1HD1 ILE   276     113.150  95.773  84.277  1.00  0.00           H
ATOM   4362 2HD1 ILE   276     114.068  94.865  83.081  1.00  0.00           H
ATOM   4363 3HD1 ILE   276     113.949  96.681  82.996  1.00  0.00           H
ATOM   4364 C    ILE   276     109.375  95.711  80.733  1.00  0.00           C
ATOM   4365 O    ILE   276     108.163  95.763  80.850  1.00  0.00           O
ATOM   4366 N    ASP   277     110.029  94.637  80.300  1.00  0.00           N
ATOM   4367 H    ASP   277     111.029  94.698  80.172  1.00  0.00           H
ATOM   4368  CA  ASP   277     109.409  93.261  80.284  1.00  0.00           C
ATOM   4369  HA  ASP   277     108.525  93.311  80.920  1.00  0.00           H
ATOM   4370  CB  ASP   277     108.979  92.938  78.830  1.00  0.00           C
ATOM   4371  HB2 ASP   277     108.484  91.968  78.885  1.00  0.00           H
ATOM   4372  HB3 ASP   277     108.211  93.661  78.555  1.00  0.00           H
ATOM   4373  CG  ASP   277     110.120  92.790  77.795  1.00  0.00           C
ATOM   4374  OD1 ASP   277     110.454  93.833  77.155  1.00  0.00           O
ATOM   4375  OD2 ASP   277     110.695  91.665  77.696  1.00  0.00           O
ATOM   4376 C    ASP   277     110.359  92.276  81.092  1.00  0.00           C
ATOM   4377 O    ASP   277     111.552  92.413  81.067  1.00  0.00           O
ATOM   4378 N    GLN   278     109.674  91.316  81.778  1.00  0.00           N
ATOM   4379 H    GLN   278     108.665  91.340  81.738  1.00  0.00           H
ATOM   4380  CA  GLN   278     110.253  90.339  82.665  1.00  0.00           C
ATOM   4381  HA  GLN   278     111.279  90.349  82.299  1.00  0.00           H
ATOM   4382  CB  GLN   278     110.161  90.895  84.119  1.00  0.00           C
ATOM   4383  HB2 GLN   278     109.524  91.773  84.227  1.00  0.00           H
ATOM   4384  HB3 GLN   278     109.748  90.135  84.782  1.00  0.00           H
ATOM   4385  CG  GLN   278     111.497  91.464  84.673  1.00  0.00           C
ATOM   4386  HG2 GLN   278     112.073  91.983  83.907  1.00  0.00           H
ATOM   4387  HG3 GLN   278     111.407  92.229  85.444  1.00  0.00           H
ATOM   4388  CD  GLN   278     112.379  90.402  85.309  1.00  0.00           C
ATOM   4389  OE1 GLN   278     112.441  89.291  84.813  1.00  0.00           O
ATOM   4390  NE2 GLN   278     112.912  90.552  86.436  1.00  0.00           N
ATOM   4391 1HE2 GLN   278     113.317  89.715  86.831  1.00  0.00           H
ATOM   4392 2HE2 GLN   278     112.704  91.379  86.977  1.00  0.00           H
ATOM   4393 C    GLN   278     109.657  88.921  82.502  1.00  0.00           C
ATOM   4394 O    GLN   278     108.648  88.728  81.855  1.00  0.00           O
ATOM   4395 N    GLU   279     110.202  87.944  83.252  1.00  0.00           N
ATOM   4396 H    GLU   279     111.071  88.250  83.665  1.00  0.00           H
ATOM   4397  CA  GLU   279     109.940  86.555  83.180  1.00  0.00           C
ATOM   4398  HA  GLU   279     110.706  86.149  83.840  1.00  0.00           H
ATOM   4399  CB  GLU   279     108.580  86.229  83.756  1.00  0.00           C
ATOM   4400  HB2 GLU   279     107.855  86.311  82.946  1.00  0.00           H
ATOM   4401  HB3 GLU   279     108.476  85.179  84.028  1.00  0.00           H
ATOM   4402  CG  GLU   279     108.105  86.999  85.013  1.00  0.00           C
ATOM   4403  HG2 GLU   279     107.939  88.063  84.844  1.00  0.00           H
ATOM   4404  HG3 GLU   279     107.146  86.665  85.410  1.00  0.00           H
ATOM   4405  CD  GLU   279     109.073  86.882  86.214  1.00  0.00           C
ATOM   4406  OE1 GLU   279     108.892  87.701  87.168  1.00  0.00           O
ATOM   4407  OE2 GLU   279     109.848  85.894  86.332  1.00  0.00           O
ATOM   4408 C    GLU   279     110.252  85.909  81.810  1.00  0.00           C
ATOM   4409 O    GLU   279     109.736  84.841  81.595  1.00  0.00           O
ATOM   4410 N    GLU   280     111.065  86.505  80.944  1.00  0.00           N
ATOM   4411 H    GLU   280     111.430  87.413  81.192  1.00  0.00           H
ATOM   4412  CA  GLU   280     111.567  85.937  79.718  1.00  0.00           C
ATOM   4413  HA  GLU   280     110.700  85.382  79.360  1.00  0.00           H
ATOM   4414  CB  GLU   280     111.899  87.095  78.758  1.00  0.00           C
ATOM   4415  HB2 GLU   280     111.763  86.636  77.778  1.00  0.00           H
ATOM   4416  HB3 GLU   280     111.200  87.913  78.931  1.00  0.00           H
ATOM   4417  CG  GLU   280     113.302  87.681  78.783  1.00  0.00           C
ATOM   4418  HG2 GLU   280     114.028  86.942  78.444  1.00  0.00           H
ATOM   4419  HG3 GLU   280     113.338  88.499  78.064  1.00  0.00           H
ATOM   4420  CD  GLU   280     113.709  88.186  80.150  1.00  0.00           C
ATOM   4421  OE1 GLU   280     114.919  88.054  80.348  1.00  0.00           O
ATOM   4422  OE2 GLU   280     112.954  88.677  81.015  1.00  0.00           O
ATOM   4423 C    GLU   280     112.688  84.893  79.869  1.00  0.00           C
ATOM   4424 O    GLU   280     113.010  84.304  78.825  1.00  0.00           O
ATOM   4425 N    LEU   281     113.246  84.825  81.078  1.00  0.00           N
ATOM   4426 H    LEU   281     112.971  85.509  81.768  1.00  0.00           H
ATOM   4427  CA  LEU   281     114.254  83.838  81.540  1.00  0.00           C
ATOM   4428  HA  LEU   281     114.286  83.069  80.768  1.00  0.00           H
ATOM   4429  CB  LEU   281     115.628  84.459  81.597  1.00  0.00           C
ATOM   4430  HB2 LEU   281     115.855  85.302  80.946  1.00  0.00           H
ATOM   4431  HB3 LEU   281     115.714  84.900  82.590  1.00  0.00           H
ATOM   4432  CG  LEU   281     116.815  83.533  81.432  1.00  0.00           C
ATOM   4433  HG  LEU   281     116.617  82.636  82.018  1.00  0.00           H
ATOM   4434  CD1 LEU   281     117.104  83.044  79.968  1.00  0.00           C
ATOM   4435 1HD1 LEU   281     117.906  82.307  79.950  1.00  0.00           H
ATOM   4436 2HD1 LEU   281     116.158  82.737  79.522  1.00  0.00           H
ATOM   4437 3HD1 LEU   281     117.493  83.896  79.410  1.00  0.00           H
ATOM   4438  CD2 LEU   281     118.117  84.118  81.980  1.00  0.00           C
ATOM   4439 1HD2 LEU   281     117.966  84.414  83.018  1.00  0.00           H
ATOM   4440 2HD2 LEU   281     118.920  83.380  81.986  1.00  0.00           H
ATOM   4441 3HD2 LEU   281     118.521  84.948  81.400  1.00  0.00           H
ATOM   4442 C    LEU   281     113.854  83.287  82.872  1.00  0.00           C
ATOM   4443 O    LEU   281     113.511  84.064  83.772  1.00  0.00           O
ATOM   4444 N    ASN   282     113.824  81.990  83.011  1.00  0.00           N
ATOM   4445 H    ASN   282     114.145  81.336  82.311  1.00  0.00           H
ATOM   4446  CA  ASN   282     113.344  81.389  84.276  1.00  0.00           C
ATOM   4447  HA  ASN   282     113.206  82.124  85.068  1.00  0.00           H
ATOM   4448  CB  ASN   282     111.865  80.890  83.973  1.00  0.00           C
ATOM   4449  HB2 ASN   282     111.769  79.974  83.390  1.00  0.00           H
ATOM   4450  HB3 ASN   282     111.326  80.601  84.875  1.00  0.00           H
ATOM   4451  CG  ASN   282     111.053  82.057  83.402  1.00  0.00           C
ATOM   4452  OD1 ASN   282     110.331  82.679  84.121  1.00  0.00           O
ATOM   4453  ND2 ASN   282     110.987  82.324  82.137  1.00  0.00           N
ATOM   4454 1HD2 ASN   282     110.420  83.138  81.949  1.00  0.00           H
ATOM   4455 2HD2 ASN   282     111.634  81.814  81.553  1.00  0.00           H
ATOM   4456 C    ASN   282     114.203  80.262  84.771  1.00  0.00           C
ATOM   4457 O    ASN   282     114.940  79.588  84.055  1.00  0.00           O
ATOM   4458 N    LYS   283     114.032  80.000  86.051  1.00  0.00           N
ATOM   4459 H    LYS   283     113.542  80.713  86.572  1.00  0.00           H
ATOM   4460  CA  LYS   283     114.592  78.861  86.834  1.00  0.00           C
ATOM   4461  HA  LYS   283     115.647  78.792  86.569  1.00  0.00           H
ATOM   4462  CB  LYS   283     114.503  79.234  88.273  1.00  0.00           C
ATOM   4463  HB2 LYS   283     113.444  79.458  88.404  1.00  0.00           H
ATOM   4464  HB3 LYS   283     114.797  78.385  88.891  1.00  0.00           H
ATOM   4465  CG  LYS   283     115.344  80.388  88.744  1.00  0.00           C
ATOM   4466  HG2 LYS   283     116.412  80.174  88.703  1.00  0.00           H
ATOM   4467  HG3 LYS   283     115.159  81.322  88.214  1.00  0.00           H
ATOM   4468  CD  LYS   283     114.957  80.854  90.129  1.00  0.00           C
ATOM   4469  HD2 LYS   283     113.895  81.082  90.224  1.00  0.00           H
ATOM   4470  HD3 LYS   283     115.190  79.990  90.752  1.00  0.00           H
ATOM   4471  CE  LYS   283     115.764  82.083  90.709  1.00  0.00           C
ATOM   4472  HE2 LYS   283     116.798  81.746  90.645  1.00  0.00           H
ATOM   4473  HE3 LYS   283     115.589  82.906  90.016  1.00  0.00           H
ATOM   4474  NZ  LYS   283     115.387  82.349  92.109  1.00  0.00           N
ATOM   4475  HZ1 LYS   283     114.398  82.209  92.254  1.00  0.00           H
ATOM   4476  HZ2 LYS   283     115.880  81.798  92.797  1.00  0.00           H
ATOM   4477  HZ3 LYS   283     115.650  83.314  92.249  1.00  0.00           H
ATOM   4478 C    LYS   283     113.847  77.498  86.648  1.00  0.00           C
ATOM   4479 O    LYS   283     113.963  76.547  87.411  1.00  0.00           O
ATOM   4480 N    THR   284     112.851  77.431  85.771  1.00  0.00           N
ATOM   4481 H    THR   284     112.876  77.991  84.931  1.00  0.00           H
ATOM   4482  CA  THR   284     111.774  76.393  85.683  1.00  0.00           C
ATOM   4483  HA  THR   284     111.950  75.672  86.482  1.00  0.00           H
ATOM   4484  CB  THR   284     110.360  77.032  86.001  1.00  0.00           C
ATOM   4485  HB  THR   284     109.621  76.235  85.912  1.00  0.00           H
ATOM   4486  CG2 THR   284     110.511  77.656  87.440  1.00  0.00           C
ATOM   4487 1HG2 THR   284     111.057  78.598  87.401  1.00  0.00           H
ATOM   4488 2HG2 THR   284     109.530  77.745  87.906  1.00  0.00           H
ATOM   4489 3HG2 THR   284     111.054  76.926  88.041  1.00  0.00           H
ATOM   4490  OG1 THR   284     110.074  78.099  85.148  1.00  0.00           O
ATOM   4491  HG1 THR   284     109.519  77.701  84.473  1.00  0.00           H
ATOM   4492 C    THR   284     111.690  75.663  84.334  1.00  0.00           C
ATOM   4493 O    THR   284     110.969  76.099  83.468  1.00  0.00           O
ATOM   4494 N    LYS   285     112.530  74.571  84.141  1.00  0.00           N
ATOM   4495 H    LYS   285     113.264  74.402  84.814  1.00  0.00           H
ATOM   4496  CA  LYS   285     112.739  73.770  82.931  1.00  0.00           C
ATOM   4497  HA  LYS   285     112.289  74.363  82.134  1.00  0.00           H
ATOM   4498  CB  LYS   285     114.238  73.680  82.612  1.00  0.00           C
ATOM   4499  HB2 LYS   285     114.782  73.252  83.454  1.00  0.00           H
ATOM   4500  HB3 LYS   285     114.312  73.101  81.692  1.00  0.00           H
ATOM   4501  CG  LYS   285     114.847  75.076  82.195  1.00  0.00           C
ATOM   4502  HG2 LYS   285     114.486  75.304  81.192  1.00  0.00           H
ATOM   4503  HG3 LYS   285     114.254  75.813  82.736  1.00  0.00           H
ATOM   4504  CD  LYS   285     116.428  75.109  82.375  1.00  0.00           C
ATOM   4505  HD2 LYS   285     116.558  74.879  83.432  1.00  0.00           H
ATOM   4506  HD3 LYS   285     116.879  74.310  81.787  1.00  0.00           H
ATOM   4507  CE  LYS   285     116.971  76.508  81.905  1.00  0.00           C
ATOM   4508  HE2 LYS   285     118.043  76.325  81.978  1.00  0.00           H
ATOM   4509  HE3 LYS   285     116.750  76.528  80.838  1.00  0.00           H
ATOM   4510  NZ  LYS   285     116.446  77.728  82.599  1.00  0.00           N
ATOM   4511  HZ1 LYS   285     116.910  78.554  82.249  1.00  0.00           H
ATOM   4512  HZ2 LYS   285     115.453  77.892  82.514  1.00  0.00           H
ATOM   4513  HZ3 LYS   285     116.691  77.721  83.578  1.00  0.00           H
ATOM   4514 C    LYS   285     112.122  72.357  83.031  1.00  0.00           C
ATOM   4515 O    LYS   285     112.061  71.845  84.118  1.00  0.00           O
ATOM   4516 N    PRO   286     111.796  71.665  81.911  1.00  0.00           N
ATOM   4517  CD  PRO   286     111.886  72.193  80.620  1.00  0.00           C
ATOM   4518  HD2 PRO   286     112.942  72.387  80.434  1.00  0.00           H
ATOM   4519  HD3 PRO   286     111.289  73.105  80.639  1.00  0.00           H
ATOM   4520  CG  PRO   286     111.226  71.272  79.612  1.00  0.00           C
ATOM   4521  HG2 PRO   286     112.016  70.814  79.017  1.00  0.00           H
ATOM   4522  HG3 PRO   286     110.447  71.683  78.970  1.00  0.00           H
ATOM   4523  CB  PRO   286     110.640  70.175  80.464  1.00  0.00           C
ATOM   4524  HB2 PRO   286     110.811  69.191  80.028  1.00  0.00           H
ATOM   4525  HB3 PRO   286     109.563  70.326  80.535  1.00  0.00           H
ATOM   4526  CA  PRO   286     111.365  70.259  81.812  1.00  0.00           C
ATOM   4527  HA  PRO   286     110.699  70.046  82.648  1.00  0.00           H
ATOM   4528 C    PRO   286     112.563  69.300  81.877  1.00  0.00           C
ATOM   4529 O    PRO   286     112.984  68.705  80.887  1.00  0.00           O
ATOM   4530 N    ILE   287     113.213  69.406  83.066  1.00  0.00           N
ATOM   4531 H    ILE   287     112.804  70.030  83.746  1.00  0.00           H
ATOM   4532  CA  ILE   287     114.521  68.803  83.375  1.00  0.00           C
ATOM   4533  HA  ILE   287     115.236  69.185  82.647  1.00  0.00           H
ATOM   4534  CB  ILE   287     115.007  69.241  84.820  1.00  0.00           C
ATOM   4535  HB  ILE   287     114.522  70.203  84.985  1.00  0.00           H
ATOM   4536  CG2 ILE   287     114.550  68.283  85.921  1.00  0.00           C
ATOM   4537 1HG2 ILE   287     115.179  67.399  86.031  1.00  0.00           H
ATOM   4538 2HG2 ILE   287     114.446  68.788  86.882  1.00  0.00           H
ATOM   4539 3HG2 ILE   287     113.591  67.817  85.693  1.00  0.00           H
ATOM   4540  CG1 ILE   287     116.468  69.503  84.762  1.00  0.00           C
ATOM   4541 2HG1 ILE   287     116.967  68.659  84.287  1.00  0.00           H
ATOM   4542 3HG1 ILE   287     116.556  70.268  83.991  1.00  0.00           H
ATOM   4543  CD1 ILE   287     117.139  69.825  86.064  1.00  0.00           C
ATOM   4544 1HD1 ILE   287     116.525  70.495  86.666  1.00  0.00           H
ATOM   4545 2HD1 ILE   287     117.267  68.873  86.580  1.00  0.00           H
ATOM   4546 3HD1 ILE   287     118.159  70.195  85.961  1.00  0.00           H
ATOM   4547 C    ILE   287     114.583  67.294  83.185  1.00  0.00           C
ATOM   4548 O    ILE   287     115.641  66.776  82.884  1.00  0.00           O
ATOM   4549 N    TRP   288     113.449  66.547  83.250  1.00  0.00           N
ATOM   4550 H    TRP   288     112.634  67.026  83.605  1.00  0.00           H
ATOM   4551  CA  TRP   288     113.348  65.171  82.934  1.00  0.00           C
ATOM   4552  HA  TRP   288     113.981  64.651  83.653  1.00  0.00           H
ATOM   4553  CB  TRP   288     111.930  64.692  83.280  1.00  0.00           C
ATOM   4554  HB2 TRP   288     111.844  63.607  83.222  1.00  0.00           H
ATOM   4555  HB3 TRP   288     111.889  65.049  84.309  1.00  0.00           H
ATOM   4556  CG  TRP   288     110.796  65.372  82.596  1.00  0.00           C
ATOM   4557  CD1 TRP   288     110.370  65.071  81.367  1.00  0.00           C
ATOM   4558  HD1 TRP   288     110.873  64.303  80.796  1.00  0.00           H
ATOM   4559  NE1 TRP   288     109.424  65.984  80.897  1.00  0.00           N
ATOM   4560  HE1 TRP   288     109.055  65.931  79.958  1.00  0.00           H
ATOM   4561  CE2 TRP   288     109.228  66.905  81.839  1.00  0.00           C
ATOM   4562  CZ2 TRP   288     108.306  67.946  81.899  1.00  0.00           C
ATOM   4563  HZ2 TRP   288     107.634  68.128  81.073  1.00  0.00           H
ATOM   4564  CH2 TRP   288     108.236  68.735  83.070  1.00  0.00           C
ATOM   4565  HH2 TRP   288     107.511  69.535  83.087  1.00  0.00           H
ATOM   4566  CZ3 TRP   288     109.024  68.416  84.211  1.00  0.00           C
ATOM   4567  HZ3 TRP   288     108.816  69.055  85.057  1.00  0.00           H
ATOM   4568  CE3 TRP   288     109.948  67.341  84.129  1.00  0.00           C
ATOM   4569  HE3 TRP   288     110.504  67.039  85.005  1.00  0.00           H
ATOM   4570  CD2 TRP   288     110.017  66.542  82.980  1.00  0.00           C
ATOM   4571 C    TRP   288     113.655  64.805  81.446  1.00  0.00           C
ATOM   4572 O    TRP   288     113.897  63.615  81.243  1.00  0.00           O
ATOM   4573 N    THR   289     113.816  65.756  80.526  1.00  0.00           N
ATOM   4574 H    THR   289     113.628  66.721  80.757  1.00  0.00           H
ATOM   4575  CA  THR   289     114.264  65.396  79.112  1.00  0.00           C
ATOM   4576  HA  THR   289     113.838  64.426  78.857  1.00  0.00           H
ATOM   4577  CB  THR   289     113.825  66.383  78.097  1.00  0.00           C
ATOM   4578  HB  THR   289     114.167  66.054  77.116  1.00  0.00           H
ATOM   4579  CG2 THR   289     112.270  66.492  78.144  1.00  0.00           C
ATOM   4580 1HG2 THR   289     111.973  67.142  77.321  1.00  0.00           H
ATOM   4581 2HG2 THR   289     111.810  65.514  78.005  1.00  0.00           H
ATOM   4582 3HG2 THR   289     111.901  66.973  79.050  1.00  0.00           H
ATOM   4583  OG1 THR   289     114.326  67.671  78.244  1.00  0.00           O
ATOM   4584  HG1 THR   289     115.153  67.630  77.759  1.00  0.00           H
ATOM   4585 C    THR   289     115.737  65.170  78.991  1.00  0.00           C
ATOM   4586 O    THR   289     116.295  64.915  77.897  1.00  0.00           O
ATOM   4587 N    ARG   290     116.507  65.106  80.121  1.00  0.00           N
ATOM   4588 H    ARG   290     116.009  65.193  80.996  1.00  0.00           H
ATOM   4589  CA  ARG   290     117.981  65.129  80.063  1.00  0.00           C
ATOM   4590  HA  ARG   290     118.409  65.135  79.060  1.00  0.00           H
ATOM   4591  CB  ARG   290     118.527  66.362  80.759  1.00  0.00           C
ATOM   4592  HB2 ARG   290     118.124  66.498  81.763  1.00  0.00           H
ATOM   4593  HB3 ARG   290     119.614  66.313  80.818  1.00  0.00           H
ATOM   4594  CG  ARG   290     118.171  67.602  79.891  1.00  0.00           C
ATOM   4595  HG2 ARG   290     118.794  67.658  78.998  1.00  0.00           H
ATOM   4596  HG3 ARG   290     117.138  67.553  79.548  1.00  0.00           H
ATOM   4597  CD  ARG   290     118.528  68.919  80.627  1.00  0.00           C
ATOM   4598  HD2 ARG   290     118.381  69.759  79.948  1.00  0.00           H
ATOM   4599  HD3 ARG   290     117.757  69.083  81.380  1.00  0.00           H
ATOM   4600  NE  ARG   290     119.866  68.951  81.233  1.00  0.00           N
ATOM   4601  HE  ARG   290     120.639  68.476  80.788  1.00  0.00           H
ATOM   4602  CZ  ARG   290     120.230  69.680  82.283  1.00  0.00           C
ATOM   4603  NH1 ARG   290     121.346  69.462  82.892  1.00  0.00           N
ATOM   4604 1HH1 ARG   290     121.995  68.749  82.592  1.00  0.00           H
ATOM   4605 2HH1 ARG   290     121.439  69.945  83.775  1.00  0.00           H
ATOM   4606  NH2 ARG   290     119.420  70.602  82.856  1.00  0.00           N
ATOM   4607 1HH2 ARG   290     118.593  70.931  82.380  1.00  0.00           H
ATOM   4608 2HH2 ARG   290     119.807  71.140  83.619  1.00  0.00           H
ATOM   4609 C    ARG   290     118.383  63.769  80.478  1.00  0.00           C
ATOM   4610 O    ARG   290     117.824  63.149  81.358  1.00  0.00           O
ATOM   4611 N    ASN   291     119.503  63.304  79.932  1.00  0.00           N
ATOM   4612 H    ASN   291     119.978  63.904  79.273  1.00  0.00           H
ATOM   4613  CA  ASN   291     120.195  62.068  80.378  1.00  0.00           C
ATOM   4614  HA  ASN   291     119.530  61.233  80.157  1.00  0.00           H
ATOM   4615  CB  ASN   291     121.425  62.059  79.435  1.00  0.00           C
ATOM   4616  HB2 ASN   291     121.048  61.975  78.416  1.00  0.00           H
ATOM   4617  HB3 ASN   291     122.074  62.916  79.619  1.00  0.00           H
ATOM   4618  CG  ASN   291     122.250  60.753  79.632  1.00  0.00           C
ATOM   4619  OD1 ASN   291     123.244  60.814  80.357  1.00  0.00           O
ATOM   4620  ND2 ASN   291     121.748  59.648  79.287  1.00  0.00           N
ATOM   4621 1HD2 ASN   291     122.230  58.795  79.532  1.00  0.00           H
ATOM   4622 2HD2 ASN   291     121.066  59.708  78.545  1.00  0.00           H
ATOM   4623 C    ASN   291     120.517  62.110  81.841  1.00  0.00           C
ATOM   4624 O    ASN   291     120.966  63.178  82.314  1.00  0.00           O
ATOM   4625 N    PRO   292     120.434  61.029  82.669  1.00  0.00           N
ATOM   4626  CD  PRO   292     119.729  59.855  82.237  1.00  0.00           C
ATOM   4627  HD2 PRO   292     119.885  59.483  81.224  1.00  0.00           H
ATOM   4628  HD3 PRO   292     118.683  60.137  82.362  1.00  0.00           H
ATOM   4629  CG  PRO   292     120.061  58.818  83.295  1.00  0.00           C
ATOM   4630  HG2 PRO   292     121.082  58.490  83.095  1.00  0.00           H
ATOM   4631  HG3 PRO   292     119.336  58.007  83.349  1.00  0.00           H
ATOM   4632  CB  PRO   292     120.042  59.660  84.616  1.00  0.00           C
ATOM   4633  HB2 PRO   292     120.845  59.274  85.243  1.00  0.00           H
ATOM   4634  HB3 PRO   292     119.103  59.629  85.170  1.00  0.00           H
ATOM   4635  CA  PRO   292     120.486  61.029  84.054  1.00  0.00           C
ATOM   4636  HA  PRO   292     119.787  61.770  84.442  1.00  0.00           H
ATOM   4637 C    PRO   292     121.882  61.431  84.611  1.00  0.00           C
ATOM   4638 O    PRO   292     121.894  61.929  85.725  1.00  0.00           O
ATOM   4639 N    ASP   293     122.988  61.421  83.866  1.00  0.00           N
ATOM   4640 H    ASP   293     122.851  61.133  82.907  1.00  0.00           H
ATOM   4641  CA  ASP   293     124.333  61.977  84.174  1.00  0.00           C
ATOM   4642  HA  ASP   293     124.339  62.023  85.263  1.00  0.00           H
ATOM   4643  CB  ASP   293     125.364  60.930  83.620  1.00  0.00           C
ATOM   4644  HB2 ASP   293     125.172  60.903  82.547  1.00  0.00           H
ATOM   4645  HB3 ASP   293     126.396  61.249  83.769  1.00  0.00           H
ATOM   4646  CG  ASP   293     125.211  59.620  84.304  1.00  0.00           C
ATOM   4647  OD1 ASP   293     124.656  58.642  83.773  1.00  0.00           O
ATOM   4648  OD2 ASP   293     125.725  59.623  85.440  1.00  0.00           O
ATOM   4649 C    ASP   293     124.681  63.322  83.667  1.00  0.00           C
ATOM   4650 O    ASP   293     125.722  63.897  83.967  1.00  0.00           O
ATOM   4651 N    ASP   294     123.841  63.931  82.830  1.00  0.00           N
ATOM   4652 H    ASP   294     122.970  63.452  82.651  1.00  0.00           H
ATOM   4653  CA  ASP   294     123.969  65.399  82.385  1.00  0.00           C
ATOM   4654  HA  ASP   294     125.051  65.450  82.272  1.00  0.00           H
ATOM   4655  CB  ASP   294     123.335  65.635  80.999  1.00  0.00           C
ATOM   4656  HB2 ASP   294     123.875  65.051  80.255  1.00  0.00           H
ATOM   4657  HB3 ASP   294     122.308  65.269  80.976  1.00  0.00           H
ATOM   4658  CG  ASP   294     123.462  67.036  80.454  1.00  0.00           C
ATOM   4659  OD1 ASP   294     122.428  67.717  80.312  1.00  0.00           O
ATOM   4660  OD2 ASP   294     124.583  67.542  80.159  1.00  0.00           O
ATOM   4661 C    ASP   294     123.410  66.313  83.445  1.00  0.00           C
ATOM   4662 O    ASP   294     123.623  67.526  83.427  1.00  0.00           O
ATOM   4663 N    ILE   295     122.549  65.822  84.333  1.00  0.00           N
ATOM   4664 H    ILE   295     122.572  64.821  84.465  1.00  0.00           H
ATOM   4665  CA  ILE   295     121.898  66.587  85.398  1.00  0.00           C
ATOM   4666  HA  ILE   295     121.922  67.649  85.153  1.00  0.00           H
ATOM   4667  CB  ILE   295     120.397  66.232  85.520  1.00  0.00           C
ATOM   4668  HB  ILE   295     120.274  65.328  86.116  1.00  0.00           H
ATOM   4669  CG2 ILE   295     119.705  67.304  86.435  1.00  0.00           C
ATOM   4670 1HG2 ILE   295     118.618  67.229  86.462  1.00  0.00           H
ATOM   4671 2HG2 ILE   295     119.928  67.185  87.496  1.00  0.00           H
ATOM   4672 3HG2 ILE   295     119.954  68.311  86.101  1.00  0.00           H
ATOM   4673  CG1 ILE   295     119.626  66.077  84.131  1.00  0.00           C
ATOM   4674 2HG1 ILE   295     119.484  67.047  83.654  1.00  0.00           H
ATOM   4675 3HG1 ILE   295     120.058  65.398  83.395  1.00  0.00           H
ATOM   4676  CD1 ILE   295     118.218  65.637  84.297  1.00  0.00           C
ATOM   4677 1HD1 ILE   295     117.942  65.132  83.371  1.00  0.00           H
ATOM   4678 2HD1 ILE   295     118.143  64.843  85.040  1.00  0.00           H
ATOM   4679 3HD1 ILE   295     117.405  66.264  84.664  1.00  0.00           H
ATOM   4680 C    ILE   295     122.781  66.455  86.704  1.00  0.00           C
ATOM   4681 O    ILE   295     123.708  65.650  86.775  1.00  0.00           O
ATOM   4682 N    THR   296     122.534  67.217  87.725  1.00  0.00           N
ATOM   4683 H    THR   296     121.909  67.999  87.588  1.00  0.00           H
ATOM   4684  CA  THR   296     123.147  67.028  89.073  1.00  0.00           C
ATOM   4685  HA  THR   296     123.564  66.021  89.057  1.00  0.00           H
ATOM   4686  CB  THR   296     124.254  68.086  89.392  1.00  0.00           C
ATOM   4687  HB  THR   296     124.694  68.098  90.389  1.00  0.00           H
ATOM   4688  CG2 THR   296     125.452  67.993  88.536  1.00  0.00           C
ATOM   4689 1HG2 THR   296     125.285  68.343  87.518  1.00  0.00           H
ATOM   4690 2HG2 THR   296     126.111  68.749  88.964  1.00  0.00           H
ATOM   4691 3HG2 THR   296     125.955  67.034  88.660  1.00  0.00           H
ATOM   4692  OG1 THR   296     123.748  69.469  89.399  1.00  0.00           O
ATOM   4693  HG1 THR   296     123.655  69.691  88.470  1.00  0.00           H
ATOM   4694 C    THR   296     122.195  67.085  90.257  1.00  0.00           C
ATOM   4695 O    THR   296     121.049  67.547  90.132  1.00  0.00           O
ATOM   4696 N    GLN   297     122.575  66.674  91.465  1.00  0.00           N
ATOM   4697 H    GLN   297     123.556  66.450  91.558  1.00  0.00           H
ATOM   4698  CA  GLN   297     121.749  66.749  92.646  1.00  0.00           C
ATOM   4699  HA  GLN   297     120.845  66.147  92.555  1.00  0.00           H
ATOM   4700  CB  GLN   297     122.511  66.213  93.846  1.00  0.00           C
ATOM   4701  HB2 GLN   297     123.542  66.562  93.895  1.00  0.00           H
ATOM   4702  HB3 GLN   297     121.981  66.432  94.773  1.00  0.00           H
ATOM   4703  CG  GLN   297     122.612  64.680  93.839  1.00  0.00           C
ATOM   4704  HG2 GLN   297     122.840  64.312  92.838  1.00  0.00           H
ATOM   4705  HG3 GLN   297     123.379  64.346  94.539  1.00  0.00           H
ATOM   4706  CD  GLN   297     121.294  64.019  94.206  1.00  0.00           C
ATOM   4707  OE1 GLN   297     120.322  64.589  94.630  1.00  0.00           O
ATOM   4708  NE2 GLN   297     121.249  62.706  94.115  1.00  0.00           N
ATOM   4709 1HE2 GLN   297     120.519  62.232  94.628  1.00  0.00           H
ATOM   4710 2HE2 GLN   297     122.121  62.214  93.981  1.00  0.00           H
ATOM   4711 C    GLN   297     121.291  68.208  92.898  1.00  0.00           C
ATOM   4712 O    GLN   297     120.172  68.337  93.340  1.00  0.00           O
ATOM   4713 N    GLU   298     122.181  69.223  92.588  1.00  0.00           N
ATOM   4714 H    GLU   298     123.025  69.052  92.060  1.00  0.00           H
ATOM   4715  CA  GLU   298     121.918  70.634  92.873  1.00  0.00           C
ATOM   4716  HA  GLU   298     121.359  70.822  93.790  1.00  0.00           H
ATOM   4717  CB  GLU   298     123.201  71.444  92.980  1.00  0.00           C
ATOM   4718  HB2 GLU   298     123.692  71.309  92.016  1.00  0.00           H
ATOM   4719  HB3 GLU   298     122.999  72.514  93.017  1.00  0.00           H
ATOM   4720  CG  GLU   298     124.069  71.025  94.086  1.00  0.00           C
ATOM   4721  HG2 GLU   298     124.846  71.781  94.189  1.00  0.00           H
ATOM   4722  HG3 GLU   298     123.662  71.027  95.097  1.00  0.00           H
ATOM   4723  CD  GLU   298     124.839  69.684  93.848  1.00  0.00           C
ATOM   4724  OE1 GLU   298     125.395  69.495  92.740  1.00  0.00           O
ATOM   4725  OE2 GLU   298     124.978  68.891  94.766  1.00  0.00           O
ATOM   4726 C    GLU   298     120.976  71.185  91.846  1.00  0.00           C
ATOM   4727 O    GLU   298     120.087  71.931  92.137  1.00  0.00           O
ATOM   4728 N    GLU   299     121.085  70.729  90.561  1.00  0.00           N
ATOM   4729 H    GLU   299     121.807  70.039  90.407  1.00  0.00           H
ATOM   4730  CA  GLU   299     120.087  71.013  89.526  1.00  0.00           C
ATOM   4731  HA  GLU   299     120.022  72.101  89.532  1.00  0.00           H
ATOM   4732  CB  GLU   299     120.492  70.368  88.198  1.00  0.00           C
ATOM   4733  HB2 GLU   299     120.789  69.358  88.482  1.00  0.00           H
ATOM   4734  HB3 GLU   299     119.629  70.360  87.531  1.00  0.00           H
ATOM   4735  CG  GLU   299     121.526  71.300  87.461  1.00  0.00           C
ATOM   4736  HG2 GLU   299     120.985  72.141  87.026  1.00  0.00           H
ATOM   4737  HG3 GLU   299     122.240  71.710  88.176  1.00  0.00           H
ATOM   4738  CD  GLU   299     122.242  70.544  86.396  1.00  0.00           C
ATOM   4739  OE1 GLU   299     123.346  70.023  86.733  1.00  0.00           O
ATOM   4740  OE2 GLU   299     121.662  70.497  85.301  1.00  0.00           O
ATOM   4741 C    GLU   299     118.728  70.414  89.912  1.00  0.00           C
ATOM   4742 O    GLU   299     117.716  71.147  89.885  1.00  0.00           O
ATOM   4743 N    TYR   300     118.559  69.075  90.078  1.00  0.00           N
ATOM   4744 H    TYR   300     119.301  68.430  89.848  1.00  0.00           H
ATOM   4745  CA  TYR   300     117.338  68.438  90.566  1.00  0.00           C
ATOM   4746  HA  TYR   300     116.599  68.435  89.765  1.00  0.00           H
ATOM   4747  CB  TYR   300     117.566  66.934  90.987  1.00  0.00           C
ATOM   4748  HB2 TYR   300     118.324  66.911  91.770  1.00  0.00           H
ATOM   4749  HB3 TYR   300     116.704  66.612  91.571  1.00  0.00           H
ATOM   4750  CG  TYR   300     117.815  65.905  89.930  1.00  0.00           C
ATOM   4751  CD1 TYR   300     116.984  65.823  88.804  1.00  0.00           C
ATOM   4752  HD1 TYR   300     116.206  66.559  88.669  1.00  0.00           H
ATOM   4753  CE1 TYR   300     117.199  64.832  87.759  1.00  0.00           C
ATOM   4754  HE1 TYR   300     116.540  64.875  86.904  1.00  0.00           H
ATOM   4755  CZ  TYR   300     118.180  63.877  87.967  1.00  0.00           C
ATOM   4756  OH  TYR   300     118.324  62.874  87.054  1.00  0.00           O
ATOM   4757  HH  TYR   300     119.057  62.306  87.302  1.00  0.00           H
ATOM   4758  CE2 TYR   300     119.072  63.991  89.089  1.00  0.00           C
ATOM   4759  HE2 TYR   300     119.879  63.280  89.183  1.00  0.00           H
ATOM   4760  CD2 TYR   300     118.895  65.001  90.060  1.00  0.00           C
ATOM   4761  HD2 TYR   300     119.661  65.199  90.795  1.00  0.00           H
ATOM   4762 C    TYR   300     116.701  69.106  91.822  1.00  0.00           C
ATOM   4763 O    TYR   300     115.502  69.149  92.029  1.00  0.00           O
ATOM   4764 N    GLY   301     117.602  69.704  92.619  1.00  0.00           N
ATOM   4765 H    GLY   301     118.582  69.587  92.407  1.00  0.00           H
ATOM   4766  CA  GLY   301     117.293  70.546  93.764  1.00  0.00           C
ATOM   4767  HA2 GLY   301     116.725  69.968  94.493  1.00  0.00           H
ATOM   4768  HA3 GLY   301     118.272  70.726  94.208  1.00  0.00           H
ATOM   4769 C    GLY   301     116.612  71.881  93.484  1.00  0.00           C
ATOM   4770 O    GLY   301     115.643  72.206  94.052  1.00  0.00           O
ATOM   4771 N    GLU   302     117.160  72.682  92.542  1.00  0.00           N
ATOM   4772 H    GLU   302     117.833  72.268  91.912  1.00  0.00           H
ATOM   4773  CA  GLU   302     116.550  73.951  92.077  1.00  0.00           C
ATOM   4774  HA  GLU   302     116.126  74.315  93.013  1.00  0.00           H
ATOM   4775  CB  GLU   302     117.494  74.830  91.357  1.00  0.00           C
ATOM   4776  HB2 GLU   302     117.839  74.256  90.497  1.00  0.00           H
ATOM   4777  HB3 GLU   302     116.949  75.696  90.983  1.00  0.00           H
ATOM   4778  CG  GLU   302     118.632  75.239  92.319  1.00  0.00           C
ATOM   4779  HG2 GLU   302     119.108  74.322  92.667  1.00  0.00           H
ATOM   4780  HG3 GLU   302     119.385  75.750  91.719  1.00  0.00           H
ATOM   4781  CD  GLU   302     118.297  76.021  93.564  1.00  0.00           C
ATOM   4782  OE1 GLU   302     117.282  76.799  93.622  1.00  0.00           O
ATOM   4783  OE2 GLU   302     118.967  75.825  94.582  1.00  0.00           O
ATOM   4784 C    GLU   302     115.304  73.697  91.246  1.00  0.00           C
ATOM   4785 O    GLU   302     114.385  74.571  91.167  1.00  0.00           O
ATOM   4786 N    PHE   303     115.180  72.513  90.561  1.00  0.00           N
ATOM   4787 H    PHE   303     115.854  71.781  90.730  1.00  0.00           H
ATOM   4788  CA  PHE   303     113.953  72.114  89.967  1.00  0.00           C
ATOM   4789  HA  PHE   303     113.539  73.023  89.533  1.00  0.00           H
ATOM   4790  CB  PHE   303     114.179  71.113  88.809  1.00  0.00           C
ATOM   4791  HB2 PHE   303     114.540  71.636  87.924  1.00  0.00           H
ATOM   4792  HB3 PHE   303     114.831  70.304  89.138  1.00  0.00           H
ATOM   4793  CG  PHE   303     112.911  70.399  88.373  1.00  0.00           C
ATOM   4794  CD1 PHE   303     112.116  71.080  87.462  1.00  0.00           C
ATOM   4795  HD1 PHE   303     112.539  71.949  86.980  1.00  0.00           H
ATOM   4796  CE1 PHE   303     110.808  70.658  87.186  1.00  0.00           C
ATOM   4797  HE1 PHE   303     110.231  71.183  86.439  1.00  0.00           H
ATOM   4798  CZ  PHE   303     110.363  69.387  87.747  1.00  0.00           C
ATOM   4799  HZ  PHE   303     109.424  68.927  87.476  1.00  0.00           H
ATOM   4800  CE2 PHE   303     111.199  68.704  88.662  1.00  0.00           C
ATOM   4801  HE2 PHE   303     110.865  67.748  89.038  1.00  0.00           H
ATOM   4802  CD2 PHE   303     112.459  69.189  88.943  1.00  0.00           C
ATOM   4803  HD2 PHE   303     113.060  68.754  89.728  1.00  0.00           H
ATOM   4804 C    PHE   303     112.953  71.730  91.069  1.00  0.00           C
ATOM   4805 O    PHE   303     111.804  72.097  90.950  1.00  0.00           O
ATOM   4806 N    TYR   304     113.413  70.934  92.032  1.00  0.00           N
ATOM   4807 H    TYR   304     114.405  70.743  92.049  1.00  0.00           H
ATOM   4808  CA  TYR   304     112.604  70.430  93.134  1.00  0.00           C
ATOM   4809  HA  TYR   304     111.938  69.872  92.476  1.00  0.00           H
ATOM   4810  CB  TYR   304     113.347  69.331  93.946  1.00  0.00           C
ATOM   4811  HB2 TYR   304     113.449  68.489  93.261  1.00  0.00           H
ATOM   4812  HB3 TYR   304     114.287  69.704  94.351  1.00  0.00           H
ATOM   4813  CG  TYR   304     112.522  68.775  95.127  1.00  0.00           C
ATOM   4814  CD1 TYR   304     111.477  67.871  94.897  1.00  0.00           C
ATOM   4815  HD1 TYR   304     111.302  67.378  93.952  1.00  0.00           H
ATOM   4816  CE1 TYR   304     110.603  67.537  95.935  1.00  0.00           C
ATOM   4817  HE1 TYR   304     109.738  66.906  95.798  1.00  0.00           H
ATOM   4818  CZ  TYR   304     110.951  67.962  97.254  1.00  0.00           C
ATOM   4819  OH  TYR   304     110.227  67.471  98.281  1.00  0.00           O
ATOM   4820  HH  TYR   304     110.450  67.736  99.177  1.00  0.00           H
ATOM   4821  CE2 TYR   304     112.013  68.839  97.459  1.00  0.00           C
ATOM   4822  HE2 TYR   304     112.112  69.203  98.471  1.00  0.00           H
ATOM   4823  CD2 TYR   304     112.869  69.263  96.420  1.00  0.00           C
ATOM   4824  HD2 TYR   304     113.584  70.063  96.541  1.00  0.00           H
ATOM   4825 C    TYR   304     111.947  71.564  93.890  1.00  0.00           C
ATOM   4826 O    TYR   304     110.721  71.579  93.964  1.00  0.00           O
ATOM   4827 N    LYS   305     112.776  72.552  94.260  1.00  0.00           N
ATOM   4828 H    LYS   305     113.752  72.313  94.154  1.00  0.00           H
ATOM   4829  CA  LYS   305     112.403  73.678  95.124  1.00  0.00           C
ATOM   4830  HA  LYS   305     111.812  73.330  95.971  1.00  0.00           H
ATOM   4831  CB  LYS   305     113.716  74.419  95.701  1.00  0.00           C
ATOM   4832  HB2 LYS   305     114.456  74.315  94.908  1.00  0.00           H
ATOM   4833  HB3 LYS   305     113.535  75.442  96.032  1.00  0.00           H
ATOM   4834  CG  LYS   305     114.310  73.786  96.964  1.00  0.00           C
ATOM   4835  HG2 LYS   305     113.528  73.728  97.721  1.00  0.00           H
ATOM   4836  HG3 LYS   305     114.769  72.826  96.729  1.00  0.00           H
ATOM   4837  CD  LYS   305     115.371  74.748  97.580  1.00  0.00           C
ATOM   4838  HD2 LYS   305     114.958  75.723  97.838  1.00  0.00           H
ATOM   4839  HD3 LYS   305     115.678  74.295  98.523  1.00  0.00           H
ATOM   4840  CE  LYS   305     116.548  74.912  96.600  1.00  0.00           C
ATOM   4841  HE2 LYS   305     116.970  73.939  96.348  1.00  0.00           H
ATOM   4842  HE3 LYS   305     116.123  75.319  95.682  1.00  0.00           H
ATOM   4843  NZ  LYS   305     117.640  75.781  96.961  1.00  0.00           N
ATOM   4844  HZ1 LYS   305     118.275  75.457  97.676  1.00  0.00           H
ATOM   4845  HZ2 LYS   305     118.284  75.868  96.189  1.00  0.00           H
ATOM   4846  HZ3 LYS   305     117.373  76.715  97.241  1.00  0.00           H
ATOM   4847 C    LYS   305     111.481  74.621  94.321  1.00  0.00           C
ATOM   4848 O    LYS   305     110.360  74.913  94.751  1.00  0.00           O
ATOM   4849 N    SER   306     111.839  75.007  93.107  1.00  0.00           N
ATOM   4850 H    SER   306     112.702  74.649  92.724  1.00  0.00           H
ATOM   4851  CA  SER   306     110.921  75.767  92.227  1.00  0.00           C
ATOM   4852  HA  SER   306     110.544  76.634  92.770  1.00  0.00           H
ATOM   4853  CB  SER   306     111.568  76.080  90.824  1.00  0.00           C
ATOM   4854  HB2 SER   306     111.592  75.333  90.031  1.00  0.00           H
ATOM   4855  HB3 SER   306     110.953  76.909  90.474  1.00  0.00           H
ATOM   4856  OG  SER   306     112.901  76.620  91.122  1.00  0.00           O
ATOM   4857  HG  SER   306     113.539  75.908  91.038  1.00  0.00           H
ATOM   4858 C    SER   306     109.620  74.992  91.852  1.00  0.00           C
ATOM   4859 O    SER   306     108.703  75.601  91.346  1.00  0.00           O
ATOM   4860 N    LEU   307     109.419  73.632  92.021  1.00  0.00           N
ATOM   4861 H    LEU   307     110.180  73.072  92.379  1.00  0.00           H
ATOM   4862  CA  LEU   307     108.142  72.821  91.801  1.00  0.00           C
ATOM   4863  HA  LEU   307     107.671  73.348  90.971  1.00  0.00           H
ATOM   4864  CB  LEU   307     108.488  71.365  91.375  1.00  0.00           C
ATOM   4865  HB2 LEU   307     109.054  71.438  90.447  1.00  0.00           H
ATOM   4866  HB3 LEU   307     109.063  70.807  92.114  1.00  0.00           H
ATOM   4867  CG  LEU   307     107.354  70.460  91.040  1.00  0.00           C
ATOM   4868  HG  LEU   307     106.702  70.311  91.900  1.00  0.00           H
ATOM   4869  CD1 LEU   307     106.577  71.148  89.888  1.00  0.00           C
ATOM   4870 1HD1 LEU   307     107.203  71.479  89.059  1.00  0.00           H
ATOM   4871 2HD1 LEU   307     105.812  70.436  89.578  1.00  0.00           H
ATOM   4872 3HD1 LEU   307     106.094  72.052  90.258  1.00  0.00           H
ATOM   4873  CD2 LEU   307     107.852  69.111  90.515  1.00  0.00           C
ATOM   4874 1HD2 LEU   307     108.644  69.301  89.790  1.00  0.00           H
ATOM   4875 2HD2 LEU   307     108.227  68.525  91.353  1.00  0.00           H
ATOM   4876 3HD2 LEU   307     107.020  68.639  89.992  1.00  0.00           H
ATOM   4877 C    LEU   307     107.239  72.818  93.079  1.00  0.00           C
ATOM   4878 O    LEU   307     106.012  72.762  93.029  1.00  0.00           O
ATOM   4879 N    THR   308     107.926  72.830  94.234  1.00  0.00           N
ATOM   4880 H    THR   308     108.925  72.706  94.156  1.00  0.00           H
ATOM   4881  CA  THR   308     107.279  72.733  95.573  1.00  0.00           C
ATOM   4882  HA  THR   308     106.215  72.540  95.439  1.00  0.00           H
ATOM   4883  CB  THR   308     107.934  71.613  96.364  1.00  0.00           C
ATOM   4884  HB  THR   308     108.278  70.895  95.620  1.00  0.00           H
ATOM   4885  CG2 THR   308     109.139  71.980  97.166  1.00  0.00           C
ATOM   4886 1HG2 THR   308     109.478  71.035  97.592  1.00  0.00           H
ATOM   4887 2HG2 THR   308     109.933  72.342  96.513  1.00  0.00           H
ATOM   4888 3HG2 THR   308     109.000  72.746  97.928  1.00  0.00           H
ATOM   4889  OG1 THR   308     107.101  71.026  97.254  1.00  0.00           O
ATOM   4890  HG1 THR   308     106.290  70.780  96.804  1.00  0.00           H
ATOM   4891 C    THR   308     107.175  74.023  96.467  1.00  0.00           C
ATOM   4892 O    THR   308     106.404  74.041  97.497  1.00  0.00           O
ATOM   4893 N    ASN   309     107.817  75.072  96.028  1.00  0.00           N
ATOM   4894 H    ASN   309     108.386  75.083  95.194  1.00  0.00           H
ATOM   4895  CA  ASN   309     107.777  76.439  96.584  1.00  0.00           C
ATOM   4896  HA  ASN   309     108.750  76.812  96.263  1.00  0.00           H
ATOM   4897  CB  ASN   309     106.695  77.336  95.949  1.00  0.00           C
ATOM   4898  HB2 ASN   309     105.753  77.013  96.392  1.00  0.00           H
ATOM   4899  HB3 ASN   309     106.927  78.370  96.204  1.00  0.00           H
ATOM   4900  CG  ASN   309     106.577  77.205  94.411  1.00  0.00           C
ATOM   4901  OD1 ASN   309     105.640  76.639  93.855  1.00  0.00           O
ATOM   4902  ND2 ASN   309     107.544  77.758  93.698  1.00  0.00           N
ATOM   4903 1HD2 ASN   309     107.422  77.654  92.701  1.00  0.00           H
ATOM   4904 2HD2 ASN   309     108.270  78.368  94.047  1.00  0.00           H
ATOM   4905 C    ASN   309     107.941  76.386  98.152  1.00  0.00           C
ATOM   4906 O    ASN   309     107.217  77.052  98.908  1.00  0.00           O
ATOM   4907 N    ASP   310     108.953  75.628  98.592  1.00  0.00           N
ATOM   4908 H    ASP   310     109.371  74.988  97.932  1.00  0.00           H
ATOM   4909  CA  ASP   310     109.307  75.383 100.037  1.00  0.00           C
ATOM   4910  HA  ASP   310     108.928  76.190 100.664  1.00  0.00           H
ATOM   4911  CB  ASP   310     108.643  74.022 100.549  1.00  0.00           C
ATOM   4912  HB2 ASP   310     107.556  74.005 100.470  1.00  0.00           H
ATOM   4913  HB3 ASP   310     109.157  73.189 100.069  1.00  0.00           H
ATOM   4914  CG  ASP   310     108.869  73.756 101.987  1.00  0.00           C
ATOM   4915  OD1 ASP   310     109.957  73.172 102.299  1.00  0.00           O
ATOM   4916  OD2 ASP   310     108.100  74.130 102.850  1.00  0.00           O
ATOM   4917 C    ASP   310     110.870  75.361 100.074  1.00  0.00           C
ATOM   4918 O    ASP   310     111.478  75.111  99.057  1.00  0.00           O
ATOM   4919 N    TRP   311     111.538  75.676 101.184  1.00  0.00           N
ATOM   4920 H    TRP   311     111.067  75.801 102.068  1.00  0.00           H
ATOM   4921  CA  TRP   311     113.017  75.818 101.437  1.00  0.00           C
ATOM   4922  HA  TRP   311     113.508  76.309 100.596  1.00  0.00           H
ATOM   4923  CB  TRP   311     113.342  76.597 102.716  1.00  0.00           C
ATOM   4924  HB2 TRP   311     114.426  76.669 102.798  1.00  0.00           H
ATOM   4925  HB3 TRP   311     113.054  77.627 102.502  1.00  0.00           H
ATOM   4926  CG  TRP   311     112.698  76.078 103.970  1.00  0.00           C
ATOM   4927  CD1 TRP   311     113.307  75.245 104.827  1.00  0.00           C
ATOM   4928  HD1 TRP   311     114.315  74.868 104.730  1.00  0.00           H
ATOM   4929  NE1 TRP   311     112.526  75.036 105.919  1.00  0.00           N
ATOM   4930  HE1 TRP   311     112.732  74.347 106.629  1.00  0.00           H
ATOM   4931  CE2 TRP   311     111.490  75.844 105.953  1.00  0.00           C
ATOM   4932  CZ2 TRP   311     110.421  76.052 106.876  1.00  0.00           C
ATOM   4933  HZ2 TRP   311     110.435  75.689 107.893  1.00  0.00           H
ATOM   4934  CH2 TRP   311     109.459  76.967 106.527  1.00  0.00           C
ATOM   4935  HH2 TRP   311     108.671  77.168 107.238  1.00  0.00           H
ATOM   4936  CZ3 TRP   311     109.389  77.582 105.283  1.00  0.00           C
ATOM   4937  HZ3 TRP   311     108.560  78.232 105.044  1.00  0.00           H
ATOM   4938  CE3 TRP   311     110.442  77.339 104.372  1.00  0.00           C
ATOM   4939  HE3 TRP   311     110.436  77.747 103.372  1.00  0.00           H
ATOM   4940  CD2 TRP   311     111.526  76.495 104.683  1.00  0.00           C
ATOM   4941 C    TRP   311     113.630  74.432 101.550  1.00  0.00           C
ATOM   4942 O    TRP   311     114.855  74.347 101.347  1.00  0.00           O
ATOM   4943 N    GLU   312     112.879  73.321 101.749  1.00  0.00           N
ATOM   4944 H    GLU   312     111.874  73.319 101.646  1.00  0.00           H
ATOM   4945  CA  GLU   312     113.437  72.040 102.093  1.00  0.00           C
ATOM   4946  HA  GLU   312     114.396  72.174 102.593  1.00  0.00           H
ATOM   4947  CB  GLU   312     112.622  71.442 103.285  1.00  0.00           C
ATOM   4948  HB2 GLU   312     112.532  72.199 104.065  1.00  0.00           H
ATOM   4949  HB3 GLU   312     111.602  71.134 103.054  1.00  0.00           H
ATOM   4950  CG  GLU   312     113.446  70.300 103.984  1.00  0.00           C
ATOM   4951  HG2 GLU   312     113.768  69.527 103.287  1.00  0.00           H
ATOM   4952  HG3 GLU   312     114.369  70.853 104.157  1.00  0.00           H
ATOM   4953  CD  GLU   312     112.939  69.857 105.388  1.00  0.00           C
ATOM   4954  OE1 GLU   312     113.524  70.334 106.380  1.00  0.00           O
ATOM   4955  OE2 GLU   312     112.013  69.076 105.558  1.00  0.00           O
ATOM   4956 C    GLU   312     113.620  71.075 100.934  1.00  0.00           C
ATOM   4957 O    GLU   312     112.691  70.660 100.215  1.00  0.00           O
ATOM   4958 N    ASP   313     114.833  70.686 100.681  1.00  0.00           N
ATOM   4959 H    ASP   313     115.573  71.012 101.287  1.00  0.00           H
ATOM   4960  CA  ASP   313     115.226  69.881  99.424  1.00  0.00           C
ATOM   4961  HA  ASP   313     114.593  70.133  98.573  1.00  0.00           H
ATOM   4962  CB  ASP   313     116.603  70.299  98.872  1.00  0.00           C
ATOM   4963  HB2 ASP   313     116.587  71.361  98.629  1.00  0.00           H
ATOM   4964  HB3 ASP   313     117.320  70.116  99.672  1.00  0.00           H
ATOM   4965  CG  ASP   313     116.947  69.596  97.576  1.00  0.00           C
ATOM   4966  OD1 ASP   313     116.036  69.430  96.706  1.00  0.00           O
ATOM   4967  OD2 ASP   313     118.122  69.081  97.483  1.00  0.00           O
ATOM   4968 C    ASP   313     115.129  68.347  99.577  1.00  0.00           C
ATOM   4969 O    ASP   313     115.264  67.841 100.667  1.00  0.00           O
ATOM   4970 N    HIP   314     114.905  67.617  98.463  1.00  0.00           N
ATOM   4971 H    HIP   314     114.941  68.165  97.614  1.00  0.00           H
ATOM   4972  CA  HIP   314     114.592  66.190  98.355  1.00  0.00           C
ATOM   4973  HA  HIP   314     113.686  65.974  98.922  1.00  0.00           H
ATOM   4974  CB  HIP   314     114.291  65.915  96.869  1.00  0.00           C
ATOM   4975  HB2 HIP   314     113.761  64.965  96.791  1.00  0.00           H
ATOM   4976  HB3 HIP   314     113.541  66.627  96.525  1.00  0.00           H
ATOM   4977  CG  HIP   314     115.499  65.925  95.992  1.00  0.00           C
ATOM   4978  ND1 HIP   314     116.072  67.096  95.493  1.00  0.00           N
ATOM   4979  HD1 HIP   314     115.771  68.010  95.801  1.00  0.00           H
ATOM   4980  CE1 HIP   314     117.237  66.829  94.847  1.00  0.00           C
ATOM   4981  HE1 HIP   314     117.994  67.562  94.612  1.00  0.00           H
ATOM   4982  NE2 HIP   314     117.451  65.480  95.029  1.00  0.00           N
ATOM   4983  HE2 HIP   314     118.352  65.023  95.027  1.00  0.00           H
ATOM   4984  CD2 HIP   314     116.327  64.901  95.586  1.00  0.00           C
ATOM   4985  HD2 HIP   314     116.220  63.881  95.925  1.00  0.00           H
ATOM   4986 C    HIP   314     115.728  65.363  98.947  1.00  0.00           C
ATOM   4987 O    HIP   314     116.897  65.647  98.742  1.00  0.00           O
ATOM   4988 N    LEU   315     115.301  64.280  99.573  1.00  0.00           N
ATOM   4989 H    LEU   315     114.312  64.081  99.537  1.00  0.00           H
ATOM   4990  CA  LEU   315     116.148  63.207 100.171  1.00  0.00           C
ATOM   4991  HA  LEU   315     117.076  63.665 100.514  1.00  0.00           H
ATOM   4992  CB  LEU   315     115.437  62.571 101.416  1.00  0.00           C
ATOM   4993  HB2 LEU   315     115.332  63.465 102.031  1.00  0.00           H
ATOM   4994  HB3 LEU   315     114.454  62.264 101.060  1.00  0.00           H
ATOM   4995  CG  LEU   315     116.134  61.382 102.037  1.00  0.00           C
ATOM   4996  HG  LEU   315     116.342  60.650 101.256  1.00  0.00           H
ATOM   4997  CD1 LEU   315     117.395  61.837 102.679  1.00  0.00           C
ATOM   4998 1HD1 LEU   315     117.160  62.543 103.475  1.00  0.00           H
ATOM   4999 2HD1 LEU   315     117.983  61.052 103.154  1.00  0.00           H
ATOM   5000 3HD1 LEU   315     117.981  62.373 101.932  1.00  0.00           H
ATOM   5001  CD2 LEU   315     115.106  60.746 102.980  1.00  0.00           C
ATOM   5002 1HD2 LEU   315     114.235  60.479 102.382  1.00  0.00           H
ATOM   5003 2HD2 LEU   315     115.566  59.883 103.461  1.00  0.00           H
ATOM   5004 3HD2 LEU   315     114.874  61.516 103.717  1.00  0.00           H
ATOM   5005 C    LEU   315     116.629  62.169  99.142  1.00  0.00           C
ATOM   5006 O    LEU   315     117.711  61.708  99.317  1.00  0.00           O
ATOM   5007 N    ALA   316     115.837  61.767  98.137  1.00  0.00           N
ATOM   5008 H    ALA   316     114.993  62.310  98.028  1.00  0.00           H
ATOM   5009  CA  ALA   316     116.220  60.881  96.967  1.00  0.00           C
ATOM   5010  HA  ALA   316     117.277  60.936  96.704  1.00  0.00           H
ATOM   5011  CB  ALA   316     115.967  59.420  97.363  1.00  0.00           C
ATOM   5012  HB1 ALA   316     115.579  58.797  96.557  1.00  0.00           H
ATOM   5013  HB2 ALA   316     116.932  58.987  97.629  1.00  0.00           H
ATOM   5014  HB3 ALA   316     115.242  59.363  98.175  1.00  0.00           H
ATOM   5015 C    ALA   316     115.522  61.365  95.636  1.00  0.00           C
ATOM   5016 O    ALA   316     114.531  62.070  95.719  1.00  0.00           O
ATOM   5017 N    VAL   317     116.091  60.910  94.522  1.00  0.00           N
ATOM   5018 H    VAL   317     116.923  60.338  94.534  1.00  0.00           H
ATOM   5019  CA  VAL   317     115.535  61.035  93.148  1.00  0.00           C
ATOM   5020  HA  VAL   317     114.456  61.063  93.301  1.00  0.00           H
ATOM   5021  CB  VAL   317     115.923  62.364  92.539  1.00  0.00           C
ATOM   5022  HB  VAL   317     115.627  63.135  93.249  1.00  0.00           H
ATOM   5023  CG1 VAL   317     117.436  62.528  92.495  1.00  0.00           C
ATOM   5024 1HG1 VAL   317     117.643  62.347  93.550  1.00  0.00           H
ATOM   5025 2HG1 VAL   317     117.846  61.698  91.921  1.00  0.00           H
ATOM   5026 3HG1 VAL   317     117.694  63.546  92.201  1.00  0.00           H
ATOM   5027  CG2 VAL   317     115.389  62.575  91.135  1.00  0.00           C
ATOM   5028 1HG2 VAL   317     114.300  62.572  91.184  1.00  0.00           H
ATOM   5029 2HG2 VAL   317     115.758  63.543  90.797  1.00  0.00           H
ATOM   5030 3HG2 VAL   317     115.794  61.885  90.394  1.00  0.00           H
ATOM   5031 C    VAL   317     115.783  59.848  92.224  1.00  0.00           C
ATOM   5032 O    VAL   317     116.882  59.266  92.152  1.00  0.00           O
ATOM   5033 N    LYS   318     114.646  59.510  91.575  1.00  0.00           N
ATOM   5034 H    LYS   318     113.927  60.219  91.555  1.00  0.00           H
ATOM   5035  CA  LYS   318     114.676  58.446  90.538  1.00  0.00           C
ATOM   5036  HA  LYS   318     115.714  58.198  90.317  1.00  0.00           H
ATOM   5037  CB  LYS   318     113.994  57.174  91.033  1.00  0.00           C
ATOM   5038  HB2 LYS   318     114.617  56.929  91.894  1.00  0.00           H
ATOM   5039  HB3 LYS   318     112.989  57.363  91.409  1.00  0.00           H
ATOM   5040  CG  LYS   318     114.035  55.946  90.090  1.00  0.00           C
ATOM   5041  HG2 LYS   318     113.339  55.193  90.461  1.00  0.00           H
ATOM   5042  HG3 LYS   318     113.701  56.194  89.082  1.00  0.00           H
ATOM   5043  CD  LYS   318     115.301  55.230  89.659  1.00  0.00           C
ATOM   5044  HD2 LYS   318     115.010  54.474  88.931  1.00  0.00           H
ATOM   5045  HD3 LYS   318     116.057  55.932  89.307  1.00  0.00           H
ATOM   5046  CE  LYS   318     115.975  54.502  90.832  1.00  0.00           C
ATOM   5047  HE2 LYS   318     116.176  55.271  91.578  1.00  0.00           H
ATOM   5048  HE3 LYS   318     115.261  53.784  91.235  1.00  0.00           H
ATOM   5049  NZ  LYS   318     117.222  53.823  90.477  1.00  0.00           N
ATOM   5050  HZ1 LYS   318     116.972  52.860  90.302  1.00  0.00           H
ATOM   5051  HZ2 LYS   318     117.595  54.161  89.602  1.00  0.00           H
ATOM   5052  HZ3 LYS   318     117.855  53.954  91.253  1.00  0.00           H
ATOM   5053 C    LYS   318     114.189  58.956  89.257  1.00  0.00           C
ATOM   5054 O    LYS   318     113.067  59.375  89.177  1.00  0.00           O
ATOM   5055 N    HIP   319     114.964  58.787  88.224  1.00  0.00           N
ATOM   5056 H    HIP   319     115.792  58.228  88.377  1.00  0.00           H
ATOM   5057  CA  HIP   319     114.778  59.080  86.813  1.00  0.00           C
ATOM   5058  HA  HIP   319     113.829  59.608  86.714  1.00  0.00           H
ATOM   5059  CB  HIP   319     115.877  60.128  86.457  1.00  0.00           C
ATOM   5060  HB2 HIP   319     115.897  60.812  87.306  1.00  0.00           H
ATOM   5061  HB3 HIP   319     116.886  59.716  86.495  1.00  0.00           H
ATOM   5062  CG  HIP   319     115.739  60.806  85.142  1.00  0.00           C
[truncated: 2,504,391 more chars]
