# Supplementary material for: Mechanistic Model for the Hsp90-Driven Opening of Human Argonaute
Source: J Chem Inf Model. 2020 Feb 25;60(3):1469–80. doi: 10.1021/acs.jcim.0c00053 (PMC7997374; doi:10.1021/acs.jcim.0c00053)
Supplement: Supplementary file 4 — ci0c00053_si_004.pdb [file ci0c00053_si_004.pdb]

TITLE     Great Red Owns Many ACres of Sand 
MODEL        1
ATOM      1 N    PRO     1      93.412  48.082  16.695  1.00  0.00           N
ATOM      2  H2  PRO     1      93.643  47.597  17.550  1.00  0.00           H
ATOM      3  H3  PRO     1      93.005  49.001  16.801  1.00  0.00           H
ATOM      4  CD  PRO     1      94.692  48.190  15.972  1.00  0.00           C
ATOM      5  HD2 PRO     1      95.575  48.450  16.555  1.00  0.00           H
ATOM      6  HD3 PRO     1      94.464  48.957  15.231  1.00  0.00           H
ATOM      7  CG  PRO     1      94.850  46.835  15.284  1.00  0.00           C
ATOM      8  HG2 PRO     1      95.574  46.161  15.741  1.00  0.00           H
ATOM      9  HG3 PRO     1      95.360  46.974  14.330  1.00  0.00           H
ATOM     10  CB  PRO     1      93.472  46.252  15.119  1.00  0.00           C
ATOM     11  HB2 PRO     1      93.543  45.207  15.418  1.00  0.00           H
ATOM     12  HB3 PRO     1      93.157  46.209  14.077  1.00  0.00           H
ATOM     13  CA  PRO     1      92.532  47.167  15.951  1.00  0.00           C
ATOM     14  HA  PRO     1      92.041  47.720  15.150  1.00  0.00           H
ATOM     15 C    PRO     1      91.393  46.439  16.747  1.00  0.00           C
ATOM     16 O    PRO     1      91.645  45.380  17.428  1.00  0.00           O
ATOM     17 N    GLU     2      90.245  47.086  16.638  1.00  0.00           N
ATOM     18 H    GLU     2      90.101  47.858  16.003  1.00  0.00           H
ATOM     19  CA  GLU     2      89.025  46.764  17.357  1.00  0.00           C
ATOM     20  HA  GLU     2      89.000  45.709  17.627  1.00  0.00           H
ATOM     21  CB  GLU     2      88.913  47.526  18.691  1.00  0.00           C
ATOM     22  HB2 GLU     2      89.296  48.543  18.615  1.00  0.00           H
ATOM     23  HB3 GLU     2      87.898  47.433  19.077  1.00  0.00           H
ATOM     24  CG  GLU     2      89.700  46.963  19.854  1.00  0.00           C
ATOM     25  HG2 GLU     2      89.317  45.957  20.021  1.00  0.00           H
ATOM     26  HG3 GLU     2      90.753  47.083  19.598  1.00  0.00           H
ATOM     27  CD  GLU     2      89.459  47.711  21.203  1.00  0.00           C
ATOM     28  OE1 GLU     2      88.248  47.677  21.607  1.00  0.00           O
ATOM     29  OE2 GLU     2      90.381  48.449  21.727  1.00  0.00           O
ATOM     30 C    GLU     2      87.752  46.938  16.509  1.00  0.00           C
ATOM     31 O    GLU     2      86.664  46.470  16.910  1.00  0.00           O
ATOM     32 N    GLU     3      87.906  47.563  15.353  1.00  0.00           N
ATOM     33 H    GLU     3      88.754  48.049  15.100  1.00  0.00           H
ATOM     34  CA  GLU     3      86.804  47.715  14.396  1.00  0.00           C
ATOM     35  HA  GLU     3      85.864  47.422  14.863  1.00  0.00           H
ATOM     36  CB  GLU     3      86.705  49.202  14.065  1.00  0.00           C
ATOM     37  HB2 GLU     3      86.442  49.644  15.026  1.00  0.00           H
ATOM     38  HB3 GLU     3      87.639  49.715  13.834  1.00  0.00           H
ATOM     39  CG  GLU     3      85.581  49.575  13.104  1.00  0.00           C
ATOM     40  HG2 GLU     3      85.594  50.653  12.943  1.00  0.00           H
ATOM     41  HG3 GLU     3      85.768  49.191  12.101  1.00  0.00           H
ATOM     42  CD  GLU     3      84.262  49.010  13.678  1.00  0.00           C
ATOM     43  OE1 GLU     3      83.860  49.514  14.756  1.00  0.00           O
ATOM     44  OE2 GLU     3      83.708  47.957  13.186  1.00  0.00           O
ATOM     45 C    GLU     3      87.124  46.903  13.173  1.00  0.00           C
ATOM     46 O    GLU     3      88.220  46.967  12.673  1.00  0.00           O
ATOM     47 N    VAL     4      86.121  46.255  12.495  1.00  0.00           N
ATOM     48 H    VAL     4      85.269  46.273  13.038  1.00  0.00           H
ATOM     49  CA  VAL     4      86.322  45.320  11.403  1.00  0.00           C
ATOM     50  HA  VAL     4      87.297  44.854  11.547  1.00  0.00           H
ATOM     51  CB  VAL     4      85.456  44.033  11.365  1.00  0.00           C
ATOM     52  HB  VAL     4      85.637  43.491  10.437  1.00  0.00           H
ATOM     53  CG1 VAL     4      85.896  43.071  12.491  1.00  0.00           C
ATOM     54 1HG1 VAL     4      85.879  43.498  13.494  1.00  0.00           H
ATOM     55 2HG1 VAL     4      85.334  42.138  12.524  1.00  0.00           H
ATOM     56 3HG1 VAL     4      86.914  42.857  12.165  1.00  0.00           H
ATOM     57  CG2 VAL     4      83.958  44.300  11.667  1.00  0.00           C
ATOM     58 1HG2 VAL     4      83.785  44.731  12.653  1.00  0.00           H
ATOM     59 2HG2 VAL     4      83.584  45.033  10.953  1.00  0.00           H
ATOM     60 3HG2 VAL     4      83.426  43.362  11.507  1.00  0.00           H
ATOM     61 C    VAL     4      86.310  45.967  10.030  1.00  0.00           C
ATOM     62 O    VAL     4      86.284  45.287   8.988  1.00  0.00           O
ATOM     63 N    HIP     5      86.408  47.236   9.968  1.00  0.00           N
ATOM     64 H    HIP     5      86.566  47.774  10.809  1.00  0.00           H
ATOM     65  CA  HIP     5      86.346  48.063   8.768  1.00  0.00           C
ATOM     66  HA  HIP     5      86.367  47.387   7.914  1.00  0.00           H
ATOM     67  CB  HIP     5      85.078  48.898   8.744  1.00  0.00           C
ATOM     68  HB2 HIP     5      85.157  49.532   9.627  1.00  0.00           H
ATOM     69  HB3 HIP     5      85.097  49.621   7.928  1.00  0.00           H
ATOM     70  CG  HIP     5      83.819  48.113   8.755  1.00  0.00           C
ATOM     71  ND1 HIP     5      83.304  47.439   7.690  1.00  0.00           N
ATOM     72  HD1 HIP     5      83.585  47.586   6.731  1.00  0.00           H
ATOM     73  CE1 HIP     5      82.170  46.814   8.133  1.00  0.00           C
ATOM     74  HE1 HIP     5      81.507  46.307   7.448  1.00  0.00           H
ATOM     75  NE2 HIP     5      82.053  46.932   9.428  1.00  0.00           N
ATOM     76  HE2 HIP     5      81.265  46.575   9.950  1.00  0.00           H
ATOM     77  CD2 HIP     5      83.054  47.777   9.837  1.00  0.00           C
ATOM     78  HD2 HIP     5      83.289  48.076  10.848  1.00  0.00           H
ATOM     79 C    HIP     5      87.594  48.830   8.567  1.00  0.00           C
ATOM     80 O    HIP     5      88.355  49.085   9.519  1.00  0.00           O
ATOM     81 N    HIP     6      87.996  49.187   7.314  1.00  0.00           N
ATOM     82 H    HIP     6      87.340  49.065   6.555  1.00  0.00           H
ATOM     83  CA  HIP     6      89.296  49.767   6.919  1.00  0.00           C
ATOM     84  HA  HIP     6      90.059  48.997   7.034  1.00  0.00           H
ATOM     85  CB  HIP     6      89.257  50.060   5.466  1.00  0.00           C
ATOM     86  HB2 HIP     6      88.794  49.321   4.812  1.00  0.00           H
ATOM     87  HB3 HIP     6      88.580  50.912   5.408  1.00  0.00           H
ATOM     88  CG  HIP     6      90.554  50.566   4.827  1.00  0.00           C
ATOM     89  ND1 HIP     6      91.692  49.897   4.521  1.00  0.00           N
ATOM     90  HD1 HIP     6      91.779  48.909   4.712  1.00  0.00           H
ATOM     91  CE1 HIP     6      92.573  50.689   3.909  1.00  0.00           C
ATOM     92  HE1 HIP     6      93.555  50.363   3.598  1.00  0.00           H
ATOM     93  NE2 HIP     6      92.110  51.917   4.005  1.00  0.00           N
ATOM     94  HE2 HIP     6      92.549  52.753   3.648  1.00  0.00           H
ATOM     95  CD2 HIP     6      90.760  51.900   4.502  1.00  0.00           C
ATOM     96  HD2 HIP     6      90.035  52.694   4.610  1.00  0.00           H
ATOM     97 C    HIP     6      89.643  51.021   7.781  1.00  0.00           C
ATOM     98 O    HIP     6      88.745  51.928   7.979  1.00  0.00           O
ATOM     99 N    GLY     7      90.916  51.205   8.144  1.00  0.00           N
ATOM    100 H    GLY     7      91.566  50.512   7.802  1.00  0.00           H
ATOM    101  CA  GLY     7      91.365  52.374   8.966  1.00  0.00           C
ATOM    102  HA2 GLY     7      92.449  52.361   9.079  1.00  0.00           H
ATOM    103  HA3 GLY     7      91.010  53.283   8.481  1.00  0.00           H
ATOM    104 C    GLY     7      90.746  52.551  10.406  1.00  0.00           C
ATOM    105 O    GLY     7      91.336  53.372  11.154  1.00  0.00           O
ATOM    106 N    GLU     8      89.659  51.842  10.745  1.00  0.00           N
ATOM    107 H    GLU     8      89.271  51.057  10.241  1.00  0.00           H
ATOM    108  CA  GLU     8      88.850  52.074  11.957  1.00  0.00           C
ATOM    109  HA  GLU     8      88.166  51.225  11.924  1.00  0.00           H
ATOM    110  CB  GLU     8      89.664  51.814  13.221  1.00  0.00           C
ATOM    111  HB2 GLU     8      90.475  52.539  13.283  1.00  0.00           H
ATOM    112  HB3 GLU     8      89.154  51.963  14.172  1.00  0.00           H
ATOM    113  CG  GLU     8      90.227  50.337  13.092  1.00  0.00           C
ATOM    114  HG2 GLU     8      89.472  49.644  12.720  1.00  0.00           H
ATOM    115  HG3 GLU     8      90.894  50.391  12.232  1.00  0.00           H
ATOM    116  CD  GLU     8      90.788  49.902  14.407  1.00  0.00           C
ATOM    117  OE1 GLU     8      90.011  49.437  15.277  1.00  0.00           O
ATOM    118  OE2 GLU     8      92.000  49.874  14.610  1.00  0.00           O
ATOM    119 C    GLU     8      88.141  53.447  12.049  1.00  0.00           C
ATOM    120 O    GLU     8      88.329  54.341  11.211  1.00  0.00           O
ATOM    121 N    GLU     9      87.340  53.663  13.084  1.00  0.00           N
ATOM    122 H    GLU     9      87.308  52.973  13.821  1.00  0.00           H
ATOM    123  CA  GLU     9      86.607  54.974  13.210  1.00  0.00           C
ATOM    124  HA  GLU     9      86.391  55.481  12.269  1.00  0.00           H
ATOM    125  CB  GLU     9      85.188  54.904  13.820  1.00  0.00           C
ATOM    126  HB2 GLU     9      85.095  54.466  14.814  1.00  0.00           H
ATOM    127  HB3 GLU     9      84.864  55.940  13.923  1.00  0.00           H
ATOM    128  CG  GLU     9      84.219  54.059  12.956  1.00  0.00           C
ATOM    129  HG2 GLU     9      84.126  54.623  12.029  1.00  0.00           H
ATOM    130  HG3 GLU     9      84.644  53.056  12.922  1.00  0.00           H
ATOM    131  CD  GLU     9      82.844  53.891  13.602  1.00  0.00           C
ATOM    132  OE1 GLU     9      82.336  54.883  14.212  1.00  0.00           O
ATOM    133  OE2 GLU     9      82.299  52.811  13.427  1.00  0.00           O
ATOM    134 C    GLU     9      87.402  56.047  14.101  1.00  0.00           C
ATOM    135 O    GLU     9      87.880  55.717  15.170  1.00  0.00           O
ATOM    136 N    GLU    10      87.312  57.350  13.720  1.00  0.00           N
ATOM    137 H    GLU    10      86.869  57.519  12.828  1.00  0.00           H
ATOM    138  CA  GLU    10      87.854  58.566  14.405  1.00  0.00           C
ATOM    139  HA  GLU    10      88.119  59.246  13.595  1.00  0.00           H
ATOM    140  CB  GLU    10      86.791  59.184  15.262  1.00  0.00           C
ATOM    141  HB2 GLU    10      85.789  58.934  14.913  1.00  0.00           H
ATOM    142  HB3 GLU    10      86.889  58.793  16.274  1.00  0.00           H
ATOM    143  CG  GLU    10      86.913  60.735  15.377  1.00  0.00           C
ATOM    144  HG2 GLU    10      87.929  60.954  15.706  1.00  0.00           H
ATOM    145  HG3 GLU    10      86.798  61.161  14.380  1.00  0.00           H
ATOM    146  CD  GLU    10      85.933  61.362  16.441  1.00  0.00           C
ATOM    147  OE1 GLU    10      86.451  62.052  17.379  1.00  0.00           O
ATOM    148  OE2 GLU    10      84.720  61.280  16.290  1.00  0.00           O
ATOM    149 C    GLU    10      89.178  58.322  15.159  1.00  0.00           C
ATOM    150 O    GLU    10      89.263  58.706  16.322  1.00  0.00           O
ATOM    151 N    VAL    11      90.169  57.677  14.546  1.00  0.00           N
ATOM    152 H    VAL    11      89.988  57.538  13.562  1.00  0.00           H
ATOM    153  CA  VAL    11      91.522  57.588  15.057  1.00  0.00           C
ATOM    154  HA  VAL    11      91.343  57.493  16.128  1.00  0.00           H
ATOM    155  CB  VAL    11      92.309  56.364  14.603  1.00  0.00           C
ATOM    156  HB  VAL    11      92.411  56.401  13.519  1.00  0.00           H
ATOM    157  CG1 VAL    11      93.647  56.250  15.247  1.00  0.00           C
ATOM    158 1HG1 VAL    11      94.266  57.116  15.011  1.00  0.00           H
ATOM    159 2HG1 VAL    11      93.540  56.233  16.331  1.00  0.00           H
ATOM    160 3HG1 VAL    11      94.113  55.320  14.921  1.00  0.00           H
ATOM    161  CG2 VAL    11      91.570  55.054  14.842  1.00  0.00           C
ATOM    162 1HG2 VAL    11      91.280  54.982  15.890  1.00  0.00           H
ATOM    163 2HG2 VAL    11      90.624  54.975  14.306  1.00  0.00           H
ATOM    164 3HG2 VAL    11      92.242  54.231  14.599  1.00  0.00           H
ATOM    165 C    VAL    11      92.284  58.887  14.767  1.00  0.00           C
ATOM    166 O    VAL    11      92.465  59.225  13.605  1.00  0.00           O
ATOM    167 N    GLU    12      92.686  59.629  15.789  1.00  0.00           N
ATOM    168 H    GLU    12      92.376  59.213  16.655  1.00  0.00           H
ATOM    169  CA  GLU    12      93.544  60.837  15.731  1.00  0.00           C
ATOM    170  HA  GLU    12      93.775  60.913  14.668  1.00  0.00           H
ATOM    171  CB  GLU    12      92.709  62.067  16.054  1.00  0.00           C
ATOM    172  HB2 GLU    12      92.108  61.864  16.941  1.00  0.00           H
ATOM    173  HB3 GLU    12      93.286  62.983  16.181  1.00  0.00           H
ATOM    174  CG  GLU    12      91.685  62.337  14.943  1.00  0.00           C
ATOM    175  HG2 GLU    12      92.137  62.348  13.951  1.00  0.00           H
ATOM    176  HG3 GLU    12      90.891  61.590  14.959  1.00  0.00           H
ATOM    177  CD  GLU    12      90.927  63.681  15.070  1.00  0.00           C
ATOM    178  OE1 GLU    12      91.023  64.473  14.075  1.00  0.00           O
ATOM    179  OE2 GLU    12      90.478  63.997  16.202  1.00  0.00           O
ATOM    180 C    GLU    12      94.833  60.717  16.514  1.00  0.00           C
ATOM    181 O    GLU    12      94.839  60.088  17.594  1.00  0.00           O
ATOM    182 N    THR    13      95.884  61.414  16.143  1.00  0.00           N
ATOM    183 H    THR    13      95.843  61.980  15.308  1.00  0.00           H
ATOM    184  CA  THR    13      97.177  61.477  16.868  1.00  0.00           C
ATOM    185  HA  THR    13      96.996  61.049  17.853  1.00  0.00           H
ATOM    186  CB  THR    13      98.240  60.631  16.152  1.00  0.00           C
ATOM    187  HB  THR    13      99.131  60.821  16.751  1.00  0.00           H
ATOM    188  CG2 THR    13      97.887  59.149  16.226  1.00  0.00           C
ATOM    189 1HG2 THR    13      97.363  58.810  17.119  1.00  0.00           H
ATOM    190 2HG2 THR    13      97.211  58.848  15.426  1.00  0.00           H
ATOM    191 3HG2 THR    13      98.750  58.512  16.032  1.00  0.00           H
ATOM    192  OG1 THR    13      98.556  60.771  14.830  1.00  0.00           O
ATOM    193  HG1 THR    13      99.353  60.247  14.718  1.00  0.00           H
ATOM    194 C    THR    13      97.688  62.918  17.103  1.00  0.00           C
ATOM    195 O    THR    13      97.578  63.752  16.239  1.00  0.00           O
ATOM    196 N    PHE    14      98.287  63.244  18.278  1.00  0.00           N
ATOM    197 H    PHE    14      98.336  62.554  19.013  1.00  0.00           H
ATOM    198  CA  PHE    14      98.824  64.551  18.578  1.00  0.00           C
ATOM    199  HA  PHE    14      99.241  65.013  17.683  1.00  0.00           H
ATOM    200  CB  PHE    14      97.685  65.468  19.087  1.00  0.00           C
ATOM    201  HB2 PHE    14      98.021  66.272  19.742  1.00  0.00           H
ATOM    202  HB3 PHE    14      97.413  66.004  18.178  1.00  0.00           H
ATOM    203  CG  PHE    14      96.465  64.818  19.778  1.00  0.00           C
ATOM    204  CD1 PHE    14      95.221  64.785  19.106  1.00  0.00           C
ATOM    205  HD1 PHE    14      95.181  65.197  18.108  1.00  0.00           H
ATOM    206  CE1 PHE    14      94.197  63.953  19.613  1.00  0.00           C
ATOM    207  HE1 PHE    14      93.253  63.789  19.113  1.00  0.00           H
ATOM    208  CZ  PHE    14      94.258  63.347  20.870  1.00  0.00           C
ATOM    209  HZ  PHE    14      93.389  62.828  21.247  1.00  0.00           H
ATOM    210  CE2 PHE    14      95.480  63.552  21.611  1.00  0.00           C
ATOM    211  HE2 PHE    14      95.556  63.242  22.642  1.00  0.00           H
ATOM    212  CD2 PHE    14      96.589  64.149  21.005  1.00  0.00           C
ATOM    213  HD2 PHE    14      97.520  64.263  21.540  1.00  0.00           H
ATOM    214 C    PHE    14      99.935  64.533  19.664  1.00  0.00           C
ATOM    215 O    PHE    14     100.254  63.603  20.331  1.00  0.00           O
ATOM    216 N    ALA    15     100.449  65.776  19.753  1.00  0.00           N
ATOM    217 H    ALA    15      99.945  66.462  19.208  1.00  0.00           H
ATOM    218  CA  ALA    15     101.431  66.245  20.712  1.00  0.00           C
ATOM    219  HA  ALA    15     102.255  65.538  20.809  1.00  0.00           H
ATOM    220  CB  ALA    15     101.940  67.631  20.197  1.00  0.00           C
ATOM    221  HB1 ALA    15     101.099  68.321  20.135  1.00  0.00           H
ATOM    222  HB2 ALA    15     102.695  68.013  20.884  1.00  0.00           H
ATOM    223  HB3 ALA    15     102.491  67.585  19.258  1.00  0.00           H
ATOM    224 C    ALA    15     100.771  66.490  22.114  1.00  0.00           C
ATOM    225 O    ALA    15      99.568  66.455  22.227  1.00  0.00           O
ATOM    226 N    PHE    16     101.585  66.832  23.142  1.00  0.00           N
ATOM    227 H    PHE    16     102.583  66.936  23.030  1.00  0.00           H
ATOM    228  CA  PHE    16     101.173  67.462  24.334  1.00  0.00           C
ATOM    229  HA  PHE    16     100.641  66.675  24.869  1.00  0.00           H
ATOM    230  CB  PHE    16     102.395  67.858  25.240  1.00  0.00           C
ATOM    231  HB2 PHE    16     102.079  67.999  26.273  1.00  0.00           H
ATOM    232  HB3 PHE    16     103.079  67.009  25.217  1.00  0.00           H
ATOM    233  CG  PHE    16     103.331  69.034  24.823  1.00  0.00           C
ATOM    234  CD1 PHE    16     103.920  69.767  25.854  1.00  0.00           C
ATOM    235  HD1 PHE    16     103.694  69.511  26.879  1.00  0.00           H
ATOM    236  CE1 PHE    16     104.827  70.866  25.491  1.00  0.00           C
ATOM    237  HE1 PHE    16     105.400  71.467  26.182  1.00  0.00           H
ATOM    238  CZ  PHE    16     105.116  71.130  24.109  1.00  0.00           C
ATOM    239  HZ  PHE    16     105.869  71.874  23.892  1.00  0.00           H
ATOM    240  CE2 PHE    16     104.475  70.386  23.056  1.00  0.00           C
ATOM    241  HE2 PHE    16     104.502  70.521  21.985  1.00  0.00           H
ATOM    242  CD2 PHE    16     103.530  69.365  23.493  1.00  0.00           C
ATOM    243  HD2 PHE    16     103.003  68.794  22.743  1.00  0.00           H
ATOM    244 C    PHE    16     100.214  68.622  24.140  1.00  0.00           C
ATOM    245 O    PHE    16     100.246  69.299  23.117  1.00  0.00           O
ATOM    246 N    GLN    17      99.463  68.948  25.186  1.00  0.00           N
ATOM    247 H    GLN    17      99.494  68.396  26.031  1.00  0.00           H
ATOM    248  CA  GLN    17      98.689  70.213  25.395  1.00  0.00           C
ATOM    249  HA  GLN    17      98.819  70.802  24.487  1.00  0.00           H
ATOM    250  CB  GLN    17      97.253  69.753  25.313  1.00  0.00           C
ATOM    251  HB2 GLN    17      97.101  69.045  24.499  1.00  0.00           H
ATOM    252  HB3 GLN    17      97.105  69.225  26.255  1.00  0.00           H
ATOM    253  CG  GLN    17      96.230  70.910  25.171  1.00  0.00           C
ATOM    254  HG2 GLN    17      95.217  70.584  25.409  1.00  0.00           H
ATOM    255  HG3 GLN    17      96.308  71.670  25.948  1.00  0.00           H
ATOM    256  CD  GLN    17      96.006  71.465  23.775  1.00  0.00           C
ATOM    257  OE1 GLN    17      96.678  71.113  22.810  1.00  0.00           O
ATOM    258  NE2 GLN    17      94.942  72.267  23.563  1.00  0.00           N
ATOM    259 1HE2 GLN    17      94.643  72.316  22.600  1.00  0.00           H
ATOM    260 2HE2 GLN    17      94.506  72.644  24.393  1.00  0.00           H
ATOM    261 C    GLN    17      99.082  71.098  26.704  1.00  0.00           C
ATOM    262 O    GLN    17      98.244  71.572  27.457  1.00  0.00           O
ATOM    263 N    ALA    18     100.357  71.334  26.899  1.00  0.00           N
ATOM    264 H    ALA    18     101.063  70.892  26.327  1.00  0.00           H
ATOM    265  CA  ALA    18     100.792  72.024  28.119  1.00  0.00           C
ATOM    266  HA  ALA    18     100.259  71.619  28.979  1.00  0.00           H
ATOM    267  CB  ALA    18     102.275  71.733  28.342  1.00  0.00           C
ATOM    268  HB1 ALA    18     102.642  71.925  29.350  1.00  0.00           H
ATOM    269  HB2 ALA    18     102.442  70.697  28.047  1.00  0.00           H
ATOM    270  HB3 ALA    18     102.858  72.371  27.677  1.00  0.00           H
ATOM    271 C    ALA    18     100.501  73.525  27.975  1.00  0.00           C
ATOM    272 O    ALA    18     100.245  74.090  26.871  1.00  0.00           O
ATOM    273 N    GLU    19     100.536  74.192  29.125  1.00  0.00           N
ATOM    274 H    GLU    19     100.734  73.646  29.952  1.00  0.00           H
ATOM    275  CA  GLU    19      99.994  75.485  29.333  1.00  0.00           C
ATOM    276  HA  GLU    19      99.822  75.958  28.367  1.00  0.00           H
ATOM    277  CB  GLU    19      98.504  75.503  29.888  1.00  0.00           C
ATOM    278  HB2 GLU    19      98.155  74.734  29.198  1.00  0.00           H
ATOM    279  HB3 GLU    19      98.466  75.175  30.927  1.00  0.00           H
ATOM    280  CG  GLU    19      97.739  76.776  29.763  1.00  0.00           C
ATOM    281  HG2 GLU    19      98.106  77.504  30.487  1.00  0.00           H
ATOM    282  HG3 GLU    19      98.007  77.191  28.791  1.00  0.00           H
ATOM    283  CD  GLU    19      96.206  76.624  29.874  1.00  0.00           C
ATOM    284  OE1 GLU    19      95.669  76.990  30.918  1.00  0.00           O
ATOM    285  OE2 GLU    19      95.526  76.178  28.921  1.00  0.00           O
ATOM    286 C    GLU    19     100.809  76.294  30.278  1.00  0.00           C
ATOM    287 O    GLU    19     100.973  75.907  31.404  1.00  0.00           O
ATOM    288 N    ILE    20     101.192  77.527  29.870  1.00  0.00           N
ATOM    289 H    ILE    20     101.033  77.834  28.921  1.00  0.00           H
ATOM    290  CA  ILE    20     102.237  78.337  30.554  1.00  0.00           C
ATOM    291  HA  ILE    20     103.088  77.659  30.620  1.00  0.00           H
ATOM    292  CB  ILE    20     102.724  79.561  29.709  1.00  0.00           C
ATOM    293  HB  ILE    20     101.869  80.163  29.399  1.00  0.00           H
ATOM    294  CG2 ILE    20     103.753  80.477  30.426  1.00  0.00           C
ATOM    295 1HG2 ILE    20     104.526  79.895  30.930  1.00  0.00           H
ATOM    296 2HG2 ILE    20     104.246  81.085  29.668  1.00  0.00           H
ATOM    297 3HG2 ILE    20     103.105  81.133  31.007  1.00  0.00           H
ATOM    298  CG1 ILE    20     103.423  79.091  28.382  1.00  0.00           C
ATOM    299 2HG1 ILE    20     102.702  78.637  27.702  1.00  0.00           H
ATOM    300 3HG1 ILE    20     103.699  80.022  27.886  1.00  0.00           H
ATOM    301  CD1 ILE    20     104.567  78.073  28.500  1.00  0.00           C
ATOM    302 1HD1 ILE    20     104.179  77.109  28.830  1.00  0.00           H
ATOM    303 2HD1 ILE    20     105.005  77.872  27.522  1.00  0.00           H
ATOM    304 3HD1 ILE    20     105.284  78.514  29.191  1.00  0.00           H
ATOM    305 C    ILE    20     101.964  78.727  31.997  1.00  0.00           C
ATOM    306 O    ILE    20     102.881  78.833  32.854  1.00  0.00           O
ATOM    307 N    ALA    21     100.675  78.940  32.316  1.00  0.00           N
ATOM    308 H    ALA    21     100.048  79.065  31.534  1.00  0.00           H
ATOM    309  CA  ALA    21     100.263  78.967  33.741  1.00  0.00           C
ATOM    310  HA  ALA    21     100.760  79.760  34.299  1.00  0.00           H
ATOM    311  CB  ALA    21      98.694  79.085  33.890  1.00  0.00           C
ATOM    312  HB1 ALA    21      98.251  79.948  33.393  1.00  0.00           H
ATOM    313  HB2 ALA    21      98.240  78.201  33.443  1.00  0.00           H
ATOM    314  HB3 ALA    21      98.488  79.145  34.958  1.00  0.00           H
ATOM    315 C    ALA    21     100.608  77.649  34.556  1.00  0.00           C
ATOM    316 O    ALA    21     101.095  77.731  35.671  1.00  0.00           O
ATOM    317 N    GLN    22     100.397  76.450  34.044  1.00  0.00           N
ATOM    318 H    GLN    22     100.114  76.276  33.091  1.00  0.00           H
ATOM    319  CA  GLN    22     100.808  75.261  34.754  1.00  0.00           C
ATOM    320  HA  GLN    22     100.569  75.428  35.804  1.00  0.00           H
ATOM    321  CB  GLN    22      99.979  74.015  34.326  1.00  0.00           C
ATOM    322  HB2 GLN    22      99.849  74.135  33.250  1.00  0.00           H
ATOM    323  HB3 GLN    22     100.588  73.160  34.620  1.00  0.00           H
ATOM    324  CG  GLN    22      98.585  74.019  35.055  1.00  0.00           C
ATOM    325  HG2 GLN    22      97.967  73.184  34.727  1.00  0.00           H
ATOM    326  HG3 GLN    22      98.767  73.927  36.126  1.00  0.00           H
ATOM    327  CD  GLN    22      97.808  75.309  34.807  1.00  0.00           C
ATOM    328  OE1 GLN    22      97.765  76.152  35.639  1.00  0.00           O
ATOM    329  NE2 GLN    22      97.158  75.411  33.686  1.00  0.00           N
ATOM    330 1HE2 GLN    22      96.673  76.290  33.583  1.00  0.00           H
ATOM    331 2HE2 GLN    22      97.330  74.816  32.888  1.00  0.00           H
ATOM    332 C    GLN    22     102.294  74.985  34.775  1.00  0.00           C
ATOM    333 O    GLN    22     102.800  74.641  35.849  1.00  0.00           O
ATOM    334 N    LEU    23     102.971  75.303  33.638  1.00  0.00           N
ATOM    335 H    LEU    23     102.458  75.532  32.798  1.00  0.00           H
ATOM    336  CA  LEU    23     104.464  75.176  33.607  1.00  0.00           C
ATOM    337  HA  LEU    23     104.783  74.170  33.881  1.00  0.00           H
ATOM    338  CB  LEU    23     105.039  75.321  32.203  1.00  0.00           C
ATOM    339  HB2 LEU    23     104.574  76.114  31.618  1.00  0.00           H
ATOM    340  HB3 LEU    23     106.085  75.618  32.129  1.00  0.00           H
ATOM    341  CG  LEU    23     104.846  73.935  31.434  1.00  0.00           C
ATOM    342  HG  LEU    23     103.896  73.499  31.740  1.00  0.00           H
ATOM    343  CD1 LEU    23     104.886  74.193  29.933  1.00  0.00           C
ATOM    344 1HD1 LEU    23     105.793  74.775  29.771  1.00  0.00           H
ATOM    345 2HD1 LEU    23     104.947  73.177  29.543  1.00  0.00           H
ATOM    346 3HD1 LEU    23     104.057  74.838  29.642  1.00  0.00           H
ATOM    347  CD2 LEU    23     106.047  72.999  31.794  1.00  0.00           C
ATOM    348 1HD2 LEU    23     106.098  73.006  32.883  1.00  0.00           H
ATOM    349 2HD2 LEU    23     106.050  72.043  31.271  1.00  0.00           H
ATOM    350 3HD2 LEU    23     106.910  73.586  31.483  1.00  0.00           H
ATOM    351 C    LEU    23     105.254  76.130  34.577  1.00  0.00           C
ATOM    352 O    LEU    23     106.299  75.675  35.109  1.00  0.00           O
ATOM    353 N    MET    24     104.715  77.346  34.896  1.00  0.00           N
ATOM    354 H    MET    24     103.909  77.726  34.421  1.00  0.00           H
ATOM    355  CA  MET    24     105.295  78.242  35.845  1.00  0.00           C
ATOM    356  HA  MET    24     106.377  78.119  35.877  1.00  0.00           H
ATOM    357  CB  MET    24     104.913  79.761  35.587  1.00  0.00           C
ATOM    358  HB2 MET    24     103.832  79.859  35.485  1.00  0.00           H
ATOM    359  HB3 MET    24     105.246  80.375  36.424  1.00  0.00           H
ATOM    360  CG  MET    24     105.459  80.327  34.285  1.00  0.00           C
ATOM    361  HG2 MET    24     104.990  79.718  33.512  1.00  0.00           H
ATOM    362  HG3 MET    24     104.993  81.269  33.994  1.00  0.00           H
ATOM    363  SD  MET    24     107.268  80.377  34.280  1.00  0.00           S
ATOM    364  CE  MET    24     107.832  80.735  32.631  1.00  0.00           C
ATOM    365  HE1 MET    24     108.884  80.457  32.559  1.00  0.00           H
ATOM    366  HE2 MET    24     107.244  80.183  31.898  1.00  0.00           H
ATOM    367  HE3 MET    24     107.837  81.811  32.454  1.00  0.00           H
ATOM    368 C    MET    24     104.738  77.824  37.235  1.00  0.00           C
ATOM    369 O    MET    24     105.513  77.827  38.181  1.00  0.00           O
ATOM    370 N    SER    25     103.531  77.314  37.376  1.00  0.00           N
ATOM    371 H    SER    25     102.842  77.263  36.639  1.00  0.00           H
ATOM    372  CA  SER    25     103.126  76.803  38.720  1.00  0.00           C
ATOM    373  HA  SER    25     103.388  77.630  39.379  1.00  0.00           H
ATOM    374  CB  SER    25     101.589  76.551  38.787  1.00  0.00           C
ATOM    375  HB2 SER    25     101.144  77.464  38.391  1.00  0.00           H
ATOM    376  HB3 SER    25     101.290  75.706  38.167  1.00  0.00           H
ATOM    377  OG  SER    25     101.287  76.377  40.179  1.00  0.00           O
ATOM    378  HG  SER    25     101.395  77.166  40.716  1.00  0.00           H
ATOM    379 C    SER    25     103.978  75.591  39.221  1.00  0.00           C
ATOM    380 O    SER    25     104.302  75.475  40.377  1.00  0.00           O
ATOM    381 N    LEU    26     104.388  74.749  38.275  1.00  0.00           N
ATOM    382 H    LEU    26     104.013  74.968  37.363  1.00  0.00           H
ATOM    383  CA  LEU    26     105.368  73.650  38.455  1.00  0.00           C
ATOM    384  HA  LEU    26     104.950  73.089  39.291  1.00  0.00           H
ATOM    385  CB  LEU    26     105.515  72.908  37.080  1.00  0.00           C
ATOM    386  HB2 LEU    26     104.525  72.625  36.722  1.00  0.00           H
ATOM    387  HB3 LEU    26     105.977  73.523  36.307  1.00  0.00           H
ATOM    388  CG  LEU    26     106.403  71.663  37.033  1.00  0.00           C
ATOM    389  HG  LEU    26     107.402  71.978  37.334  1.00  0.00           H
ATOM    390  CD1 LEU    26     105.764  70.602  37.949  1.00  0.00           C
ATOM    391 1HD1 LEU    26     105.982  70.822  38.994  1.00  0.00           H
ATOM    392 2HD1 LEU    26     104.701  70.630  37.709  1.00  0.00           H
ATOM    393 3HD1 LEU    26     106.016  69.561  37.744  1.00  0.00           H
ATOM    394  CD2 LEU    26     106.417  71.265  35.569  1.00  0.00           C
ATOM    395 1HD2 LEU    26     107.195  71.860  35.092  1.00  0.00           H
ATOM    396 2HD2 LEU    26     106.831  70.260  35.486  1.00  0.00           H
ATOM    397 3HD2 LEU    26     105.437  71.144  35.107  1.00  0.00           H
ATOM    398 C    LEU    26     106.730  74.106  39.050  1.00  0.00           C
ATOM    399 O    LEU    26     107.491  73.323  39.621  1.00  0.00           O
ATOM    400 N    ILE    27     107.043  75.427  38.884  1.00  0.00           N
ATOM    401 H    ILE    27     106.351  76.043  38.483  1.00  0.00           H
ATOM    402  CA  ILE    27     108.381  76.109  39.279  1.00  0.00           C
ATOM    403  HA  ILE    27     109.198  75.403  39.432  1.00  0.00           H
ATOM    404  CB  ILE    27     108.808  77.056  38.189  1.00  0.00           C
ATOM    405  HB  ILE    27     107.983  77.601  37.731  1.00  0.00           H
ATOM    406  CG2 ILE    27     109.835  78.070  38.773  1.00  0.00           C
ATOM    407 1HG2 ILE    27     109.448  78.747  39.535  1.00  0.00           H
ATOM    408 2HG2 ILE    27     110.634  77.473  39.214  1.00  0.00           H
ATOM    409 3HG2 ILE    27     110.283  78.641  37.961  1.00  0.00           H
ATOM    410  CG1 ILE    27     109.404  76.167  37.000  1.00  0.00           C
ATOM    411 2HG1 ILE    27     110.403  75.773  37.191  1.00  0.00           H
ATOM    412 3HG1 ILE    27     108.806  75.263  36.890  1.00  0.00           H
ATOM    413  CD1 ILE    27     109.325  76.842  35.653  1.00  0.00           C
ATOM    414 1HD1 ILE    27     109.800  76.156  34.952  1.00  0.00           H
ATOM    415 2HD1 ILE    27     108.303  77.017  35.317  1.00  0.00           H
ATOM    416 3HD1 ILE    27     109.870  77.785  35.612  1.00  0.00           H
ATOM    417 C    ILE    27     108.199  76.809  40.655  1.00  0.00           C
ATOM    418 O    ILE    27     108.962  76.599  41.628  1.00  0.00           O
ATOM    419 N    ILE    28     107.072  77.547  40.800  1.00  0.00           N
ATOM    420 H    ILE    28     106.549  77.547  39.936  1.00  0.00           H
ATOM    421  CA  ILE    28     106.824  78.473  41.906  1.00  0.00           C
ATOM    422  HA  ILE    28     107.826  78.592  42.318  1.00  0.00           H
ATOM    423  CB  ILE    28     106.532  79.915  41.466  1.00  0.00           C
ATOM    424  HB  ILE    28     106.605  80.483  42.393  1.00  0.00           H
ATOM    425  CG2 ILE    28     107.605  80.589  40.630  1.00  0.00           C
ATOM    426 1HG2 ILE    28     108.609  80.509  41.049  1.00  0.00           H
ATOM    427 2HG2 ILE    28     107.671  80.182  39.621  1.00  0.00           H
ATOM    428 3HG2 ILE    28     107.400  81.657  40.552  1.00  0.00           H
ATOM    429  CG1 ILE    28     105.166  80.142  40.885  1.00  0.00           C
ATOM    430 2HG1 ILE    28     105.013  79.506  40.014  1.00  0.00           H
ATOM    431 3HG1 ILE    28     104.457  79.849  41.659  1.00  0.00           H
ATOM    432  CD1 ILE    28     104.778  81.569  40.402  1.00  0.00           C
ATOM    433 1HD1 ILE    28     105.439  81.896  39.600  1.00  0.00           H
ATOM    434 2HD1 ILE    28     103.788  81.422  39.971  1.00  0.00           H
ATOM    435 3HD1 ILE    28     104.701  82.332  41.177  1.00  0.00           H
ATOM    436 C    ILE    28     106.003  77.933  43.114  1.00  0.00           C
ATOM    437 O    ILE    28     106.095  78.536  44.229  1.00  0.00           O
ATOM    438 N    ASN    29     105.334  76.800  42.936  1.00  0.00           N
ATOM    439 H    ASN    29     105.243  76.284  42.073  1.00  0.00           H
ATOM    440  CA  ASN    29     104.856  75.973  44.105  1.00  0.00           C
ATOM    441  HA  ASN    29     104.583  76.623  44.937  1.00  0.00           H
ATOM    442  CB  ASN    29     103.570  75.252  43.517  1.00  0.00           C
ATOM    443  HB2 ASN    29     102.930  75.933  42.956  1.00  0.00           H
ATOM    444  HB3 ASN    29     103.767  74.430  42.829  1.00  0.00           H
ATOM    445  CG  ASN    29     102.659  74.768  44.642  1.00  0.00           C
ATOM    446  OD1 ASN    29     101.639  75.322  44.941  1.00  0.00           O
ATOM    447  ND2 ASN    29     103.009  73.716  45.309  1.00  0.00           N
ATOM    448 1HD2 ASN    29     102.431  73.499  46.108  1.00  0.00           H
ATOM    449 2HD2 ASN    29     103.928  73.305  45.230  1.00  0.00           H
ATOM    450 C    ASN    29     105.867  74.963  44.607  1.00  0.00           C
ATOM    451 O    ASN    29     105.619  74.152  45.515  1.00  0.00           O
ATOM    452 N    THR    30     107.017  74.873  43.903  1.00  0.00           N
ATOM    453 H    THR    30     107.146  75.521  43.138  1.00  0.00           H
ATOM    454  CA  THR    30     108.057  73.791  44.238  1.00  0.00           C
ATOM    455  HA  THR    30     107.636  73.063  44.932  1.00  0.00           H
ATOM    456  CB  THR    30     108.568  72.966  42.939  1.00  0.00           C
ATOM    457  HB  THR    30     109.191  73.649  42.362  1.00  0.00           H
ATOM    458  CG2 THR    30     109.043  71.619  43.452  1.00  0.00           C
ATOM    459 1HG2 THR    30     109.427  71.004  42.638  1.00  0.00           H
ATOM    460 2HG2 THR    30     109.873  71.686  44.155  1.00  0.00           H
ATOM    461 3HG2 THR    30     108.214  71.058  43.884  1.00  0.00           H
ATOM    462  OG1 THR    30     107.390  72.578  42.279  1.00  0.00           O
ATOM    463  HG1 THR    30     107.633  72.712  41.360  1.00  0.00           H
ATOM    464 C    THR    30     109.204  74.421  45.069  1.00  0.00           C
ATOM    465 O    THR    30     110.391  74.185  44.764  1.00  0.00           O
ATOM    466 N    PHE    31     108.855  75.153  46.162  1.00  0.00           N
ATOM    467 H    PHE    31     107.875  75.344  46.318  1.00  0.00           H
ATOM    468  CA  PHE    31     109.801  76.037  46.956  1.00  0.00           C
ATOM    469  HA  PHE    31     110.380  76.601  46.225  1.00  0.00           H
ATOM    470  CB  PHE    31     108.809  76.994  47.658  1.00  0.00           C
ATOM    471  HB2 PHE    31     109.317  77.890  48.014  1.00  0.00           H
ATOM    472  HB3 PHE    31     108.086  77.446  46.978  1.00  0.00           H
ATOM    473  CG  PHE    31     108.044  76.337  48.724  1.00  0.00           C
ATOM    474  CD1 PHE    31     108.472  76.349  50.077  1.00  0.00           C
ATOM    475  HD1 PHE    31     109.380  76.894  50.291  1.00  0.00           H
ATOM    476  CE1 PHE    31     107.765  75.738  51.103  1.00  0.00           C
ATOM    477  HE1 PHE    31     108.147  75.774  52.112  1.00  0.00           H
ATOM    478  CZ  PHE    31     106.460  75.186  50.814  1.00  0.00           C
ATOM    479  HZ  PHE    31     105.822  74.911  51.642  1.00  0.00           H
ATOM    480  CE2 PHE    31     105.933  75.226  49.497  1.00  0.00           C
ATOM    481  HE2 PHE    31     104.899  74.931  49.395  1.00  0.00           H
ATOM    482  CD2 PHE    31     106.723  75.813  48.457  1.00  0.00           C
ATOM    483  HD2 PHE    31     106.235  76.042  47.521  1.00  0.00           H
ATOM    484 C    PHE    31     110.755  75.182  47.823  1.00  0.00           C
ATOM    485 O    PHE    31     111.327  75.756  48.776  1.00  0.00           O
ATOM    486 N    TYR    32     110.977  73.920  47.548  1.00  0.00           N
ATOM    487 H    TYR    32     110.640  73.538  46.675  1.00  0.00           H
ATOM    488  CA  TYR    32     111.758  72.940  48.318  1.00  0.00           C
ATOM    489  HA  TYR    32     111.522  71.981  47.857  1.00  0.00           H
ATOM    490  CB  TYR    32     113.306  73.216  48.172  1.00  0.00           C
ATOM    491  HB2 TYR    32     113.657  72.724  47.265  1.00  0.00           H
ATOM    492  HB3 TYR    32     113.387  74.269  47.902  1.00  0.00           H
ATOM    493  CG  TYR    32     114.240  72.984  49.392  1.00  0.00           C
ATOM    494  CD1 TYR    32     114.209  71.765  50.110  1.00  0.00           C
ATOM    495  HD1 TYR    32     113.504  71.002  49.814  1.00  0.00           H
ATOM    496  CE1 TYR    32     115.108  71.529  51.203  1.00  0.00           C
ATOM    497  HE1 TYR    32     115.077  70.565  51.689  1.00  0.00           H
ATOM    498  CZ  TYR    32     115.963  72.532  51.628  1.00  0.00           C
ATOM    499  OH  TYR    32     116.844  72.211  52.610  1.00  0.00           O
ATOM    500  HH  TYR    32     116.790  71.291  52.880  1.00  0.00           H
ATOM    501  CE2 TYR    32     115.920  73.749  50.977  1.00  0.00           C
ATOM    502  HE2 TYR    32     116.494  74.595  51.323  1.00  0.00           H
ATOM    503  CD2 TYR    32     115.056  73.979  49.872  1.00  0.00           C
ATOM    504  HD2 TYR    32     115.072  74.910  49.326  1.00  0.00           H
ATOM    505 C    TYR    32     111.267  72.776  49.728  1.00  0.00           C
ATOM    506 O    TYR    32     110.717  71.737  50.009  1.00  0.00           O
ATOM    507 N    SER    33     111.541  73.804  50.561  1.00  0.00           N
ATOM    508 H    SER    33     111.780  74.682  50.122  1.00  0.00           H
ATOM    509  CA  SER    33     111.199  73.987  51.984  1.00  0.00           C
ATOM    510  HA  SER    33     110.115  73.919  52.069  1.00  0.00           H
ATOM    511  CB  SER    33     111.983  72.990  52.902  1.00  0.00           C
ATOM    512  HB2 SER    33     111.871  72.021  52.415  1.00  0.00           H
ATOM    513  HB3 SER    33     113.044  73.242  52.909  1.00  0.00           H
ATOM    514  OG  SER    33     111.585  73.011  54.255  1.00  0.00           O
ATOM    515  HG  SER    33     112.066  72.351  54.759  1.00  0.00           H
ATOM    516 C    SER    33     111.553  75.416  52.348  1.00  0.00           C
ATOM    517 O    SER    33     110.699  76.150  52.816  1.00  0.00           O
ATOM    518 N    ASN    34     112.826  75.886  52.188  1.00  0.00           N
ATOM    519 H    ASN    34     113.481  75.130  52.053  1.00  0.00           H
ATOM    520  CA  ASN    34     113.306  77.260  52.130  1.00  0.00           C
ATOM    521  HA  ASN    34     112.493  77.863  52.536  1.00  0.00           H
ATOM    522  CB  ASN    34     114.576  77.397  52.962  1.00  0.00           C
ATOM    523  HB2 ASN    34     115.129  76.458  52.962  1.00  0.00           H
ATOM    524  HB3 ASN    34     115.109  78.194  52.444  1.00  0.00           H
ATOM    525  CG  ASN    34     114.316  77.734  54.409  1.00  0.00           C
ATOM    526  OD1 ASN    34     113.350  77.257  54.945  1.00  0.00           O
ATOM    527  ND2 ASN    34     115.051  78.702  54.926  1.00  0.00           N
ATOM    528 1HD2 ASN    34     114.855  79.071  55.846  1.00  0.00           H
ATOM    529 2HD2 ASN    34     115.750  79.126  54.334  1.00  0.00           H
ATOM    530 C    ASN    34     113.419  77.769  50.668  1.00  0.00           C
ATOM    531 O    ASN    34     114.014  77.119  49.819  1.00  0.00           O
ATOM    532 N    LYS    35     112.863  78.966  50.387  1.00  0.00           N
ATOM    533 H    LYS    35     112.547  79.543  51.154  1.00  0.00           H
ATOM    534  CA  LYS    35     112.943  79.646  49.035  1.00  0.00           C
ATOM    535  HA  LYS    35     112.416  79.003  48.331  1.00  0.00           H
ATOM    536  CB  LYS    35     112.398  81.121  49.232  1.00  0.00           C
ATOM    537  HB2 LYS    35     112.714  81.384  50.241  1.00  0.00           H
ATOM    538  HB3 LYS    35     112.853  81.726  48.448  1.00  0.00           H
ATOM    539  CG  LYS    35     110.889  81.173  49.119  1.00  0.00           C
ATOM    540  HG2 LYS    35     110.629  80.764  48.143  1.00  0.00           H
ATOM    541  HG3 LYS    35     110.624  80.597  50.005  1.00  0.00           H
ATOM    542  CD  LYS    35     110.364  82.523  49.173  1.00  0.00           C
ATOM    543  HD2 LYS    35     110.574  82.950  50.154  1.00  0.00           H
ATOM    544  HD3 LYS    35     110.876  83.124  48.422  1.00  0.00           H
ATOM    545  CE  LYS    35     108.889  82.403  48.914  1.00  0.00           C
ATOM    546  HE2 LYS    35     108.719  82.027  47.905  1.00  0.00           H
ATOM    547  HE3 LYS    35     108.567  81.636  49.618  1.00  0.00           H
ATOM    548  NZ  LYS    35     108.114  83.641  49.074  1.00  0.00           N
ATOM    549  HZ1 LYS    35     108.061  83.927  50.041  1.00  0.00           H
ATOM    550  HZ2 LYS    35     108.526  84.379  48.521  1.00  0.00           H
ATOM    551  HZ3 LYS    35     107.166  83.411  48.811  1.00  0.00           H
ATOM    552 C    LYS    35     114.403  79.669  48.482  1.00  0.00           C
ATOM    553 O    LYS    35     114.559  79.764  47.265  1.00  0.00           O
ATOM    554 N    GLU    36     115.417  79.633  49.376  1.00  0.00           N
ATOM    555 H    GLU    36     115.125  79.794  50.330  1.00  0.00           H
ATOM    556  CA  GLU    36     116.884  79.504  49.109  1.00  0.00           C
ATOM    557  HA  GLU    36     117.213  80.439  48.655  1.00  0.00           H
ATOM    558  CB  GLU    36     117.612  79.335  50.398  1.00  0.00           C
ATOM    559  HB2 GLU    36     118.675  79.565  50.334  1.00  0.00           H
ATOM    560  HB3 GLU    36     117.181  80.120  51.019  1.00  0.00           H
ATOM    561  CG  GLU    36     117.633  77.974  51.054  1.00  0.00           C
ATOM    562  HG2 GLU    36     116.609  77.600  51.042  1.00  0.00           H
ATOM    563  HG3 GLU    36     118.265  77.259  50.528  1.00  0.00           H
ATOM    564  CD  GLU    36     118.102  78.112  52.521  1.00  0.00           C
ATOM    565  OE1 GLU    36     117.444  78.745  53.340  1.00  0.00           O
ATOM    566  OE2 GLU    36     119.268  77.658  52.782  1.00  0.00           O
ATOM    567 C    GLU    36     117.265  78.324  48.185  1.00  0.00           C
ATOM    568 O    GLU    36     118.417  78.407  47.712  1.00  0.00           O
ATOM    569 N    ILE    37     116.297  77.527  47.751  1.00  0.00           N
ATOM    570 H    ILE    37     115.407  77.393  48.209  1.00  0.00           H
ATOM    571  CA  ILE    37     116.476  76.797  46.483  1.00  0.00           C
ATOM    572  HA  ILE    37     117.317  76.123  46.648  1.00  0.00           H
ATOM    573  CB  ILE    37     115.189  75.954  46.217  1.00  0.00           C
ATOM    574  HB  ILE    37     114.875  75.611  47.202  1.00  0.00           H
ATOM    575  CG2 ILE    37     113.993  76.753  45.697  1.00  0.00           C
ATOM    576 1HG2 ILE    37     113.103  76.129  45.614  1.00  0.00           H
ATOM    577 2HG2 ILE    37     113.877  77.679  46.259  1.00  0.00           H
ATOM    578 3HG2 ILE    37     114.172  77.103  44.680  1.00  0.00           H
ATOM    579  CG1 ILE    37     115.474  74.707  45.272  1.00  0.00           C
ATOM    580 2HG1 ILE    37     114.510  74.201  45.221  1.00  0.00           H
ATOM    581 3HG1 ILE    37     115.734  75.114  44.295  1.00  0.00           H
ATOM    582  CD1 ILE    37     116.608  73.794  45.734  1.00  0.00           C
ATOM    583 1HD1 ILE    37     116.389  73.362  46.710  1.00  0.00           H
ATOM    584 2HD1 ILE    37     116.714  72.968  45.032  1.00  0.00           H
ATOM    585 3HD1 ILE    37     117.563  74.320  45.760  1.00  0.00           H
ATOM    586 C    ILE    37     116.909  77.650  45.282  1.00  0.00           C
ATOM    587 O    ILE    37     117.863  77.298  44.569  1.00  0.00           O
ATOM    588 N    PHE    38     116.407  78.869  45.234  1.00  0.00           N
ATOM    589 H    PHE    38     115.694  79.116  45.906  1.00  0.00           H
ATOM    590  CA  PHE    38     116.867  79.897  44.178  1.00  0.00           C
ATOM    591  HA  PHE    38     116.710  79.502  43.174  1.00  0.00           H
ATOM    592  CB  PHE    38     116.105  81.256  44.336  1.00  0.00           C
ATOM    593  HB2 PHE    38     116.153  81.759  43.370  1.00  0.00           H
ATOM    594  HB3 PHE    38     115.054  81.112  44.587  1.00  0.00           H
ATOM    595  CG  PHE    38     116.683  82.319  45.261  1.00  0.00           C
ATOM    596  CD1 PHE    38     116.182  82.503  46.552  1.00  0.00           C
ATOM    597  HD1 PHE    38     115.337  81.936  46.916  1.00  0.00           H
ATOM    598  CE1 PHE    38     116.760  83.437  47.422  1.00  0.00           C
ATOM    599  HE1 PHE    38     116.305  83.470  48.400  1.00  0.00           H
ATOM    600  CZ  PHE    38     117.685  84.328  46.932  1.00  0.00           C
ATOM    601  HZ  PHE    38     118.049  85.051  47.647  1.00  0.00           H
ATOM    602  CE2 PHE    38     117.986  84.391  45.556  1.00  0.00           C
ATOM    603  HE2 PHE    38     118.595  85.199  45.179  1.00  0.00           H
ATOM    604  CD2 PHE    38     117.598  83.302  44.751  1.00  0.00           C
ATOM    605  HD2 PHE    38     117.909  83.205  43.721  1.00  0.00           H
ATOM    606 C    PHE    38     118.402  80.156  44.299  1.00  0.00           C
ATOM    607 O    PHE    38     119.058  80.085  43.272  1.00  0.00           O
ATOM    608 N    LEU    39     118.950  80.373  45.447  1.00  0.00           N
ATOM    609 H    LEU    39     118.410  80.278  46.295  1.00  0.00           H
ATOM    610  CA  LEU    39     120.367  80.670  45.543  1.00  0.00           C
ATOM    611  HA  LEU    39     120.593  81.283  44.670  1.00  0.00           H
ATOM    612  CB  LEU    39     120.722  81.436  46.833  1.00  0.00           C
ATOM    613  HB2 LEU    39     120.046  82.275  46.995  1.00  0.00           H
ATOM    614  HB3 LEU    39     120.481  80.724  47.623  1.00  0.00           H
ATOM    615  CG  LEU    39     122.135  82.066  46.803  1.00  0.00           C
ATOM    616  HG  LEU    39     122.830  81.290  46.482  1.00  0.00           H
ATOM    617  CD1 LEU    39     122.278  83.406  45.988  1.00  0.00           C
ATOM    618 1HD1 LEU    39     122.456  83.252  44.924  1.00  0.00           H
ATOM    619 2HD1 LEU    39     121.352  83.953  46.164  1.00  0.00           H
ATOM    620 3HD1 LEU    39     123.114  83.989  46.373  1.00  0.00           H
ATOM    621  CD2 LEU    39     122.462  82.444  48.255  1.00  0.00           C
ATOM    622 1HD2 LEU    39     122.533  81.496  48.788  1.00  0.00           H
ATOM    623 2HD2 LEU    39     123.449  82.903  48.204  1.00  0.00           H
ATOM    624 3HD2 LEU    39     121.693  83.124  48.622  1.00  0.00           H
ATOM    625 C    LEU    39     121.236  79.356  45.420  1.00  0.00           C
ATOM    626 O    LEU    39     122.177  79.313  44.694  1.00  0.00           O
ATOM    627 N    ARG    40     120.686  78.293  46.050  1.00  0.00           N
ATOM    628 H    ARG    40     119.907  78.543  46.642  1.00  0.00           H
ATOM    629  CA  ARG    40     121.296  76.972  46.118  1.00  0.00           C
ATOM    630  HA  ARG    40     122.297  77.103  46.530  1.00  0.00           H
ATOM    631  CB  ARG    40     120.409  76.043  46.996  1.00  0.00           C
ATOM    632  HB2 ARG    40     120.386  76.506  47.982  1.00  0.00           H
ATOM    633  HB3 ARG    40     119.373  75.962  46.666  1.00  0.00           H
ATOM    634  CG  ARG    40     120.929  74.558  47.280  1.00  0.00           C
ATOM    635  HG2 ARG    40     122.012  74.440  47.241  1.00  0.00           H
ATOM    636  HG3 ARG    40     120.582  74.310  48.283  1.00  0.00           H
ATOM    637  CD  ARG    40     120.222  73.598  46.280  1.00  0.00           C
ATOM    638  HD2 ARG    40     119.476  73.030  46.835  1.00  0.00           H
ATOM    639  HD3 ARG    40     119.671  74.187  45.547  1.00  0.00           H
ATOM    640  NE  ARG    40     121.092  72.690  45.477  1.00  0.00           N
ATOM    641  HE  ARG    40     120.789  72.759  44.516  1.00  0.00           H
ATOM    642  CZ  ARG    40     121.924  71.745  45.856  1.00  0.00           C
ATOM    643  NH1 ARG    40     121.902  71.245  47.020  1.00  0.00           N
ATOM    644 1HH1 ARG    40     121.381  71.770  47.708  1.00  0.00           H
ATOM    645 2HH1 ARG    40     122.564  70.537  47.305  1.00  0.00           H
ATOM    646  NH2 ARG    40     122.860  71.364  45.044  1.00  0.00           N
ATOM    647 1HH2 ARG    40     122.963  71.904  44.197  1.00  0.00           H
ATOM    648 2HH2 ARG    40     123.538  70.683  45.353  1.00  0.00           H
ATOM    649 C    ARG    40     121.459  76.311  44.704  1.00  0.00           C
ATOM    650 O    ARG    40     122.490  75.690  44.363  1.00  0.00           O
ATOM    651 N    GLU    41     120.432  76.555  43.857  1.00  0.00           N
ATOM    652 H    GLU    41     119.635  77.012  44.275  1.00  0.00           H
ATOM    653  CA  GLU    41     120.312  76.131  42.449  1.00  0.00           C
ATOM    654  HA  GLU    41     120.890  75.223  42.281  1.00  0.00           H
ATOM    655  CB  GLU    41     118.908  75.877  41.881  1.00  0.00           C
ATOM    656  HB2 GLU    41     118.294  76.760  42.056  1.00  0.00           H
ATOM    657  HB3 GLU    41     118.967  75.792  40.796  1.00  0.00           H
ATOM    658  CG  GLU    41     118.296  74.628  42.531  1.00  0.00           C
ATOM    659  HG2 GLU    41     118.317  74.684  43.620  1.00  0.00           H
ATOM    660  HG3 GLU    41     117.282  74.411  42.195  1.00  0.00           H
ATOM    661  CD  GLU    41     119.078  73.378  42.260  1.00  0.00           C
ATOM    662  OE1 GLU    41     119.027  72.817  41.134  1.00  0.00           O
ATOM    663  OE2 GLU    41     119.603  72.825  43.241  1.00  0.00           O
ATOM    664 C    GLU    41     121.146  77.059  41.531  1.00  0.00           C
ATOM    665 O    GLU    41     121.798  76.465  40.655  1.00  0.00           O
ATOM    666 N    LEU    42     121.090  78.384  41.718  1.00  0.00           N
ATOM    667 H    LEU    42     120.471  78.676  42.460  1.00  0.00           H
ATOM    668  CA  LEU    42     122.004  79.240  40.956  1.00  0.00           C
ATOM    669  HA  LEU    42     121.849  79.074  39.890  1.00  0.00           H
ATOM    670  CB  LEU    42     121.735  80.758  41.196  1.00  0.00           C
ATOM    671  HB2 LEU    42     121.887  81.024  42.242  1.00  0.00           H
ATOM    672  HB3 LEU    42     122.481  81.356  40.672  1.00  0.00           H
ATOM    673  CG  LEU    42     120.350  81.261  40.647  1.00  0.00           C
ATOM    674  HG  LEU    42     119.544  80.587  40.936  1.00  0.00           H
ATOM    675  CD1 LEU    42     119.980  82.703  40.962  1.00  0.00           C
ATOM    676 1HD1 LEU    42     119.970  82.917  42.031  1.00  0.00           H
ATOM    677 2HD1 LEU    42     120.677  83.405  40.504  1.00  0.00           H
ATOM    678 3HD1 LEU    42     119.020  82.969  40.519  1.00  0.00           H
ATOM    679  CD2 LEU    42     120.270  81.089  39.042  1.00  0.00           C
ATOM    680 1HD2 LEU    42     119.285  81.333  38.645  1.00  0.00           H
ATOM    681 2HD2 LEU    42     121.061  81.667  38.564  1.00  0.00           H
ATOM    682 3HD2 LEU    42     120.419  80.037  38.796  1.00  0.00           H
ATOM    683 C    LEU    42     123.453  78.778  41.182  1.00  0.00           C
ATOM    684 O    LEU    42     124.100  78.533  40.204  1.00  0.00           O
ATOM    685 N    ILE    43     123.900  78.595  42.396  1.00  0.00           N
ATOM    686 H    ILE    43     123.266  78.798  43.156  1.00  0.00           H
ATOM    687  CA  ILE    43     125.255  78.124  42.710  1.00  0.00           C
ATOM    688  HA  ILE    43     125.941  78.730  42.117  1.00  0.00           H
ATOM    689  CB  ILE    43     125.654  78.190  44.199  1.00  0.00           C
ATOM    690  HB  ILE    43     124.883  77.541  44.614  1.00  0.00           H
ATOM    691  CG2 ILE    43     126.998  77.484  44.444  1.00  0.00           C
ATOM    692 1HG2 ILE    43     127.780  78.240  44.378  1.00  0.00           H
ATOM    693 2HG2 ILE    43     127.083  77.074  45.450  1.00  0.00           H
ATOM    694 3HG2 ILE    43     127.250  76.697  43.733  1.00  0.00           H
ATOM    695  CG1 ILE    43     125.575  79.579  44.877  1.00  0.00           C
ATOM    696 2HG1 ILE    43     126.323  80.213  44.400  1.00  0.00           H
ATOM    697 3HG1 ILE    43     124.682  80.050  44.467  1.00  0.00           H
ATOM    698  CD1 ILE    43     125.780  79.488  46.413  1.00  0.00           C
ATOM    699 1HD1 ILE    43     124.908  78.931  46.754  1.00  0.00           H
ATOM    700 2HD1 ILE    43     126.779  79.182  46.725  1.00  0.00           H
ATOM    701 3HD1 ILE    43     125.661  80.530  46.707  1.00  0.00           H
ATOM    702 C    ILE    43     125.480  76.739  42.077  1.00  0.00           C
ATOM    703 O    ILE    43     126.505  76.456  41.370  1.00  0.00           O
ATOM    704 N    SER    44     124.511  75.836  42.085  1.00  0.00           N
ATOM    705 H    SER    44     123.642  76.006  42.571  1.00  0.00           H
ATOM    706  CA  SER    44     124.678  74.459  41.503  1.00  0.00           C
ATOM    707  HA  SER    44     125.601  74.045  41.907  1.00  0.00           H
ATOM    708  CB  SER    44     123.367  73.644  41.827  1.00  0.00           C
ATOM    709  HB2 SER    44     122.467  74.194  41.554  1.00  0.00           H
ATOM    710  HB3 SER    44     123.270  72.689  41.310  1.00  0.00           H
ATOM    711  OG  SER    44     123.388  73.417  43.238  1.00  0.00           O
ATOM    712  HG  SER    44     122.880  74.119  43.650  1.00  0.00           H
ATOM    713 C    SER    44     124.998  74.564  39.985  1.00  0.00           C
ATOM    714 O    SER    44     126.022  74.015  39.573  1.00  0.00           O
ATOM    715 N    ASN    45     124.107  75.199  39.243  1.00  0.00           N
ATOM    716 H    ASN    45     123.334  75.632  39.728  1.00  0.00           H
ATOM    717  CA  ASN    45     124.316  75.365  37.814  1.00  0.00           C
ATOM    718  HA  ASN    45     124.497  74.408  37.326  1.00  0.00           H
ATOM    719  CB  ASN    45     122.976  75.848  37.191  1.00  0.00           C
ATOM    720  HB2 ASN    45     122.813  76.844  37.604  1.00  0.00           H
ATOM    721  HB3 ASN    45     123.207  75.988  36.135  1.00  0.00           H
ATOM    722  CG  ASN    45     121.859  74.876  37.317  1.00  0.00           C
ATOM    723  OD1 ASN    45     121.724  74.004  36.465  1.00  0.00           O
ATOM    724  ND2 ASN    45     120.985  74.970  38.318  1.00  0.00           N
ATOM    725 1HD2 ASN    45     120.293  74.234  38.327  1.00  0.00           H
ATOM    726 2HD2 ASN    45     121.136  75.643  39.056  1.00  0.00           H
ATOM    727 C    ASN    45     125.500  76.342  37.511  1.00  0.00           C
ATOM    728 O    ASN    45     126.140  76.152  36.518  1.00  0.00           O
ATOM    729 N    ALA    46     125.727  77.348  38.299  1.00  0.00           N
ATOM    730 H    ALA    46     125.057  77.635  38.998  1.00  0.00           H
ATOM    731  CA  ALA    46     126.941  78.172  38.186  1.00  0.00           C
ATOM    732  HA  ALA    46     126.857  78.610  37.192  1.00  0.00           H
ATOM    733  CB  ALA    46     127.039  79.281  39.230  1.00  0.00           C
ATOM    734  HB1 ALA    46     127.986  79.801  39.087  1.00  0.00           H
ATOM    735  HB2 ALA    46     126.186  79.958  39.277  1.00  0.00           H
ATOM    736  HB3 ALA    46     127.111  78.803  40.207  1.00  0.00           H
ATOM    737 C    ALA    46     128.226  77.330  38.376  1.00  0.00           C
ATOM    738 O    ALA    46     129.172  77.459  37.613  1.00  0.00           O
ATOM    739 N    SER    47     128.304  76.299  39.252  1.00  0.00           N
ATOM    740 H    SER    47     127.562  76.290  39.936  1.00  0.00           H
ATOM    741  CA  SER    47     129.347  75.273  39.256  1.00  0.00           C
ATOM    742  HA  SER    47     130.314  75.775  39.270  1.00  0.00           H
ATOM    743  CB  SER    47     129.498  74.487  40.560  1.00  0.00           C
ATOM    744  HB2 SER    47     129.670  75.171  41.390  1.00  0.00           H
ATOM    745  HB3 SER    47     128.720  73.736  40.699  1.00  0.00           H
ATOM    746  OG  SER    47     130.741  73.731  40.457  1.00  0.00           O
ATOM    747  HG  SER    47     131.504  74.306  40.559  1.00  0.00           H
ATOM    748 C    SER    47     129.323  74.414  37.988  1.00  0.00           C
ATOM    749 O    SER    47     130.363  74.147  37.376  1.00  0.00           O
ATOM    750 N    ASH    48     128.147  74.053  37.409  1.00  0.00           N
ATOM    751 H    ASH    48     127.259  74.265  37.841  1.00  0.00           H
ATOM    752  CA  ASH    48     128.120  73.347  36.170  1.00  0.00           C
ATOM    753  HA  ASH    48     128.765  72.496  36.389  1.00  0.00           H
ATOM    754  CB  ASH    48     126.711  72.676  35.914  1.00  0.00           C
ATOM    755  HB2 ASH    48     126.025  73.503  35.732  1.00  0.00           H
ATOM    756  HB3 ASH    48     126.653  72.111  34.983  1.00  0.00           H
ATOM    757  CG  ASH    48     126.249  71.903  37.109  1.00  0.00           C
ATOM    758  OD1 ASH    48     125.086  72.037  37.469  1.00  0.00           O
ATOM    759  OD2 ASH    48     127.036  70.903  37.561  1.00  0.00           O
ATOM    760  HD2 ASH    48     127.984  70.950  37.421  1.00  0.00           H
ATOM    761 C    ASH    48     128.540  74.258  35.008  1.00  0.00           C
ATOM    762 O    ASH    48     129.000  73.724  34.013  1.00  0.00           O
ATOM    763 N    ALA    49     128.506  75.594  35.215  1.00  0.00           N
ATOM    764 H    ALA    49     127.994  75.906  36.028  1.00  0.00           H
ATOM    765  CA  ALA    49     128.929  76.544  34.147  1.00  0.00           C
ATOM    766  HA  ALA    49     128.667  76.190  33.151  1.00  0.00           H
ATOM    767  CB  ALA    49     128.235  77.865  34.346  1.00  0.00           C
ATOM    768  HB1 ALA    49     128.760  78.509  35.052  1.00  0.00           H
ATOM    769  HB2 ALA    49     128.278  78.360  33.376  1.00  0.00           H
ATOM    770  HB3 ALA    49     127.184  77.723  34.601  1.00  0.00           H
ATOM    771 C    ALA    49     130.467  76.808  34.155  1.00  0.00           C
ATOM    772 O    ALA    49     131.034  76.988  33.062  1.00  0.00           O
ATOM    773 N    LEU    50     131.104  76.772  35.366  1.00  0.00           N
ATOM    774 H    LEU    50     130.430  76.784  36.117  1.00  0.00           H
ATOM    775  CA  LEU    50     132.534  76.618  35.628  1.00  0.00           C
ATOM    776  HA  LEU    50     133.071  77.257  34.927  1.00  0.00           H
ATOM    777  CB  LEU    50     132.821  76.951  37.172  1.00  0.00           C
ATOM    778  HB2 LEU    50     132.157  76.346  37.789  1.00  0.00           H
ATOM    779  HB3 LEU    50     133.795  76.512  37.390  1.00  0.00           H
ATOM    780  CG  LEU    50     132.723  78.372  37.612  1.00  0.00           C
ATOM    781  HG  LEU    50     131.807  78.848  37.263  1.00  0.00           H
ATOM    782  CD1 LEU    50     132.689  78.312  39.137  1.00  0.00           C
ATOM    783 1HD1 LEU    50     131.734  77.926  39.493  1.00  0.00           H
ATOM    784 2HD1 LEU    50     133.507  77.728  39.559  1.00  0.00           H
ATOM    785 3HD1 LEU    50     132.702  79.337  39.508  1.00  0.00           H
ATOM    786  CD2 LEU    50     133.983  79.184  37.116  1.00  0.00           C
ATOM    787 1HD2 LEU    50     134.851  78.797  37.650  1.00  0.00           H
ATOM    788 2HD2 LEU    50     134.140  79.160  36.038  1.00  0.00           H
ATOM    789 3HD2 LEU    50     133.837  80.207  37.464  1.00  0.00           H
ATOM    790 C    LEU    50     133.115  75.185  35.245  1.00  0.00           C
ATOM    791 O    LEU    50     134.179  75.006  34.617  1.00  0.00           O
ATOM    792 N    ASP    51     132.467  74.093  35.565  1.00  0.00           N
ATOM    793 H    ASP    51     131.627  74.131  36.124  1.00  0.00           H
ATOM    794  CA  ASP    51     132.843  72.717  35.192  1.00  0.00           C
ATOM    795  HA  ASP    51     133.847  72.617  35.604  1.00  0.00           H
ATOM    796  CB  ASP    51     131.932  71.689  35.905  1.00  0.00           C
ATOM    797  HB2 ASP    51     131.973  72.052  36.931  1.00  0.00           H
ATOM    798  HB3 ASP    51     130.969  71.746  35.398  1.00  0.00           H
ATOM    799  CG  ASP    51     132.558  70.249  35.865  1.00  0.00           C
ATOM    800  OD1 ASP    51     133.735  70.023  36.184  1.00  0.00           O
ATOM    801  OD2 ASP    51     131.689  69.321  35.923  1.00  0.00           O
ATOM    802 C    ASP    51     132.887  72.492  33.676  1.00  0.00           C
ATOM    803 O    ASP    51     133.891  72.014  33.093  1.00  0.00           O
ATOM    804 N    LYS    52     131.862  73.091  32.960  1.00  0.00           N
ATOM    805 H    LYS    52     130.987  73.325  33.407  1.00  0.00           H
ATOM    806  CA  LYS    52     131.882  72.952  31.476  1.00  0.00           C
ATOM    807  HA  LYS    52     131.931  71.876  31.315  1.00  0.00           H
ATOM    808  CB  LYS    52     130.596  73.540  30.914  1.00  0.00           C
ATOM    809  HB2 LYS    52     129.806  73.126  31.539  1.00  0.00           H
ATOM    810  HB3 LYS    52     130.600  74.598  31.176  1.00  0.00           H
ATOM    811  CG  LYS    52     130.435  73.389  29.389  1.00  0.00           C
ATOM    812  HG2 LYS    52     131.205  73.903  28.813  1.00  0.00           H
ATOM    813  HG3 LYS    52     130.501  72.307  29.275  1.00  0.00           H
ATOM    814  CD  LYS    52     129.101  73.924  28.898  1.00  0.00           C
ATOM    815  HD2 LYS    52     128.349  73.181  29.163  1.00  0.00           H
ATOM    816  HD3 LYS    52     128.729  74.871  29.288  1.00  0.00           H
ATOM    817  CE  LYS    52     129.189  74.006  27.336  1.00  0.00           C
ATOM    818  HE2 LYS    52     130.012  74.676  27.084  1.00  0.00           H
ATOM    819  HE3 LYS    52     129.453  73.062  26.861  1.00  0.00           H
ATOM    820  NZ  LYS    52     128.008  74.526  26.592  1.00  0.00           N
ATOM    821  HZ1 LYS    52     127.146  74.053  26.822  1.00  0.00           H
ATOM    822  HZ2 LYS    52     127.949  75.534  26.575  1.00  0.00           H
ATOM    823  HZ3 LYS    52     128.056  74.333  25.602  1.00  0.00           H
ATOM    824 C    LYS    52     133.060  73.729  30.820  1.00  0.00           C
ATOM    825 O    LYS    52     133.602  73.138  29.897  1.00  0.00           O
ATOM    826 N    ILE    53     133.479  74.919  31.245  1.00  0.00           N
ATOM    827 H    ILE    53     132.878  75.460  31.851  1.00  0.00           H
ATOM    828  CA  ILE    53     134.705  75.586  30.813  1.00  0.00           C
ATOM    829  HA  ILE    53     134.651  75.579  29.725  1.00  0.00           H
ATOM    830  CB  ILE    53     134.731  77.097  31.202  1.00  0.00           C
ATOM    831  HB  ILE    53     133.830  77.622  30.883  1.00  0.00           H
ATOM    832  CG2 ILE    53     134.589  77.193  32.721  1.00  0.00           C
ATOM    833 1HG2 ILE    53     135.359  76.614  33.230  1.00  0.00           H
ATOM    834 2HG2 ILE    53     134.886  78.187  33.058  1.00  0.00           H
ATOM    835 3HG2 ILE    53     133.619  76.977  33.169  1.00  0.00           H
ATOM    836  CG1 ILE    53     135.961  77.900  30.630  1.00  0.00           C
ATOM    837 2HG1 ILE    53     136.145  78.748  31.290  1.00  0.00           H
ATOM    838 3HG1 ILE    53     136.809  77.227  30.506  1.00  0.00           H
ATOM    839  CD1 ILE    53     135.775  78.368  29.184  1.00  0.00           C
ATOM    840 1HD1 ILE    53     135.559  77.453  28.634  1.00  0.00           H
ATOM    841 2HD1 ILE    53     134.858  78.949  29.083  1.00  0.00           H
ATOM    842 3HD1 ILE    53     136.677  78.822  28.771  1.00  0.00           H
ATOM    843 C    ILE    53     136.035  74.838  31.257  1.00  0.00           C
ATOM    844 O    ILE    53     137.091  74.868  30.613  1.00  0.00           O
ATOM    845 N    ARG    54     136.005  74.111  32.337  1.00  0.00           N
ATOM    846 H    ARG    54     135.113  74.089  32.811  1.00  0.00           H
ATOM    847  CA  ARG    54     137.085  73.238  32.807  1.00  0.00           C
ATOM    848  HA  ARG    54     137.946  73.906  32.831  1.00  0.00           H
ATOM    849  CB  ARG    54     136.695  72.640  34.218  1.00  0.00           C
ATOM    850  HB2 ARG    54     136.156  73.395  34.792  1.00  0.00           H
ATOM    851  HB3 ARG    54     135.989  71.817  34.104  1.00  0.00           H
ATOM    852  CG  ARG    54     137.911  72.100  34.883  1.00  0.00           C
ATOM    853  HG2 ARG    54     138.409  71.248  34.420  1.00  0.00           H
ATOM    854  HG3 ARG    54     138.566  72.965  34.989  1.00  0.00           H
ATOM    855  CD  ARG    54     137.643  71.762  36.387  1.00  0.00           C
ATOM    856  HD2 ARG    54     138.589  71.557  36.888  1.00  0.00           H
ATOM    857  HD3 ARG    54     137.225  72.595  36.952  1.00  0.00           H
ATOM    858  NE  ARG    54     136.717  70.637  36.530  1.00  0.00           N
ATOM    859  HE  ARG    54     135.773  70.993  36.512  1.00  0.00           H
ATOM    860  CZ  ARG    54     136.957  69.350  36.468  1.00  0.00           C
ATOM    861  NH1 ARG    54     135.973  68.481  36.518  1.00  0.00           N
ATOM    862 1HH1 ARG    54     135.079  68.940  36.415  1.00  0.00           H
ATOM    863 2HH1 ARG    54     136.190  67.501  36.629  1.00  0.00           H
ATOM    864  NH2 ARG    54     138.135  68.893  36.407  1.00  0.00           N
ATOM    865 1HH2 ARG    54     138.878  69.569  36.512  1.00  0.00           H
ATOM    866 2HH2 ARG    54     138.351  67.973  36.049  1.00  0.00           H
ATOM    867 C    ARG    54     137.445  72.144  31.856  1.00  0.00           C
ATOM    868 O    ARG    54     138.625  71.987  31.473  1.00  0.00           O
ATOM    869 N    TYR    55     136.374  71.481  31.340  1.00  0.00           N
ATOM    870 H    TYR    55     135.554  71.572  31.922  1.00  0.00           H
ATOM    871  CA  TYR    55     136.547  70.415  30.254  1.00  0.00           C
ATOM    872  HA  TYR    55     137.363  69.702  30.370  1.00  0.00           H
ATOM    873  CB  TYR    55     135.264  69.636  30.233  1.00  0.00           C
ATOM    874  HB2 TYR    55     134.412  70.292  30.058  1.00  0.00           H
ATOM    875  HB3 TYR    55     135.220  68.935  29.399  1.00  0.00           H
ATOM    876  CG  TYR    55     135.031  68.656  31.449  1.00  0.00           C
ATOM    877  CD1 TYR    55     134.028  68.928  32.395  1.00  0.00           C
ATOM    878  HD1 TYR    55     133.161  69.566  32.319  1.00  0.00           H
ATOM    879  CE1 TYR    55     133.804  68.024  33.454  1.00  0.00           C
ATOM    880  HE1 TYR    55     133.001  68.215  34.151  1.00  0.00           H
ATOM    881  CZ  TYR    55     134.648  66.987  33.698  1.00  0.00           C
ATOM    882  OH  TYR    55     134.314  66.194  34.738  1.00  0.00           O
ATOM    883  HH  TYR    55     133.502  66.420  35.197  1.00  0.00           H
ATOM    884  CE2 TYR    55     135.814  66.844  32.923  1.00  0.00           C
ATOM    885  HE2 TYR    55     136.410  65.996  33.225  1.00  0.00           H
ATOM    886  CD2 TYR    55     136.018  67.649  31.768  1.00  0.00           C
ATOM    887  HD2 TYR    55     136.852  67.458  31.110  1.00  0.00           H
ATOM    888 C    TYR    55     136.912  70.982  28.873  1.00  0.00           C
ATOM    889 O    TYR    55     137.799  70.398  28.238  1.00  0.00           O
ATOM    890 N    GLU    56     136.385  72.129  28.499  1.00  0.00           N
ATOM    891 H    GLU    56     135.758  72.573  29.155  1.00  0.00           H
ATOM    892  CA  GLU    56     136.824  72.900  27.333  1.00  0.00           C
ATOM    893  HA  GLU    56     136.843  72.218  26.483  1.00  0.00           H
ATOM    894  CB  GLU    56     135.841  74.040  27.183  1.00  0.00           C
ATOM    895  HB2 GLU    56     135.936  74.571  28.130  1.00  0.00           H
ATOM    896  HB3 GLU    56     136.146  74.645  26.328  1.00  0.00           H
ATOM    897  CG  GLU    56     134.319  73.749  26.958  1.00  0.00           C
ATOM    898  HG2 GLU    56     134.003  72.863  27.508  1.00  0.00           H
ATOM    899  HG3 GLU    56     133.727  74.514  27.460  1.00  0.00           H
ATOM    900  CD  GLU    56     133.978  73.825  25.478  1.00  0.00           C
ATOM    901  OE1 GLU    56     133.970  72.779  24.768  1.00  0.00           O
ATOM    902  OE2 GLU    56     133.701  74.981  25.027  1.00  0.00           O
ATOM    903 C    GLU    56     138.301  73.344  27.434  1.00  0.00           C
ATOM    904 O    GLU    56     138.916  73.430  26.386  1.00  0.00           O
ATOM    905 N    SER    57     138.854  73.619  28.609  1.00  0.00           N
ATOM    906 H    SER    57     138.337  73.507  29.470  1.00  0.00           H
ATOM    907  CA  SER    57     140.261  74.079  28.732  1.00  0.00           C
ATOM    908  HA  SER    57     140.463  74.830  27.967  1.00  0.00           H
ATOM    909  CB  SER    57     140.390  74.789  30.044  1.00  0.00           C
ATOM    910  HB2 SER    57     140.244  74.033  30.815  1.00  0.00           H
ATOM    911  HB3 SER    57     141.449  75.017  30.170  1.00  0.00           H
ATOM    912  OG  SER    57     139.651  75.926  30.336  1.00  0.00           O
ATOM    913  HG  SER    57     138.711  75.729  30.339  1.00  0.00           H
ATOM    914 C    SER    57     141.261  72.907  28.672  1.00  0.00           C
ATOM    915 O    SER    57     142.379  73.004  28.164  1.00  0.00           O
ATOM    916 N    LEU    58     140.836  71.742  29.240  1.00  0.00           N
ATOM    917 H    LEU    58     139.961  71.712  29.744  1.00  0.00           H
ATOM    918  CA  LEU    58     141.430  70.482  29.063  1.00  0.00           C
ATOM    919  HA  LEU    58     142.479  70.530  29.357  1.00  0.00           H
ATOM    920  CB  LEU    58     140.800  69.415  30.025  1.00  0.00           C
ATOM    921  HB2 LEU    58     139.722  69.576  29.989  1.00  0.00           H
ATOM    922  HB3 LEU    58     141.052  68.383  29.782  1.00  0.00           H
ATOM    923  CG  LEU    58     141.196  69.683  31.495  1.00  0.00           C
ATOM    924  HG  LEU    58     141.048  70.755  31.628  1.00  0.00           H
ATOM    925  CD1 LEU    58     140.264  68.891  32.363  1.00  0.00           C
ATOM    926 1HD1 LEU    58     140.482  67.828  32.261  1.00  0.00           H
ATOM    927 2HD1 LEU    58     140.347  69.042  33.440  1.00  0.00           H
ATOM    928 3HD1 LEU    58     139.242  69.154  32.089  1.00  0.00           H
ATOM    929  CD2 LEU    58     142.639  69.298  31.844  1.00  0.00           C
ATOM    930 1HD2 LEU    58     142.895  69.347  32.903  1.00  0.00           H
ATOM    931 2HD2 LEU    58     142.934  68.385  31.327  1.00  0.00           H
ATOM    932 3HD2 LEU    58     143.209  70.073  31.332  1.00  0.00           H
ATOM    933 C    LEU    58     141.386  69.929  27.649  1.00  0.00           C
ATOM    934 O    LEU    58     141.918  68.822  27.334  1.00  0.00           O
ATOM    935 N    THR    59     140.833  70.591  26.665  1.00  0.00           N
ATOM    936 H    THR    59     140.337  71.432  26.923  1.00  0.00           H
ATOM    937  CA  THR    59     140.624  70.184  25.317  1.00  0.00           C
ATOM    938  HA  THR    59     141.076  69.229  25.049  1.00  0.00           H
ATOM    939  CB  THR    59     139.133  69.887  25.183  1.00  0.00           C
ATOM    940  HB  THR    59     138.498  70.764  25.313  1.00  0.00           H
ATOM    941  CG2 THR    59     138.795  69.144  23.834  1.00  0.00           C
ATOM    942 1HG2 THR    59     139.375  68.222  23.836  1.00  0.00           H
ATOM    943 2HG2 THR    59     137.743  68.859  23.860  1.00  0.00           H
ATOM    944 3HG2 THR    59     139.070  69.819  23.023  1.00  0.00           H
ATOM    945  OG1 THR    59     138.708  68.989  26.245  1.00  0.00           O
ATOM    946  HG1 THR    59     138.559  69.476  27.059  1.00  0.00           H
ATOM    947 C    THR    59     141.057  71.236  24.306  1.00  0.00           C
ATOM    948 O    THR    59     141.527  70.831  23.266  1.00  0.00           O
ATOM    949 N    ASP    60     140.989  72.527  24.627  1.00  0.00           N
ATOM    950 H    ASP    60     140.611  72.828  25.514  1.00  0.00           H
ATOM    951  CA  ASP    60     141.594  73.644  23.850  1.00  0.00           C
ATOM    952  HA  ASP    60     142.444  73.293  23.266  1.00  0.00           H
ATOM    953  CB  ASP    60     140.604  74.069  22.750  1.00  0.00           C
ATOM    954  HB2 ASP    60     140.599  73.242  22.039  1.00  0.00           H
ATOM    955  HB3 ASP    60     139.594  74.066  23.160  1.00  0.00           H
ATOM    956  CG  ASP    60     141.006  75.333  22.121  1.00  0.00           C
ATOM    957  OD1 ASP    60     142.079  75.884  22.332  1.00  0.00           O
ATOM    958  OD2 ASP    60     140.181  75.913  21.365  1.00  0.00           O
ATOM    959 C    ASP    60     142.056  74.802  24.819  1.00  0.00           C
ATOM    960 O    ASP    60     141.259  75.513  25.500  1.00  0.00           O
ATOM    961 N    PRO    61     143.352  75.031  24.971  1.00  0.00           N
ATOM    962  CD  PRO    61     144.473  74.169  24.502  1.00  0.00           C
ATOM    963  HD2 PRO    61     144.649  74.426  23.458  1.00  0.00           H
ATOM    964  HD3 PRO    61     144.282  73.096  24.490  1.00  0.00           H
ATOM    965  CG  PRO    61     145.742  74.533  25.276  1.00  0.00           C
ATOM    966  HG2 PRO    61     146.567  74.240  24.627  1.00  0.00           H
ATOM    967  HG3 PRO    61     145.797  74.064  26.258  1.00  0.00           H
ATOM    968  CB  PRO    61     145.470  76.023  25.515  1.00  0.00           C
ATOM    969  HB2 PRO    61     145.633  76.580  24.592  1.00  0.00           H
ATOM    970  HB3 PRO    61     146.207  76.349  26.249  1.00  0.00           H
ATOM    971  CA  PRO    61     143.961  76.070  25.837  1.00  0.00           C
ATOM    972  HA  PRO    61     143.831  75.817  26.890  1.00  0.00           H
ATOM    973 C    PRO    61     143.386  77.498  25.682  1.00  0.00           C
ATOM    974 O    PRO    61     143.443  78.291  26.617  1.00  0.00           O
ATOM    975 N    SER    62     142.749  77.822  24.526  1.00  0.00           N
ATOM    976 H    SER    62     142.497  77.096  23.870  1.00  0.00           H
ATOM    977  CA  SER    62     142.182  79.102  24.211  1.00  0.00           C
ATOM    978  HA  SER    62     142.995  79.827  24.216  1.00  0.00           H
ATOM    979  CB  SER    62     141.649  78.969  22.763  1.00  0.00           C
ATOM    980  HB2 SER    62     141.363  79.958  22.403  1.00  0.00           H
ATOM    981  HB3 SER    62     142.329  78.416  22.115  1.00  0.00           H
ATOM    982  OG  SER    62     140.477  78.237  22.770  1.00  0.00           O
ATOM    983  HG  SER    62     140.523  77.551  22.100  1.00  0.00           H
ATOM    984 C    SER    62     141.081  79.552  25.197  1.00  0.00           C
ATOM    985 O    SER    62     140.855  80.650  25.518  1.00  0.00           O
ATOM    986 N    LYS    63     140.371  78.563  25.783  1.00  0.00           N
ATOM    987 H    LYS    63     140.581  77.606  25.539  1.00  0.00           H
ATOM    988  CA  LYS    63     139.432  78.707  26.893  1.00  0.00           C
ATOM    989  HA  LYS    63     138.753  79.519  26.635  1.00  0.00           H
ATOM    990  CB  LYS    63     138.703  77.314  27.068  1.00  0.00           C
ATOM    991  HB2 LYS    63     139.481  76.562  27.196  1.00  0.00           H
ATOM    992  HB3 LYS    63     138.168  77.393  28.014  1.00  0.00           H
ATOM    993  CG  LYS    63     137.670  77.090  25.908  1.00  0.00           C
ATOM    994  HG2 LYS    63     136.830  76.594  26.395  1.00  0.00           H
ATOM    995  HG3 LYS    63     137.302  78.049  25.544  1.00  0.00           H
ATOM    996  CD  LYS    63     138.253  76.338  24.721  1.00  0.00           C
ATOM    997  HD2 LYS    63     139.211  76.773  24.438  1.00  0.00           H
ATOM    998  HD3 LYS    63     138.419  75.339  25.124  1.00  0.00           H
ATOM    999  CE  LYS    63     137.178  76.450  23.688  1.00  0.00           C
ATOM   1000  HE2 LYS    63     136.213  76.201  24.129  1.00  0.00           H
ATOM   1001  HE3 LYS    63     137.167  77.475  23.316  1.00  0.00           H
ATOM   1002  NZ  LYS    63     137.387  75.703  22.413  1.00  0.00           N
ATOM   1003  HZ1 LYS    63     137.257  74.711  22.553  1.00  0.00           H
ATOM   1004  HZ2 LYS    63     136.744  76.022  21.702  1.00  0.00           H
ATOM   1005  HZ3 LYS    63     138.356  75.829  22.159  1.00  0.00           H
ATOM   1006 C    LYS    63     140.061  79.182  28.283  1.00  0.00           C
ATOM   1007 O    LYS    63     139.435  79.759  29.142  1.00  0.00           O
ATOM   1008 N    LEU    64     141.394  79.040  28.433  1.00  0.00           N
ATOM   1009 H    LEU    64     141.774  78.479  27.684  1.00  0.00           H
ATOM   1010  CA  LEU    64     142.341  79.641  29.259  1.00  0.00           C
ATOM   1011  HA  LEU    64     141.873  80.130  30.113  1.00  0.00           H
ATOM   1012  CB  LEU    64     143.199  78.601  29.863  1.00  0.00           C
ATOM   1013  HB2 LEU    64     143.407  77.853  29.098  1.00  0.00           H
ATOM   1014  HB3 LEU    64     144.233  78.899  30.035  1.00  0.00           H
ATOM   1015  CG  LEU    64     142.598  78.011  31.175  1.00  0.00           C
ATOM   1016  HG  LEU    64     141.530  77.899  30.986  1.00  0.00           H
ATOM   1017  CD1 LEU    64     143.361  76.693  31.467  1.00  0.00           C
ATOM   1018 1HD1 LEU    64     143.445  75.981  30.645  1.00  0.00           H
ATOM   1019 2HD1 LEU    64     144.397  76.964  31.673  1.00  0.00           H
ATOM   1020 3HD1 LEU    64     142.873  76.237  32.328  1.00  0.00           H
ATOM   1021  CD2 LEU    64     142.817  78.993  32.339  1.00  0.00           C
ATOM   1022 1HD2 LEU    64     142.690  78.551  33.328  1.00  0.00           H
ATOM   1023 2HD2 LEU    64     143.831  79.388  32.276  1.00  0.00           H
ATOM   1024 3HD2 LEU    64     142.238  79.917  32.336  1.00  0.00           H
ATOM   1025 C    LEU    64     143.246  80.799  28.684  1.00  0.00           C
ATOM   1026 O    LEU    64     144.139  81.356  29.366  1.00  0.00           O
ATOM   1027 N    ASP    65     142.917  81.250  27.456  1.00  0.00           N
ATOM   1028 H    ASP    65     142.144  80.802  26.984  1.00  0.00           H
ATOM   1029  CA  ASP    65     143.551  82.454  26.784  1.00  0.00           C
ATOM   1030  HA  ASP    65     144.536  82.693  27.185  1.00  0.00           H
ATOM   1031  CB  ASP    65     143.877  82.017  25.315  1.00  0.00           C
ATOM   1032  HB2 ASP    65     144.555  81.164  25.281  1.00  0.00           H
ATOM   1033  HB3 ASP    65     142.991  81.778  24.727  1.00  0.00           H
ATOM   1034  CG  ASP    65     144.518  83.181  24.602  1.00  0.00           C
ATOM   1035  OD1 ASP    65     145.618  83.626  24.955  1.00  0.00           O
ATOM   1036  OD2 ASP    65     143.917  83.667  23.571  1.00  0.00           O
ATOM   1037 C    ASP    65     142.653  83.707  26.938  1.00  0.00           C
ATOM   1038 O    ASP    65     143.146  84.890  27.110  1.00  0.00           O
ATOM   1039 N    SER    66     141.348  83.552  27.089  1.00  0.00           N
ATOM   1040 H    SER    66     140.979  82.647  26.834  1.00  0.00           H
ATOM   1041  CA  SER    66     140.295  84.512  27.416  1.00  0.00           C
ATOM   1042  HA  SER    66     140.660  85.536  27.494  1.00  0.00           H
ATOM   1043  CB  SER    66     139.170  84.562  26.339  1.00  0.00           C
ATOM   1044  HB2 SER    66     138.864  83.520  26.238  1.00  0.00           H
ATOM   1045  HB3 SER    66     138.364  85.197  26.707  1.00  0.00           H
ATOM   1046  OG  SER    66     139.486  84.780  24.993  1.00  0.00           O
ATOM   1047  HG  SER    66     139.579  85.727  24.869  1.00  0.00           H
ATOM   1048 C    SER    66     139.611  84.161  28.758  1.00  0.00           C
ATOM   1049 O    SER    66     138.927  83.100  28.816  1.00  0.00           O
ATOM   1050 N    GLY    67     139.719  84.992  29.748  1.00  0.00           N
ATOM   1051 H    GLY    67     140.229  85.842  29.552  1.00  0.00           H
ATOM   1052  CA  GLY    67     139.533  84.697  31.227  1.00  0.00           C
ATOM   1053  HA2 GLY    67     139.751  85.526  31.900  1.00  0.00           H
ATOM   1054  HA3 GLY    67     138.518  84.420  31.512  1.00  0.00           H
ATOM   1055 C    GLY    67     140.439  83.542  31.703  1.00  0.00           C
ATOM   1056 O    GLY    67     140.974  82.735  30.870  1.00  0.00           O
ATOM   1057 N    LYS    68     140.694  83.450  32.996  1.00  0.00           N
ATOM   1058 H    LYS    68     140.082  83.969  33.609  1.00  0.00           H
ATOM   1059  CA  LYS    68     141.902  82.845  33.636  1.00  0.00           C
ATOM   1060  HA  LYS    68     142.175  82.144  32.848  1.00  0.00           H
ATOM   1061  CB  LYS    68     143.049  83.843  33.878  1.00  0.00           C
ATOM   1062  HB2 LYS    68     142.693  84.809  34.235  1.00  0.00           H
ATOM   1063  HB3 LYS    68     143.804  83.540  34.604  1.00  0.00           H
ATOM   1064  CG  LYS    68     143.846  84.050  32.609  1.00  0.00           C
ATOM   1065  HG2 LYS    68     143.155  84.222  31.784  1.00  0.00           H
ATOM   1066  HG3 LYS    68     144.383  84.995  32.692  1.00  0.00           H
ATOM   1067  CD  LYS    68     144.834  82.917  32.183  1.00  0.00           C
ATOM   1068  HD2 LYS    68     145.484  82.583  32.992  1.00  0.00           H
ATOM   1069  HD3 LYS    68     144.338  81.983  31.917  1.00  0.00           H
ATOM   1070  CE  LYS    68     145.653  83.531  31.107  1.00  0.00           C
ATOM   1071  HE2 LYS    68     145.990  84.480  31.524  1.00  0.00           H
ATOM   1072  HE3 LYS    68     146.582  82.981  30.957  1.00  0.00           H
ATOM   1073  NZ  LYS    68     144.995  83.881  29.820  1.00  0.00           N
ATOM   1074  HZ1 LYS    68     144.517  83.035  29.547  1.00  0.00           H
ATOM   1075  HZ2 LYS    68     144.362  84.656  29.956  1.00  0.00           H
ATOM   1076  HZ3 LYS    68     145.653  84.135  29.097  1.00  0.00           H
ATOM   1077 C    LYS    68     141.465  82.107  34.932  1.00  0.00           C
ATOM   1078 O    LYS    68     142.064  81.056  35.215  1.00  0.00           O
ATOM   1079 N    GLU    69     140.571  82.631  35.721  1.00  0.00           N
ATOM   1080 H    GLU    69     140.101  83.465  35.398  1.00  0.00           H
ATOM   1081  CA  GLU    69     140.196  82.172  37.060  1.00  0.00           C
ATOM   1082  HA  GLU    69     140.964  81.615  37.597  1.00  0.00           H
ATOM   1083  CB  GLU    69     140.134  83.435  37.964  1.00  0.00           C
ATOM   1084  HB2 GLU    69     139.478  84.197  37.542  1.00  0.00           H
ATOM   1085  HB3 GLU    69     139.913  83.075  38.968  1.00  0.00           H
ATOM   1086  CG  GLU    69     141.451  84.135  38.076  1.00  0.00           C
ATOM   1087  HG2 GLU    69     142.273  83.464  37.829  1.00  0.00           H
ATOM   1088  HG3 GLU    69     141.542  84.881  37.287  1.00  0.00           H
ATOM   1089  CD  GLU    69     141.800  84.760  39.443  1.00  0.00           C
ATOM   1090  OE1 GLU    69     141.554  85.961  39.635  1.00  0.00           O
ATOM   1091  OE2 GLU    69     142.298  83.947  40.297  1.00  0.00           O
ATOM   1092 C    GLU    69     138.816  81.372  37.037  1.00  0.00           C
ATOM   1093 O    GLU    69     138.096  81.571  36.104  1.00  0.00           O
ATOM   1094 N    LEU    70     138.589  80.353  37.912  1.00  0.00           N
ATOM   1095 H    LEU    70     139.372  80.089  38.493  1.00  0.00           H
ATOM   1096  CA  LEU    70     137.336  79.603  38.045  1.00  0.00           C
ATOM   1097  HA  LEU    70     136.659  79.875  37.236  1.00  0.00           H
ATOM   1098  CB  LEU    70     137.524  78.094  37.912  1.00  0.00           C
ATOM   1099  HB2 LEU    70     138.368  77.870  38.564  1.00  0.00           H
ATOM   1100  HB3 LEU    70     136.560  77.750  38.286  1.00  0.00           H
ATOM   1101  CG  LEU    70     137.695  77.386  36.534  1.00  0.00           C
ATOM   1102  HG  LEU    70     138.742  77.444  36.235  1.00  0.00           H
ATOM   1103  CD1 LEU    70     137.525  75.884  36.630  1.00  0.00           C
ATOM   1104 1HD1 LEU    70     137.736  75.534  35.620  1.00  0.00           H
ATOM   1105 2HD1 LEU    70     138.255  75.451  37.314  1.00  0.00           H
ATOM   1106 3HD1 LEU    70     136.494  75.578  36.804  1.00  0.00           H
ATOM   1107  CD2 LEU    70     136.925  77.934  35.361  1.00  0.00           C
ATOM   1108 1HD2 LEU    70     136.904  79.023  35.403  1.00  0.00           H
ATOM   1109 2HD2 LEU    70     137.249  77.419  34.457  1.00  0.00           H
ATOM   1110 3HD2 LEU    70     135.907  77.546  35.391  1.00  0.00           H
ATOM   1111 C    LEU    70     136.718  79.983  39.451  1.00  0.00           C
ATOM   1112 O    LEU    70     137.027  79.273  40.384  1.00  0.00           O
ATOM   1113 N    LYS    71     135.829  80.979  39.538  1.00  0.00           N
ATOM   1114 H    LYS    71     135.740  81.602  38.748  1.00  0.00           H
ATOM   1115  CA  LYS    71     135.234  81.433  40.784  1.00  0.00           C
ATOM   1116  HA  LYS    71     135.315  80.689  41.576  1.00  0.00           H
ATOM   1117  CB  LYS    71     136.173  82.522  41.284  1.00  0.00           C
ATOM   1118  HB2 LYS    71     136.033  82.587  42.363  1.00  0.00           H
ATOM   1119  HB3 LYS    71     137.190  82.164  41.122  1.00  0.00           H
ATOM   1120  CG  LYS    71     136.062  83.866  40.553  1.00  0.00           C
ATOM   1121  HG2 LYS    71     136.489  83.744  39.557  1.00  0.00           H
ATOM   1122  HG3 LYS    71     135.016  84.145  40.426  1.00  0.00           H
ATOM   1123  CD  LYS    71     136.756  85.035  41.300  1.00  0.00           C
ATOM   1124  HD2 LYS    71     137.776  84.726  41.527  1.00  0.00           H
ATOM   1125  HD3 LYS    71     136.890  85.921  40.679  1.00  0.00           H
ATOM   1126  CE  LYS    71     136.104  85.323  42.686  1.00  0.00           C
ATOM   1127  HE2 LYS    71     135.087  85.695  42.567  1.00  0.00           H
ATOM   1128  HE3 LYS    71     136.077  84.343  43.162  1.00  0.00           H
ATOM   1129  NZ  LYS    71     136.887  86.235  43.531  1.00  0.00           N
ATOM   1130  HZ1 LYS    71     137.246  87.079  43.106  1.00  0.00           H
ATOM   1131  HZ2 LYS    71     136.320  86.678  44.240  1.00  0.00           H
ATOM   1132  HZ3 LYS    71     137.689  85.767  43.928  1.00  0.00           H
ATOM   1133 C    LYS    71     133.725  81.896  40.750  1.00  0.00           C
ATOM   1134 O    LYS    71     133.228  82.176  39.718  1.00  0.00           O
ATOM   1135 N    ILE    72     133.031  82.027  41.868  1.00  0.00           N
ATOM   1136 H    ILE    72     133.478  81.704  42.715  1.00  0.00           H
ATOM   1137  CA  ILE    72     131.736  82.739  41.947  1.00  0.00           C
ATOM   1138  HA  ILE    72     131.485  83.050  40.933  1.00  0.00           H
ATOM   1139  CB  ILE    72     130.630  81.722  42.378  1.00  0.00           C
ATOM   1140  HB  ILE    72     130.930  81.269  43.323  1.00  0.00           H
ATOM   1141  CG2 ILE    72     129.235  82.426  42.533  1.00  0.00           C
ATOM   1142 1HG2 ILE    72     128.693  82.663  41.618  1.00  0.00           H
ATOM   1143 2HG2 ILE    72     128.601  81.738  43.091  1.00  0.00           H
ATOM   1144 3HG2 ILE    72     129.294  83.266  43.225  1.00  0.00           H
ATOM   1145  CG1 ILE    72     130.573  80.639  41.338  1.00  0.00           C
ATOM   1146 2HG1 ILE    72     130.426  81.040  40.335  1.00  0.00           H
ATOM   1147 3HG1 ILE    72     131.540  80.142  41.422  1.00  0.00           H
ATOM   1148  CD1 ILE    72     129.610  79.503  41.671  1.00  0.00           C
ATOM   1149 1HD1 ILE    72     128.564  79.796  41.581  1.00  0.00           H
ATOM   1150 2HD1 ILE    72     129.751  78.623  41.045  1.00  0.00           H
ATOM   1151 3HD1 ILE    72     129.878  78.966  42.581  1.00  0.00           H
ATOM   1152 C    ILE    72     131.813  84.030  42.795  1.00  0.00           C
ATOM   1153 O    ILE    72     132.634  84.213  43.660  1.00  0.00           O
ATOM   1154 N    ASP    73     130.924  85.021  42.457  1.00  0.00           N
ATOM   1155 H    ASP    73     130.230  84.813  41.753  1.00  0.00           H
ATOM   1156  CA  ASP    73     130.675  86.279  43.221  1.00  0.00           C
ATOM   1157  HA  ASP    73     131.261  86.222  44.138  1.00  0.00           H
ATOM   1158  CB  ASP    73     131.210  87.528  42.568  1.00  0.00           C
ATOM   1159  HB2 ASP    73     130.662  87.707  41.644  1.00  0.00           H
ATOM   1160  HB3 ASP    73     130.868  88.305  43.252  1.00  0.00           H
ATOM   1161  CG  ASP    73     132.722  87.664  42.410  1.00  0.00           C
ATOM   1162  OD1 ASP    73     133.065  87.652  41.240  1.00  0.00           O
ATOM   1163  OD2 ASP    73     133.407  87.883  43.377  1.00  0.00           O
ATOM   1164 C    ASP    73     129.192  86.410  43.603  1.00  0.00           C
ATOM   1165 O    ASP    73     128.346  86.102  42.779  1.00  0.00           O
ATOM   1166 N    ILE    74     128.811  86.977  44.750  1.00  0.00           N
ATOM   1167 H    ILE    74     129.558  87.202  45.392  1.00  0.00           H
ATOM   1168  CA  ILE    74     127.416  87.246  45.211  1.00  0.00           C
ATOM   1169  HA  ILE    74     126.778  87.301  44.329  1.00  0.00           H
ATOM   1170  CB  ILE    74     126.806  86.141  46.185  1.00  0.00           C
ATOM   1171  HB  ILE    74     127.218  86.338  47.174  1.00  0.00           H
ATOM   1172  CG2 ILE    74     125.264  86.323  46.391  1.00  0.00           C
ATOM   1173 1HG2 ILE    74     124.703  86.005  45.513  1.00  0.00           H
ATOM   1174 2HG2 ILE    74     124.958  85.715  47.242  1.00  0.00           H
ATOM   1175 3HG2 ILE    74     124.982  87.362  46.558  1.00  0.00           H
ATOM   1176  CG1 ILE    74     127.160  84.704  45.649  1.00  0.00           C
ATOM   1177 2HG1 ILE    74     126.917  84.658  44.587  1.00  0.00           H
ATOM   1178 3HG1 ILE    74     128.232  84.546  45.759  1.00  0.00           H
ATOM   1179  CD1 ILE    74     126.424  83.538  46.363  1.00  0.00           C
ATOM   1180 1HD1 ILE    74     125.374  83.456  46.083  1.00  0.00           H
ATOM   1181 2HD1 ILE    74     126.849  82.621  45.955  1.00  0.00           H
ATOM   1182 3HD1 ILE    74     126.555  83.652  47.439  1.00  0.00           H
ATOM   1183 C    ILE    74     127.250  88.626  45.768  1.00  0.00           C
ATOM   1184 O    ILE    74     127.977  88.996  46.663  1.00  0.00           O
ATOM   1185 N    ILE    75     126.189  89.379  45.369  1.00  0.00           N
ATOM   1186 H    ILE    75     125.505  89.035  44.710  1.00  0.00           H
ATOM   1187  CA  ILE    75     125.977  90.713  45.986  1.00  0.00           C
ATOM   1188  HA  ILE    75     126.525  90.882  46.913  1.00  0.00           H
ATOM   1189  CB  ILE    75     126.570  91.766  44.979  1.00  0.00           C
ATOM   1190  HB  ILE    75     125.898  91.797  44.122  1.00  0.00           H
ATOM   1191  CG2 ILE    75     126.540  93.226  45.557  1.00  0.00           C
ATOM   1192 1HG2 ILE    75     125.523  93.451  45.880  1.00  0.00           H
ATOM   1193 2HG2 ILE    75     127.251  93.112  46.375  1.00  0.00           H
ATOM   1194 3HG2 ILE    75     126.919  93.935  44.822  1.00  0.00           H
ATOM   1195  CG1 ILE    75     127.979  91.468  44.386  1.00  0.00           C
ATOM   1196 2HG1 ILE    75     128.404  92.431  44.105  1.00  0.00           H
ATOM   1197 3HG1 ILE    75     128.635  91.002  45.120  1.00  0.00           H
ATOM   1198  CD1 ILE    75     127.930  90.845  43.022  1.00  0.00           C
ATOM   1199 1HD1 ILE    75     127.403  91.409  42.252  1.00  0.00           H
ATOM   1200 2HD1 ILE    75     128.844  90.859  42.429  1.00  0.00           H
ATOM   1201 3HD1 ILE    75     127.534  89.840  43.171  1.00  0.00           H
ATOM   1202 C    ILE    75     124.520  91.048  46.371  1.00  0.00           C
ATOM   1203 O    ILE    75     123.712  91.331  45.481  1.00  0.00           O
ATOM   1204 N    PRO    76     124.247  91.144  47.671  1.00  0.00           N
ATOM   1205  CD  PRO    76     125.154  90.752  48.813  1.00  0.00           C
ATOM   1206  HD2 PRO    76     125.938  91.490  48.983  1.00  0.00           H
ATOM   1207  HD3 PRO    76     125.646  89.789  48.685  1.00  0.00           H
ATOM   1208  CG  PRO    76     124.290  90.594  50.024  1.00  0.00           C
ATOM   1209  HG2 PRO    76     124.895  90.838  50.898  1.00  0.00           H
ATOM   1210  HG3 PRO    76     124.103  89.527  50.143  1.00  0.00           H
ATOM   1211  CB  PRO    76     122.977  91.295  49.782  1.00  0.00           C
ATOM   1212  HB2 PRO    76     122.930  92.136  50.474  1.00  0.00           H
ATOM   1213  HB3 PRO    76     122.182  90.566  49.936  1.00  0.00           H
ATOM   1214  CA  PRO    76     123.038  91.752  48.248  1.00  0.00           C
ATOM   1215  HA  PRO    76     122.108  91.552  47.717  1.00  0.00           H
ATOM   1216 C    PRO    76     123.107  93.265  48.136  1.00  0.00           C
ATOM   1217 O    PRO    76     124.111  93.789  48.580  1.00  0.00           O
ATOM   1218 N    ASN    77     122.107  93.899  47.597  1.00  0.00           N
ATOM   1219 H    ASN    77     121.347  93.412  47.143  1.00  0.00           H
ATOM   1220  CA  ASN    77     122.029  95.386  47.357  1.00  0.00           C
ATOM   1221  HA  ASN    77     122.796  95.886  47.949  1.00  0.00           H
ATOM   1222  CB  ASN    77     122.416  95.700  45.870  1.00  0.00           C
ATOM   1223  HB2 ASN    77     123.391  95.276  45.630  1.00  0.00           H
ATOM   1224  HB3 ASN    77     121.586  95.238  45.336  1.00  0.00           H
ATOM   1225  CG  ASN    77     122.404  97.126  45.483  1.00  0.00           C
ATOM   1226  OD1 ASN    77     122.023  98.033  46.273  1.00  0.00           O
ATOM   1227  ND2 ASN    77     122.945  97.448  44.386  1.00  0.00           N
ATOM   1228 1HD2 ASN    77     122.759  98.352  43.975  1.00  0.00           H
ATOM   1229 2HD2 ASN    77     123.243  96.625  43.882  1.00  0.00           H
ATOM   1230 C    ASN    77     120.697  96.091  47.794  1.00  0.00           C
ATOM   1231 O    ASN    77     119.793  96.276  46.950  1.00  0.00           O
ATOM   1232 N    PRO    78     120.513  96.345  49.121  1.00  0.00           N
ATOM   1233  CD  PRO    78     121.378  96.097  50.200  1.00  0.00           C
ATOM   1234  HD2 PRO    78     122.396  96.430  49.995  1.00  0.00           H
ATOM   1235  HD3 PRO    78     121.315  95.012  50.286  1.00  0.00           H
ATOM   1236  CG  PRO    78     120.845  96.925  51.317  1.00  0.00           C
ATOM   1237  HG2 PRO    78     121.107  97.960  51.094  1.00  0.00           H
ATOM   1238  HG3 PRO    78     121.129  96.594  52.316  1.00  0.00           H
ATOM   1239  CB  PRO    78     119.339  96.963  51.205  1.00  0.00           C
ATOM   1240  HB2 PRO    78     119.010  97.961  51.493  1.00  0.00           H
ATOM   1241  HB3 PRO    78     118.839  96.162  51.752  1.00  0.00           H
ATOM   1242  CA  PRO    78     119.220  96.772  49.667  1.00  0.00           C
ATOM   1243  HA  PRO    78     118.416  96.079  49.419  1.00  0.00           H
ATOM   1244 C    PRO    78     118.724  98.004  48.992  1.00  0.00           C
ATOM   1245 O    PRO    78     117.515  98.159  48.747  1.00  0.00           O
ATOM   1246 N    GLN    79     119.561  99.046  48.780  1.00  0.00           N
ATOM   1247 H    GLN    79     120.527  99.053  49.076  1.00  0.00           H
ATOM   1248  CA  GLN    79     119.052 100.345  48.185  1.00  0.00           C
ATOM   1249  HA  GLN    79     118.322 100.752  48.885  1.00  0.00           H
ATOM   1250  CB  GLN    79     120.178 101.417  47.830  1.00  0.00           C
ATOM   1251  HB2 GLN    79     120.798 101.025  47.024  1.00  0.00           H
ATOM   1252  HB3 GLN    79     119.653 102.329  47.544  1.00  0.00           H
ATOM   1253  CG  GLN    79     121.166 101.584  49.011  1.00  0.00           C
ATOM   1254  HG2 GLN    79     121.629 100.656  49.344  1.00  0.00           H
ATOM   1255  HG3 GLN    79     121.984 102.190  48.619  1.00  0.00           H
ATOM   1256  CD  GLN    79     120.470 102.219  50.227  1.00  0.00           C
ATOM   1257  OE1 GLN    79     119.413 102.832  50.101  1.00  0.00           O
ATOM   1258  NE2 GLN    79     120.973 102.032  51.461  1.00  0.00           N
ATOM   1259 1HE2 GLN    79     120.386 102.181  52.270  1.00  0.00           H
ATOM   1260 2HE2 GLN    79     121.857 101.560  51.587  1.00  0.00           H
ATOM   1261 C    GLN    79     118.330 100.091  46.810  1.00  0.00           C
ATOM   1262 O    GLN    79     117.346 100.699  46.515  1.00  0.00           O
ATOM   1263 N    GLU    80     118.858  99.217  46.014  1.00  0.00           N
ATOM   1264 H    GLU    80     119.704  98.784  46.357  1.00  0.00           H
ATOM   1265  CA  GLU    80     118.364  98.811  44.710  1.00  0.00           C
ATOM   1266  HA  GLU    80     117.760  99.605  44.270  1.00  0.00           H
ATOM   1267  CB  GLU    80     119.476  98.558  43.632  1.00  0.00           C
ATOM   1268  HB2 GLU    80     120.138  97.771  43.993  1.00  0.00           H
ATOM   1269  HB3 GLU    80     118.962  98.146  42.764  1.00  0.00           H
ATOM   1270  CG  GLU    80     120.324  99.855  43.315  1.00  0.00           C
ATOM   1271  HG2 GLU    80     119.602 100.670  43.260  1.00  0.00           H
ATOM   1272  HG3 GLU    80     121.002 100.121  44.125  1.00  0.00           H
ATOM   1273  CD  GLU    80     121.151  99.738  42.094  1.00  0.00           C
ATOM   1274  OE1 GLU    80     121.015 100.671  41.288  1.00  0.00           O
ATOM   1275  OE2 GLU    80     122.013  98.820  42.058  1.00  0.00           O
ATOM   1276 C    GLU    80     117.387  97.659  44.778  1.00  0.00           C
ATOM   1277 O    GLU    80     116.953  97.274  43.658  1.00  0.00           O
ATOM   1278 N    ARG    81     117.107  97.057  45.927  1.00  0.00           N
ATOM   1279 H    ARG    81     117.556  97.469  46.733  1.00  0.00           H
ATOM   1280  CA  ARG    81     116.230  95.955  46.241  1.00  0.00           C
ATOM   1281  HA  ARG    81     116.357  95.656  47.282  1.00  0.00           H
ATOM   1282  CB  ARG    81     114.698  96.324  46.154  1.00  0.00           C
ATOM   1283  HB2 ARG    81     114.418  96.627  45.145  1.00  0.00           H
ATOM   1284  HB3 ARG    81     114.097  95.444  46.380  1.00  0.00           H
ATOM   1285  CG  ARG    81     114.173  97.455  47.032  1.00  0.00           C
ATOM   1286  HG2 ARG    81     113.091  97.548  46.941  1.00  0.00           H
ATOM   1287  HG3 ARG    81     114.444  97.253  48.068  1.00  0.00           H
ATOM   1288  CD  ARG    81     114.796  98.793  46.672  1.00  0.00           C
ATOM   1289  HD2 ARG    81     115.855  98.809  46.928  1.00  0.00           H
ATOM   1290  HD3 ARG    81     114.730  99.075  45.621  1.00  0.00           H
ATOM   1291  NE  ARG    81     114.128  99.923  47.377  1.00  0.00           N
ATOM   1292  HE  ARG    81     113.423 100.427  46.858  1.00  0.00           H
ATOM   1293  CZ  ARG    81     114.472 100.416  48.579  1.00  0.00           C
ATOM   1294  NH1 ARG    81     115.375  99.934  49.357  1.00  0.00           N
ATOM   1295 1HH1 ARG    81     115.995  99.167  49.141  1.00  0.00           H
ATOM   1296 2HH1 ARG    81     115.563 100.261  50.294  1.00  0.00           H
ATOM   1297  NH2 ARG    81     113.957 101.546  48.970  1.00  0.00           N
ATOM   1298 1HH2 ARG    81     113.272 101.946  48.345  1.00  0.00           H
ATOM   1299 2HH2 ARG    81     114.179 101.950  49.869  1.00  0.00           H
ATOM   1300 C    ARG    81     116.673  94.662  45.428  1.00  0.00           C
ATOM   1301 O    ARG    81     115.784  93.863  45.176  1.00  0.00           O
ATOM   1302 N    THR    82     117.940  94.547  45.034  1.00  0.00           N
ATOM   1303 H    THR    82     118.481  95.343  45.339  1.00  0.00           H
ATOM   1304  CA  THR    82     118.564  93.652  44.086  1.00  0.00           C
ATOM   1305  HA  THR    82     117.772  92.976  43.765  1.00  0.00           H
ATOM   1306  CB  THR    82     119.177  94.332  42.865  1.00  0.00           C
ATOM   1307  HB  THR    82     119.910  95.033  43.264  1.00  0.00           H
ATOM   1308  CG2 THR    82     119.776  93.367  41.738  1.00  0.00           C
ATOM   1309 1HG2 THR    82     118.981  92.816  41.236  1.00  0.00           H
ATOM   1310 2HG2 THR    82     120.418  93.829  40.987  1.00  0.00           H
ATOM   1311 3HG2 THR    82     120.484  92.688  42.212  1.00  0.00           H
ATOM   1312  OG1 THR    82     118.193  95.079  42.150  1.00  0.00           O
ATOM   1313  HG1 THR    82     117.865  95.769  42.732  1.00  0.00           H
ATOM   1314 C    THR    82     119.592  92.717  44.810  1.00  0.00           C
ATOM   1315 O    THR    82     120.348  93.000  45.726  1.00  0.00           O
ATOM   1316 N    LEU    83     119.596  91.498  44.226  1.00  0.00           N
ATOM   1317 H    LEU    83     118.985  91.239  43.465  1.00  0.00           H
ATOM   1318  CA  LEU    83     120.588  90.388  44.601  1.00  0.00           C
ATOM   1319  HA  LEU    83     121.435  90.790  45.158  1.00  0.00           H
ATOM   1320  CB  LEU    83     119.948  89.386  45.556  1.00  0.00           C
ATOM   1321  HB2 LEU    83     119.723  89.961  46.454  1.00  0.00           H
ATOM   1322  HB3 LEU    83     118.963  89.223  45.119  1.00  0.00           H
ATOM   1323  CG  LEU    83     120.648  88.107  45.999  1.00  0.00           C
ATOM   1324  HG  LEU    83     120.863  87.490  45.127  1.00  0.00           H
ATOM   1325  CD1 LEU    83     121.981  88.393  46.731  1.00  0.00           C
ATOM   1326 1HD1 LEU    83     121.765  89.153  47.482  1.00  0.00           H
ATOM   1327 2HD1 LEU    83     122.494  87.583  47.248  1.00  0.00           H
ATOM   1328 3HD1 LEU    83     122.616  88.687  45.895  1.00  0.00           H
ATOM   1329  CD2 LEU    83     119.820  87.349  46.965  1.00  0.00           C
ATOM   1330 1HD2 LEU    83     119.555  87.861  47.890  1.00  0.00           H
ATOM   1331 2HD2 LEU    83     118.918  86.926  46.522  1.00  0.00           H
ATOM   1332 3HD2 LEU    83     120.463  86.520  47.263  1.00  0.00           H
ATOM   1333 C    LEU    83     121.090  89.786  43.288  1.00  0.00           C
ATOM   1334 O    LEU    83     120.384  89.452  42.315  1.00  0.00           O
ATOM   1335 N    THR    84     122.397  89.639  43.296  1.00  0.00           N
ATOM   1336 H    THR    84     122.853  89.845  44.174  1.00  0.00           H
ATOM   1337  CA  THR    84     123.198  89.288  42.135  1.00  0.00           C
ATOM   1338  HA  THR    84     122.523  89.048  41.314  1.00  0.00           H
ATOM   1339  CB  THR    84     124.105  90.448  41.742  1.00  0.00           C
ATOM   1340  HB  THR    84     124.724  90.660  42.613  1.00  0.00           H
ATOM   1341  CG2 THR    84     125.033  90.324  40.571  1.00  0.00           C
ATOM   1342 1HG2 THR    84     125.897  89.734  40.877  1.00  0.00           H
ATOM   1343 2HG2 THR    84     124.504  89.779  39.790  1.00  0.00           H
ATOM   1344 3HG2 THR    84     125.312  91.327  40.246  1.00  0.00           H
ATOM   1345  OG1 THR    84     123.343  91.622  41.462  1.00  0.00           O
ATOM   1346  HG1 THR    84     123.268  92.134  42.270  1.00  0.00           H
ATOM   1347 C    THR    84     124.012  88.046  42.387  1.00  0.00           C
ATOM   1348 O    THR    84     124.472  87.890  43.510  1.00  0.00           O
ATOM   1349 N    LEU    85     124.180  87.171  41.405  1.00  0.00           N
ATOM   1350 H    LEU    85     123.833  87.312  40.467  1.00  0.00           H
ATOM   1351  CA  LEU    85     125.294  86.210  41.441  1.00  0.00           C
ATOM   1352  HA  LEU    85     125.989  86.407  42.258  1.00  0.00           H
ATOM   1353  CB  LEU    85     124.651  84.798  41.665  1.00  0.00           C
ATOM   1354  HB2 LEU    85     124.011  84.882  42.543  1.00  0.00           H
ATOM   1355  HB3 LEU    85     123.972  84.634  40.828  1.00  0.00           H
ATOM   1356  CG  LEU    85     125.581  83.597  41.733  1.00  0.00           C
ATOM   1357  HG  LEU    85     126.568  83.910  42.074  1.00  0.00           H
ATOM   1358  CD1 LEU    85     124.997  82.534  42.753  1.00  0.00           C
ATOM   1359 1HD1 LEU    85     124.135  82.004  42.349  1.00  0.00           H
ATOM   1360 2HD1 LEU    85     125.770  81.769  42.820  1.00  0.00           H
ATOM   1361 3HD1 LEU    85     124.814  82.898  43.765  1.00  0.00           H
ATOM   1362  CD2 LEU    85     125.774  82.951  40.419  1.00  0.00           C
ATOM   1363 1HD2 LEU    85     125.806  83.643  39.577  1.00  0.00           H
ATOM   1364 2HD2 LEU    85     126.683  82.352  40.472  1.00  0.00           H
ATOM   1365 3HD2 LEU    85     124.924  82.331  40.133  1.00  0.00           H
ATOM   1366 C    LEU    85     126.041  86.239  40.103  1.00  0.00           C
ATOM   1367 O    LEU    85     125.418  86.458  39.049  1.00  0.00           O
ATOM   1368 N    VAL    86     127.327  85.945  40.163  1.00  0.00           N
ATOM   1369 H    VAL    86     127.787  85.965  41.062  1.00  0.00           H
ATOM   1370  CA  VAL    86     128.254  86.004  39.040  1.00  0.00           C
ATOM   1371  HA  VAL    86     127.572  85.915  38.195  1.00  0.00           H
ATOM   1372  CB  VAL    86     129.174  87.278  38.875  1.00  0.00           C
ATOM   1373  HB  VAL    86     130.043  87.107  39.510  1.00  0.00           H
ATOM   1374  CG1 VAL    86     129.905  87.460  37.506  1.00  0.00           C
ATOM   1375 1HG1 VAL    86     130.569  86.602  37.405  1.00  0.00           H
ATOM   1376 2HG1 VAL    86     129.190  87.459  36.684  1.00  0.00           H
ATOM   1377 3HG1 VAL    86     130.520  88.356  37.587  1.00  0.00           H
ATOM   1378  CG2 VAL    86     128.476  88.637  39.323  1.00  0.00           C
ATOM   1379 1HG2 VAL    86     128.020  88.507  40.304  1.00  0.00           H
ATOM   1380 2HG2 VAL    86     129.245  89.410  39.351  1.00  0.00           H
ATOM   1381 3HG2 VAL    86     127.637  88.854  38.663  1.00  0.00           H
ATOM   1382 C    VAL    86     129.104  84.763  38.944  1.00  0.00           C
ATOM   1383 O    VAL    86     129.523  84.210  39.980  1.00  0.00           O
ATOM   1384 N    ASH    87     129.442  84.309  37.733  1.00  0.00           N
ATOM   1385 H    ASH    87     128.970  84.693  36.927  1.00  0.00           H
ATOM   1386  CA  ASH    87     130.427  83.117  37.595  1.00  0.00           C
ATOM   1387  HA  ASH    87     131.039  83.067  38.496  1.00  0.00           H
ATOM   1388  CB  ASH    87     129.622  81.765  37.465  1.00  0.00           C
ATOM   1389  HB2 ASH    87     130.250  80.918  37.742  1.00  0.00           H
ATOM   1390  HB3 ASH    87     128.870  81.764  38.254  1.00  0.00           H
ATOM   1391  CG  ASH    87     128.832  81.526  36.179  1.00  0.00           C
ATOM   1392  OD1 ASH    87     127.754  81.984  35.936  1.00  0.00           O
ATOM   1393  OD2 ASH    87     129.532  80.884  35.249  1.00  0.00           O
ATOM   1394  HD2 ASH    87     128.888  80.969  34.542  1.00  0.00           H
ATOM   1395 C    ASH    87     131.335  83.453  36.393  1.00  0.00           C
ATOM   1396 O    ASH    87     130.835  83.971  35.376  1.00  0.00           O
ATOM   1397 N    THR    88     132.577  82.929  36.395  1.00  0.00           N
ATOM   1398 H    THR    88     132.872  82.498  37.260  1.00  0.00           H
ATOM   1399  CA  THR    88     133.590  83.124  35.363  1.00  0.00           C
ATOM   1400  HA  THR    88     133.268  83.979  34.769  1.00  0.00           H
ATOM   1401  CB  THR    88     134.975  83.272  36.061  1.00  0.00           C
ATOM   1402  HB  THR    88     135.641  83.564  35.249  1.00  0.00           H
ATOM   1403  CG2 THR    88     135.015  84.419  37.114  1.00  0.00           C
ATOM   1404 1HG2 THR    88     134.365  84.059  37.911  1.00  0.00           H
ATOM   1405 2HG2 THR    88     136.078  84.532  37.324  1.00  0.00           H
ATOM   1406 3HG2 THR    88     134.583  85.323  36.685  1.00  0.00           H
ATOM   1407  OG1 THR    88     135.501  82.117  36.735  1.00  0.00           O
ATOM   1408  HG1 THR    88     136.356  81.903  36.355  1.00  0.00           H
ATOM   1409 C    THR    88     133.596  81.969  34.446  1.00  0.00           C
ATOM   1410 O    THR    88     134.563  81.771  33.676  1.00  0.00           O
ATOM   1411 N    GLY    89     132.478  81.234  34.323  1.00  0.00           N
ATOM   1412 H    GLY    89     131.639  81.573  34.770  1.00  0.00           H
ATOM   1413  CA  GLY    89     132.327  80.087  33.487  1.00  0.00           C
ATOM   1414  HA2 GLY    89     133.251  79.533  33.649  1.00  0.00           H
ATOM   1415  HA3 GLY    89     131.395  79.595  33.764  1.00  0.00           H
ATOM   1416 C    GLY    89     132.199  80.313  31.897  1.00  0.00           C
ATOM   1417 O    GLY    89     132.615  81.327  31.400  1.00  0.00           O
ATOM   1418 N    ILE    90     131.691  79.303  31.237  1.00  0.00           N
ATOM   1419 H    ILE    90     131.333  78.507  31.745  1.00  0.00           H
ATOM   1420  CA  ILE    90     131.733  79.200  29.774  1.00  0.00           C
ATOM   1421  HA  ILE    90     132.782  79.280  29.488  1.00  0.00           H
ATOM   1422  CB  ILE    90     131.208  77.766  29.356  1.00  0.00           C
ATOM   1423  HB  ILE    90     131.758  77.061  29.980  1.00  0.00           H
ATOM   1424  CG2 ILE    90     129.771  77.549  29.885  1.00  0.00           C
ATOM   1425 1HG2 ILE    90     129.631  76.480  30.048  1.00  0.00           H
ATOM   1426 2HG2 ILE    90     129.629  77.892  30.910  1.00  0.00           H
ATOM   1427 3HG2 ILE    90     128.951  77.942  29.285  1.00  0.00           H
ATOM   1428  CG1 ILE    90     131.395  77.301  27.934  1.00  0.00           C
ATOM   1429 2HG1 ILE    90     131.050  76.267  27.918  1.00  0.00           H
ATOM   1430 3HG1 ILE    90     130.774  77.942  27.308  1.00  0.00           H
ATOM   1431  CD1 ILE    90     132.808  77.268  27.446  1.00  0.00           C
ATOM   1432 1HD1 ILE    90     133.402  76.712  28.171  1.00  0.00           H
ATOM   1433 2HD1 ILE    90     132.828  76.729  26.499  1.00  0.00           H
ATOM   1434 3HD1 ILE    90     133.157  78.295  27.331  1.00  0.00           H
ATOM   1435 C    ILE    90     130.953  80.267  29.036  1.00  0.00           C
ATOM   1436 O    ILE    90     131.015  80.354  27.827  1.00  0.00           O
ATOM   1437 N    GLY    91     130.067  80.922  29.754  1.00  0.00           N
ATOM   1438 H    GLY    91     129.933  80.706  30.731  1.00  0.00           H
ATOM   1439  CA  GLY    91     129.135  81.842  29.074  1.00  0.00           C
ATOM   1440  HA2 GLY    91     128.492  82.335  29.803  1.00  0.00           H
ATOM   1441  HA3 GLY    91     129.627  82.594  28.457  1.00  0.00           H
ATOM   1442 C    GLY    91     128.085  81.167  28.135  1.00  0.00           C
ATOM   1443 O    GLY    91     127.998  79.952  28.127  1.00  0.00           O
ATOM   1444 N    MET    92     127.329  81.949  27.361  1.00  0.00           N
ATOM   1445 H    MET    92     127.539  82.937  27.339  1.00  0.00           H
ATOM   1446  CA  MET    92     126.364  81.535  26.356  1.00  0.00           C
ATOM   1447  HA  MET    92     126.735  80.600  25.936  1.00  0.00           H
ATOM   1448  CB  MET    92     125.054  81.197  26.970  1.00  0.00           C
ATOM   1449  HB2 MET    92     124.618  82.146  27.281  1.00  0.00           H
ATOM   1450  HB3 MET    92     124.354  80.841  26.214  1.00  0.00           H
ATOM   1451  CG  MET    92     125.114  80.385  28.250  1.00  0.00           C
ATOM   1452  HG2 MET    92     125.594  79.423  28.070  1.00  0.00           H
ATOM   1453  HG3 MET    92     125.609  80.973  29.023  1.00  0.00           H
ATOM   1454  SD  MET    92     123.376  80.031  28.695  1.00  0.00           S
ATOM   1455  CE  MET    92     123.323  78.210  28.346  1.00  0.00           C
ATOM   1456  HE1 MET    92     124.258  77.697  28.572  1.00  0.00           H
ATOM   1457  HE2 MET    92     122.471  77.778  28.870  1.00  0.00           H
ATOM   1458  HE3 MET    92     123.158  78.117  27.272  1.00  0.00           H
ATOM   1459 C    MET    92     126.252  82.569  25.191  1.00  0.00           C
ATOM   1460 O    MET    92     126.886  83.619  25.194  1.00  0.00           O
ATOM   1461 N    THR    93     125.411  82.208  24.234  1.00  0.00           N
ATOM   1462 H    THR    93     124.960  81.324  24.419  1.00  0.00           H
ATOM   1463  CA  THR    93     125.033  83.082  23.010  1.00  0.00           C
ATOM   1464  HA  THR    93     125.331  84.122  23.141  1.00  0.00           H
ATOM   1465  CB  THR    93     125.774  82.544  21.797  1.00  0.00           C
ATOM   1466  HB  THR    93     126.847  82.437  21.953  1.00  0.00           H
ATOM   1467  CG2 THR    93     125.250  81.110  21.503  1.00  0.00           C
ATOM   1468 1HG2 THR    93     124.297  81.059  20.976  1.00  0.00           H
ATOM   1469 2HG2 THR    93     125.831  80.534  20.782  1.00  0.00           H
ATOM   1470 3HG2 THR    93     125.348  80.477  22.385  1.00  0.00           H
ATOM   1471  OG1 THR    93     125.610  83.354  20.620  1.00  0.00           O
ATOM   1472  HG1 THR    93     126.300  83.108  20.000  1.00  0.00           H
ATOM   1473 C    THR    93     123.516  83.099  22.848  1.00  0.00           C
ATOM   1474 O    THR    93     122.824  82.462  23.615  1.00  0.00           O
ATOM   1475 N    LYS    94     122.983  83.920  21.899  1.00  0.00           N
ATOM   1476 H    LYS    94     123.681  84.425  21.372  1.00  0.00           H
ATOM   1477  CA  LYS    94     121.576  84.399  21.904  1.00  0.00           C
ATOM   1478  HA  LYS    94     121.373  84.767  22.910  1.00  0.00           H
ATOM   1479  CB  LYS    94     121.412  85.480  20.830  1.00  0.00           C
ATOM   1480  HB2 LYS    94     121.971  86.349  21.177  1.00  0.00           H
ATOM   1481  HB3 LYS    94     121.768  85.085  19.879  1.00  0.00           H
ATOM   1482  CG  LYS    94     119.945  85.769  20.513  1.00  0.00           C
ATOM   1483  HG2 LYS    94     119.498  84.840  20.160  1.00  0.00           H
ATOM   1484  HG3 LYS    94     119.372  86.112  21.374  1.00  0.00           H
ATOM   1485  CD  LYS    94     119.921  86.911  19.505  1.00  0.00           C
ATOM   1486  HD2 LYS    94     120.228  87.809  20.041  1.00  0.00           H
ATOM   1487  HD3 LYS    94     120.735  86.759  18.796  1.00  0.00           H
ATOM   1488  CE  LYS    94     118.544  87.181  18.919  1.00  0.00           C
ATOM   1489  HE2 LYS    94     118.088  86.329  18.415  1.00  0.00           H
ATOM   1490  HE3 LYS    94     117.932  87.382  19.798  1.00  0.00           H
ATOM   1491  NZ  LYS    94     118.494  88.342  18.047  1.00  0.00           N
ATOM   1492  HZ1 LYS    94     118.957  88.218  17.158  1.00  0.00           H
ATOM   1493  HZ2 LYS    94     117.570  88.652  17.781  1.00  0.00           H
ATOM   1494  HZ3 LYS    94     118.871  89.147  18.528  1.00  0.00           H
ATOM   1495 C    LYS    94     120.500  83.250  21.843  1.00  0.00           C
ATOM   1496 O    LYS    94     119.672  83.194  22.700  1.00  0.00           O
ATOM   1497 N    ALA    95     120.600  82.461  20.786  1.00  0.00           N
ATOM   1498 H    ALA    95     121.243  82.727  20.054  1.00  0.00           H
ATOM   1499  CA  ALA    95     119.784  81.216  20.638  1.00  0.00           C
ATOM   1500  HA  ALA    95     118.717  81.438  20.632  1.00  0.00           H
ATOM   1501  CB  ALA    95     120.075  80.466  19.351  1.00  0.00           C
ATOM   1502  HB1 ALA    95     121.111  80.145  19.459  1.00  0.00           H
ATOM   1503  HB2 ALA    95     119.493  79.544  19.364  1.00  0.00           H
ATOM   1504  HB3 ALA    95     120.061  81.042  18.425  1.00  0.00           H
ATOM   1505 C    ALA    95     119.978  80.261  21.903  1.00  0.00           C
ATOM   1506 O    ALA    95     119.033  79.574  22.317  1.00  0.00           O
ATOM   1507 N    ASP    96     121.171  80.205  22.464  1.00  0.00           N
ATOM   1508 H    ASP    96     121.849  80.835  22.061  1.00  0.00           H
ATOM   1509  CA  ASP    96     121.563  79.380  23.546  1.00  0.00           C
ATOM   1510  HA  ASP    96     120.987  78.466  23.400  1.00  0.00           H
ATOM   1511  CB  ASP    96     123.118  79.016  23.584  1.00  0.00           C
ATOM   1512  HB2 ASP    96     123.441  78.740  22.581  1.00  0.00           H
ATOM   1513  HB3 ASP    96     123.635  79.952  23.797  1.00  0.00           H
ATOM   1514  CG  ASP    96     123.372  77.783  24.427  1.00  0.00           C
ATOM   1515  OD1 ASP    96     124.429  77.808  25.079  1.00  0.00           O
ATOM   1516  OD2 ASP    96     122.738  76.730  24.166  1.00  0.00           O
ATOM   1517 C    ASP    96     120.938  79.839  24.890  1.00  0.00           C
ATOM   1518 O    ASP    96     120.217  79.112  25.521  1.00  0.00           O
ATOM   1519 N    LEU    97     120.744  81.117  25.029  1.00  0.00           N
ATOM   1520 H    LEU    97     121.122  81.692  24.290  1.00  0.00           H
ATOM   1521  CA  LEU    97     120.096  81.760  26.104  1.00  0.00           C
ATOM   1522  HA  LEU    97     120.366  81.286  27.048  1.00  0.00           H
ATOM   1523  CB  LEU    97     120.318  83.317  26.238  1.00  0.00           C
ATOM   1524  HB2 LEU    97     120.163  83.741  25.246  1.00  0.00           H
ATOM   1525  HB3 LEU    97     119.528  83.773  26.835  1.00  0.00           H
ATOM   1526  CG  LEU    97     121.736  83.836  26.650  1.00  0.00           C
ATOM   1527  HG  LEU    97     122.489  83.283  26.089  1.00  0.00           H
ATOM   1528  CD1 LEU    97     121.836  85.354  26.238  1.00  0.00           C
ATOM   1529 1HD1 LEU    97     121.185  85.971  26.856  1.00  0.00           H
ATOM   1530 2HD1 LEU    97     122.879  85.654  26.343  1.00  0.00           H
ATOM   1531 3HD1 LEU    97     121.513  85.539  25.213  1.00  0.00           H
ATOM   1532  CD2 LEU    97     121.959  83.691  28.163  1.00  0.00           C
ATOM   1533 1HD2 LEU    97     121.695  82.703  28.540  1.00  0.00           H
ATOM   1534 2HD2 LEU    97     122.984  83.880  28.482  1.00  0.00           H
ATOM   1535 3HD2 LEU    97     121.197  84.338  28.597  1.00  0.00           H
ATOM   1536 C    LEU    97     118.564  81.571  26.021  1.00  0.00           C
ATOM   1537 O    LEU    97     118.003  81.292  27.037  1.00  0.00           O
ATOM   1538 N    ILE    98     117.896  81.656  24.858  1.00  0.00           N
ATOM   1539 H    ILE    98     118.445  81.861  24.035  1.00  0.00           H
ATOM   1540  CA  ILE    98     116.458  81.673  24.724  1.00  0.00           C
ATOM   1541  HA  ILE    98     116.137  82.251  25.590  1.00  0.00           H
ATOM   1542  CB  ILE    98     116.099  82.579  23.532  1.00  0.00           C
ATOM   1543  HB  ILE    98     115.018  82.714  23.506  1.00  0.00           H
ATOM   1544  CG2 ILE    98     116.599  84.036  23.731  1.00  0.00           C
ATOM   1545 1HG2 ILE    98     116.426  84.592  22.810  1.00  0.00           H
ATOM   1546 2HG2 ILE    98     116.028  84.488  24.542  1.00  0.00           H
ATOM   1547 3HG2 ILE    98     117.683  84.090  23.833  1.00  0.00           H
ATOM   1548  CG1 ILE    98     116.533  82.151  22.168  1.00  0.00           C
ATOM   1549 2HG1 ILE    98     116.357  82.948  21.446  1.00  0.00           H
ATOM   1550 3HG1 ILE    98     117.598  81.920  22.177  1.00  0.00           H
ATOM   1551  CD1 ILE    98     115.795  80.945  21.606  1.00  0.00           C
ATOM   1552 1HD1 ILE    98     116.292  80.678  20.673  1.00  0.00           H
ATOM   1553 2HD1 ILE    98     115.705  80.161  22.358  1.00  0.00           H
ATOM   1554 3HD1 ILE    98     114.803  81.190  21.228  1.00  0.00           H
ATOM   1555 C    ILE    98     115.709  80.388  24.971  1.00  0.00           C
ATOM   1556 O    ILE    98     114.498  80.349  25.251  1.00  0.00           O
ATOM   1557 N    ASN    99     116.483  79.277  25.027  1.00  0.00           N
ATOM   1558 H    ASN    99     117.461  79.361  24.791  1.00  0.00           H
ATOM   1559  CA  ASN    99     116.065  77.972  25.390  1.00  0.00           C
ATOM   1560  HA  ASN    99     114.975  77.943  25.414  1.00  0.00           H
ATOM   1561  CB  ASN    99     116.609  76.971  24.358  1.00  0.00           C
ATOM   1562  HB2 ASN    99     117.690  77.049  24.242  1.00  0.00           H
ATOM   1563  HB3 ASN    99     116.349  75.973  24.711  1.00  0.00           H
ATOM   1564  CG  ASN    99     116.012  77.136  22.933  1.00  0.00           C
ATOM   1565  OD1 ASN    99     114.869  76.757  22.657  1.00  0.00           O
ATOM   1566  ND2 ASN    99     116.778  77.751  22.041  1.00  0.00           N
ATOM   1567 1HD2 ASN    99     116.641  77.830  21.043  1.00  0.00           H
ATOM   1568 2HD2 ASN    99     117.627  78.192  22.365  1.00  0.00           H
ATOM   1569 C    ASN    99     116.540  77.492  26.730  1.00  0.00           C
ATOM   1570 O    ASN    99     115.871  76.660  27.354  1.00  0.00           O
ATOM   1571 N    ASN   100     117.721  77.860  27.239  1.00  0.00           N
ATOM   1572 H    ASN   100     118.295  78.526  26.742  1.00  0.00           H
ATOM   1573  CA  ASN   100     118.187  77.457  28.574  1.00  0.00           C
ATOM   1574  HA  ASN   100     117.732  76.479  28.729  1.00  0.00           H
ATOM   1575  CB  ASN   100     119.727  77.355  28.626  1.00  0.00           C
ATOM   1576  HB2 ASN   100     120.140  78.282  28.228  1.00  0.00           H
ATOM   1577  HB3 ASN   100     120.063  77.291  29.661  1.00  0.00           H
ATOM   1578  CG  ASN   100     120.308  76.295  27.838  1.00  0.00           C
ATOM   1579  OD1 ASN   100     120.445  75.135  28.216  1.00  0.00           O
ATOM   1580  ND2 ASN   100     120.664  76.541  26.564  1.00  0.00           N
ATOM   1581 1HD2 ASN   100     121.086  75.754  26.093  1.00  0.00           H
ATOM   1582 2HD2 ASN   100     120.344  77.345  26.043  1.00  0.00           H
ATOM   1583 C    ASN   100     117.674  78.286  29.678  1.00  0.00           C
ATOM   1584 O    ASN   100     117.207  77.751  30.634  1.00  0.00           O
ATOM   1585 N    LEU   101     117.504  79.577  29.446  1.00  0.00           N
ATOM   1586 H    LEU   101     117.807  79.960  28.562  1.00  0.00           H
ATOM   1587  CA  LEU   101     116.708  80.432  30.282  1.00  0.00           C
ATOM   1588  HA  LEU   101     116.888  80.013  31.271  1.00  0.00           H
ATOM   1589  CB  LEU   101     117.218  81.844  30.235  1.00  0.00           C
ATOM   1590  HB2 LEU   101     117.191  82.188  29.200  1.00  0.00           H
ATOM   1591  HB3 LEU   101     116.520  82.491  30.766  1.00  0.00           H
ATOM   1592  CG  LEU   101     118.655  82.085  30.698  1.00  0.00           C
ATOM   1593  HG  LEU   101     119.293  81.338  30.225  1.00  0.00           H
ATOM   1594  CD1 LEU   101     119.110  83.489  30.295  1.00  0.00           C
ATOM   1595 1HD1 LEU   101     118.522  84.170  30.911  1.00  0.00           H
ATOM   1596 2HD1 LEU   101     120.145  83.738  30.529  1.00  0.00           H
ATOM   1597 3HD1 LEU   101     118.854  83.750  29.268  1.00  0.00           H
ATOM   1598  CD2 LEU   101     118.733  81.762  32.240  1.00  0.00           C
ATOM   1599 1HD2 LEU   101     118.587  80.700  32.437  1.00  0.00           H
ATOM   1600 2HD2 LEU   101     119.738  81.962  32.612  1.00  0.00           H
ATOM   1601 3HD2 LEU   101     117.892  82.239  32.744  1.00  0.00           H
ATOM   1602 C    LEU   101     115.107  80.307  30.057  1.00  0.00           C
ATOM   1603 O    LEU   101     114.306  80.759  30.825  1.00  0.00           O
ATOM   1604 N    GLY   102     114.756  79.841  28.859  1.00  0.00           N
ATOM   1605 H    GLY   102     115.543  79.490  28.332  1.00  0.00           H
ATOM   1606  CA  GLY   102     113.471  79.299  28.603  1.00  0.00           C
ATOM   1607  HA2 GLY   102     112.746  80.088  28.802  1.00  0.00           H
ATOM   1608  HA3 GLY   102     113.365  79.023  27.554  1.00  0.00           H
ATOM   1609 C    GLY   102     113.199  78.076  29.576  1.00  0.00           C
ATOM   1610 O    GLY   102     114.081  77.289  29.815  1.00  0.00           O
ATOM   1611 N    THR   103     111.914  77.850  29.979  1.00  0.00           N
ATOM   1612 H    THR   103     111.224  78.457  29.560  1.00  0.00           H
ATOM   1613  CA  THR   103     111.458  76.694  30.795  1.00  0.00           C
ATOM   1614  HA  THR   103     111.876  76.712  31.802  1.00  0.00           H
ATOM   1615  CB  THR   103     109.956  76.932  30.943  1.00  0.00           C
ATOM   1616  HB  THR   103     109.494  76.985  29.957  1.00  0.00           H
ATOM   1617  CG2 THR   103     109.269  75.840  31.822  1.00  0.00           C
ATOM   1618 1HG2 THR   103     109.879  75.470  32.645  1.00  0.00           H
ATOM   1619 2HG2 THR   103     108.342  76.147  32.307  1.00  0.00           H
ATOM   1620 3HG2 THR   103     109.058  74.984  31.181  1.00  0.00           H
ATOM   1621  OG1 THR   103     109.559  78.071  31.731  1.00  0.00           O
ATOM   1622  HG1 THR   103     110.327  78.533  32.074  1.00  0.00           H
ATOM   1623 C    THR   103     111.735  75.309  30.194  1.00  0.00           C
ATOM   1624 O    THR   103     110.930  74.779  29.471  1.00  0.00           O
ATOM   1625 N    ILE   104     112.926  74.776  30.504  1.00  0.00           N
ATOM   1626 H    ILE   104     113.680  75.378  30.803  1.00  0.00           H
ATOM   1627  CA  ILE   104     113.333  73.432  30.008  1.00  0.00           C
ATOM   1628  HA  ILE   104     114.423  73.402  30.022  1.00  0.00           H
ATOM   1629  CB  ILE   104     112.926  72.392  31.029  1.00  0.00           C
ATOM   1630  HB  ILE   104     113.289  71.494  30.531  1.00  0.00           H
ATOM   1631  CG2 ILE   104     113.796  72.558  32.325  1.00  0.00           C
ATOM   1632 1HG2 ILE   104     113.758  71.629  32.894  1.00  0.00           H
ATOM   1633 2HG2 ILE   104     114.855  72.728  32.126  1.00  0.00           H
ATOM   1634 3HG2 ILE   104     113.429  73.347  32.981  1.00  0.00           H
ATOM   1635  CG1 ILE   104     111.466  72.205  31.256  1.00  0.00           C
ATOM   1636 2HG1 ILE   104     111.047  73.039  31.818  1.00  0.00           H
ATOM   1637 3HG1 ILE   104     110.964  71.999  30.311  1.00  0.00           H
ATOM   1638  CD1 ILE   104     111.181  70.871  32.067  1.00  0.00           C
ATOM   1639 1HD1 ILE   104     111.286  71.002  33.144  1.00  0.00           H
ATOM   1640 2HD1 ILE   104     110.189  70.513  31.794  1.00  0.00           H
ATOM   1641 3HD1 ILE   104     111.948  70.115  31.897  1.00  0.00           H
ATOM   1642 C    ILE   104     113.046  73.172  28.499  1.00  0.00           C
ATOM   1643 O    ILE   104     112.545  72.103  28.129  1.00  0.00           O
ATOM   1644 N    ALA   105     113.275  74.261  27.643  1.00  0.00           N
ATOM   1645 H    ALA   105     113.833  74.999  28.048  1.00  0.00           H
ATOM   1646  CA  ALA   105     113.321  74.128  26.168  1.00  0.00           C
ATOM   1647  HA  ALA   105     112.505  73.478  25.852  1.00  0.00           H
ATOM   1648  CB  ALA   105     112.888  75.374  25.381  1.00  0.00           C
ATOM   1649  HB1 ALA   105     113.712  76.088  25.375  1.00  0.00           H
ATOM   1650  HB2 ALA   105     112.609  75.095  24.365  1.00  0.00           H
ATOM   1651  HB3 ALA   105     112.017  75.852  25.829  1.00  0.00           H
ATOM   1652 C    ALA   105     114.677  73.574  25.635  1.00  0.00           C
ATOM   1653 O    ALA   105     114.627  72.894  24.545  1.00  0.00           O
ATOM   1654 N    LYS   106     115.761  73.883  26.261  1.00  0.00           N
ATOM   1655 H    LYS   106     115.692  74.691  26.862  1.00  0.00           H
ATOM   1656  CA  LYS   106     116.972  72.971  26.371  1.00  0.00           C
ATOM   1657  HA  LYS   106     116.834  71.978  25.944  1.00  0.00           H
ATOM   1658  CB  LYS   106     118.093  73.679  25.559  1.00  0.00           C
ATOM   1659  HB2 LYS   106     118.099  74.742  25.800  1.00  0.00           H
ATOM   1660  HB3 LYS   106     119.018  73.196  25.876  1.00  0.00           H
ATOM   1661  CG  LYS   106     118.090  73.530  24.052  1.00  0.00           C
ATOM   1662  HG2 LYS   106     117.220  74.057  23.659  1.00  0.00           H
ATOM   1663  HG3 LYS   106     118.925  74.102  23.649  1.00  0.00           H
ATOM   1664  CD  LYS   106     118.126  72.128  23.506  1.00  0.00           C
ATOM   1665  HD2 LYS   106     118.730  71.453  24.113  1.00  0.00           H
ATOM   1666  HD3 LYS   106     117.122  71.734  23.660  1.00  0.00           H
ATOM   1667  CE  LYS   106     118.540  71.926  22.012  1.00  0.00           C
ATOM   1668  HE2 LYS   106     117.844  72.323  21.274  1.00  0.00           H
ATOM   1669  HE3 LYS   106     119.478  72.451  21.830  1.00  0.00           H
ATOM   1670  NZ  LYS   106     118.756  70.519  21.646  1.00  0.00           N
ATOM   1671  HZ1 LYS   106     119.039  70.481  20.677  1.00  0.00           H
ATOM   1672  HZ2 LYS   106     119.370  69.976  22.237  1.00  0.00           H
ATOM   1673  HZ3 LYS   106     117.919  69.958  21.722  1.00  0.00           H
ATOM   1674 C    LYS   106     117.308  72.787  27.832  1.00  0.00           C
ATOM   1675 O    LYS   106     116.904  73.495  28.747  1.00  0.00           O
ATOM   1676 N    SER   107     118.171  71.833  28.114  1.00  0.00           N
ATOM   1677 H    SER   107     118.343  71.149  27.391  1.00  0.00           H
ATOM   1678  CA  SER   107     118.896  71.689  29.401  1.00  0.00           C
ATOM   1679  HA  SER   107     118.677  72.492  30.105  1.00  0.00           H
ATOM   1680  CB  SER   107     118.386  70.435  30.094  1.00  0.00           C
ATOM   1681  HB2 SER   107     117.301  70.447  30.189  1.00  0.00           H
ATOM   1682  HB3 SER   107     118.677  69.565  29.504  1.00  0.00           H
ATOM   1683  OG  SER   107     118.900  70.357  31.402  1.00  0.00           O
ATOM   1684  HG  SER   107     118.368  69.870  32.035  1.00  0.00           H
ATOM   1685 C    SER   107     120.426  71.517  29.080  1.00  0.00           C
ATOM   1686 O    SER   107     120.828  70.393  28.650  1.00  0.00           O
ATOM   1687 N    GLY   108     121.290  72.508  29.106  1.00  0.00           N
ATOM   1688 H    GLY   108     121.035  73.450  29.364  1.00  0.00           H
ATOM   1689  CA  GLY   108     122.636  72.479  28.590  1.00  0.00           C
ATOM   1690  HA2 GLY   108     122.605  72.243  27.526  1.00  0.00           H
ATOM   1691  HA3 GLY   108     123.001  73.505  28.642  1.00  0.00           H
ATOM   1692 C    GLY   108     123.634  71.415  29.258  1.00  0.00           C
ATOM   1693 O    GLY   108     124.554  70.861  28.655  1.00  0.00           O
ATOM   1694 N    THR   109     123.346  71.126  30.490  1.00  0.00           N
ATOM   1695 H    THR   109     122.568  71.589  30.937  1.00  0.00           H
ATOM   1696  CA  THR   109     123.970  70.032  31.181  1.00  0.00           C
ATOM   1697  HA  THR   109     125.052  70.163  31.225  1.00  0.00           H
ATOM   1698  CB  THR   109     123.529  69.981  32.620  1.00  0.00           C
ATOM   1699  HB  THR   109     123.633  68.937  32.916  1.00  0.00           H
ATOM   1700  CG2 THR   109     124.363  70.843  33.627  1.00  0.00           C
ATOM   1701 1HG2 THR   109     124.069  71.880  33.462  1.00  0.00           H
ATOM   1702 2HG2 THR   109     124.181  70.558  34.663  1.00  0.00           H
ATOM   1703 3HG2 THR   109     125.424  70.793  33.381  1.00  0.00           H
ATOM   1704  OG1 THR   109     122.133  70.317  32.767  1.00  0.00           O
ATOM   1705  HG1 THR   109     122.123  70.852  33.564  1.00  0.00           H
ATOM   1706 C    THR   109     123.729  68.663  30.557  1.00  0.00           C
ATOM   1707 O    THR   109     124.628  67.883  30.553  1.00  0.00           O
ATOM   1708 N    LYS   110     122.431  68.306  30.210  1.00  0.00           N
ATOM   1709 H    LYS   110     121.621  68.902  30.312  1.00  0.00           H
ATOM   1710  CA  LYS   110     122.060  67.066  29.599  1.00  0.00           C
ATOM   1711  HA  LYS   110     122.530  66.195  30.055  1.00  0.00           H
ATOM   1712  CB  LYS   110     120.565  66.882  29.648  1.00  0.00           C
ATOM   1713  HB2 LYS   110     120.125  67.853  29.422  1.00  0.00           H
ATOM   1714  HB3 LYS   110     120.231  66.172  28.891  1.00  0.00           H
ATOM   1715  CG  LYS   110     119.919  66.444  30.991  1.00  0.00           C
ATOM   1716  HG2 LYS   110     120.323  67.139  31.728  1.00  0.00           H
ATOM   1717  HG3 LYS   110     118.831  66.503  30.978  1.00  0.00           H
ATOM   1718  CD  LYS   110     120.240  65.099  31.385  1.00  0.00           C
ATOM   1719  HD2 LYS   110     120.195  64.427  30.528  1.00  0.00           H
ATOM   1720  HD3 LYS   110     121.253  65.164  31.781  1.00  0.00           H
ATOM   1721  CE  LYS   110     119.306  64.468  32.452  1.00  0.00           C
ATOM   1722  HE2 LYS   110     119.492  64.998  33.387  1.00  0.00           H
ATOM   1723  HE3 LYS   110     118.271  64.665  32.174  1.00  0.00           H
ATOM   1724  NZ  LYS   110     119.559  63.042  32.651  1.00  0.00           N
ATOM   1725  HZ1 LYS   110     119.196  62.509  31.874  1.00  0.00           H
ATOM   1726  HZ2 LYS   110     120.522  62.784  32.814  1.00  0.00           H
ATOM   1727  HZ3 LYS   110     119.131  62.752  33.519  1.00  0.00           H
ATOM   1728 C    LYS   110     122.558  66.997  28.174  1.00  0.00           C
ATOM   1729 O    LYS   110     123.096  65.919  27.875  1.00  0.00           O
ATOM   1730 N    ALA   111     122.512  68.050  27.398  1.00  0.00           N
ATOM   1731 H    ALA   111     121.968  68.845  27.700  1.00  0.00           H
ATOM   1732  CA  ALA   111     123.277  68.176  26.169  1.00  0.00           C
ATOM   1733  HA  ALA   111     122.920  67.422  25.468  1.00  0.00           H
ATOM   1734  CB  ALA   111     123.043  69.532  25.453  1.00  0.00           C
ATOM   1735  HB1 ALA   111     123.505  70.371  25.974  1.00  0.00           H
ATOM   1736  HB2 ALA   111     123.553  69.338  24.509  1.00  0.00           H
ATOM   1737  HB3 ALA   111     122.081  69.786  25.008  1.00  0.00           H
ATOM   1738 C    ALA   111     124.832  68.038  26.313  1.00  0.00           C
ATOM   1739 O    ALA   111     125.442  67.519  25.392  1.00  0.00           O
ATOM   1740 N    PHE   112     125.391  68.443  27.460  1.00  0.00           N
ATOM   1741 H    PHE   112     124.844  69.131  27.956  1.00  0.00           H
ATOM   1742  CA  PHE   112     126.857  68.237  27.663  1.00  0.00           C
ATOM   1743  HA  PHE   112     127.422  68.532  26.779  1.00  0.00           H
ATOM   1744  CB  PHE   112     127.359  69.056  28.912  1.00  0.00           C
ATOM   1745  HB2 PHE   112     127.226  70.114  28.690  1.00  0.00           H
ATOM   1746  HB3 PHE   112     126.659  68.788  29.704  1.00  0.00           H
ATOM   1747  CG  PHE   112     128.774  68.715  29.304  1.00  0.00           C
ATOM   1748  CD1 PHE   112     129.797  69.509  28.718  1.00  0.00           C
ATOM   1749  HD1 PHE   112     129.567  70.377  28.117  1.00  0.00           H
ATOM   1750  CE1 PHE   112     131.150  69.311  29.088  1.00  0.00           C
ATOM   1751  HE1 PHE   112     131.920  69.884  28.593  1.00  0.00           H
ATOM   1752  CZ  PHE   112     131.453  68.319  30.078  1.00  0.00           C
ATOM   1753  HZ  PHE   112     132.497  68.118  30.270  1.00  0.00           H
ATOM   1754  CE2 PHE   112     130.440  67.619  30.815  1.00  0.00           C
ATOM   1755  HE2 PHE   112     130.666  66.996  31.668  1.00  0.00           H
ATOM   1756  CD2 PHE   112     129.106  67.865  30.378  1.00  0.00           C
ATOM   1757  HD2 PHE   112     128.370  67.465  31.060  1.00  0.00           H
ATOM   1758 C    PHE   112     127.166  66.727  27.906  1.00  0.00           C
ATOM   1759 O    PHE   112     128.043  66.136  27.269  1.00  0.00           O
ATOM   1760 N    MET   113     126.383  66.083  28.723  1.00  0.00           N
ATOM   1761 H    MET   113     125.685  66.607  29.232  1.00  0.00           H
ATOM   1762  CA  MET   113     126.458  64.649  29.035  1.00  0.00           C
ATOM   1763  HA  MET   113     127.493  64.394  29.263  1.00  0.00           H
ATOM   1764  CB  MET   113     125.465  64.385  30.115  1.00  0.00           C
ATOM   1765  HB2 MET   113     124.526  64.816  29.769  1.00  0.00           H
ATOM   1766  HB3 MET   113     125.390  63.310  30.282  1.00  0.00           H
ATOM   1767  CG  MET   113     125.973  65.035  31.395  1.00  0.00           C
ATOM   1768  HG2 MET   113     126.032  66.120  31.300  1.00  0.00           H
ATOM   1769  HG3 MET   113     125.296  64.900  32.239  1.00  0.00           H
ATOM   1770  SD  MET   113     127.605  64.466  32.211  1.00  0.00           S
ATOM   1771  CE  MET   113     127.379  62.647  32.415  1.00  0.00           C
ATOM   1772  HE1 MET   113     126.691  62.448  33.237  1.00  0.00           H
ATOM   1773  HE2 MET   113     127.127  62.312  31.409  1.00  0.00           H
ATOM   1774  HE3 MET   113     128.314  62.130  32.631  1.00  0.00           H
ATOM   1775 C    MET   113     126.193  63.750  27.807  1.00  0.00           C
ATOM   1776 O    MET   113     126.850  62.729  27.654  1.00  0.00           O
ATOM   1777 N    GLU   114     125.279  64.132  26.884  1.00  0.00           N
ATOM   1778 H    GLU   114     124.701  64.925  27.124  1.00  0.00           H
ATOM   1779  CA  GLU   114     125.027  63.396  25.645  1.00  0.00           C
ATOM   1780  HA  GLU   114     124.926  62.328  25.838  1.00  0.00           H
ATOM   1781  CB  GLU   114     123.687  63.911  25.106  1.00  0.00           C
ATOM   1782  HB2 GLU   114     122.889  63.949  25.848  1.00  0.00           H
ATOM   1783  HB3 GLU   114     123.813  64.937  24.760  1.00  0.00           H
ATOM   1784  CG  GLU   114     123.093  63.017  24.040  1.00  0.00           C
ATOM   1785  HG2 GLU   114     123.781  62.947  23.197  1.00  0.00           H
ATOM   1786  HG3 GLU   114     122.773  62.055  24.440  1.00  0.00           H
ATOM   1787  CD  GLU   114     121.726  63.523  23.498  1.00  0.00           C
ATOM   1788  OE1 GLU   114     121.034  62.811  22.808  1.00  0.00           O
ATOM   1789  OE2 GLU   114     121.274  64.641  23.798  1.00  0.00           O
ATOM   1790 C    GLU   114     126.076  63.677  24.585  1.00  0.00           C
ATOM   1791 O    GLU   114     126.172  63.081  23.534  1.00  0.00           O
ATOM   1792 N    ALA   115     126.994  64.697  24.794  1.00  0.00           N
ATOM   1793 H    ALA   115     126.986  65.170  25.686  1.00  0.00           H
ATOM   1794  CA  ALA   115     128.216  64.928  23.968  1.00  0.00           C
ATOM   1795  HA  ALA   115     128.059  64.652  22.926  1.00  0.00           H
ATOM   1796  CB  ALA   115     128.435  66.443  23.890  1.00  0.00           C
ATOM   1797  HB1 ALA   115     129.302  66.677  23.273  1.00  0.00           H
ATOM   1798  HB2 ALA   115     127.583  66.951  23.438  1.00  0.00           H
ATOM   1799  HB3 ALA   115     128.657  66.818  24.889  1.00  0.00           H
ATOM   1800 C    ALA   115     129.396  64.042  24.520  1.00  0.00           C
ATOM   1801 O    ALA   115     130.494  64.022  23.876  1.00  0.00           O
ATOM   1802 N    LEU   116     129.294  63.350  25.684  1.00  0.00           N
ATOM   1803 H    LEU   116     128.382  63.376  26.117  1.00  0.00           H
ATOM   1804  CA  LEU   116     130.514  62.595  26.165  1.00  0.00           C
ATOM   1805  HA  LEU   116     131.455  63.138  26.081  1.00  0.00           H
ATOM   1806  CB  LEU   116     130.317  62.328  27.683  1.00  0.00           C
ATOM   1807  HB2 LEU   116     129.387  61.805  27.907  1.00  0.00           H
ATOM   1808  HB3 LEU   116     131.086  61.642  28.039  1.00  0.00           H
ATOM   1809  CG  LEU   116     130.216  63.558  28.679  1.00  0.00           C
ATOM   1810  HG  LEU   116     129.205  63.945  28.550  1.00  0.00           H
ATOM   1811  CD1 LEU   116     130.374  63.066  30.058  1.00  0.00           C
ATOM   1812 1HD1 LEU   116     131.390  62.718  30.246  1.00  0.00           H
ATOM   1813 2HD1 LEU   116     130.119  63.933  30.668  1.00  0.00           H
ATOM   1814 3HD1 LEU   116     129.649  62.289  30.303  1.00  0.00           H
ATOM   1815  CD2 LEU   116     131.150  64.724  28.460  1.00  0.00           C
ATOM   1816 1HD2 LEU   116     130.980  65.531  29.173  1.00  0.00           H
ATOM   1817 2HD2 LEU   116     132.188  64.400  28.382  1.00  0.00           H
ATOM   1818 3HD2 LEU   116     130.940  65.010  27.430  1.00  0.00           H
ATOM   1819 C    LEU   116     130.661  61.242  25.465  1.00  0.00           C
ATOM   1820 O    LEU   116     129.614  60.623  25.028  1.00  0.00           O
ATOM   1821 N    GLN   117     131.958  60.746  25.610  1.00  0.00           N
ATOM   1822 H    GLN   117     132.649  61.223  26.173  1.00  0.00           H
ATOM   1823  CA  GLN   117     132.255  59.356  25.271  1.00  0.00           C
ATOM   1824  HA  GLN   117     131.458  58.931  24.661  1.00  0.00           H
ATOM   1825  CB  GLN   117     133.523  59.295  24.359  1.00  0.00           C
ATOM   1826  HB2 GLN   117     133.423  59.840  23.420  1.00  0.00           H
ATOM   1827  HB3 GLN   117     134.229  59.831  24.992  1.00  0.00           H
ATOM   1828  CG  GLN   117     134.015  57.879  24.008  1.00  0.00           C
ATOM   1829  HG2 GLN   117     134.761  57.899  23.214  1.00  0.00           H
ATOM   1830  HG3 GLN   117     134.448  57.368  24.868  1.00  0.00           H
ATOM   1831  CD  GLN   117     132.929  56.977  23.370  1.00  0.00           C
ATOM   1832  OE1 GLN   117     132.071  57.385  22.588  1.00  0.00           O
ATOM   1833  NE2 GLN   117     133.019  55.709  23.635  1.00  0.00           N
ATOM   1834 1HE2 GLN   117     132.744  55.137  22.850  1.00  0.00           H
ATOM   1835 2HE2 GLN   117     133.724  55.424  24.300  1.00  0.00           H
ATOM   1836 C    GLN   117     132.455  58.483  26.555  1.00  0.00           C
ATOM   1837 O    GLN   117     133.053  58.930  27.550  1.00  0.00           O
ATOM   1838 N    ALA   118     132.055  57.194  26.526  1.00  0.00           N
ATOM   1839 H    ALA   118     131.579  56.860  25.701  1.00  0.00           H
ATOM   1840  CA  ALA   118     131.875  56.380  27.731  1.00  0.00           C
ATOM   1841  HA  ALA   118     131.305  56.917  28.490  1.00  0.00           H
ATOM   1842  CB  ALA   118     131.034  55.102  27.394  1.00  0.00           C
ATOM   1843  HB1 ALA   118     131.041  54.371  28.203  1.00  0.00           H
ATOM   1844  HB2 ALA   118     130.024  55.421  27.137  1.00  0.00           H
ATOM   1845  HB3 ALA   118     131.503  54.621  26.536  1.00  0.00           H
ATOM   1846 C    ALA   118     133.177  55.887  28.322  1.00  0.00           C
ATOM   1847 O    ALA   118     134.229  56.000  27.653  1.00  0.00           O
ATOM   1848 N    GLY   119     133.130  55.426  29.585  1.00  0.00           N
ATOM   1849 H    GLY   119     132.228  55.186  29.973  1.00  0.00           H
ATOM   1850  CA  GLY   119     134.314  55.263  30.460  1.00  0.00           C
ATOM   1851  HA2 GLY   119     134.141  54.425  31.136  1.00  0.00           H
ATOM   1852  HA3 GLY   119     135.082  54.888  29.783  1.00  0.00           H
ATOM   1853 C    GLY   119     134.797  56.532  31.214  1.00  0.00           C
ATOM   1854 O    GLY   119     135.907  56.557  31.722  1.00  0.00           O
ATOM   1855 N    ALA   120     134.064  57.631  31.129  1.00  0.00           N
ATOM   1856 H    ALA   120     133.116  57.549  30.791  1.00  0.00           H
ATOM   1857  CA  ALA   120     134.510  58.998  31.503  1.00  0.00           C
ATOM   1858  HA  ALA   120     135.542  59.244  31.257  1.00  0.00           H
ATOM   1859  CB  ALA   120     133.495  60.051  30.890  1.00  0.00           C
ATOM   1860  HB1 ALA   120     133.126  59.910  29.874  1.00  0.00           H
ATOM   1861  HB2 ALA   120     132.625  60.003  31.546  1.00  0.00           H
ATOM   1862  HB3 ALA   120     133.813  61.088  30.992  1.00  0.00           H
ATOM   1863 C    ALA   120     134.503  59.283  32.999  1.00  0.00           C
ATOM   1864 O    ALA   120     134.015  58.549  33.843  1.00  0.00           O
ATOM   1865 N    ASP   121     135.085  60.451  33.319  1.00  0.00           N
ATOM   1866 H    ASP   121     135.526  61.018  32.609  1.00  0.00           H
ATOM   1867  CA  ASP   121     134.866  61.245  34.559  1.00  0.00           C
ATOM   1868  HA  ASP   121     134.873  60.546  35.395  1.00  0.00           H
ATOM   1869  CB  ASP   121     135.951  62.365  34.702  1.00  0.00           C
ATOM   1870  HB2 ASP   121     136.096  62.887  33.756  1.00  0.00           H
ATOM   1871  HB3 ASP   121     135.642  63.125  35.420  1.00  0.00           H
ATOM   1872  CG  ASP   121     137.365  61.866  35.082  1.00  0.00           C
ATOM   1873  OD1 ASP   121     137.547  61.197  36.183  1.00  0.00           O
ATOM   1874  OD2 ASP   121     138.341  62.088  34.308  1.00  0.00           O
ATOM   1875 C    ASP   121     133.478  61.902  34.592  1.00  0.00           C
ATOM   1876 O    ASP   121     132.965  62.223  33.549  1.00  0.00           O
ATOM   1877 N    ILE   122     132.860  62.041  35.764  1.00  0.00           N
ATOM   1878 H    ILE   122     133.407  61.666  36.526  1.00  0.00           H
ATOM   1879  CA  ILE   122     131.534  62.674  36.026  1.00  0.00           C
ATOM   1880  HA  ILE   122     131.226  63.325  35.208  1.00  0.00           H
ATOM   1881  CB  ILE   122     130.425  61.602  36.104  1.00  0.00           C
ATOM   1882  HB  ILE   122     130.481  61.113  37.077  1.00  0.00           H
ATOM   1883  CG2 ILE   122     128.996  62.149  36.155  1.00  0.00           C
ATOM   1884 1HG2 ILE   122     128.481  61.271  36.543  1.00  0.00           H
ATOM   1885 2HG2 ILE   122     128.850  62.947  36.883  1.00  0.00           H
ATOM   1886 3HG2 ILE   122     128.776  62.510  35.150  1.00  0.00           H
ATOM   1887  CG1 ILE   122     130.508  60.433  35.073  1.00  0.00           C
ATOM   1888 2HG1 ILE   122     131.449  59.902  35.217  1.00  0.00           H
ATOM   1889 3HG1 ILE   122     129.735  59.701  35.309  1.00  0.00           H
ATOM   1890  CD1 ILE   122     130.416  60.618  33.540  1.00  0.00           C
ATOM   1891 1HD1 ILE   122     130.547  61.650  33.214  1.00  0.00           H
ATOM   1892 2HD1 ILE   122     131.037  59.908  32.994  1.00  0.00           H
ATOM   1893 3HD1 ILE   122     129.409  60.262  33.321  1.00  0.00           H
ATOM   1894 C    ILE   122     131.612  63.572  37.263  1.00  0.00           C
ATOM   1895 O    ILE   122     131.966  63.098  38.299  1.00  0.00           O
ATOM   1896 N    SER   123     131.121  64.756  37.051  1.00  0.00           N
ATOM   1897 H    SER   123     130.998  65.059  36.095  1.00  0.00           H
ATOM   1898  CA  SER   123     131.136  65.771  38.117  1.00  0.00           C
ATOM   1899  HA  SER   123     131.084  65.193  39.039  1.00  0.00           H
ATOM   1900  CB  SER   123     132.329  66.717  37.865  1.00  0.00           C
ATOM   1901  HB2 SER   123     132.373  67.601  38.502  1.00  0.00           H
ATOM   1902  HB3 SER   123     133.277  66.203  38.023  1.00  0.00           H
ATOM   1903  OG  SER   123     132.451  67.049  36.454  1.00  0.00           O
ATOM   1904  HG  SER   123     132.159  67.937  36.234  1.00  0.00           H
ATOM   1905 C    SER   123     129.858  66.610  38.143  1.00  0.00           C
ATOM   1906 O    SER   123     129.597  67.202  39.250  1.00  0.00           O
ATOM   1907 N    MET   124     129.169  66.713  37.028  1.00  0.00           N
ATOM   1908 H    MET   124     129.551  66.334  36.173  1.00  0.00           H
ATOM   1909  CA  MET   124     127.945  67.489  36.969  1.00  0.00           C
ATOM   1910  HA  MET   124     128.243  68.477  37.319  1.00  0.00           H
ATOM   1911  CB  MET   124     127.444  67.643  35.485  1.00  0.00           C
ATOM   1912  HB2 MET   124     127.277  66.757  34.872  1.00  0.00           H
ATOM   1913  HB3 MET   124     126.501  68.184  35.407  1.00  0.00           H
ATOM   1914  CG  MET   124     128.500  68.587  34.739  1.00  0.00           C
ATOM   1915  HG2 MET   124     128.796  69.331  35.479  1.00  0.00           H
ATOM   1916  HG3 MET   124     129.402  68.047  34.453  1.00  0.00           H
ATOM   1917  SD  MET   124     127.802  69.590  33.294  1.00  0.00           S
ATOM   1918  CE  MET   124     129.286  70.584  32.912  1.00  0.00           C
ATOM   1919  HE1 MET   124     130.156  69.948  32.751  1.00  0.00           H
ATOM   1920  HE2 MET   124     129.154  71.157  31.995  1.00  0.00           H
ATOM   1921  HE3 MET   124     129.502  71.269  33.733  1.00  0.00           H
ATOM   1922 C    MET   124     126.820  66.946  37.864  1.00  0.00           C
ATOM   1923 O    MET   124     126.764  65.798  38.170  1.00  0.00           O
ATOM   1924 N    ILE   125     125.883  67.815  38.247  1.00  0.00           N
ATOM   1925 H    ILE   125     126.112  68.797  38.195  1.00  0.00           H
ATOM   1926  CA  ILE   125     124.727  67.418  39.013  1.00  0.00           C
ATOM   1927  HA  ILE   125     124.644  66.333  38.947  1.00  0.00           H
ATOM   1928  CB  ILE   125     124.954  67.699  40.533  1.00  0.00           C
ATOM   1929  HB  ILE   125     123.973  67.622  41.002  1.00  0.00           H
ATOM   1930  CG2 ILE   125     125.893  66.732  41.265  1.00  0.00           C
ATOM   1931 1HG2 ILE   125     125.565  65.707  41.091  1.00  0.00           H
ATOM   1932 2HG2 ILE   125     126.885  66.794  40.817  1.00  0.00           H
ATOM   1933 3HG2 ILE   125     125.703  66.832  42.333  1.00  0.00           H
ATOM   1934  CG1 ILE   125     125.481  69.069  41.032  1.00  0.00           C
ATOM   1935 2HG1 ILE   125     125.190  69.194  42.075  1.00  0.00           H
ATOM   1936 3HG1 ILE   125     126.540  69.199  40.808  1.00  0.00           H
ATOM   1937  CD1 ILE   125     124.878  70.231  40.190  1.00  0.00           C
ATOM   1938 1HD1 ILE   125     124.985  70.043  39.122  1.00  0.00           H
ATOM   1939 2HD1 ILE   125     123.802  70.230  40.366  1.00  0.00           H
ATOM   1940 3HD1 ILE   125     125.329  71.163  40.530  1.00  0.00           H
ATOM   1941 C    ILE   125     123.411  67.963  38.385  1.00  0.00           C
ATOM   1942 O    ILE   125     122.506  68.225  39.117  1.00  0.00           O
ATOM   1943 N    GLY   126     123.293  68.134  37.077  1.00  0.00           N
ATOM   1944 H    GLY   126     123.967  67.669  36.485  1.00  0.00           H
ATOM   1945  CA  GLY   126     122.209  68.834  36.353  1.00  0.00           C
ATOM   1946  HA2 GLY   126     122.021  69.782  36.859  1.00  0.00           H
ATOM   1947  HA3 GLY   126     122.499  69.076  35.331  1.00  0.00           H
ATOM   1948 C    GLY   126     120.758  68.187  36.228  1.00  0.00           C
ATOM   1949 O    GLY   126     120.057  68.368  35.265  1.00  0.00           O
ATOM   1950 N    GLN   127     120.415  67.284  37.154  1.00  0.00           N
ATOM   1951 H    GLN   127     121.147  67.046  37.807  1.00  0.00           H
ATOM   1952  CA  GLN   127     119.181  66.487  37.180  1.00  0.00           C
ATOM   1953  HA  GLN   127     119.145  65.951  36.232  1.00  0.00           H
ATOM   1954  CB  GLN   127     119.408  65.540  38.379  1.00  0.00           C
ATOM   1955  HB2 GLN   127     118.651  64.760  38.307  1.00  0.00           H
ATOM   1956  HB3 GLN   127     120.387  65.071  38.273  1.00  0.00           H
ATOM   1957  CG  GLN   127     119.278  66.189  39.806  1.00  0.00           C
ATOM   1958  HG2 GLN   127     119.971  67.021  39.927  1.00  0.00           H
ATOM   1959  HG3 GLN   127     118.240  66.521  39.757  1.00  0.00           H
ATOM   1960  CD  GLN   127     119.737  65.495  41.050  1.00  0.00           C
ATOM   1961  OE1 GLN   127     120.152  66.035  42.024  1.00  0.00           O
ATOM   1962  NE2 GLN   127     119.747  64.185  41.120  1.00  0.00           N
ATOM   1963 1HE2 GLN   127     120.023  63.870  42.039  1.00  0.00           H
ATOM   1964 2HE2 GLN   127     119.344  63.563  40.434  1.00  0.00           H
ATOM   1965 C    GLN   127     117.791  67.312  37.311  1.00  0.00           C
ATOM   1966 O    GLN   127     116.694  66.715  37.326  1.00  0.00           O
ATOM   1967 N    PHE   128     117.850  68.607  37.595  1.00  0.00           N
ATOM   1968 H    PHE   128     118.773  69.015  37.645  1.00  0.00           H
ATOM   1969  CA  PHE   128     116.719  69.398  38.136  1.00  0.00           C
ATOM   1970  HA  PHE   128     115.790  68.943  37.790  1.00  0.00           H
ATOM   1971  CB  PHE   128     116.953  69.419  39.680  1.00  0.00           C
ATOM   1972  HB2 PHE   128     117.008  68.423  40.120  1.00  0.00           H
ATOM   1973  HB3 PHE   128     117.896  69.901  39.940  1.00  0.00           H
ATOM   1974  CG  PHE   128     115.740  69.966  40.379  1.00  0.00           C
ATOM   1975  CD1 PHE   128     115.942  70.869  41.397  1.00  0.00           C
ATOM   1976  HD1 PHE   128     116.932  71.188  41.687  1.00  0.00           H
ATOM   1977  CE1 PHE   128     114.837  71.401  42.060  1.00  0.00           C
ATOM   1978  HE1 PHE   128     114.995  72.162  42.809  1.00  0.00           H
ATOM   1979  CZ  PHE   128     113.537  70.987  41.845  1.00  0.00           C
ATOM   1980  HZ  PHE   128     112.715  71.433  42.383  1.00  0.00           H
ATOM   1981  CE2 PHE   128     113.337  69.886  41.018  1.00  0.00           C
ATOM   1982  HE2 PHE   128     112.387  69.385  40.899  1.00  0.00           H
ATOM   1983  CD2 PHE   128     114.486  69.404  40.271  1.00  0.00           C
ATOM   1984  HD2 PHE   128     114.346  68.662  39.499  1.00  0.00           H
ATOM   1985 C    PHE   128     116.608  70.778  37.513  1.00  0.00           C
ATOM   1986 O    PHE   128     116.251  71.741  38.100  1.00  0.00           O
ATOM   1987 N    GLY   129     117.003  70.931  36.213  1.00  0.00           N
ATOM   1988 H    GLY   129     117.387  70.146  35.706  1.00  0.00           H
ATOM   1989  CA  GLY   129     117.014  72.254  35.525  1.00  0.00           C
ATOM   1990  HA2 GLY   129     117.874  72.773  35.948  1.00  0.00           H
ATOM   1991  HA3 GLY   129     117.143  72.085  34.456  1.00  0.00           H
ATOM   1992 C    GLY   129     115.678  73.054  35.754  1.00  0.00           C
ATOM   1993 O    GLY   129     115.840  74.257  35.781  1.00  0.00           O
ATOM   1994 N    VAL   130     114.477  72.443  35.988  1.00  0.00           N
ATOM   1995 H    VAL   130     114.297  71.476  35.760  1.00  0.00           H
ATOM   1996  CA  VAL   130     113.297  73.225  36.478  1.00  0.00           C
ATOM   1997  HA  VAL   130     113.162  73.971  35.695  1.00  0.00           H
ATOM   1998  CB  VAL   130     111.945  72.317  36.522  1.00  0.00           C
ATOM   1999  HB  VAL   130     111.898  71.669  35.647  1.00  0.00           H
ATOM   2000  CG1 VAL   130     112.006  71.346  37.670  1.00  0.00           C
ATOM   2001 1HG1 VAL   130     112.929  70.766  37.653  1.00  0.00           H
ATOM   2002 2HG1 VAL   130     111.981  71.933  38.589  1.00  0.00           H
ATOM   2003 3HG1 VAL   130     111.100  70.747  37.583  1.00  0.00           H
ATOM   2004  CG2 VAL   130     110.627  73.052  36.446  1.00  0.00           C
ATOM   2005 1HG2 VAL   130     109.775  72.380  36.347  1.00  0.00           H
ATOM   2006 2HG2 VAL   130     110.572  73.605  37.384  1.00  0.00           H
ATOM   2007 3HG2 VAL   130     110.699  73.749  35.611  1.00  0.00           H
ATOM   2008 C    VAL   130     113.403  74.023  37.794  1.00  0.00           C
ATOM   2009 O    VAL   130     112.685  74.985  37.978  1.00  0.00           O
ATOM   2010 N    GLY   131     114.316  73.698  38.673  1.00  0.00           N
ATOM   2011 H    GLY   131     114.753  72.819  38.432  1.00  0.00           H
ATOM   2012  CA  GLY   131     114.891  74.426  39.810  1.00  0.00           C
ATOM   2013  HA2 GLY   131     114.166  74.588  40.608  1.00  0.00           H
ATOM   2014  HA3 GLY   131     115.659  73.756  40.198  1.00  0.00           H
ATOM   2015 C    GLY   131     115.406  75.770  39.459  1.00  0.00           C
ATOM   2016 O    GLY   131     115.279  76.718  40.261  1.00  0.00           O
ATOM   2017 N    PHE   132     116.077  75.943  38.370  1.00  0.00           N
ATOM   2018 H    PHE   132     115.991  75.236  37.654  1.00  0.00           H
ATOM   2019  CA  PHE   132     116.801  77.220  37.994  1.00  0.00           C
ATOM   2020  HA  PHE   132     117.581  77.243  38.755  1.00  0.00           H
ATOM   2021  CB  PHE   132     117.608  77.110  36.647  1.00  0.00           C
ATOM   2022  HB2 PHE   132     118.206  76.205  36.747  1.00  0.00           H
ATOM   2023  HB3 PHE   132     116.984  76.889  35.780  1.00  0.00           H
ATOM   2024  CG  PHE   132     118.466  78.337  36.291  1.00  0.00           C
ATOM   2025  CD1 PHE   132     119.887  78.300  36.328  1.00  0.00           C
ATOM   2026  HD1 PHE   132     120.368  77.337  36.414  1.00  0.00           H
ATOM   2027  CE1 PHE   132     120.616  79.420  36.106  1.00  0.00           C
ATOM   2028  HE1 PHE   132     121.696  79.383  36.088  1.00  0.00           H
ATOM   2029  CZ  PHE   132     119.990  80.584  35.681  1.00  0.00           C
ATOM   2030  HZ  PHE   132     120.675  81.397  35.489  1.00  0.00           H
ATOM   2031  CE2 PHE   132     118.581  80.695  35.610  1.00  0.00           C
ATOM   2032  HE2 PHE   132     118.054  81.596  35.333  1.00  0.00           H
ATOM   2033  CD2 PHE   132     117.804  79.526  35.896  1.00  0.00           C
ATOM   2034  HD2 PHE   132     116.728  79.585  35.957  1.00  0.00           H
ATOM   2035 C    PHE   132     115.941  78.491  38.087  1.00  0.00           C
ATOM   2036 O    PHE   132     116.208  79.440  38.869  1.00  0.00           O
ATOM   2037 N    TYR   133     114.783  78.482  37.401  1.00  0.00           N
ATOM   2038 H    TYR   133     114.538  77.716  36.790  1.00  0.00           H
ATOM   2039  CA  TYR   133     113.776  79.599  37.392  1.00  0.00           C
ATOM   2040  HA  TYR   133     114.365  80.510  37.289  1.00  0.00           H
ATOM   2041  CB  TYR   133     112.821  79.415  36.125  1.00  0.00           C
ATOM   2042  HB2 TYR   133     111.989  78.742  36.334  1.00  0.00           H
ATOM   2043  HB3 TYR   133     112.436  80.368  35.762  1.00  0.00           H
ATOM   2044  CG  TYR   133     113.419  78.648  35.000  1.00  0.00           C
ATOM   2045  CD1 TYR   133     114.131  79.293  33.988  1.00  0.00           C
ATOM   2046  HD1 TYR   133     114.157  80.372  33.955  1.00  0.00           H
ATOM   2047  CE1 TYR   133     114.837  78.477  33.105  1.00  0.00           C
ATOM   2048  HE1 TYR   133     115.388  78.855  32.257  1.00  0.00           H
ATOM   2049  CZ  TYR   133     114.741  77.044  33.127  1.00  0.00           C
ATOM   2050  OH  TYR   133     115.389  76.269  32.191  1.00  0.00           O
ATOM   2051  HH  TYR   133     115.879  76.818  31.575  1.00  0.00           H
ATOM   2052  CE2 TYR   133     113.901  76.450  34.034  1.00  0.00           C
ATOM   2053  HE2 TYR   133     113.808  75.375  34.020  1.00  0.00           H
ATOM   2054  CD2 TYR   133     113.285  77.231  35.013  1.00  0.00           C
ATOM   2055  HD2 TYR   133     112.685  76.727  35.756  1.00  0.00           H
ATOM   2056 C    TYR   133     113.041  79.865  38.694  1.00  0.00           C
ATOM   2057 O    TYR   133     112.271  80.819  38.865  1.00  0.00           O
ATOM   2058 N    SER   134     113.378  79.066  39.741  1.00  0.00           N
ATOM   2059 H    SER   134     114.118  78.416  39.517  1.00  0.00           H
ATOM   2060  CA  SER   134     112.807  79.162  41.060  1.00  0.00           C
ATOM   2061  HA  SER   134     111.723  79.147  40.946  1.00  0.00           H
ATOM   2062  CB  SER   134     113.242  78.051  42.014  1.00  0.00           C
ATOM   2063  HB2 SER   134     112.584  78.230  42.864  1.00  0.00           H
ATOM   2064  HB3 SER   134     112.926  77.130  41.525  1.00  0.00           H
ATOM   2065  OG  SER   134     114.572  78.070  42.299  1.00  0.00           O
ATOM   2066  HG  SER   134     114.918  77.610  41.531  1.00  0.00           H
ATOM   2067 C    SER   134     113.078  80.494  41.669  1.00  0.00           C
ATOM   2068 O    SER   134     112.343  80.908  42.561  1.00  0.00           O
ATOM   2069 N    ALA   135     113.979  81.346  41.161  1.00  0.00           N
ATOM   2070 H    ALA   135     114.415  80.965  40.334  1.00  0.00           H
ATOM   2071  CA  ALA   135     114.132  82.763  41.466  1.00  0.00           C
ATOM   2072  HA  ALA   135     114.475  82.866  42.495  1.00  0.00           H
ATOM   2073  CB  ALA   135     115.208  83.373  40.487  1.00  0.00           C
ATOM   2074  HB1 ALA   135     115.371  82.909  39.515  1.00  0.00           H
ATOM   2075  HB2 ALA   135     115.071  84.437  40.296  1.00  0.00           H
ATOM   2076  HB3 ALA   135     116.107  83.386  41.103  1.00  0.00           H
ATOM   2077 C    ALA   135     112.772  83.547  41.457  1.00  0.00           C
ATOM   2078 O    ALA   135     112.684  84.519  42.157  1.00  0.00           O
ATOM   2079 N    TYR   136     111.771  83.167  40.645  1.00  0.00           N
ATOM   2080 H    TYR   136     112.026  82.563  39.876  1.00  0.00           H
ATOM   2081  CA  TYR   136     110.398  83.776  40.684  1.00  0.00           C
ATOM   2082  HA  TYR   136     110.506  84.861  40.659  1.00  0.00           H
ATOM   2083  CB  TYR   136     109.670  83.266  39.399  1.00  0.00           C
ATOM   2084  HB2 TYR   136     109.662  82.176  39.390  1.00  0.00           H
ATOM   2085  HB3 TYR   136     108.615  83.534  39.450  1.00  0.00           H
ATOM   2086  CG  TYR   136     110.166  83.884  38.152  1.00  0.00           C
ATOM   2087  CD1 TYR   136     110.185  85.281  37.971  1.00  0.00           C
ATOM   2088  HD1 TYR   136     110.036  85.917  38.830  1.00  0.00           H
ATOM   2089  CE1 TYR   136     110.541  85.888  36.731  1.00  0.00           C
ATOM   2090  HE1 TYR   136     110.536  86.957  36.578  1.00  0.00           H
ATOM   2091  CZ  TYR   136     110.954  84.992  35.714  1.00  0.00           C
ATOM   2092  OH  TYR   136     111.359  85.495  34.532  1.00  0.00           O
ATOM   2093  HH  TYR   136     111.495  86.445  34.534  1.00  0.00           H
ATOM   2094  CE2 TYR   136     110.997  83.616  35.882  1.00  0.00           C
ATOM   2095  HE2 TYR   136     111.327  82.989  35.067  1.00  0.00           H
ATOM   2096  CD2 TYR   136     110.472  83.028  37.036  1.00  0.00           C
ATOM   2097  HD2 TYR   136     110.367  81.958  37.138  1.00  0.00           H
ATOM   2098 C    TYR   136     109.593  83.486  42.075  1.00  0.00           C
ATOM   2099 O    TYR   136     108.556  84.068  42.371  1.00  0.00           O
ATOM   2100 N    LEU   137     110.161  82.746  43.031  1.00  0.00           N
ATOM   2101 H    LEU   137     110.967  82.235  42.700  1.00  0.00           H
ATOM   2102  CA  LEU   137     109.813  82.810  44.503  1.00  0.00           C
ATOM   2103  HA  LEU   137     108.726  82.741  44.562  1.00  0.00           H
ATOM   2104  CB  LEU   137     110.555  81.650  45.217  1.00  0.00           C
ATOM   2105  HB2 LEU   137     111.618  81.778  45.010  1.00  0.00           H
ATOM   2106  HB3 LEU   137     110.324  81.755  46.277  1.00  0.00           H
ATOM   2107  CG  LEU   137     110.056  80.275  44.875  1.00  0.00           C
ATOM   2108  HG  LEU   137     110.051  80.134  43.794  1.00  0.00           H
ATOM   2109  CD1 LEU   137     110.893  79.191  45.494  1.00  0.00           C
ATOM   2110 1HD1 LEU   137     110.951  79.135  46.581  1.00  0.00           H
ATOM   2111 2HD1 LEU   137     110.487  78.250  45.123  1.00  0.00           H
ATOM   2112 3HD1 LEU   137     111.899  79.432  45.148  1.00  0.00           H
ATOM   2113  CD2 LEU   137     108.642  80.100  45.506  1.00  0.00           C
ATOM   2114 1HD2 LEU   137     107.946  80.867  45.167  1.00  0.00           H
ATOM   2115 2HD2 LEU   137     108.288  79.121  45.183  1.00  0.00           H
ATOM   2116 3HD2 LEU   137     108.638  80.135  46.596  1.00  0.00           H
ATOM   2117 C    LEU   137     110.202  84.066  45.224  1.00  0.00           C
ATOM   2118 O    LEU   137     109.497  84.428  46.174  1.00  0.00           O
ATOM   2119 N    VAL   138     111.260  84.720  44.810  1.00  0.00           N
ATOM   2120 H    VAL   138     111.817  84.229  44.126  1.00  0.00           H
ATOM   2121  CA  VAL   138     111.777  85.905  45.550  1.00  0.00           C
ATOM   2122  HA  VAL   138     111.034  86.145  46.311  1.00  0.00           H
ATOM   2123  CB  VAL   138     113.154  85.637  46.118  1.00  0.00           C
ATOM   2124  HB  VAL   138     113.457  86.512  46.692  1.00  0.00           H
ATOM   2125  CG1 VAL   138     113.083  84.497  47.135  1.00  0.00           C
ATOM   2126 1HG1 VAL   138     114.006  84.557  47.712  1.00  0.00           H
ATOM   2127 2HG1 VAL   138     112.292  84.614  47.876  1.00  0.00           H
ATOM   2128 3HG1 VAL   138     112.910  83.478  46.789  1.00  0.00           H
ATOM   2129  CG2 VAL   138     114.274  85.477  45.032  1.00  0.00           C
ATOM   2130 1HG2 VAL   138     115.248  85.285  45.484  1.00  0.00           H
ATOM   2131 2HG2 VAL   138     114.088  84.685  44.307  1.00  0.00           H
ATOM   2132 3HG2 VAL   138     114.301  86.388  44.435  1.00  0.00           H
ATOM   2133 C    VAL   138     111.746  87.144  44.631  1.00  0.00           C
ATOM   2134 O    VAL   138     111.600  88.275  45.159  1.00  0.00           O
ATOM   2135 N    ALA   139     111.862  86.948  43.332  1.00  0.00           N
ATOM   2136 H    ALA   139     112.115  85.989  43.141  1.00  0.00           H
ATOM   2137  CA  ALA   139     112.055  88.033  42.401  1.00  0.00           C
ATOM   2138  HA  ALA   139     112.275  88.945  42.955  1.00  0.00           H
ATOM   2139  CB  ALA   139     113.379  87.816  41.618  1.00  0.00           C
ATOM   2140  HB1 ALA   139     113.584  88.684  40.992  1.00  0.00           H
ATOM   2141  HB2 ALA   139     114.213  87.709  42.312  1.00  0.00           H
ATOM   2142  HB3 ALA   139     113.210  86.956  40.970  1.00  0.00           H
ATOM   2143 C    ALA   139     110.708  88.342  41.684  1.00  0.00           C
ATOM   2144 O    ALA   139     109.745  87.518  41.623  1.00  0.00           O
ATOM   2145 N    GLU   140     110.632  89.550  41.141  1.00  0.00           N
ATOM   2146 H    GLU   140     111.419  90.181  41.188  1.00  0.00           H
ATOM   2147  CA  GLU   140     109.534  90.008  40.349  1.00  0.00           C
ATOM   2148  HA  GLU   140     108.821  89.186  40.416  1.00  0.00           H
ATOM   2149  CB  GLU   140     108.868  91.212  41.056  1.00  0.00           C
ATOM   2150  HB2 GLU   140     107.811  91.228  40.789  1.00  0.00           H
ATOM   2151  HB3 GLU   140     108.971  91.026  42.124  1.00  0.00           H
ATOM   2152  CG  GLU   140     109.708  92.545  40.786  1.00  0.00           C
ATOM   2153  HG2 GLU   140     110.793  92.458  40.849  1.00  0.00           H
ATOM   2154  HG3 GLU   140     109.516  92.796  39.743  1.00  0.00           H
ATOM   2155  CD  GLU   140     109.405  93.711  41.700  1.00  0.00           C
ATOM   2156  OE1 GLU   140     110.243  94.070  42.527  1.00  0.00           O
ATOM   2157  OE2 GLU   140     108.289  94.262  41.628  1.00  0.00           O
ATOM   2158 C    GLU   140     109.903  90.280  38.836  1.00  0.00           C
ATOM   2159 O    GLU   140     109.081  90.348  37.928  1.00  0.00           O
ATOM   2160 N    LYS   141     111.217  90.391  38.579  1.00  0.00           N
ATOM   2161 H    LYS   141     111.800  90.138  39.365  1.00  0.00           H
ATOM   2162  CA  LYS   141     111.803  90.393  37.267  1.00  0.00           C
ATOM   2163  HA  LYS   141     111.267  89.821  36.510  1.00  0.00           H
ATOM   2164  CB  LYS   141     111.887  91.887  36.737  1.00  0.00           C
ATOM   2165  HB2 LYS   141     110.880  92.288  36.855  1.00  0.00           H
ATOM   2166  HB3 LYS   141     112.529  92.609  37.243  1.00  0.00           H
ATOM   2167  CG  LYS   141     112.118  91.995  35.217  1.00  0.00           C
ATOM   2168  HG2 LYS   141     113.169  92.169  34.983  1.00  0.00           H
ATOM   2169  HG3 LYS   141     111.774  91.088  34.719  1.00  0.00           H
ATOM   2170  CD  LYS   141     111.361  93.202  34.607  1.00  0.00           C
ATOM   2171  HD2 LYS   141     111.612  93.185  33.547  1.00  0.00           H
ATOM   2172  HD3 LYS   141     110.293  93.284  34.809  1.00  0.00           H
ATOM   2173  CE  LYS   141     111.793  94.502  35.247  1.00  0.00           C
ATOM   2174  HE2 LYS   141     111.778  94.325  36.322  1.00  0.00           H
ATOM   2175  HE3 LYS   141     112.802  94.697  34.882  1.00  0.00           H
ATOM   2176  NZ  LYS   141     110.918  95.675  34.788  1.00  0.00           N
ATOM   2177  HZ1 LYS   141     111.022  95.879  33.805  1.00  0.00           H
ATOM   2178  HZ2 LYS   141     109.934  95.544  34.977  1.00  0.00           H
ATOM   2179  HZ3 LYS   141     111.189  96.553  35.208  1.00  0.00           H
ATOM   2180 C    LYS   141     113.207  89.866  37.483  1.00  0.00           C
ATOM   2181 O    LYS   141     113.935  90.277  38.388  1.00  0.00           O
ATOM   2182 N    VAL   142     113.567  88.979  36.558  1.00  0.00           N
ATOM   2183 H    VAL   142     112.805  88.672  35.972  1.00  0.00           H
ATOM   2184  CA  VAL   142     114.869  88.157  36.519  1.00  0.00           C
ATOM   2185  HA  VAL   142     115.500  88.346  37.388  1.00  0.00           H
ATOM   2186  CB  VAL   142     114.520  86.635  36.403  1.00  0.00           C
ATOM   2187  HB  VAL   142     113.777  86.501  35.617  1.00  0.00           H
ATOM   2188  CG1 VAL   142     115.785  85.702  36.248  1.00  0.00           C
ATOM   2189 1HG1 VAL   142     116.401  85.674  37.146  1.00  0.00           H
ATOM   2190 2HG1 VAL   142     115.429  84.688  36.063  1.00  0.00           H
ATOM   2191 3HG1 VAL   142     116.350  86.065  35.390  1.00  0.00           H
ATOM   2192  CG2 VAL   142     113.646  86.174  37.612  1.00  0.00           C
ATOM   2193 1HG2 VAL   142     114.296  86.216  38.486  1.00  0.00           H
ATOM   2194 2HG2 VAL   142     112.753  86.798  37.597  1.00  0.00           H
ATOM   2195 3HG2 VAL   142     113.189  85.198  37.446  1.00  0.00           H
ATOM   2196 C    VAL   142     115.596  88.657  35.269  1.00  0.00           C
ATOM   2197 O    VAL   142     114.991  88.815  34.216  1.00  0.00           O
ATOM   2198 N    VAL   143     116.838  89.013  35.414  1.00  0.00           N
ATOM   2199 H    VAL   143     117.275  88.711  36.273  1.00  0.00           H
ATOM   2200  CA  VAL   143     117.752  89.694  34.527  1.00  0.00           C
ATOM   2201  HA  VAL   143     117.303  89.796  33.540  1.00  0.00           H
ATOM   2202  CB  VAL   143     117.960  91.073  34.930  1.00  0.00           C
ATOM   2203  HB  VAL   143     118.311  91.152  35.958  1.00  0.00           H
ATOM   2204  CG1 VAL   143     118.873  91.897  34.034  1.00  0.00           C
ATOM   2205 1HG1 VAL   143     118.821  92.974  34.193  1.00  0.00           H
ATOM   2206 2HG1 VAL   143     119.917  91.588  33.996  1.00  0.00           H
ATOM   2207 3HG1 VAL   143     118.579  91.789  32.990  1.00  0.00           H
ATOM   2208  CG2 VAL   143     116.582  91.720  34.954  1.00  0.00           C
ATOM   2209 1HG2 VAL   143     116.003  91.390  34.092  1.00  0.00           H
ATOM   2210 2HG2 VAL   143     116.084  91.412  35.874  1.00  0.00           H
ATOM   2211 3HG2 VAL   143     116.636  92.807  34.894  1.00  0.00           H
ATOM   2212 C    VAL   143     119.044  88.818  34.392  1.00  0.00           C
ATOM   2213 O    VAL   143     119.610  88.415  35.375  1.00  0.00           O
ATOM   2214 N    VAL   144     119.646  88.723  33.193  1.00  0.00           N
ATOM   2215 H    VAL   144     119.323  89.224  32.378  1.00  0.00           H
ATOM   2216  CA  VAL   144     120.858  87.929  32.914  1.00  0.00           C
ATOM   2217  HA  VAL   144     121.441  87.807  33.827  1.00  0.00           H
ATOM   2218  CB  VAL   144     120.528  86.508  32.406  1.00  0.00           C
ATOM   2219  HB  VAL   144     120.095  86.560  31.407  1.00  0.00           H
ATOM   2220  CG1 VAL   144     121.792  85.597  32.395  1.00  0.00           C
ATOM   2221 1HG1 VAL   144     122.399  85.591  33.301  1.00  0.00           H
ATOM   2222 2HG1 VAL   144     121.566  84.603  32.008  1.00  0.00           H
ATOM   2223 3HG1 VAL   144     122.475  86.045  31.673  1.00  0.00           H
ATOM   2224  CG2 VAL   144     119.566  85.748  33.393  1.00  0.00           C
ATOM   2225 1HG2 VAL   144     119.608  84.695  33.113  1.00  0.00           H
ATOM   2226 2HG2 VAL   144     119.898  85.891  34.421  1.00  0.00           H
ATOM   2227 3HG2 VAL   144     118.547  86.126  33.315  1.00  0.00           H
ATOM   2228 C    VAL   144     121.753  88.514  31.855  1.00  0.00           C
ATOM   2229 O    VAL   144     121.310  88.888  30.786  1.00  0.00           O
ATOM   2230 N    ILE   145     123.045  88.624  32.094  1.00  0.00           N
ATOM   2231 H    ILE   145     123.221  88.352  33.050  1.00  0.00           H
ATOM   2232  CA  ILE   145     124.136  89.115  31.182  1.00  0.00           C
ATOM   2233  HA  ILE   145     123.615  89.252  30.234  1.00  0.00           H
ATOM   2234  CB  ILE   145     124.502  90.560  31.488  1.00  0.00           C
ATOM   2235  HB  ILE   145     125.029  90.603  32.441  1.00  0.00           H
ATOM   2236  CG2 ILE   145     125.357  91.174  30.353  1.00  0.00           C
ATOM   2237 1HG2 ILE   145     124.720  91.296  29.477  1.00  0.00           H
ATOM   2238 2HG2 ILE   145     125.705  92.129  30.746  1.00  0.00           H
ATOM   2239 3HG2 ILE   145     126.177  90.505  30.089  1.00  0.00           H
ATOM   2240  CG1 ILE   145     123.181  91.404  31.753  1.00  0.00           C
ATOM   2241 2HG1 ILE   145     122.539  91.408  30.872  1.00  0.00           H
ATOM   2242 3HG1 ILE   145     122.604  90.927  32.545  1.00  0.00           H
ATOM   2243  CD1 ILE   145     123.370  92.805  32.148  1.00  0.00           C
ATOM   2244 1HD1 ILE   145     124.412  92.903  32.452  1.00  0.00           H
ATOM   2245 2HD1 ILE   145     123.099  93.466  31.325  1.00  0.00           H
ATOM   2246 3HD1 ILE   145     122.674  93.050  32.950  1.00  0.00           H
ATOM   2247 C    ILE   145     125.324  88.089  30.925  1.00  0.00           C
ATOM   2248 O    ILE   145     125.754  87.559  31.893  1.00  0.00           O
ATOM   2249 N    THR   146     125.812  87.842  29.659  1.00  0.00           N
ATOM   2250 H    THR   146     125.431  88.284  28.835  1.00  0.00           H
ATOM   2251  CA  THR   146     126.893  86.849  29.353  1.00  0.00           C
ATOM   2252  HA  THR   146     127.573  86.844  30.204  1.00  0.00           H
ATOM   2253  CB  THR   146     126.372  85.408  29.232  1.00  0.00           C
ATOM   2254  HB  THR   146     125.798  85.234  30.143  1.00  0.00           H
ATOM   2255  CG2 THR   146     125.554  85.200  27.969  1.00  0.00           C
ATOM   2256 1HG2 THR   146     124.822  85.990  27.802  1.00  0.00           H
ATOM   2257 2HG2 THR   146     126.213  85.015  27.121  1.00  0.00           H
ATOM   2258 3HG2 THR   146     124.927  84.358  28.262  1.00  0.00           H
ATOM   2259  OG1 THR   146     127.431  84.512  29.171  1.00  0.00           O
ATOM   2260  HG1 THR   146     127.957  84.718  29.947  1.00  0.00           H
ATOM   2261 C    THR   146     127.725  87.260  28.129  1.00  0.00           C
ATOM   2262 O    THR   146     127.204  88.004  27.304  1.00  0.00           O
ATOM   2263 N    LYS   147     128.985  86.800  28.125  1.00  0.00           N
ATOM   2264 H    LYS   147     129.173  86.133  28.860  1.00  0.00           H
ATOM   2265  CA  LYS   147     129.879  86.864  26.921  1.00  0.00           C
ATOM   2266  HA  LYS   147     129.182  87.040  26.101  1.00  0.00           H
ATOM   2267  CB  LYS   147     130.899  87.998  27.137  1.00  0.00           C
ATOM   2268  HB2 LYS   147     130.317  88.853  26.794  1.00  0.00           H
ATOM   2269  HB3 LYS   147     131.170  88.150  28.182  1.00  0.00           H
ATOM   2270  CG  LYS   147     132.221  87.890  26.262  1.00  0.00           C
ATOM   2271  HG2 LYS   147     132.994  88.469  26.767  1.00  0.00           H
ATOM   2272  HG3 LYS   147     132.665  86.895  26.234  1.00  0.00           H
ATOM   2273  CD  LYS   147     132.064  88.497  24.855  1.00  0.00           C
ATOM   2274  HD2 LYS   147     131.251  88.169  24.208  1.00  0.00           H
ATOM   2275  HD3 LYS   147     131.797  89.536  25.045  1.00  0.00           H
ATOM   2276  CE  LYS   147     133.243  88.613  24.071  1.00  0.00           C
ATOM   2277  HE2 LYS   147     132.961  89.425  23.401  1.00  0.00           H
ATOM   2278  HE3 LYS   147     134.075  89.080  24.598  1.00  0.00           H
ATOM   2279  NZ  LYS   147     133.616  87.435  23.267  1.00  0.00           N
ATOM   2280  HZ1 LYS   147     134.186  86.789  23.795  1.00  0.00           H
ATOM   2281  HZ2 LYS   147     132.819  87.024  22.802  1.00  0.00           H
ATOM   2282  HZ3 LYS   147     134.229  87.674  22.501  1.00  0.00           H
ATOM   2283 C    LYS   147     130.436  85.458  26.800  1.00  0.00           C
ATOM   2284 O    LYS   147     130.801  84.913  27.815  1.00  0.00           O
ATOM   2285 N    HIP   148     130.567  84.976  25.548  1.00  0.00           N
ATOM   2286 H    HIP   148     130.495  85.572  24.735  1.00  0.00           H
ATOM   2287  CA  HIP   148     131.202  83.668  25.277  1.00  0.00           C
ATOM   2288  HA  HIP   148     131.605  83.318  26.227  1.00  0.00           H
ATOM   2289  CB  HIP   148     130.136  82.592  24.980  1.00  0.00           C
ATOM   2290  HB2 HIP   148     129.423  82.492  25.798  1.00  0.00           H
ATOM   2291  HB3 HIP   148     129.524  83.023  24.187  1.00  0.00           H
ATOM   2292  CG  HIP   148     130.554  81.290  24.461  1.00  0.00           C
ATOM   2293  ND1 HIP   148     130.975  80.155  25.176  1.00  0.00           N
ATOM   2294  HD1 HIP   148     131.075  80.112  26.180  1.00  0.00           H
ATOM   2295  CE1 HIP   148     131.326  79.195  24.294  1.00  0.00           C
ATOM   2296  HE1 HIP   148     131.669  78.198  24.529  1.00  0.00           H
ATOM   2297  NE2 HIP   148     131.112  79.647  23.038  1.00  0.00           N
ATOM   2298  HE2 HIP   148     131.533  79.232  22.219  1.00  0.00           H
ATOM   2299  CD2 HIP   148     130.684  80.893  23.131  1.00  0.00           C
ATOM   2300  HD2 HIP   148     130.473  81.607  22.350  1.00  0.00           H
ATOM   2301 C    HIP   148     132.424  83.715  24.350  1.00  0.00           C
ATOM   2302 O    HIP   148     132.487  84.595  23.486  1.00  0.00           O
ATOM   2303 N    ASN   149     133.338  82.747  24.383  1.00  0.00           N
ATOM   2304 H    ASN   149     133.425  82.182  25.216  1.00  0.00           H
ATOM   2305  CA  ASN   149     134.520  82.646  23.537  1.00  0.00           C
ATOM   2306  HA  ASN   149     135.086  83.562  23.711  1.00  0.00           H
ATOM   2307  CB  ASN   149     135.338  81.420  23.909  1.00  0.00           C
ATOM   2308  HB2 ASN   149     134.705  80.543  23.768  1.00  0.00           H
ATOM   2309  HB3 ASN   149     136.231  81.315  23.293  1.00  0.00           H
ATOM   2310  CG  ASN   149     135.746  81.435  25.465  1.00  0.00           C
ATOM   2311  OD1 ASN   149     134.912  81.198  26.338  1.00  0.00           O
ATOM   2312  ND2 ASN   149     137.000  81.723  25.818  1.00  0.00           N
ATOM   2313 1HD2 ASN   149     137.245  81.712  26.798  1.00  0.00           H
ATOM   2314 2HD2 ASN   149     137.703  81.945  25.128  1.00  0.00           H
ATOM   2315 C    ASN   149     134.151  82.823  22.007  1.00  0.00           C
ATOM   2316 O    ASN   149     133.242  82.126  21.474  1.00  0.00           O
ATOM   2317 N    ASP   150     134.891  83.628  21.296  1.00  0.00           N
ATOM   2318 H    ASP   150     135.626  84.035  21.857  1.00  0.00           H
ATOM   2319  CA  ASP   150     134.757  83.968  19.864  1.00  0.00           C
ATOM   2320  HA  ASP   150     135.414  84.817  19.676  1.00  0.00           H
ATOM   2321  CB  ASP   150     135.379  82.885  18.960  1.00  0.00           C
ATOM   2322  HB2 ASP   150     134.938  81.913  19.180  1.00  0.00           H
ATOM   2323  HB3 ASP   150     135.206  83.122  17.911  1.00  0.00           H
ATOM   2324  CG  ASP   150     136.930  82.690  19.101  1.00  0.00           C
ATOM   2325  OD1 ASP   150     137.468  81.698  18.539  1.00  0.00           O
ATOM   2326  OD2 ASP   150     137.582  83.662  19.625  1.00  0.00           O
ATOM   2327 C    ASP   150     133.293  84.289  19.473  1.00  0.00           C
ATOM   2328 O    ASP   150     132.861  84.214  18.344  1.00  0.00           O
ATOM   2329 N    ASP   151     132.490  84.778  20.427  1.00  0.00           N
ATOM   2330 H    ASP   151     132.848  84.900  21.363  1.00  0.00           H
ATOM   2331  CA  ASP   151     131.102  85.184  20.170  1.00  0.00           C
ATOM   2332  HA  ASP   151     130.965  85.312  19.097  1.00  0.00           H
ATOM   2333  CB  ASP   151     130.196  84.046  20.669  1.00  0.00           C
ATOM   2334  HB2 ASP   151     130.745  83.129  20.452  1.00  0.00           H
ATOM   2335  HB3 ASP   151     130.120  84.222  21.741  1.00  0.00           H
ATOM   2336  CG  ASP   151     128.875  83.945  19.919  1.00  0.00           C
ATOM   2337  OD1 ASP   151     128.186  82.892  20.019  1.00  0.00           O
ATOM   2338  OD2 ASP   151     128.502  84.887  19.202  1.00  0.00           O
ATOM   2339 C    ASP   151     130.821  86.545  20.916  1.00  0.00           C
ATOM   2340 O    ASP   151     131.652  87.159  21.637  1.00  0.00           O
ATOM   2341 N    GLU   152     129.590  87.010  20.746  1.00  0.00           N
ATOM   2342 H    GLU   152     128.951  86.396  20.262  1.00  0.00           H
ATOM   2343  CA  GLU   152     129.107  88.353  21.172  1.00  0.00           C
ATOM   2344  HA  GLU   152     129.794  89.128  20.831  1.00  0.00           H
ATOM   2345  CB  GLU   152     127.778  88.571  20.429  1.00  0.00           C
ATOM   2346  HB2 GLU   152     127.231  87.661  20.676  1.00  0.00           H
ATOM   2347  HB3 GLU   152     127.267  89.372  20.963  1.00  0.00           H
ATOM   2348  CG  GLU   152     127.720  88.872  18.919  1.00  0.00           C
ATOM   2349  HG2 GLU   152     128.097  88.035  18.330  1.00  0.00           H
ATOM   2350  HG3 GLU   152     126.673  88.946  18.625  1.00  0.00           H
ATOM   2351  CD  GLU   152     128.568  90.105  18.557  1.00  0.00           C
ATOM   2352  OE1 GLU   152     129.648  89.921  17.896  1.00  0.00           O
ATOM   2353  OE2 GLU   152     128.160  91.219  18.794  1.00  0.00           O
ATOM   2354 C    GLU   152     128.783  88.408  22.706  1.00  0.00           C
ATOM   2355 O    GLU   152     128.771  87.406  23.425  1.00  0.00           O
ATOM   2356 N    GLN   153     128.308  89.560  23.142  1.00  0.00           N
ATOM   2357 H    GLN   153     128.356  90.322  22.481  1.00  0.00           H
ATOM   2358  CA  GLN   153     127.890  89.814  24.486  1.00  0.00           C
ATOM   2359  HA  GLN   153     127.978  88.967  25.167  1.00  0.00           H
ATOM   2360  CB  GLN   153     128.732  90.962  25.031  1.00  0.00           C
ATOM   2361  HB2 GLN   153     129.759  90.663  24.821  1.00  0.00           H
ATOM   2362  HB3 GLN   153     128.452  91.853  24.469  1.00  0.00           H
ATOM   2363  CG  GLN   153     128.546  91.220  26.495  1.00  0.00           C
ATOM   2364  HG2 GLN   153     127.727  91.928  26.619  1.00  0.00           H
ATOM   2365  HG3 GLN   153     128.430  90.292  27.056  1.00  0.00           H
ATOM   2366  CD  GLN   153     129.667  92.031  27.159  1.00  0.00           C
ATOM   2367  OE1 GLN   153     130.830  91.916  26.917  1.00  0.00           O
ATOM   2368  NE2 GLN   153     129.338  92.823  28.190  1.00  0.00           N
ATOM   2369 1HE2 GLN   153     130.051  93.303  28.720  1.00  0.00           H
ATOM   2370 2HE2 GLN   153     128.394  93.100  28.422  1.00  0.00           H
ATOM   2371 C    GLN   153     126.377  90.088  24.456  1.00  0.00           C
ATOM   2372 O    GLN   153     125.918  90.887  23.675  1.00  0.00           O
ATOM   2373 N    TYR   154     125.617  89.420  25.380  1.00  0.00           N
ATOM   2374 H    TYR   154     126.138  88.990  26.131  1.00  0.00           H
ATOM   2375  CA  TYR   154     124.141  89.403  25.368  1.00  0.00           C
ATOM   2376  HA  TYR   154     123.804  90.244  24.761  1.00  0.00           H
ATOM   2377  CB  TYR   154     123.650  88.034  24.720  1.00  0.00           C
ATOM   2378  HB2 TYR   154     124.154  87.197  25.203  1.00  0.00           H
ATOM   2379  HB3 TYR   154     122.562  88.018  24.781  1.00  0.00           H
ATOM   2380  CG  TYR   154     123.872  87.973  23.243  1.00  0.00           C
ATOM   2381  CD1 TYR   154     123.248  88.847  22.315  1.00  0.00           C
ATOM   2382  HD1 TYR   154     122.539  89.541  22.743  1.00  0.00           H
ATOM   2383  CE1 TYR   154     123.383  88.736  20.867  1.00  0.00           C
ATOM   2384  HE1 TYR   154     122.929  89.460  20.206  1.00  0.00           H
ATOM   2385  CZ  TYR   154     124.117  87.664  20.371  1.00  0.00           C
ATOM   2386  OH  TYR   154     124.288  87.549  19.022  1.00  0.00           O
ATOM   2387  HH  TYR   154     123.799  88.242  18.572  1.00  0.00           H
ATOM   2388  CE2 TYR   154     124.816  86.776  21.208  1.00  0.00           C
ATOM   2389  HE2 TYR   154     125.508  86.075  20.766  1.00  0.00           H
ATOM   2390  CD2 TYR   154     124.750  87.018  22.631  1.00  0.00           C
ATOM   2391  HD2 TYR   154     125.374  86.361  23.219  1.00  0.00           H
ATOM   2392 C    TYR   154     123.531  89.640  26.717  1.00  0.00           C
ATOM   2393 O    TYR   154     124.079  89.270  27.734  1.00  0.00           O
ATOM   2394 N    ALA   155     122.305  90.288  26.794  1.00  0.00           N
ATOM   2395 H    ALA   155     121.910  90.668  25.945  1.00  0.00           H
ATOM   2396  CA  ALA   155     121.440  90.387  27.987  1.00  0.00           C
ATOM   2397  HA  ALA   155     121.909  89.755  28.741  1.00  0.00           H
ATOM   2398  CB  ALA   155     121.372  91.809  28.347  1.00  0.00           C
ATOM   2399  HB1 ALA   155     121.101  92.482  27.534  1.00  0.00           H
ATOM   2400  HB2 ALA   155     120.650  91.975  29.147  1.00  0.00           H
ATOM   2401  HB3 ALA   155     122.402  92.050  28.612  1.00  0.00           H
ATOM   2402 C    ALA   155     119.992  89.764  27.724  1.00  0.00           C
ATOM   2403 O    ALA   155     119.559  89.752  26.632  1.00  0.00           O
ATOM   2404 N    TRP   156     119.248  89.303  28.733  1.00  0.00           N
ATOM   2405 H    TRP   156     119.657  89.547  29.624  1.00  0.00           H
ATOM   2406  CA  TRP   156     117.971  88.630  28.708  1.00  0.00           C
ATOM   2407  HA  TRP   156     117.397  88.860  27.811  1.00  0.00           H
ATOM   2408  CB  TRP   156     118.150  87.058  28.705  1.00  0.00           C
ATOM   2409  HB2 TRP   156     118.755  86.732  27.859  1.00  0.00           H
ATOM   2410  HB3 TRP   156     118.841  86.906  29.533  1.00  0.00           H
ATOM   2411  CG  TRP   156     116.926  86.159  28.760  1.00  0.00           C
ATOM   2412  CD1 TRP   156     116.379  85.481  27.737  1.00  0.00           C
ATOM   2413  HD1 TRP   156     116.759  85.476  26.726  1.00  0.00           H
ATOM   2414  NE1 TRP   156     115.352  84.742  28.166  1.00  0.00           N
ATOM   2415  HE1 TRP   156     114.819  84.247  27.465  1.00  0.00           H
ATOM   2416  CE2 TRP   156     115.091  84.850  29.507  1.00  0.00           C
ATOM   2417  CZ2 TRP   156     114.209  84.268  30.365  1.00  0.00           C
ATOM   2418  HZ2 TRP   156     113.521  83.506  30.028  1.00  0.00           H
ATOM   2419  CH2 TRP   156     114.144  84.617  31.712  1.00  0.00           C
ATOM   2420  HH2 TRP   156     113.365  84.198  32.332  1.00  0.00           H
ATOM   2421  CZ3 TRP   156     115.050  85.614  32.080  1.00  0.00           C
ATOM   2422  HZ3 TRP   156     115.079  86.023  33.079  1.00  0.00           H
ATOM   2423  CE3 TRP   156     116.052  86.146  31.230  1.00  0.00           C
ATOM   2424  HE3 TRP   156     116.746  86.837  31.684  1.00  0.00           H
ATOM   2425  CD2 TRP   156     116.054  85.812  29.902  1.00  0.00           C
ATOM   2426 C    TRP   156     117.126  89.058  29.853  1.00  0.00           C
ATOM   2427 O    TRP   156     117.579  89.055  31.023  1.00  0.00           O
ATOM   2428 N    GLU   157     115.901  89.403  29.676  1.00  0.00           N
ATOM   2429 H    GLU   157     115.532  89.457  28.737  1.00  0.00           H
ATOM   2430  CA  GLU   157     115.079  89.962  30.839  1.00  0.00           C
ATOM   2431  HA  GLU   157     115.566  89.562  31.729  1.00  0.00           H
ATOM   2432  CB  GLU   157     115.214  91.521  30.915  1.00  0.00           C
ATOM   2433  HB2 GLU   157     114.409  91.884  31.554  1.00  0.00           H
ATOM   2434  HB3 GLU   157     116.136  91.911  31.347  1.00  0.00           H
ATOM   2435  CG  GLU   157     115.155  92.209  29.576  1.00  0.00           C
ATOM   2436  HG2 GLU   157     115.880  91.862  28.840  1.00  0.00           H
ATOM   2437  HG3 GLU   157     114.204  91.990  29.092  1.00  0.00           H
ATOM   2438  CD  GLU   157     115.263  93.775  29.578  1.00  0.00           C
ATOM   2439  OE1 GLU   157     114.519  94.378  30.336  1.00  0.00           O
ATOM   2440  OE2 GLU   157     116.251  94.241  29.017  1.00  0.00           O
ATOM   2441 C    GLU   157     113.715  89.420  30.826  1.00  0.00           C
ATOM   2442 O    GLU   157     113.152  89.419  29.718  1.00  0.00           O
ATOM   2443 N    SER   158     113.067  89.109  31.936  1.00  0.00           N
ATOM   2444 H    SER   158     113.604  88.985  32.782  1.00  0.00           H
ATOM   2445  CA  SER   158     111.701  88.577  31.842  1.00  0.00           C
ATOM   2446  HA  SER   158     111.101  89.136  31.124  1.00  0.00           H
ATOM   2447  CB  SER   158     111.681  87.038  31.467  1.00  0.00           C
ATOM   2448  HB2 SER   158     112.312  86.829  30.603  1.00  0.00           H
ATOM   2449  HB3 SER   158     112.100  86.496  32.315  1.00  0.00           H
ATOM   2450  OG  SER   158     110.336  86.547  31.263  1.00  0.00           O
ATOM   2451  HG  SER   158     109.879  86.377  32.090  1.00  0.00           H
ATOM   2452 C    SER   158     110.987  88.723  33.208  1.00  0.00           C
ATOM   2453 O    SER   158     111.499  88.370  34.303  1.00  0.00           O
ATOM   2454 N    SER   159     109.672  89.046  33.213  1.00  0.00           N
ATOM   2455 H    SER   159     109.323  89.301  32.301  1.00  0.00           H
ATOM   2456  CA  SER   159     108.686  88.750  34.207  1.00  0.00           C
ATOM   2457  HA  SER   159     109.075  89.055  35.178  1.00  0.00           H
ATOM   2458  CB  SER   159     107.391  89.542  33.946  1.00  0.00           C
ATOM   2459  HB2 SER   159     107.552  90.620  33.914  1.00  0.00           H
ATOM   2460  HB3 SER   159     107.051  89.191  32.973  1.00  0.00           H
ATOM   2461  OG  SER   159     106.232  89.456  34.741  1.00  0.00           O
ATOM   2462  HG  SER   159     105.612  90.168  34.566  1.00  0.00           H
ATOM   2463 C    SER   159     108.357  87.278  34.340  1.00  0.00           C
ATOM   2464 O    SER   159     108.741  86.528  33.460  1.00  0.00           O
ATOM   2465 N    ALA   160     107.541  86.782  35.281  1.00  0.00           N
ATOM   2466 H    ALA   160     107.131  87.446  35.922  1.00  0.00           H
ATOM   2467  CA  ALA   160     107.007  85.394  35.346  1.00  0.00           C
ATOM   2468  HA  ALA   160     107.800  84.676  35.136  1.00  0.00           H
ATOM   2469  CB  ALA   160     106.681  85.056  36.831  1.00  0.00           C
ATOM   2470  HB1 ALA   160     106.247  85.826  37.469  1.00  0.00           H
ATOM   2471  HB2 ALA   160     105.936  84.262  36.891  1.00  0.00           H
ATOM   2472  HB3 ALA   160     107.610  84.765  37.323  1.00  0.00           H
ATOM   2473 C    ALA   160     105.927  85.178  34.230  1.00  0.00           C
ATOM   2474 O    ALA   160     104.808  85.634  34.472  1.00  0.00           O
ATOM   2475 N    GLY   161     106.229  84.514  33.125  1.00  0.00           N
ATOM   2476 H    GLY   161     107.154  84.109  33.124  1.00  0.00           H
ATOM   2477  CA  GLY   161     105.333  84.274  31.931  1.00  0.00           C
ATOM   2478  HA2 GLY   161     105.811  83.500  31.332  1.00  0.00           H
ATOM   2479  HA3 GLY   161     104.337  83.918  32.195  1.00  0.00           H
ATOM   2480 C    GLY   161     105.303  85.570  31.050  1.00  0.00           C
ATOM   2481 O    GLY   161     106.092  86.483  31.227  1.00  0.00           O
ATOM   2482 N    GLY   162     104.357  85.563  30.070  1.00  0.00           N
ATOM   2483 H    GLY   162     103.828  84.717  29.914  1.00  0.00           H
ATOM   2484  CA  GLY   162     104.139  86.595  29.061  1.00  0.00           C
ATOM   2485  HA2 GLY   162     103.187  86.363  28.584  1.00  0.00           H
ATOM   2486  HA3 GLY   162     104.222  87.590  29.499  1.00  0.00           H
ATOM   2487 C    GLY   162     105.292  86.555  28.079  1.00  0.00           C
ATOM   2488 O    GLY   162     105.761  85.481  27.781  1.00  0.00           O
ATOM   2489 N    SER   163     105.767  87.659  27.579  1.00  0.00           N
ATOM   2490 H    SER   163     105.266  88.516  27.764  1.00  0.00           H
ATOM   2491  CA  SER   163     106.931  87.697  26.597  1.00  0.00           C
ATOM   2492  HA  SER   163     107.099  86.746  26.091  1.00  0.00           H
ATOM   2493  CB  SER   163     106.649  88.623  25.421  1.00  0.00           C
ATOM   2494  HB2 SER   163     105.986  89.463  25.627  1.00  0.00           H
ATOM   2495  HB3 SER   163     107.573  89.073  25.058  1.00  0.00           H
ATOM   2496  OG  SER   163     106.061  87.863  24.385  1.00  0.00           O
ATOM   2497  HG  SER   163     105.336  87.289  24.642  1.00  0.00           H
ATOM   2498 C    SER   163     108.265  88.095  27.351  1.00  0.00           C
ATOM   2499 O    SER   163     108.232  89.068  28.191  1.00  0.00           O
ATOM   2500 N    PHE   164     109.400  87.447  27.062  1.00  0.00           N
ATOM   2501 H    PHE   164     109.365  86.768  26.316  1.00  0.00           H
ATOM   2502  CA  PHE   164     110.732  87.873  27.478  1.00  0.00           C
ATOM   2503  HA  PHE   164     110.770  88.469  28.390  1.00  0.00           H
ATOM   2504  CB  PHE   164     111.575  86.595  27.981  1.00  0.00           C
ATOM   2505  HB2 PHE   164     112.517  86.982  28.368  1.00  0.00           H
ATOM   2506  HB3 PHE   164     111.127  86.128  28.858  1.00  0.00           H
ATOM   2507  CG  PHE   164     111.704  85.414  27.038  1.00  0.00           C
ATOM   2508  CD1 PHE   164     110.765  84.417  27.157  1.00  0.00           C
ATOM   2509  HD1 PHE   164     109.850  84.492  27.726  1.00  0.00           H
ATOM   2510  CE1 PHE   164     111.015  83.183  26.514  1.00  0.00           C
ATOM   2511  HE1 PHE   164     110.288  82.398  26.660  1.00  0.00           H
ATOM   2512  CZ  PHE   164     112.183  83.029  25.775  1.00  0.00           C
ATOM   2513  HZ  PHE   164     112.352  82.116  25.224  1.00  0.00           H
ATOM   2514  CE2 PHE   164     113.137  84.017  25.764  1.00  0.00           C
ATOM   2515  HE2 PHE   164     114.102  83.886  25.297  1.00  0.00           H
ATOM   2516  CD2 PHE   164     112.883  85.245  26.368  1.00  0.00           C
ATOM   2517  HD2 PHE   164     113.621  86.030  26.288  1.00  0.00           H
ATOM   2518 C    PHE   164     111.571  88.456  26.435  1.00  0.00           C
ATOM   2519 O    PHE   164     111.383  88.309  25.243  1.00  0.00           O
ATOM   2520 N    THR   165     112.502  89.315  26.866  1.00  0.00           N
ATOM   2521 H    THR   165     112.608  89.367  27.869  1.00  0.00           H
ATOM   2522  CA  THR   165     113.268  90.171  25.980  1.00  0.00           C
ATOM   2523  HA  THR   165     112.844  90.167  24.976  1.00  0.00           H
ATOM   2524  CB  THR   165     113.068  91.642  26.282  1.00  0.00           C
ATOM   2525  HB  THR   165     113.829  91.931  27.006  1.00  0.00           H
ATOM   2526  CG2 THR   165     113.263  92.670  25.158  1.00  0.00           C
ATOM   2527 1HG2 THR   165     113.290  93.663  25.607  1.00  0.00           H
ATOM   2528 2HG2 THR   165     114.250  92.483  24.735  1.00  0.00           H
ATOM   2529 3HG2 THR   165     112.454  92.651  24.427  1.00  0.00           H
ATOM   2530  OG1 THR   165     111.842  92.020  26.863  1.00  0.00           O
ATOM   2531  HG1 THR   165     111.740  91.533  27.684  1.00  0.00           H
ATOM   2532 C    THR   165     114.776  89.791  25.895  1.00  0.00           C
ATOM   2533 O    THR   165     115.353  89.278  26.856  1.00  0.00           O
ATOM   2534 N    VAL   166     115.473  89.864  24.778  1.00  0.00           N
ATOM   2535 H    VAL   166     114.968  89.909  23.904  1.00  0.00           H
ATOM   2536  CA  VAL   166     116.915  89.668  24.556  1.00  0.00           C
ATOM   2537  HA  VAL   166     117.381  89.664  25.541  1.00  0.00           H
ATOM   2538  CB  VAL   166     117.063  88.200  24.109  1.00  0.00           C
ATOM   2539  HB  VAL   166     116.645  87.444  24.774  1.00  0.00           H
ATOM   2540  CG1 VAL   166     116.279  87.980  22.757  1.00  0.00           C
ATOM   2541 1HG1 VAL   166     116.596  86.993  22.423  1.00  0.00           H
ATOM   2542 2HG1 VAL   166     115.196  87.954  22.876  1.00  0.00           H
ATOM   2543 3HG1 VAL   166     116.559  88.622  21.922  1.00  0.00           H
ATOM   2544  CG2 VAL   166     118.517  87.861  23.979  1.00  0.00           C
ATOM   2545 1HG2 VAL   166     119.187  87.985  24.830  1.00  0.00           H
ATOM   2546 2HG2 VAL   166     118.656  86.792  23.818  1.00  0.00           H
ATOM   2547 3HG2 VAL   166     118.848  88.294  23.035  1.00  0.00           H
ATOM   2548 C    VAL   166     117.653  90.710  23.686  1.00  0.00           C
ATOM   2549 O    VAL   166     117.117  91.096  22.621  1.00  0.00           O
ATOM   2550 N    ARG   167     118.708  91.255  24.199  1.00  0.00           N
ATOM   2551 H    ARG   167     119.105  90.757  24.982  1.00  0.00           H
ATOM   2552  CA  ARG   167     119.502  92.297  23.603  1.00  0.00           C
ATOM   2553  HA  ARG   167     119.236  92.425  22.554  1.00  0.00           H
ATOM   2554  CB  ARG   167     118.983  93.569  24.322  1.00  0.00           C
ATOM   2555  HB2 ARG   167     119.519  94.439  23.944  1.00  0.00           H
ATOM   2556  HB3 ARG   167     117.930  93.759  24.114  1.00  0.00           H
ATOM   2557  CG  ARG   167     119.300  93.604  25.833  1.00  0.00           C
ATOM   2558  HG2 ARG   167     118.814  92.747  26.299  1.00  0.00           H
ATOM   2559  HG3 ARG   167     120.378  93.599  25.994  1.00  0.00           H
ATOM   2560  CD  ARG   167     118.700  94.864  26.414  1.00  0.00           C
ATOM   2561  HD2 ARG   167     119.268  95.703  26.013  1.00  0.00           H
ATOM   2562  HD3 ARG   167     117.707  95.086  26.025  1.00  0.00           H
ATOM   2563  NE  ARG   167     118.710  94.923  27.854  1.00  0.00           N
ATOM   2564  HE  ARG   167     117.860  94.615  28.305  1.00  0.00           H
ATOM   2565  CZ  ARG   167     119.624  95.587  28.552  1.00  0.00           C
ATOM   2566  NH1 ARG   167     120.661  96.252  28.047  1.00  0.00           N
ATOM   2567 1HH1 ARG   167     121.041  96.097  27.124  1.00  0.00           H
ATOM   2568 2HH1 ARG   167     121.305  96.705  28.679  1.00  0.00           H
ATOM   2569  NH2 ARG   167     119.528  95.748  29.887  1.00  0.00           N
ATOM   2570 1HH2 ARG   167     118.830  95.242  30.414  1.00  0.00           H
ATOM   2571 2HH2 ARG   167     120.224  96.279  30.390  1.00  0.00           H
ATOM   2572 C    ARG   167     120.957  92.086  23.690  1.00  0.00           C
ATOM   2573 O    ARG   167     121.371  91.236  24.463  1.00  0.00           O
ATOM   2574 N    ALA   168     121.621  92.810  22.810  1.00  0.00           N
ATOM   2575 H    ALA   168     121.119  93.427  22.188  1.00  0.00           H
ATOM   2576  CA  ALA   168     123.112  92.716  22.785  1.00  0.00           C
ATOM   2577  HA  ALA   168     123.440  91.693  22.969  1.00  0.00           H
ATOM   2578  CB  ALA   168     123.530  93.089  21.388  1.00  0.00           C
ATOM   2579  HB1 ALA   168     123.554  94.179  21.381  1.00  0.00           H
ATOM   2580  HB2 ALA   168     124.542  92.762  21.148  1.00  0.00           H
ATOM   2581  HB3 ALA   168     122.826  92.762  20.621  1.00  0.00           H
ATOM   2582 C    ALA   168     123.628  93.759  23.862  1.00  0.00           C
ATOM   2583 O    ALA   168     123.406  94.965  23.666  1.00  0.00           O
ATOM   2584 N    ASP   169     124.371  93.365  24.869  1.00  0.00           N
ATOM   2585 H    ASP   169     124.622  92.391  24.956  1.00  0.00           H
ATOM   2586  CA  ASP   169     124.787  94.281  25.946  1.00  0.00           C
ATOM   2587  HA  ASP   169     124.114  95.118  26.131  1.00  0.00           H
ATOM   2588  CB  ASP   169     125.006  93.428  27.217  1.00  0.00           C
ATOM   2589  HB2 ASP   169     124.029  93.064  27.537  1.00  0.00           H
ATOM   2590  HB3 ASP   169     125.635  92.585  26.933  1.00  0.00           H
ATOM   2591  CG  ASP   169     125.630  94.294  28.260  1.00  0.00           C
ATOM   2592  OD1 ASP   169     125.049  95.365  28.627  1.00  0.00           O
ATOM   2593  OD2 ASP   169     126.734  93.964  28.673  1.00  0.00           O
ATOM   2594 C    ASP   169     126.152  94.926  25.544  1.00  0.00           C
ATOM   2595 O    ASP   169     126.991  94.283  25.006  1.00  0.00           O
ATOM   2596 N    HIP   170     126.315  96.226  25.816  1.00  0.00           N
ATOM   2597 H    HIP   170     125.559  96.703  26.286  1.00  0.00           H
ATOM   2598  CA  HIP   170     127.567  96.959  25.686  1.00  0.00           C
ATOM   2599  HA  HIP   170     128.309  96.243  25.331  1.00  0.00           H
ATOM   2600  CB  HIP   170     127.459  98.065  24.565  1.00  0.00           C
ATOM   2601  HB2 HIP   170     126.908  98.900  24.999  1.00  0.00           H
ATOM   2602  HB3 HIP   170     128.439  98.523  24.431  1.00  0.00           H
ATOM   2603  CG  HIP   170     126.835  97.627  23.285  1.00  0.00           C
ATOM   2604  ND1 HIP   170     125.480  97.733  23.039  1.00  0.00           N
ATOM   2605  HD1 HIP   170     124.749  97.958  23.699  1.00  0.00           H
ATOM   2606  CE1 HIP   170     125.164  97.147  21.847  1.00  0.00           C
ATOM   2607  HE1 HIP   170     124.141  97.008  21.531  1.00  0.00           H
ATOM   2608  NE2 HIP   170     126.336  96.710  21.322  1.00  0.00           N
ATOM   2609  HE2 HIP   170     126.469  96.362  20.384  1.00  0.00           H
ATOM   2610  CD2 HIP   170     127.361  97.032  22.166  1.00  0.00           C
ATOM   2611  HD2 HIP   170     128.408  96.931  21.922  1.00  0.00           H
ATOM   2612 C    HIP   170     128.114  97.374  27.044  1.00  0.00           C
ATOM   2613 O    HIP   170     128.914  98.322  27.044  1.00  0.00           O
ATOM   2614 N    GLY   171     127.624  96.796  28.140  1.00  0.00           N
ATOM   2615 H    GLY   171     127.085  95.942  28.132  1.00  0.00           H
ATOM   2616  CA  GLY   171     128.082  97.155  29.512  1.00  0.00           C
ATOM   2617  HA2 GLY   171     127.832  98.189  29.750  1.00  0.00           H
ATOM   2618  HA3 GLY   171     127.518  96.520  30.196  1.00  0.00           H
ATOM   2619 C    GLY   171     129.551  96.732  29.765  1.00  0.00           C
ATOM   2620 O    GLY   171     130.304  96.460  28.809  1.00  0.00           O
ATOM   2621 N    GLU   172     129.978  96.513  31.029  1.00  0.00           N
ATOM   2622 H    GLU   172     129.336  96.861  31.728  1.00  0.00           H
ATOM   2623  CA  GLU   172     131.278  96.000  31.388  1.00  0.00           C
ATOM   2624  HA  GLU   172     132.052  96.687  31.048  1.00  0.00           H
ATOM   2625  CB  GLU   172     131.417  95.625  32.888  1.00  0.00           C
ATOM   2626  HB2 GLU   172     130.710  94.843  33.166  1.00  0.00           H
ATOM   2627  HB3 GLU   172     132.295  94.992  33.018  1.00  0.00           H
ATOM   2628  CG  GLU   172     131.473  96.734  33.959  1.00  0.00           C
ATOM   2629  HG2 GLU   172     131.323  96.351  34.968  1.00  0.00           H
ATOM   2630  HG3 GLU   172     132.494  97.111  33.917  1.00  0.00           H
ATOM   2631  CD  GLU   172     130.439  97.832  33.840  1.00  0.00           C
ATOM   2632  OE1 GLU   172     130.935  98.972  33.740  1.00  0.00           O
ATOM   2633  OE2 GLU   172     129.238  97.491  33.620  1.00  0.00           O
ATOM   2634 C    GLU   172     131.591  94.685  30.647  1.00  0.00           C
ATOM   2635 O    GLU   172     130.672  93.833  30.491  1.00  0.00           O
ATOM   2636 N    PRO   173     132.761  94.369  30.140  1.00  0.00           N
ATOM   2637  CD  PRO   173     133.851  95.321  29.908  1.00  0.00           C
ATOM   2638  HD2 PRO   173     134.219  95.772  30.829  1.00  0.00           H
ATOM   2639  HD3 PRO   173     133.515  96.178  29.325  1.00  0.00           H
ATOM   2640  CG  PRO   173     134.914  94.585  29.095  1.00  0.00           C
ATOM   2641  HG2 PRO   173     135.747  94.359  29.761  1.00  0.00           H
ATOM   2642  HG3 PRO   173     135.345  95.198  28.304  1.00  0.00           H
ATOM   2643  CB  PRO   173     134.244  93.337  28.472  1.00  0.00           C
ATOM   2644  HB2 PRO   173     135.007  92.595  28.241  1.00  0.00           H
ATOM   2645  HB3 PRO   173     133.702  93.574  27.557  1.00  0.00           H
ATOM   2646  CA  PRO   173     133.100  93.107  29.446  1.00  0.00           C
ATOM   2647  HA  PRO   173     132.286  92.676  28.864  1.00  0.00           H
ATOM   2648 C    PRO   173     133.435  92.065  30.509  1.00  0.00           C
ATOM   2649 O    PRO   173     133.663  92.334  31.733  1.00  0.00           O
ATOM   2650 N    ILE   174     133.448  90.762  30.111  1.00  0.00           N
ATOM   2651 H    ILE   174     133.307  90.512  29.143  1.00  0.00           H
ATOM   2652  CA  ILE   174     134.057  89.638  30.884  1.00  0.00           C
ATOM   2653  HA  ILE   174     134.862  89.979  31.535  1.00  0.00           H
ATOM   2654  CB  ILE   174     133.020  88.916  31.740  1.00  0.00           C
ATOM   2655  HB  ILE   174     132.701  89.780  32.323  1.00  0.00           H
ATOM   2656  CG2 ILE   174     131.729  88.505  30.991  1.00  0.00           C
ATOM   2657 1HG2 ILE   174     130.943  87.997  31.549  1.00  0.00           H
ATOM   2658 2HG2 ILE   174     131.156  89.310  30.531  1.00  0.00           H
ATOM   2659 3HG2 ILE   174     131.949  87.823  30.170  1.00  0.00           H
ATOM   2660  CG1 ILE   174     133.722  87.926  32.741  1.00  0.00           C
ATOM   2661 2HG1 ILE   174     134.300  87.159  32.226  1.00  0.00           H
ATOM   2662 3HG1 ILE   174     134.453  88.461  33.346  1.00  0.00           H
ATOM   2663  CD1 ILE   174     132.718  87.301  33.696  1.00  0.00           C
ATOM   2664 1HD1 ILE   174     131.907  86.771  33.196  1.00  0.00           H
ATOM   2665 2HD1 ILE   174     133.220  86.731  34.478  1.00  0.00           H
ATOM   2666 3HD1 ILE   174     132.352  88.142  34.284  1.00  0.00           H
ATOM   2667 C    ILE   174     134.865  88.800  29.908  1.00  0.00           C
ATOM   2668 O    ILE   174     134.382  88.596  28.799  1.00  0.00           O
ATOM   2669 N    GLY   175     135.952  88.177  30.335  1.00  0.00           N
ATOM   2670 H    GLY   175     136.260  88.460  31.255  1.00  0.00           H
ATOM   2671  CA  GLY   175     136.803  87.222  29.566  1.00  0.00           C
ATOM   2672  HA2 GLY   175     137.023  87.745  28.635  1.00  0.00           H
ATOM   2673  HA3 GLY   175     137.767  87.143  30.069  1.00  0.00           H
ATOM   2674 C    GLY   175     136.153  85.947  29.108  1.00  0.00           C
ATOM   2675 O    GLY   175     136.150  85.768  27.924  1.00  0.00           O
ATOM   2676 N    ARG   176     135.436  85.235  29.954  1.00  0.00           N
ATOM   2677 H    ARG   176     135.690  85.400  30.918  1.00  0.00           H
ATOM   2678  CA  ARG   176     134.118  84.581  29.629  1.00  0.00           C
ATOM   2679  HA  ARG   176     133.528  85.214  28.967  1.00  0.00           H
ATOM   2680  CB  ARG   176     134.198  83.110  29.058  1.00  0.00           C
ATOM   2681  HB2 ARG   176     133.319  82.499  29.261  1.00  0.00           H
ATOM   2682  HB3 ARG   176     134.258  83.223  27.976  1.00  0.00           H
ATOM   2683  CG  ARG   176     135.449  82.301  29.327  1.00  0.00           C
ATOM   2684  HG2 ARG   176     135.230  81.296  28.966  1.00  0.00           H
ATOM   2685  HG3 ARG   176     136.326  82.789  28.901  1.00  0.00           H
ATOM   2686  CD  ARG   176     135.888  82.070  30.834  1.00  0.00           C
ATOM   2687  HD2 ARG   176     135.650  82.937  31.451  1.00  0.00           H
ATOM   2688  HD3 ARG   176     135.259  81.300  31.280  1.00  0.00           H
ATOM   2689  NE  ARG   176     137.340  81.785  30.890  1.00  0.00           N
ATOM   2690  HE  ARG   176     137.953  82.064  30.137  1.00  0.00           H
ATOM   2691  CZ  ARG   176     137.972  81.180  31.920  1.00  0.00           C
ATOM   2692  NH1 ARG   176     137.409  81.012  33.078  1.00  0.00           N
ATOM   2693 1HH1 ARG   176     136.501  81.393  33.303  1.00  0.00           H
ATOM   2694 2HH1 ARG   176     137.915  80.674  33.884  1.00  0.00           H
ATOM   2695  NH2 ARG   176     139.179  80.779  31.775  1.00  0.00           N
ATOM   2696 1HH2 ARG   176     139.595  80.719  30.857  1.00  0.00           H
ATOM   2697 2HH2 ARG   176     139.571  80.313  32.580  1.00  0.00           H
ATOM   2698 C    ARG   176     133.248  84.501  30.980  1.00  0.00           C
ATOM   2699 O    ARG   176     133.847  84.597  32.070  1.00  0.00           O
ATOM   2700 N    GLY   177     131.928  84.428  30.917  1.00  0.00           N
ATOM   2701 H    GLY   177     131.523  84.373  29.994  1.00  0.00           H
ATOM   2702  CA  GLY   177     131.113  84.051  32.038  1.00  0.00           C
ATOM   2703  HA2 GLY   177     130.844  82.999  32.131  1.00  0.00           H
ATOM   2704  HA3 GLY   177     131.549  84.198  33.026  1.00  0.00           H
ATOM   2705 C    GLY   177     129.739  84.797  31.946  1.00  0.00           C
ATOM   2706 O    GLY   177     129.299  85.232  30.888  1.00  0.00           O
ATOM   2707 N    THR   178     129.149  84.839  33.107  1.00  0.00           N
ATOM   2708 H    THR   178     129.664  84.568  33.933  1.00  0.00           H
ATOM   2709  CA  THR   178     127.702  85.172  33.227  1.00  0.00           C
ATOM   2710  HA  THR   178     127.356  85.805  32.410  1.00  0.00           H
ATOM   2711  CB  THR   178     126.859  83.892  33.259  1.00  0.00           C
ATOM   2712  HB  THR   178     127.266  83.333  34.102  1.00  0.00           H
ATOM   2713  CG2 THR   178     125.383  84.068  33.304  1.00  0.00           C
ATOM   2714 1HG2 THR   178     124.862  83.150  33.033  1.00  0.00           H
ATOM   2715 2HG2 THR   178     125.149  84.229  34.357  1.00  0.00           H
ATOM   2716 3HG2 THR   178     124.949  84.882  32.724  1.00  0.00           H
ATOM   2717  OG1 THR   178     127.073  83.019  32.242  1.00  0.00           O
ATOM   2718  HG1 THR   178     126.311  82.437  32.258  1.00  0.00           H
ATOM   2719 C    THR   178     127.423  85.825  34.564  1.00  0.00           C
ATOM   2720 O    THR   178     127.929  85.387  35.562  1.00  0.00           O
ATOM   2721 N    LYS   179     126.391  86.709  34.637  1.00  0.00           N
ATOM   2722 H    LYS   179     126.027  87.012  33.745  1.00  0.00           H
ATOM   2723  CA  LYS   179     125.719  87.211  35.858  1.00  0.00           C
ATOM   2724  HA  LYS   179     126.033  86.522  36.641  1.00  0.00           H
ATOM   2725  CB  LYS   179     126.238  88.654  36.188  1.00  0.00           C
ATOM   2726  HB2 LYS   179     125.939  89.009  37.174  1.00  0.00           H
ATOM   2727  HB3 LYS   179     127.326  88.588  36.167  1.00  0.00           H
ATOM   2728  CG  LYS   179     126.023  89.672  35.099  1.00  0.00           C
ATOM   2729  HG2 LYS   179     126.476  89.274  34.191  1.00  0.00           H
ATOM   2730  HG3 LYS   179     124.953  89.854  34.997  1.00  0.00           H
ATOM   2731  CD  LYS   179     126.622  91.023  35.484  1.00  0.00           C
ATOM   2732  HD2 LYS   179     126.253  91.424  36.428  1.00  0.00           H
ATOM   2733  HD3 LYS   179     127.703  90.882  35.520  1.00  0.00           H
ATOM   2734  CE  LYS   179     126.481  92.013  34.364  1.00  0.00           C
ATOM   2735  HE2 LYS   179     127.187  91.635  33.625  1.00  0.00           H
ATOM   2736  HE3 LYS   179     125.515  91.990  33.859  1.00  0.00           H
ATOM   2737  NZ  LYS   179     126.781  93.420  34.847  1.00  0.00           N
ATOM   2738  HZ1 LYS   179     125.900  93.768  35.197  1.00  0.00           H
ATOM   2739  HZ2 LYS   179     127.592  93.477  35.446  1.00  0.00           H
ATOM   2740  HZ3 LYS   179     127.050  94.067  34.120  1.00  0.00           H
ATOM   2741 C    LYS   179     124.215  87.133  35.734  1.00  0.00           C
ATOM   2742 O    LYS   179     123.678  87.409  34.654  1.00  0.00           O
ATOM   2743 N    VAL   180     123.614  86.857  36.902  1.00  0.00           N
ATOM   2744 H    VAL   180     124.219  86.490  37.623  1.00  0.00           H
ATOM   2745  CA  VAL   180     122.112  86.811  37.225  1.00  0.00           C
ATOM   2746  HA  VAL   180     121.464  87.060  36.384  1.00  0.00           H
ATOM   2747  CB  VAL   180     121.720  85.342  37.663  1.00  0.00           C
ATOM   2748  HB  VAL   180     122.181  85.182  38.637  1.00  0.00           H
ATOM   2749  CG1 VAL   180     120.248  85.162  37.936  1.00  0.00           C
ATOM   2750 1HG1 VAL   180     120.061  85.697  38.867  1.00  0.00           H
ATOM   2751 2HG1 VAL   180     119.634  85.334  37.052  1.00  0.00           H
ATOM   2752 3HG1 VAL   180     120.145  84.129  38.269  1.00  0.00           H
ATOM   2753  CG2 VAL   180     122.276  84.211  36.683  1.00  0.00           C
ATOM   2754 1HG2 VAL   180     123.362  84.276  36.620  1.00  0.00           H
ATOM   2755 2HG2 VAL   180     122.010  83.211  37.025  1.00  0.00           H
ATOM   2756 3HG2 VAL   180     121.813  84.454  35.726  1.00  0.00           H
ATOM   2757 C    VAL   180     121.669  87.772  38.323  1.00  0.00           C
ATOM   2758 O    VAL   180     122.297  87.859  39.308  1.00  0.00           O
ATOM   2759 N    ILE   181     120.587  88.539  38.029  1.00  0.00           N
ATOM   2760 H    ILE   181     120.110  88.426  37.147  1.00  0.00           H
ATOM   2761  CA  ILE   181     120.254  89.813  38.696  1.00  0.00           C
ATOM   2762  HA  ILE   181     120.850  89.878  39.606  1.00  0.00           H
ATOM   2763  CB  ILE   181     120.612  91.047  37.772  1.00  0.00           C
ATOM   2764  HB  ILE   181     119.896  91.098  36.951  1.00  0.00           H
ATOM   2765  CG2 ILE   181     120.527  92.365  38.558  1.00  0.00           C
ATOM   2766 1HG2 ILE   181     119.468  92.372  38.817  1.00  0.00           H
ATOM   2767 2HG2 ILE   181     121.242  92.443  39.376  1.00  0.00           H
ATOM   2768 3HG2 ILE   181     120.713  93.182  37.860  1.00  0.00           H
ATOM   2769  CG1 ILE   181     122.098  90.909  37.281  1.00  0.00           C
ATOM   2770 2HG1 ILE   181     122.816  91.234  38.033  1.00  0.00           H
ATOM   2771 3HG1 ILE   181     122.308  89.883  36.980  1.00  0.00           H
ATOM   2772  CD1 ILE   181     122.404  91.698  35.996  1.00  0.00           C
ATOM   2773 1HD1 ILE   181     123.482  91.842  35.926  1.00  0.00           H
ATOM   2774 2HD1 ILE   181     122.092  91.199  35.078  1.00  0.00           H
ATOM   2775 3HD1 ILE   181     121.989  92.703  35.929  1.00  0.00           H
ATOM   2776 C    ILE   181     118.756  89.746  38.983  1.00  0.00           C
ATOM   2777 O    ILE   181     117.906  89.437  38.155  1.00  0.00           O
ATOM   2778 N    LEU   182     118.430  89.980  40.292  1.00  0.00           N
ATOM   2779 H    LEU   182     119.194  90.124  40.936  1.00  0.00           H
ATOM   2780  CA  LEU   182     117.133  89.613  40.801  1.00  0.00           C
ATOM   2781  HA  LEU   182     116.445  89.449  39.971  1.00  0.00           H
ATOM   2782  CB  LEU   182     117.366  88.407  41.666  1.00  0.00           C
ATOM   2783  HB2 LEU   182     118.158  88.501  42.409  1.00  0.00           H
ATOM   2784  HB3 LEU   182     116.465  88.146  42.220  1.00  0.00           H
ATOM   2785  CG  LEU   182     117.821  87.145  40.928  1.00  0.00           C
ATOM   2786  HG  LEU   182     118.756  87.336  40.400  1.00  0.00           H
ATOM   2787  CD1 LEU   182     117.925  85.916  41.923  1.00  0.00           C
ATOM   2788 1HD1 LEU   182     116.907  85.623  42.178  1.00  0.00           H
ATOM   2789 2HD1 LEU   182     118.390  85.119  41.342  1.00  0.00           H
ATOM   2790 3HD1 LEU   182     118.589  86.228  42.729  1.00  0.00           H
ATOM   2791  CD2 LEU   182     116.804  86.680  39.866  1.00  0.00           C
ATOM   2792 1HD2 LEU   182     116.715  87.516  39.171  1.00  0.00           H
ATOM   2793 2HD2 LEU   182     117.193  85.838  39.294  1.00  0.00           H
ATOM   2794 3HD2 LEU   182     115.782  86.504  40.203  1.00  0.00           H
ATOM   2795 C    LEU   182     116.497  90.715  41.690  1.00  0.00           C
ATOM   2796 O    LEU   182     116.923  90.999  42.776  1.00  0.00           O
ATOM   2797 N    HIP   183     115.445  91.425  41.172  1.00  0.00           N
ATOM   2798 H    HIP   183     115.295  91.259  40.187  1.00  0.00           H
ATOM   2799  CA  HIP   183     114.715  92.385  41.927  1.00  0.00           C
ATOM   2800  HA  HIP   183     115.431  92.949  42.525  1.00  0.00           H
ATOM   2801  CB  HIP   183     114.210  93.445  40.981  1.00  0.00           C
ATOM   2802  HB2 HIP   183     114.913  93.657  40.175  1.00  0.00           H
ATOM   2803  HB3 HIP   183     113.253  93.153  40.550  1.00  0.00           H
ATOM   2804  CG  HIP   183     113.908  94.722  41.703  1.00  0.00           C
ATOM   2805  ND1 HIP   183     112.808  94.987  42.504  1.00  0.00           N
ATOM   2806  HD1 HIP   183     112.044  94.340  42.638  1.00  0.00           H
ATOM   2807  CE1 HIP   183     112.792  96.234  42.882  1.00  0.00           C
ATOM   2808  HE1 HIP   183     111.940  96.682  43.372  1.00  0.00           H
ATOM   2809  NE2 HIP   183     113.934  96.851  42.405  1.00  0.00           N
ATOM   2810  HE2 HIP   183     114.282  97.720  42.785  1.00  0.00           H
ATOM   2811  CD2 HIP   183     114.570  95.882  41.592  1.00  0.00           C
ATOM   2812  HD2 HIP   183     115.462  95.883  40.983  1.00  0.00           H
ATOM   2813 C    HIP   183     113.745  91.724  42.850  1.00  0.00           C
ATOM   2814 O    HIP   183     112.859  91.095  42.283  1.00  0.00           O
ATOM   2815 N    LEU   184     113.869  91.934  44.130  1.00  0.00           N
ATOM   2816 H    LEU   184     114.593  92.557  44.460  1.00  0.00           H
ATOM   2817  CA  LEU   184     113.237  91.159  45.157  1.00  0.00           C
ATOM   2818  HA  LEU   184     113.074  90.199  44.669  1.00  0.00           H
ATOM   2819  CB  LEU   184     114.136  91.121  46.403  1.00  0.00           C
ATOM   2820  HB2 LEU   184     114.259  92.113  46.837  1.00  0.00           H
ATOM   2821  HB3 LEU   184     113.549  90.597  47.158  1.00  0.00           H
ATOM   2822  CG  LEU   184     115.497  90.439  46.267  1.00  0.00           C
ATOM   2823  HG  LEU   184     116.196  91.182  45.884  1.00  0.00           H
ATOM   2824  CD1 LEU   184     115.876  89.806  47.601  1.00  0.00           C
ATOM   2825 1HD1 LEU   184     116.903  89.479  47.441  1.00  0.00           H
ATOM   2826 2HD1 LEU   184     115.835  90.501  48.440  1.00  0.00           H
ATOM   2827 3HD1 LEU   184     115.268  88.928  47.819  1.00  0.00           H
ATOM   2828  CD2 LEU   184     115.519  89.155  45.431  1.00  0.00           C
ATOM   2829 1HD2 LEU   184     115.348  89.506  44.413  1.00  0.00           H
ATOM   2830 2HD2 LEU   184     116.438  88.570  45.459  1.00  0.00           H
ATOM   2831 3HD2 LEU   184     114.730  88.435  45.647  1.00  0.00           H
ATOM   2832 C    LEU   184     111.831  91.787  45.384  1.00  0.00           C
ATOM   2833 O    LEU   184     111.630  92.919  45.580  1.00  0.00           O
ATOM   2834 N    LYS   185     110.878  90.856  45.476  1.00  0.00           N
ATOM   2835 H    LYS   185     111.178  89.905  45.315  1.00  0.00           H
ATOM   2836  CA  LYS   185     109.456  91.213  45.672  1.00  0.00           C
ATOM   2837  HA  LYS   185     109.413  92.115  45.060  1.00  0.00           H
ATOM   2838  CB  LYS   185     108.551  90.065  45.099  1.00  0.00           C
ATOM   2839  HB2 LYS   185     109.070  89.694  44.215  1.00  0.00           H
ATOM   2840  HB3 LYS   185     108.532  89.280  45.855  1.00  0.00           H
ATOM   2841  CG  LYS   185     107.201  90.669  44.716  1.00  0.00           C
ATOM   2842  HG2 LYS   185     106.663  90.939  45.625  1.00  0.00           H
ATOM   2843  HG3 LYS   185     107.355  91.464  43.987  1.00  0.00           H
ATOM   2844  CD  LYS   185     106.277  89.623  44.026  1.00  0.00           C
ATOM   2845  HD2 LYS   185     106.203  88.870  44.811  1.00  0.00           H
ATOM   2846  HD3 LYS   185     105.310  90.013  43.711  1.00  0.00           H
ATOM   2847  CE  LYS   185     106.831  88.883  42.818  1.00  0.00           C
ATOM   2848  HE2 LYS   185     106.929  89.611  42.012  1.00  0.00           H
ATOM   2849  HE3 LYS   185     107.789  88.425  43.063  1.00  0.00           H
ATOM   2850  NZ  LYS   185     105.799  87.879  42.331  1.00  0.00           N
ATOM   2851  HZ1 LYS   185     106.148  87.543  41.445  1.00  0.00           H
ATOM   2852  HZ2 LYS   185     105.581  87.075  42.901  1.00  0.00           H
ATOM   2853  HZ3 LYS   185     104.915  88.272  42.041  1.00  0.00           H
ATOM   2854 C    LYS   185     109.069  91.700  47.095  1.00  0.00           C
ATOM   2855 O    LYS   185     109.773  91.300  48.011  1.00  0.00           O
ATOM   2856 N    GLU   186     107.953  92.467  47.261  1.00  0.00           N
ATOM   2857 H    GLU   186     107.484  92.721  46.403  1.00  0.00           H
ATOM   2858  CA  GLU   186     107.393  92.766  48.558  1.00  0.00           C
ATOM   2859  HA  GLU   186     108.018  93.545  48.996  1.00  0.00           H
ATOM   2860  CB  GLU   186     105.983  93.362  48.356  1.00  0.00           C
ATOM   2861  HB2 GLU   186     106.018  94.174  47.630  1.00  0.00           H
ATOM   2862  HB3 GLU   186     105.261  92.640  47.977  1.00  0.00           H
ATOM   2863  CG  GLU   186     105.468  93.920  49.670  1.00  0.00           C
ATOM   2864  HG2 GLU   186     105.245  93.082  50.330  1.00  0.00           H
ATOM   2865  HG3 GLU   186     106.250  94.518  50.139  1.00  0.00           H
ATOM   2866  CD  GLU   186     104.241  94.740  49.369  1.00  0.00           C
ATOM   2867  OE1 GLU   186     103.186  94.080  49.250  1.00  0.00           O
ATOM   2868  OE2 GLU   186     104.305  95.968  49.214  1.00  0.00           O
ATOM   2869 C    GLU   186     107.271  91.523  49.431  1.00  0.00           C
ATOM   2870 O    GLU   186     106.926  90.467  48.926  1.00  0.00           O
ATOM   2871 N    ASP   187     107.637  91.644  50.682  1.00  0.00           N
ATOM   2872 H    ASP   187     108.003  92.547  50.947  1.00  0.00           H
ATOM   2873  CA  ASP   187     107.902  90.615  51.692  1.00  0.00           C
ATOM   2874  HA  ASP   187     108.348  91.142  52.535  1.00  0.00           H
ATOM   2875  CB  ASP   187     106.574  89.920  52.132  1.00  0.00           C
ATOM   2876  HB2 ASP   187     106.165  89.454  51.236  1.00  0.00           H
ATOM   2877  HB3 ASP   187     106.796  89.089  52.801  1.00  0.00           H
ATOM   2878  CG  ASP   187     105.581  90.686  52.905  1.00  0.00           C
ATOM   2879  OD1 ASP   187     105.942  91.095  54.014  1.00  0.00           O
ATOM   2880  OD2 ASP   187     104.367  90.630  52.624  1.00  0.00           O
ATOM   2881 C    ASP   187     109.007  89.606  51.311  1.00  0.00           C
ATOM   2882 O    ASP   187     109.252  88.723  52.115  1.00  0.00           O
ATOM   2883 N    GLN   188     109.855  89.828  50.313  1.00  0.00           N
ATOM   2884 H    GLN   188     109.596  90.506  49.611  1.00  0.00           H
ATOM   2885  CA  GLN   188     110.875  88.828  49.913  1.00  0.00           C
ATOM   2886  HA  GLN   188     110.816  88.030  50.653  1.00  0.00           H
ATOM   2887  CB  GLN   188     110.649  88.242  48.511  1.00  0.00           C
ATOM   2888  HB2 GLN   188     111.100  88.937  47.803  1.00  0.00           H
ATOM   2889  HB3 GLN   188     111.197  87.300  48.521  1.00  0.00           H
ATOM   2890  CG  GLN   188     109.186  88.098  48.213  1.00  0.00           C
ATOM   2891  HG2 GLN   188     108.711  89.075  48.301  1.00  0.00           H
ATOM   2892  HG3 GLN   188     108.911  87.700  47.236  1.00  0.00           H
ATOM   2893  CD  GLN   188     108.487  87.119  49.184  1.00  0.00           C
ATOM   2894  OE1 GLN   188     108.939  86.042  49.410  1.00  0.00           O
ATOM   2895  NE2 GLN   188     107.188  87.333  49.478  1.00  0.00           N
ATOM   2896 1HE2 GLN   188     106.656  86.649  49.997  1.00  0.00           H
ATOM   2897 2HE2 GLN   188     106.805  88.263  49.386  1.00  0.00           H
ATOM   2898 C    GLN   188     112.343  89.306  50.164  1.00  0.00           C
ATOM   2899 O    GLN   188     113.338  88.738  49.696  1.00  0.00           O
ATOM   2900 N    THR   189     112.466  90.363  50.992  1.00  0.00           N
ATOM   2901 H    THR   189     111.652  90.861  51.325  1.00  0.00           H
ATOM   2902  CA  THR   189     113.562  91.336  50.913  1.00  0.00           C
ATOM   2903  HA  THR   189     114.094  91.252  49.965  1.00  0.00           H
ATOM   2904  CB  THR   189     113.051  92.785  51.177  1.00  0.00           C
ATOM   2905  HB  THR   189     113.872  93.455  51.431  1.00  0.00           H
ATOM   2906  CG2 THR   189     112.425  93.363  49.931  1.00  0.00           C
ATOM   2907 1HG2 THR   189     112.046  94.376  50.067  1.00  0.00           H
ATOM   2908 2HG2 THR   189     113.195  93.304  49.162  1.00  0.00           H
ATOM   2909 3HG2 THR   189     111.592  92.784  49.534  1.00  0.00           H
ATOM   2910  OG1 THR   189     112.067  92.828  52.157  1.00  0.00           O
ATOM   2911  HG1 THR   189     111.851  93.763  52.177  1.00  0.00           H
ATOM   2912 C    THR   189     114.691  90.944  51.909  1.00  0.00           C
ATOM   2913 O    THR   189     115.804  91.533  51.984  1.00  0.00           O
ATOM   2914 N    GLU   190     114.357  89.964  52.793  1.00  0.00           N
ATOM   2915 H    GLU   190     113.367  89.761  52.821  1.00  0.00           H
ATOM   2916  CA  GLU   190     115.245  89.553  53.879  1.00  0.00           C
ATOM   2917  HA  GLU   190     115.344  90.379  54.583  1.00  0.00           H
ATOM   2918  CB  GLU   190     114.554  88.396  54.553  1.00  0.00           C
ATOM   2919  HB2 GLU   190     115.315  88.071  55.262  1.00  0.00           H
ATOM   2920  HB3 GLU   190     113.647  88.677  55.088  1.00  0.00           H
ATOM   2921  CG  GLU   190     114.216  87.132  53.711  1.00  0.00           C
ATOM   2922  HG2 GLU   190     113.946  87.349  52.677  1.00  0.00           H
ATOM   2923  HG3 GLU   190     115.104  86.505  53.645  1.00  0.00           H
ATOM   2924  CD  GLU   190     113.143  86.207  54.334  1.00  0.00           C
ATOM   2925  OE1 GLU   190     113.426  85.041  54.732  1.00  0.00           O
ATOM   2926  OE2 GLU   190     111.988  86.694  54.312  1.00  0.00           O
ATOM   2927 C    GLU   190     116.588  89.072  53.342  1.00  0.00           C
ATOM   2928 O    GLU   190     117.562  88.922  54.053  1.00  0.00           O
ATOM   2929 N    TYR   191     116.684  88.752  51.993  1.00  0.00           N
ATOM   2930 H    TYR   191     115.759  88.714  51.589  1.00  0.00           H
ATOM   2931  CA  TYR   191     117.888  88.340  51.298  1.00  0.00           C
ATOM   2932  HA  TYR   191     118.372  87.737  52.066  1.00  0.00           H
ATOM   2933  CB  TYR   191     117.583  87.300  50.193  1.00  0.00           C
ATOM   2934  HB2 TYR   191     116.968  87.722  49.398  1.00  0.00           H
ATOM   2935  HB3 TYR   191     118.567  87.033  49.808  1.00  0.00           H
ATOM   2936  CG  TYR   191     116.957  86.051  50.806  1.00  0.00           C
ATOM   2937  CD1 TYR   191     117.835  85.096  51.432  1.00  0.00           C
ATOM   2938  HD1 TYR   191     118.878  85.377  51.419  1.00  0.00           H
ATOM   2939  CE1 TYR   191     117.316  83.853  51.805  1.00  0.00           C
ATOM   2940  HE1 TYR   191     117.979  83.064  52.129  1.00  0.00           H
ATOM   2941  CZ  TYR   191     115.956  83.533  51.590  1.00  0.00           C
ATOM   2942  OH  TYR   191     115.541  82.328  52.123  1.00  0.00           O
ATOM   2943  HH  TYR   191     116.297  81.956  52.583  1.00  0.00           H
ATOM   2944  CE2 TYR   191     115.110  84.498  51.046  1.00  0.00           C
ATOM   2945  HE2 TYR   191     114.084  84.211  50.870  1.00  0.00           H
ATOM   2946  CD2 TYR   191     115.546  85.780  50.635  1.00  0.00           C
ATOM   2947  HD2 TYR   191     114.884  86.462  50.123  1.00  0.00           H
ATOM   2948 C    TYR   191     118.884  89.485  50.874  1.00  0.00           C
ATOM   2949 O    TYR   191     119.936  89.132  50.367  1.00  0.00           O
ATOM   2950 N    LEU   192     118.680  90.705  51.335  1.00  0.00           N
ATOM   2951 H    LEU   192     117.761  90.873  51.719  1.00  0.00           H
ATOM   2952  CA  LEU   192     119.433  91.965  51.096  1.00  0.00           C
ATOM   2953  HA  LEU   192     120.046  91.765  50.217  1.00  0.00           H
ATOM   2954  CB  LEU   192     118.476  93.135  50.792  1.00  0.00           C
ATOM   2955  HB2 LEU   192     117.974  93.259  51.752  1.00  0.00           H
ATOM   2956  HB3 LEU   192     118.981  94.092  50.654  1.00  0.00           H
ATOM   2957  CG  LEU   192     117.544  92.831  49.640  1.00  0.00           C
ATOM   2958  HG  LEU   192     117.047  91.882  49.840  1.00  0.00           H
ATOM   2959  CD1 LEU   192     116.498  93.961  49.507  1.00  0.00           C
ATOM   2960 1HD1 LEU   192     115.744  93.683  48.771  1.00  0.00           H
ATOM   2961 2HD1 LEU   192     116.169  94.185  50.522  1.00  0.00           H
ATOM   2962 3HD1 LEU   192     116.993  94.804  49.024  1.00  0.00           H
ATOM   2963  CD2 LEU   192     118.325  92.662  48.397  1.00  0.00           C
ATOM   2964 1HD2 LEU   192     119.054  91.852  48.372  1.00  0.00           H
ATOM   2965 2HD2 LEU   192     117.573  92.489  47.627  1.00  0.00           H
ATOM   2966 3HD2 LEU   192     118.876  93.578  48.184  1.00  0.00           H
ATOM   2967 C    LEU   192     120.514  92.202  52.115  1.00  0.00           C
ATOM   2968 O    LEU   192     121.119  93.310  52.108  1.00  0.00           O
ATOM   2969 N    GLU   193     120.868  91.305  53.050  1.00  0.00           N
ATOM   2970 H    GLU   193     120.484  90.379  52.921  1.00  0.00           H
ATOM   2971  CA  GLU   193     121.973  91.417  54.013  1.00  0.00           C
ATOM   2972  HA  GLU   193     122.632  92.248  53.762  1.00  0.00           H
ATOM   2973  CB  GLU   193     121.520  91.529  55.546  1.00  0.00           C
ATOM   2974  HB2 GLU   193     122.351  91.850  56.174  1.00  0.00           H
ATOM   2975  HB3 GLU   193     120.736  92.285  55.597  1.00  0.00           H
ATOM   2976  CG  GLU   193     120.928  90.273  56.190  1.00  0.00           C
ATOM   2977  HG2 GLU   193     120.139  89.900  55.536  1.00  0.00           H
ATOM   2978  HG3 GLU   193     121.749  89.572  56.337  1.00  0.00           H
ATOM   2979  CD  GLU   193     120.426  90.554  57.568  1.00  0.00           C
ATOM   2980  OE1 GLU   193     119.386  91.246  57.689  1.00  0.00           O
ATOM   2981  OE2 GLU   193     121.034  90.186  58.600  1.00  0.00           O
ATOM   2982 C    GLU   193     123.026  90.221  53.908  1.00  0.00           C
ATOM   2983 O    GLU   193     122.698  89.121  53.372  1.00  0.00           O
ATOM   2984 N    GLU   194     124.237  90.439  54.349  1.00  0.00           N
ATOM   2985 H    GLU   194     124.395  91.254  54.924  1.00  0.00           H
ATOM   2986  CA  GLU   194     125.350  89.505  54.124  1.00  0.00           C
ATOM   2987  HA  GLU   194     125.346  89.260  53.062  1.00  0.00           H
ATOM   2988  CB  GLU   194     126.709  90.203  54.395  1.00  0.00           C
ATOM   2989  HB2 GLU   194     127.427  89.697  53.750  1.00  0.00           H
ATOM   2990  HB3 GLU   194     126.613  91.173  53.906  1.00  0.00           H
ATOM   2991  CG  GLU   194     127.134  90.420  55.843  1.00  0.00           C
ATOM   2992  HG2 GLU   194     127.291  89.456  56.328  1.00  0.00           H
ATOM   2993  HG3 GLU   194     128.139  90.841  55.855  1.00  0.00           H
ATOM   2994  CD  GLU   194     126.127  91.362  56.495  1.00  0.00           C
ATOM   2995  OE1 GLU   194     125.218  90.989  57.304  1.00  0.00           O
ATOM   2996  OE2 GLU   194     126.392  92.577  56.414  1.00  0.00           O
ATOM   2997 C    GLU   194     125.222  88.170  54.935  1.00  0.00           C
ATOM   2998 O    GLU   194     125.215  87.085  54.428  1.00  0.00           O
ATOM   2999 N    ARG   195     124.605  88.286  56.168  1.00  0.00           N
ATOM   3000 H    ARG   195     124.364  89.185  56.559  1.00  0.00           H
ATOM   3001  CA  ARG   195     124.333  87.091  57.077  1.00  0.00           C
ATOM   3002  HA  ARG   195     125.313  86.626  57.181  1.00  0.00           H
ATOM   3003  CB  ARG   195     123.997  87.589  58.443  1.00  0.00           C
ATOM   3004  HB2 ARG   195     124.743  88.351  58.669  1.00  0.00           H
ATOM   3005  HB3 ARG   195     123.004  87.977  58.671  1.00  0.00           H
ATOM   3006  CG  ARG   195     124.113  86.547  59.541  1.00  0.00           C
ATOM   3007  HG2 ARG   195     123.447  85.732  59.257  1.00  0.00           H
ATOM   3008  HG3 ARG   195     125.146  86.210  59.455  1.00  0.00           H
ATOM   3009  CD  ARG   195     123.972  87.078  60.997  1.00  0.00           C
ATOM   3010  HD2 ARG   195     122.995  87.502  61.228  1.00  0.00           H
ATOM   3011  HD3 ARG   195     124.130  86.170  61.578  1.00  0.00           H
ATOM   3012  NE  ARG   195     124.927  88.191  61.313  1.00  0.00           N
ATOM   3013  HE  ARG   195     124.750  89.155  61.069  1.00  0.00           H
ATOM   3014  CZ  ARG   195     126.060  88.014  62.028  1.00  0.00           C
ATOM   3015  NH1 ARG   195     126.535  86.865  62.307  1.00  0.00           N
ATOM   3016 1HH1 ARG   195     126.043  85.988  62.204  1.00  0.00           H
ATOM   3017 2HH1 ARG   195     127.471  86.950  62.678  1.00  0.00           H
ATOM   3018  NH2 ARG   195     126.685  89.013  62.503  1.00  0.00           N
ATOM   3019 1HH2 ARG   195     126.353  89.959  62.375  1.00  0.00           H
ATOM   3020 2HH2 ARG   195     127.533  88.846  63.024  1.00  0.00           H
ATOM   3021 C    ARG   195     123.302  86.157  56.484  1.00  0.00           C
ATOM   3022 O    ARG   195     123.355  84.891  56.673  1.00  0.00           O
ATOM   3023 N    ARG   196     122.366  86.670  55.684  1.00  0.00           N
ATOM   3024 H    ARG   196     122.550  87.634  55.447  1.00  0.00           H
ATOM   3025  CA  ARG   196     121.442  85.829  54.894  1.00  0.00           C
ATOM   3026  HA  ARG   196     121.244  85.059  55.639  1.00  0.00           H
ATOM   3027  CB  ARG   196     120.040  86.445  54.779  1.00  0.00           C
ATOM   3028  HB2 ARG   196     119.813  87.283  55.437  1.00  0.00           H
ATOM   3029  HB3 ARG   196     120.110  86.772  53.742  1.00  0.00           H
ATOM   3030  CG  ARG   196     118.897  85.454  54.902  1.00  0.00           C
ATOM   3031  HG2 ARG   196     117.991  85.911  54.505  1.00  0.00           H
ATOM   3032  HG3 ARG   196     119.000  84.588  54.249  1.00  0.00           H
ATOM   3033  CD  ARG   196     118.722  84.916  56.331  1.00  0.00           C
ATOM   3034  HD2 ARG   196     118.062  84.054  56.427  1.00  0.00           H
ATOM   3035  HD3 ARG   196     119.671  84.590  56.757  1.00  0.00           H
ATOM   3036  NE  ARG   196     118.206  86.034  57.219  1.00  0.00           N
ATOM   3037  HE  ARG   196     118.882  86.710  57.545  1.00  0.00           H
ATOM   3038  CZ  ARG   196     116.972  86.283  57.632  1.00  0.00           C
ATOM   3039  NH1 ARG   196     116.794  87.288  58.387  1.00  0.00           N
ATOM   3040 1HH1 ARG   196     117.501  87.985  58.572  1.00  0.00           H
ATOM   3041 2HH1 ARG   196     115.820  87.523  58.511  1.00  0.00           H
ATOM   3042  NH2 ARG   196     115.972  85.585  57.332  1.00  0.00           N
ATOM   3043 1HH2 ARG   196     115.981  84.806  56.689  1.00  0.00           H
ATOM   3044 2HH2 ARG   196     115.059  85.900  57.627  1.00  0.00           H
ATOM   3045 C    ARG   196     122.003  84.966  53.787  1.00  0.00           C
ATOM   3046 O    ARG   196     121.613  83.810  53.647  1.00  0.00           O
ATOM   3047 N    VAL   197     122.946  85.532  53.025  1.00  0.00           N
ATOM   3048 H    VAL   197     123.184  86.485  53.260  1.00  0.00           H
ATOM   3049  CA  VAL   197     123.770  84.841  51.992  1.00  0.00           C
ATOM   3050  HA  VAL   197     123.062  84.176  51.497  1.00  0.00           H
ATOM   3051  CB  VAL   197     124.633  85.793  51.152  1.00  0.00           C
ATOM   3052  HB  VAL   197     125.128  86.584  51.716  1.00  0.00           H
ATOM   3053  CG1 VAL   197     125.586  85.169  50.071  1.00  0.00           C
ATOM   3054 1HG1 VAL   197     125.038  84.498  49.411  1.00  0.00           H
ATOM   3055 2HG1 VAL   197     125.953  85.979  49.440  1.00  0.00           H
ATOM   3056 3HG1 VAL   197     126.405  84.682  50.601  1.00  0.00           H
ATOM   3057  CG2 VAL   197     123.667  86.693  50.312  1.00  0.00           C
ATOM   3058 1HG2 VAL   197     123.027  86.094  49.666  1.00  0.00           H
ATOM   3059 2HG2 VAL   197     122.952  87.266  50.903  1.00  0.00           H
ATOM   3060 3HG2 VAL   197     124.185  87.356  49.619  1.00  0.00           H
ATOM   3061 C    VAL   197     124.706  83.849  52.665  1.00  0.00           C
ATOM   3062 O    VAL   197     124.625  82.641  52.399  1.00  0.00           O
ATOM   3063 N    LYS   198     125.555  84.297  53.650  1.00  0.00           N
ATOM   3064 H    LYS   198     125.411  85.282  53.822  1.00  0.00           H
ATOM   3065  CA  LYS   198     126.395  83.456  54.523  1.00  0.00           C
ATOM   3066  HA  LYS   198     127.251  83.037  53.993  1.00  0.00           H
ATOM   3067  CB  LYS   198     126.862  84.248  55.716  1.00  0.00           C
ATOM   3068  HB2 LYS   198     126.082  84.702  56.328  1.00  0.00           H
ATOM   3069  HB3 LYS   198     127.343  83.493  56.338  1.00  0.00           H
ATOM   3070  CG  LYS   198     127.893  85.258  55.404  1.00  0.00           C
ATOM   3071  HG2 LYS   198     128.506  84.772  54.645  1.00  0.00           H
ATOM   3072  HG3 LYS   198     127.303  86.082  55.003  1.00  0.00           H
ATOM   3073  CD  LYS   198     128.648  85.769  56.605  1.00  0.00           C
ATOM   3074  HD2 LYS   198     127.918  86.354  57.164  1.00  0.00           H
ATOM   3075  HD3 LYS   198     129.005  84.971  57.256  1.00  0.00           H
ATOM   3076  CE  LYS   198     129.874  86.659  56.254  1.00  0.00           C
ATOM   3077  HE2 LYS   198     130.745  86.084  55.938  1.00  0.00           H
ATOM   3078  HE3 LYS   198     129.606  87.314  55.425  1.00  0.00           H
ATOM   3079  NZ  LYS   198     130.275  87.431  57.435  1.00  0.00           N
ATOM   3080  HZ1 LYS   198     130.877  88.137  57.038  1.00  0.00           H
ATOM   3081  HZ2 LYS   198     129.592  88.056  57.838  1.00  0.00           H
ATOM   3082  HZ3 LYS   198     130.704  86.835  58.129  1.00  0.00           H
ATOM   3083 C    LYS   198     125.632  82.243  55.065  1.00  0.00           C
ATOM   3084 O    LYS   198     126.057  81.097  54.908  1.00  0.00           O
ATOM   3085 N    GLU   199     124.444  82.449  55.613  1.00  0.00           N
ATOM   3086 H    GLU   199     124.069  83.378  55.746  1.00  0.00           H
ATOM   3087  CA  GLU   199     123.661  81.345  56.187  1.00  0.00           C
ATOM   3088  HA  GLU   199     124.242  80.855  56.969  1.00  0.00           H
ATOM   3089  CB  GLU   199     122.373  81.931  56.817  1.00  0.00           C
ATOM   3090  HB2 GLU   199     122.650  82.421  57.750  1.00  0.00           H
ATOM   3091  HB3 GLU   199     122.100  82.752  56.154  1.00  0.00           H
ATOM   3092  CG  GLU   199     121.087  80.941  57.056  1.00  0.00           C
ATOM   3093  HG2 GLU   199     120.237  81.611  57.185  1.00  0.00           H
ATOM   3094  HG3 GLU   199     120.836  80.359  56.169  1.00  0.00           H
ATOM   3095  CD  GLU   199     121.295  79.878  58.173  1.00  0.00           C
ATOM   3096  OE1 GLU   199     120.289  79.513  58.790  1.00  0.00           O
ATOM   3097  OE2 GLU   199     122.431  79.656  58.638  1.00  0.00           O
ATOM   3098 C    GLU   199     123.292  80.232  55.165  1.00  0.00           C
ATOM   3099 O    GLU   199     123.207  79.058  55.586  1.00  0.00           O
ATOM   3100 N    VAL   200     122.945  80.563  53.866  1.00  0.00           N
ATOM   3101 H    VAL   200     123.042  81.542  53.637  1.00  0.00           H
ATOM   3102  CA  VAL   200     122.541  79.545  52.827  1.00  0.00           C
ATOM   3103  HA  VAL   200     121.955  78.775  53.330  1.00  0.00           H
ATOM   3104  CB  VAL   200     121.899  80.159  51.574  1.00  0.00           C
ATOM   3105  HB  VAL   200     122.606  80.868  51.142  1.00  0.00           H
ATOM   3106  CG1 VAL   200     121.389  79.103  50.589  1.00  0.00           C
ATOM   3107 1HG1 VAL   200     122.259  78.484  50.371  1.00  0.00           H
ATOM   3108 2HG1 VAL   200     120.671  78.435  51.064  1.00  0.00           H
ATOM   3109 3HG1 VAL   200     121.144  79.553  49.627  1.00  0.00           H
ATOM   3110  CG2 VAL   200     120.629  80.906  51.972  1.00  0.00           C
ATOM   3111 1HG2 VAL   200     120.791  81.441  52.907  1.00  0.00           H
ATOM   3112 2HG2 VAL   200     120.318  81.793  51.421  1.00  0.00           H
ATOM   3113 3HG2 VAL   200     119.826  80.201  52.186  1.00  0.00           H
ATOM   3114 C    VAL   200     123.895  78.887  52.283  1.00  0.00           C
ATOM   3115 O    VAL   200     123.939  77.689  52.063  1.00  0.00           O
ATOM   3116 N    VAL   201     124.926  79.679  52.028  1.00  0.00           N
ATOM   3117 H    VAL   201     124.708  80.655  52.164  1.00  0.00           H
ATOM   3118  CA  VAL   201     126.167  79.301  51.327  1.00  0.00           C
ATOM   3119  HA  VAL   201     125.795  78.840  50.412  1.00  0.00           H
ATOM   3120  CB  VAL   201     127.163  80.443  50.940  1.00  0.00           C
ATOM   3121  HB  VAL   201     127.512  80.880  51.875  1.00  0.00           H
ATOM   3122  CG1 VAL   201     128.389  79.856  50.240  1.00  0.00           C
ATOM   3123 1HG1 VAL   201     128.916  79.183  50.916  1.00  0.00           H
ATOM   3124 2HG1 VAL   201     128.280  79.282  49.320  1.00  0.00           H
ATOM   3125 3HG1 VAL   201     129.012  80.675  49.881  1.00  0.00           H
ATOM   3126  CG2 VAL   201     126.491  81.406  49.953  1.00  0.00           C
ATOM   3127 1HG2 VAL   201     126.305  80.989  48.963  1.00  0.00           H
ATOM   3128 2HG2 VAL   201     125.515  81.768  50.277  1.00  0.00           H
ATOM   3129 3HG2 VAL   201     127.131  82.287  49.905  1.00  0.00           H
ATOM   3130 C    VAL   201     126.923  78.256  52.209  1.00  0.00           C
ATOM   3131 O    VAL   201     127.064  77.091  51.830  1.00  0.00           O
ATOM   3132 N    LYS   202     127.214  78.659  53.462  1.00  0.00           N
ATOM   3133 H    LYS   202     127.240  79.662  53.574  1.00  0.00           H
ATOM   3134  CA  LYS   202     127.891  77.849  54.480  1.00  0.00           C
ATOM   3135  HA  LYS   202     128.851  77.525  54.079  1.00  0.00           H
ATOM   3136  CB  LYS   202     128.200  78.744  55.629  1.00  0.00           C
ATOM   3137  HB2 LYS   202     127.347  79.234  56.100  1.00  0.00           H
ATOM   3138  HB3 LYS   202     128.815  78.194  56.341  1.00  0.00           H
ATOM   3139  CG  LYS   202     128.965  80.022  55.122  1.00  0.00           C
ATOM   3140  HG2 LYS   202     129.834  79.696  54.551  1.00  0.00           H
ATOM   3141  HG3 LYS   202     128.455  80.628  54.373  1.00  0.00           H
ATOM   3142  CD  LYS   202     129.351  80.932  56.305  1.00  0.00           C
ATOM   3143  HD2 LYS   202     129.604  81.907  55.888  1.00  0.00           H
ATOM   3144  HD3 LYS   202     128.527  81.084  57.003  1.00  0.00           H
ATOM   3145  CE  LYS   202     130.647  80.486  57.009  1.00  0.00           C
ATOM   3146  HE2 LYS   202     130.963  81.205  57.765  1.00  0.00           H
ATOM   3147  HE3 LYS   202     130.486  79.501  57.448  1.00  0.00           H
ATOM   3148  NZ  LYS   202     131.783  80.360  55.991  1.00  0.00           N
ATOM   3149  HZ1 LYS   202     131.718  81.093  55.299  1.00  0.00           H
ATOM   3150  HZ2 LYS   202     132.631  80.398  56.538  1.00  0.00           H
ATOM   3151  HZ3 LYS   202     131.834  79.435  55.589  1.00  0.00           H
ATOM   3152 C    LYS   202     127.179  76.584  54.835  1.00  0.00           C
ATOM   3153 O    LYS   202     127.648  75.743  55.577  1.00  0.00           O
ATOM   3154 N    LYS   203     125.868  76.410  54.415  1.00  0.00           N
ATOM   3155 H    LYS   203     125.502  77.094  53.768  1.00  0.00           H
ATOM   3156  CA  LYS   203     124.929  75.345  54.760  1.00  0.00           C
ATOM   3157  HA  LYS   203     125.294  74.790  55.624  1.00  0.00           H
ATOM   3158  CB  LYS   203     123.571  75.930  55.202  1.00  0.00           C
ATOM   3159  HB2 LYS   203     123.817  76.646  55.985  1.00  0.00           H
ATOM   3160  HB3 LYS   203     123.197  76.574  54.405  1.00  0.00           H
ATOM   3161  CG  LYS   203     122.527  74.934  55.673  1.00  0.00           C
ATOM   3162  HG2 LYS   203     122.500  74.090  54.983  1.00  0.00           H
ATOM   3163  HG3 LYS   203     123.053  74.611  56.572  1.00  0.00           H
ATOM   3164  CD  LYS   203     121.213  75.520  55.992  1.00  0.00           C
ATOM   3165  HD2 LYS   203     120.705  75.982  55.145  1.00  0.00           H
ATOM   3166  HD3 LYS   203     120.614  74.672  56.322  1.00  0.00           H
ATOM   3167  CE  LYS   203     121.272  76.582  57.159  1.00  0.00           C
ATOM   3168  HE2 LYS   203     121.890  76.264  57.999  1.00  0.00           H
ATOM   3169  HE3 LYS   203     121.572  77.583  56.847  1.00  0.00           H
ATOM   3170  NZ  LYS   203     119.986  76.898  57.814  1.00  0.00           N
ATOM   3171  HZ1 LYS   203     119.332  77.299  57.157  1.00  0.00           H
ATOM   3172  HZ2 LYS   203     119.531  76.095  58.224  1.00  0.00           H
ATOM   3173  HZ3 LYS   203     120.106  77.620  58.511  1.00  0.00           H
ATOM   3174 C    LYS   203     124.820  74.288  53.632  1.00  0.00           C
ATOM   3175 O    LYS   203     124.833  73.111  53.962  1.00  0.00           O
ATOM   3176 N    HIP   204     124.812  74.686  52.291  1.00  0.00           N
ATOM   3177 H    HIP   204     125.062  75.657  52.171  1.00  0.00           H
ATOM   3178  CA  HIP   204     124.472  73.867  51.121  1.00  0.00           C
ATOM   3179  HA  HIP   204     124.242  72.850  51.439  1.00  0.00           H
ATOM   3180  CB  HIP   204     123.302  74.373  50.311  1.00  0.00           C
ATOM   3181  HB2 HIP   204     123.475  75.331  49.821  1.00  0.00           H
ATOM   3182  HB3 HIP   204     123.112  73.630  49.536  1.00  0.00           H
ATOM   3183  CG  HIP   204     122.072  74.391  51.195  1.00  0.00           C
ATOM   3184  ND1 HIP   204     121.099  73.403  51.226  1.00  0.00           N
ATOM   3185  HD1 HIP   204     121.303  72.432  51.038  1.00  0.00           H
ATOM   3186  CE1 HIP   204     119.967  73.851  51.778  1.00  0.00           C
ATOM   3187  HE1 HIP   204     119.184  73.248  52.214  1.00  0.00           H
ATOM   3188  NE2 HIP   204     120.151  75.177  52.118  1.00  0.00           N
ATOM   3189  HE2 HIP   204     119.470  75.874  52.383  1.00  0.00           H
ATOM   3190  CD2 HIP   204     121.448  75.477  51.750  1.00  0.00           C
ATOM   3191  HD2 HIP   204     121.844  76.476  51.861  1.00  0.00           H
ATOM   3192 C    HIP   204     125.708  73.552  50.207  1.00  0.00           C
ATOM   3193 O    HIP   204     125.574  72.709  49.333  1.00  0.00           O
ATOM   3194 N    SER   205     126.907  74.112  50.471  1.00  0.00           N
ATOM   3195 H    SER   205     126.990  74.637  51.330  1.00  0.00           H
ATOM   3196  CA  SER   205     128.055  74.065  49.611  1.00  0.00           C
ATOM   3197  HA  SER   205     128.144  73.109  49.096  1.00  0.00           H
ATOM   3198  CB  SER   205     127.685  75.112  48.533  1.00  0.00           C
ATOM   3199  HB2 SER   205     128.519  75.144  47.833  1.00  0.00           H
ATOM   3200  HB3 SER   205     126.764  74.778  48.055  1.00  0.00           H
ATOM   3201  OG  SER   205     127.397  76.420  49.062  1.00  0.00           O
ATOM   3202  HG  SER   205     127.346  76.311  50.014  1.00  0.00           H
ATOM   3203 C    SER   205     129.485  74.318  50.092  1.00  0.00           C
ATOM   3204 O    SER   205     130.379  74.572  49.260  1.00  0.00           O
ATOM   3205 N    GLN   206     129.678  74.394  51.407  1.00  0.00           N
ATOM   3206 H    GLN   206     128.954  74.273  52.101  1.00  0.00           H
ATOM   3207  CA  GLN   206     130.950  74.957  51.895  1.00  0.00           C
ATOM   3208  HA  GLN   206     131.031  75.910  51.372  1.00  0.00           H
ATOM   3209  CB  GLN   206     130.765  75.032  53.429  1.00  0.00           C
ATOM   3210  HB2 GLN   206     129.747  75.372  53.620  1.00  0.00           H
ATOM   3211  HB3 GLN   206     130.696  74.011  53.807  1.00  0.00           H
ATOM   3212  CG  GLN   206     131.864  75.825  54.172  1.00  0.00           C
ATOM   3213  HG2 GLN   206     131.608  75.923  55.227  1.00  0.00           H
ATOM   3214  HG3 GLN   206     132.670  75.091  54.186  1.00  0.00           H
ATOM   3215  CD  GLN   206     132.155  77.275  53.668  1.00  0.00           C
ATOM   3216  OE1 GLN   206     131.841  78.196  54.297  1.00  0.00           O
ATOM   3217  NE2 GLN   206     132.746  77.408  52.506  1.00  0.00           N
ATOM   3218 1HE2 GLN   206     132.892  78.332  52.125  1.00  0.00           H
ATOM   3219 2HE2 GLN   206     132.914  76.549  52.002  1.00  0.00           H
ATOM   3220 C    GLN   206     132.238  74.230  51.500  1.00  0.00           C
ATOM   3221 O    GLN   206     133.259  74.854  51.365  1.00  0.00           O
ATOM   3222 N    PHE   207     132.122  72.897  51.231  1.00  0.00           N
ATOM   3223 H    PHE   207     131.176  72.555  51.319  1.00  0.00           H
ATOM   3224  CA  PHE   207     133.237  72.063  50.727  1.00  0.00           C
ATOM   3225  HA  PHE   207     134.193  72.484  51.037  1.00  0.00           H
ATOM   3226  CB  PHE   207     133.152  70.733  51.527  1.00  0.00           C
ATOM   3227  HB2 PHE   207     132.337  70.144  51.107  1.00  0.00           H
ATOM   3228  HB3 PHE   207     134.001  70.089  51.299  1.00  0.00           H
ATOM   3229  CG  PHE   207     132.859  70.617  53.013  1.00  0.00           C
ATOM   3230  CD1 PHE   207     131.991  69.617  53.497  1.00  0.00           C
ATOM   3231  HD1 PHE   207     131.569  68.901  52.808  1.00  0.00           H
ATOM   3232  CE1 PHE   207     131.778  69.464  54.889  1.00  0.00           C
ATOM   3233  HE1 PHE   207     131.051  68.773  55.290  1.00  0.00           H
ATOM   3234  CZ  PHE   207     132.368  70.424  55.686  1.00  0.00           C
ATOM   3235  HZ  PHE   207     132.119  70.547  56.730  1.00  0.00           H
ATOM   3236  CE2 PHE   207     133.171  71.432  55.172  1.00  0.00           C
ATOM   3237  HE2 PHE   207     133.524  72.168  55.878  1.00  0.00           H
ATOM   3238  CD2 PHE   207     133.405  71.553  53.849  1.00  0.00           C
ATOM   3239  HD2 PHE   207     134.029  72.332  53.438  1.00  0.00           H
ATOM   3240 C    PHE   207     133.286  71.828  49.205  1.00  0.00           C
ATOM   3241 O    PHE   207     133.951  70.835  48.821  1.00  0.00           O
ATOM   3242 N    ILE   208     132.637  72.647  48.433  1.00  0.00           N
ATOM   3243 H    ILE   208     132.194  73.451  48.856  1.00  0.00           H
ATOM   3244  CA  ILE   208     132.779  72.612  46.928  1.00  0.00           C
ATOM   3245  HA  ILE   208     132.419  71.633  46.613  1.00  0.00           H
ATOM   3246  CB  ILE   208     131.780  73.581  46.215  1.00  0.00           C
ATOM   3247  HB  ILE   208     131.033  73.767  46.987  1.00  0.00           H
ATOM   3248  CG2 ILE   208     132.351  75.006  46.004  1.00  0.00           C
ATOM   3249 1HG2 ILE   208     133.089  74.921  45.207  1.00  0.00           H
ATOM   3250 2HG2 ILE   208     131.613  75.707  45.616  1.00  0.00           H
ATOM   3251 3HG2 ILE   208     132.751  75.432  46.924  1.00  0.00           H
ATOM   3252  CG1 ILE   208     131.128  72.895  45.000  1.00  0.00           C
ATOM   3253 2HG1 ILE   208     131.920  72.802  44.257  1.00  0.00           H
ATOM   3254 3HG1 ILE   208     130.580  71.989  45.261  1.00  0.00           H
ATOM   3255  CD1 ILE   208     130.102  73.793  44.241  1.00  0.00           C
ATOM   3256 1HD1 ILE   208     130.661  74.667  43.906  1.00  0.00           H
ATOM   3257 2HD1 ILE   208     129.513  73.275  43.484  1.00  0.00           H
ATOM   3258 3HD1 ILE   208     129.342  74.125  44.949  1.00  0.00           H
ATOM   3259 C    ILE   208     134.239  72.713  46.454  1.00  0.00           C
ATOM   3260 O    ILE   208     134.563  72.270  45.371  1.00  0.00           O
ATOM   3261 N    GLY   209     135.086  73.490  47.190  1.00  0.00           N
ATOM   3262 H    GLY   209     134.793  73.842  48.090  1.00  0.00           H
ATOM   3263  CA  GLY   209     136.575  73.499  46.844  1.00  0.00           C
ATOM   3264  HA2 GLY   209     137.092  73.737  47.774  1.00  0.00           H
ATOM   3265  HA3 GLY   209     136.906  72.570  46.379  1.00  0.00           H
ATOM   3266 C    GLY   209     136.895  74.592  45.839  1.00  0.00           C
ATOM   3267 O    GLY   209     137.952  74.666  45.276  1.00  0.00           O
ATOM   3268 N    TYR   210     135.888  75.467  45.520  1.00  0.00           N
ATOM   3269 H    TYR   210     135.035  75.474  46.060  1.00  0.00           H
ATOM   3270  CA  TYR   210     136.048  76.695  44.583  1.00  0.00           C
ATOM   3271  HA  TYR   210     137.068  76.737  44.202  1.00  0.00           H
ATOM   3272  CB  TYR   210     135.246  76.561  43.256  1.00  0.00           C
ATOM   3273  HB2 TYR   210     134.181  76.468  43.470  1.00  0.00           H
ATOM   3274  HB3 TYR   210     135.496  77.461  42.693  1.00  0.00           H
ATOM   3275  CG  TYR   210     135.708  75.458  42.356  1.00  0.00           C
ATOM   3276  CD1 TYR   210     136.504  75.683  41.222  1.00  0.00           C
ATOM   3277  HD1 TYR   210     136.928  76.658  41.036  1.00  0.00           H
ATOM   3278  CE1 TYR   210     136.828  74.618  40.337  1.00  0.00           C
ATOM   3279  HE1 TYR   210     137.558  74.743  39.551  1.00  0.00           H
ATOM   3280  CZ  TYR   210     136.444  73.316  40.635  1.00  0.00           C
ATOM   3281  OH  TYR   210     136.870  72.336  39.796  1.00  0.00           O
ATOM   3282  HH  TYR   210     137.579  72.685  39.249  1.00  0.00           H
ATOM   3283  CE2 TYR   210     135.542  73.141  41.702  1.00  0.00           C
ATOM   3284  HE2 TYR   210     135.176  72.149  41.920  1.00  0.00           H
ATOM   3285  CD2 TYR   210     135.185  74.156  42.615  1.00  0.00           C
ATOM   3286  HD2 TYR   210     134.512  73.950  43.435  1.00  0.00           H
ATOM   3287 C    TYR   210     135.824  77.984  45.344  1.00  0.00           C
ATOM   3288 O    TYR   210     135.012  78.115  46.289  1.00  0.00           O
ATOM   3289 N    PRO   211     136.467  79.147  44.977  1.00  0.00           N
ATOM   3290  CD  PRO   211     137.542  79.308  44.056  1.00  0.00           C
ATOM   3291  HD2 PRO   211     137.118  79.194  43.059  1.00  0.00           H
ATOM   3292  HD3 PRO   211     138.238  78.492  44.251  1.00  0.00           H
ATOM   3293  CG  PRO   211     138.164  80.661  44.305  1.00  0.00           C
ATOM   3294  HG2 PRO   211     138.266  81.120  43.322  1.00  0.00           H
ATOM   3295  HG3 PRO   211     139.140  80.558  44.780  1.00  0.00           H
ATOM   3296  CB  PRO   211     137.286  81.496  45.297  1.00  0.00           C
ATOM   3297  HB2 PRO   211     136.943  82.446  44.887  1.00  0.00           H
ATOM   3298  HB3 PRO   211     137.833  81.592  46.235  1.00  0.00           H
ATOM   3299  CA  PRO   211     136.117  80.490  45.647  1.00  0.00           C
ATOM   3300  HA  PRO   211     136.272  80.298  46.708  1.00  0.00           H
ATOM   3301 C    PRO   211     134.699  81.000  45.368  1.00  0.00           C
ATOM   3302 O    PRO   211     134.353  80.892  44.216  1.00  0.00           O
ATOM   3303 N    ILE   212     134.089  81.637  46.372  1.00  0.00           N
ATOM   3304 H    ILE   212     134.664  81.891  47.162  1.00  0.00           H
ATOM   3305  CA  ILE   212     132.790  82.196  46.414  1.00  0.00           C
ATOM   3306  HA  ILE   212     132.618  82.523  45.389  1.00  0.00           H
ATOM   3307  CB  ILE   212     131.639  81.197  46.886  1.00  0.00           C
ATOM   3308  HB  ILE   212     131.689  81.046  47.965  1.00  0.00           H
ATOM   3309  CG2 ILE   212     130.253  81.749  46.574  1.00  0.00           C
ATOM   3310 1HG2 ILE   212     130.053  81.872  45.510  1.00  0.00           H
ATOM   3311 2HG2 ILE   212     129.505  81.067  46.979  1.00  0.00           H
ATOM   3312 3HG2 ILE   212     130.122  82.688  47.112  1.00  0.00           H
ATOM   3313  CG1 ILE   212     131.768  79.760  46.232  1.00  0.00           C
ATOM   3314 2HG1 ILE   212     131.623  79.709  45.153  1.00  0.00           H
ATOM   3315 3HG1 ILE   212     132.748  79.388  46.532  1.00  0.00           H
ATOM   3316  CD1 ILE   212     130.721  78.764  46.799  1.00  0.00           C
ATOM   3317 1HD1 ILE   212     129.776  78.983  46.302  1.00  0.00           H
ATOM   3318 2HD1 ILE   212     131.004  77.746  46.531  1.00  0.00           H
ATOM   3319 3HD1 ILE   212     130.764  78.733  47.888  1.00  0.00           H
ATOM   3320 C    ILE   212     132.734  83.507  47.271  1.00  0.00           C
ATOM   3321 O    ILE   212     132.459  83.477  48.490  1.00  0.00           O
ATOM   3322 N    THR   213     132.906  84.620  46.586  1.00  0.00           N
ATOM   3323 H    THR   213     132.955  84.621  45.577  1.00  0.00           H
ATOM   3324  CA  THR   213     132.911  85.915  47.227  1.00  0.00           C
ATOM   3325  HA  THR   213     133.424  85.766  48.177  1.00  0.00           H
ATOM   3326  CB  THR   213     133.605  87.074  46.378  1.00  0.00           C
ATOM   3327  HB  THR   213     132.878  87.679  45.837  1.00  0.00           H
ATOM   3328  CG2 THR   213     134.316  88.071  47.372  1.00  0.00           C
ATOM   3329 1HG2 THR   213     135.148  87.569  47.865  1.00  0.00           H
ATOM   3330 2HG2 THR   213     134.687  88.976  46.891  1.00  0.00           H
ATOM   3331 3HG2 THR   213     133.585  88.580  48.000  1.00  0.00           H
ATOM   3332  OG1 THR   213     134.571  86.577  45.455  1.00  0.00           O
ATOM   3333  HG1 THR   213     134.280  86.807  44.570  1.00  0.00           H
ATOM   3334 C    THR   213     131.604  86.541  47.635  1.00  0.00           C
ATOM   3335 O    THR   213     130.679  86.623  46.841  1.00  0.00           O
ATOM   3336 N    LEU   214     131.516  87.076  48.864  1.00  0.00           N
ATOM   3337 H    LEU   214     132.349  86.972  49.427  1.00  0.00           H
ATOM   3338  CA  LEU   214     130.393  87.949  49.385  1.00  0.00           C
ATOM   3339  HA  LEU   214     129.637  88.015  48.603  1.00  0.00           H
ATOM   3340  CB  LEU   214     129.741  87.181  50.524  1.00  0.00           C
ATOM   3341  HB2 LEU   214     129.284  86.269  50.141  1.00  0.00           H
ATOM   3342  HB3 LEU   214     130.499  86.903  51.257  1.00  0.00           H
ATOM   3343  CG  LEU   214     128.676  87.911  51.314  1.00  0.00           C
ATOM   3344  HG  LEU   214     129.052  88.749  51.902  1.00  0.00           H
ATOM   3345  CD1 LEU   214     127.534  88.417  50.383  1.00  0.00           C
ATOM   3346 1HD1 LEU   214     127.403  87.721  49.554  1.00  0.00           H
ATOM   3347 2HD1 LEU   214     126.674  88.675  51.001  1.00  0.00           H
ATOM   3348 3HD1 LEU   214     127.836  89.368  49.945  1.00  0.00           H
ATOM   3349  CD2 LEU   214     127.976  87.078  52.379  1.00  0.00           C
ATOM   3350 1HD2 LEU   214     127.256  87.736  52.866  1.00  0.00           H
ATOM   3351 2HD2 LEU   214     127.594  86.179  51.897  1.00  0.00           H
ATOM   3352 3HD2 LEU   214     128.755  86.876  53.114  1.00  0.00           H
ATOM   3353 C    LEU   214     130.922  89.364  49.804  1.00  0.00           C
ATOM   3354 O    LEU   214     131.921  89.472  50.522  1.00  0.00           O
ATOM   3355 N    TYR   215     130.249  90.443  49.397  1.00  0.00           N
ATOM   3356 H    TYR   215     129.421  90.273  48.845  1.00  0.00           H
ATOM   3357  CA  TYR   215     130.694  91.822  49.501  1.00  0.00           C
ATOM   3358  HA  TYR   215     131.748  91.782  49.774  1.00  0.00           H
ATOM   3359  CB  TYR   215     130.479  92.513  48.111  1.00  0.00           C
ATOM   3360  HB2 TYR   215     129.488  92.246  47.746  1.00  0.00           H
ATOM   3361  HB3 TYR   215     130.454  93.601  48.182  1.00  0.00           H
ATOM   3362  CG  TYR   215     131.519  92.137  47.109  1.00  0.00           C
ATOM   3363  CD1 TYR   215     131.260  90.967  46.390  1.00  0.00           C
ATOM   3364  HD1 TYR   215     130.405  90.316  46.501  1.00  0.00           H
ATOM   3365  CE1 TYR   215     132.199  90.542  45.416  1.00  0.00           C
ATOM   3366  HE1 TYR   215     132.000  89.621  44.889  1.00  0.00           H
ATOM   3367  CZ  TYR   215     133.396  91.319  45.152  1.00  0.00           C
ATOM   3368  OH  TYR   215     134.326  90.796  44.320  1.00  0.00           O
ATOM   3369  HH  TYR   215     134.124  89.866  44.193  1.00  0.00           H
ATOM   3370  CE2 TYR   215     133.678  92.447  45.964  1.00  0.00           C
ATOM   3371  HE2 TYR   215     134.559  93.053  45.814  1.00  0.00           H
ATOM   3372  CD2 TYR   215     132.721  92.904  46.922  1.00  0.00           C
ATOM   3373  HD2 TYR   215     132.864  93.808  47.495  1.00  0.00           H
ATOM   3374 C    TYR   215     129.828  92.431  50.559  1.00  0.00           C
ATOM   3375 O    TYR   215     128.681  92.088  50.838  1.00  0.00           O
ATOM   3376 N    LEU   216     130.301  93.638  50.970  1.00  0.00           N
ATOM   3377 H    LEU   216     131.182  93.979  50.613  1.00  0.00           H
ATOM   3378  CA  LEU   216     129.630  94.477  51.940  1.00  0.00           C
ATOM   3379  HA  LEU   216     128.552  94.412  51.792  1.00  0.00           H
ATOM   3380  CB  LEU   216     129.960  93.835  53.327  1.00  0.00           C
ATOM   3381  HB2 LEU   216     129.561  92.826  53.229  1.00  0.00           H
ATOM   3382  HB3 LEU   216     131.044  93.817  53.441  1.00  0.00           H
ATOM   3383  CG  LEU   216     129.327  94.492  54.551  1.00  0.00           C
ATOM   3384  HG  LEU   216     129.754  95.473  54.760  1.00  0.00           H
ATOM   3385  CD1 LEU   216     127.820  94.769  54.557  1.00  0.00           C
ATOM   3386 1HD1 LEU   216     127.317  93.948  54.048  1.00  0.00           H
ATOM   3387 2HD1 LEU   216     127.497  94.914  55.588  1.00  0.00           H
ATOM   3388 3HD1 LEU   216     127.694  95.764  54.129  1.00  0.00           H
ATOM   3389  CD2 LEU   216     129.779  93.621  55.671  1.00  0.00           C
ATOM   3390 1HD2 LEU   216     130.854  93.696  55.837  1.00  0.00           H
ATOM   3391 2HD2 LEU   216     129.448  93.942  56.658  1.00  0.00           H
ATOM   3392 3HD2 LEU   216     129.532  92.577  55.482  1.00  0.00           H
ATOM   3393 C    LEU   216     130.187  95.892  51.881  1.00  0.00           C
ATOM   3394 O    LEU   216     131.349  96.171  51.798  1.00  0.00           O
ATOM   3395 N    GLU   217     129.337  96.869  52.086  1.00  0.00           N
ATOM   3396 H    GLU   217     128.398  96.528  52.236  1.00  0.00           H
ATOM   3397  CA  GLU   217     129.600  98.320  51.910  1.00  0.00           C
ATOM   3398  HA  GLU   217     130.675  98.488  51.840  1.00  0.00           H
ATOM   3399  CB  GLU   217     128.975  98.896  50.653  1.00  0.00           C
ATOM   3400  HB2 GLU   217     127.888  98.877  50.739  1.00  0.00           H
ATOM   3401  HB3 GLU   217     129.237  99.943  50.499  1.00  0.00           H
ATOM   3402  CG  GLU   217     129.345  98.185  49.389  1.00  0.00           C
ATOM   3403  HG2 GLU   217     130.427  98.303  49.350  1.00  0.00           H
ATOM   3404  HG3 GLU   217     128.990  97.155  49.361  1.00  0.00           H
ATOM   3405  CD  GLU   217     128.754  98.937  48.061  1.00  0.00           C
ATOM   3406  OE1 GLU   217     129.553  99.715  47.480  1.00  0.00           O
ATOM   3407  OE2 GLU   217     127.569  98.694  47.672  1.00  0.00           O
ATOM   3408 C    GLU   217     129.199  99.087  53.214  1.00  0.00           C
ATOM   3409 O    GLU   217     128.477 100.124  53.101  1.00  0.00           O
ATOM   3410 N    LYS   218     129.730  98.644  54.400  1.00  0.00           N
ATOM   3411 H    LYS   218     130.390  97.882  54.348  1.00  0.00           H
ATOM   3412  CA  LYS   218     129.399  99.195  55.752  1.00  0.00           C
ATOM   3413  HA  LYS   218     129.855  98.502  56.459  1.00  0.00           H
ATOM   3414  CB  LYS   218     129.879 100.685  55.939  1.00  0.00           C
ATOM   3415  HB2 LYS   218     129.202 101.297  55.343  1.00  0.00           H
ATOM   3416  HB3 LYS   218     129.803 101.031  56.970  1.00  0.00           H
ATOM   3417  CG  LYS   218     131.343 100.872  55.591  1.00  0.00           C
ATOM   3418  HG2 LYS   218     131.927 100.399  56.381  1.00  0.00           H
ATOM   3419  HG3 LYS   218     131.631 100.433  54.636  1.00  0.00           H
ATOM   3420  CD  LYS   218     131.685 102.393  55.560  1.00  0.00           C
ATOM   3421  HD2 LYS   218     130.807 102.889  55.148  1.00  0.00           H
ATOM   3422  HD3 LYS   218     131.669 102.712  56.602  1.00  0.00           H
ATOM   3423  CE  LYS   218     133.013 102.745  54.896  1.00  0.00           C
ATOM   3424  HE2 LYS   218     133.752 102.112  55.388  1.00  0.00           H
ATOM   3425  HE3 LYS   218     132.986 102.321  53.892  1.00  0.00           H
ATOM   3426  NZ  LYS   218     133.360 104.187  54.939  1.00  0.00           N
ATOM   3427  HZ1 LYS   218     134.137 104.397  54.329  1.00  0.00           H
ATOM   3428  HZ2 LYS   218     132.575 104.733  54.613  1.00  0.00           H
ATOM   3429  HZ3 LYS   218     133.653 104.445  55.870  1.00  0.00           H
ATOM   3430 C    LYS   218     127.888  99.016  56.090  1.00  0.00           C
ATOM   3431 O    LYS   218     127.068  98.604  55.283  1.00  0.00           O
ATOM   3432 N    GLU   219     127.522  99.176  57.402  1.00  0.00           N
ATOM   3433 H    GLU   219     128.306  99.347  58.015  1.00  0.00           H
ATOM   3434  CA  GLU   219     126.203  98.963  57.992  1.00  0.00           C
ATOM   3435  HA  GLU   219     125.568  99.310  57.177  1.00  0.00           H
ATOM   3436  CB  GLU   219     125.794  97.445  58.237  1.00  0.00           C
ATOM   3437  HB2 GLU   219     126.347  96.925  57.455  1.00  0.00           H
ATOM   3438  HB3 GLU   219     125.965  96.961  59.199  1.00  0.00           H
ATOM   3439  CG  GLU   219     124.335  97.195  57.958  1.00  0.00           C
ATOM   3440  HG2 GLU   219     124.066  97.642  57.001  1.00  0.00           H
ATOM   3441  HG3 GLU   219     124.234  96.111  57.914  1.00  0.00           H
ATOM   3442  CD  GLU   219     123.277  97.839  58.980  1.00  0.00           C
ATOM   3443  OE1 GLU   219     122.985  97.235  60.030  1.00  0.00           O
ATOM   3444  OE2 GLU   219     122.591  98.755  58.583  1.00  0.00           O
ATOM   3445 C    GLU   219     125.956  99.869  59.197  1.00  0.00           C
ATOM   3446 O    GLU   219     125.916  99.346  60.332  1.00  0.00           O
ATOM   3447 N    ARG   220     125.793 101.152  59.057  1.00  0.00           N
ATOM   3448 H    ARG   220     125.841 101.485  58.105  1.00  0.00           H
ATOM   3449  CA  ARG   220     125.617 102.246  60.023  1.00  0.00           C
ATOM   3450  HA  ARG   220     125.576 103.135  59.393  1.00  0.00           H
ATOM   3451  CB  ARG   220     124.353 102.142  60.901  1.00  0.00           C
ATOM   3452  HB2 ARG   220     124.312 101.113  61.258  1.00  0.00           H
ATOM   3453  HB3 ARG   220     124.479 102.862  61.710  1.00  0.00           H
ATOM   3454  CG  ARG   220     123.066 102.455  60.166  1.00  0.00           C
ATOM   3455  HG2 ARG   220     123.025 103.538  60.048  1.00  0.00           H
ATOM   3456  HG3 ARG   220     123.137 101.947  59.205  1.00  0.00           H
ATOM   3457  CD  ARG   220     121.890 101.855  60.915  1.00  0.00           C
ATOM   3458  HD2 ARG   220     121.891 102.155  61.962  1.00  0.00           H
ATOM   3459  HD3 ARG   220     120.959 102.252  60.509  1.00  0.00           H
ATOM   3460  NE  ARG   220     121.819 100.366  60.848  1.00  0.00           N
ATOM   3461  HE  ARG   220     122.331  99.894  60.117  1.00  0.00           H
ATOM   3462  CZ  ARG   220     120.994  99.540  61.521  1.00  0.00           C
ATOM   3463  NH1 ARG   220     120.243  99.955  62.544  1.00  0.00           N
ATOM   3464 1HH1 ARG   220     120.212 100.932  62.799  1.00  0.00           H
ATOM   3465 2HH1 ARG   220     119.788  99.263  63.123  1.00  0.00           H
ATOM   3466  NH2 ARG   220     120.924  98.326  61.225  1.00  0.00           N
ATOM   3467 1HH2 ARG   220     121.542  97.997  60.497  1.00  0.00           H
ATOM   3468 2HH2 ARG   220     120.292  97.700  61.702  1.00  0.00           H
ATOM   3469 C    ARG   220     126.822 102.626  60.943  1.00  0.00           C
ATOM   3470 O    ARG   220     127.565 101.717  61.322  1.00  0.00           O
ATOM   3471 N    GLU   221     126.937 103.881  61.349  1.00  0.00           N
ATOM   3472 H    GLU   221     127.517 103.993  62.168  1.00  0.00           H
ATOM   3473  CA  GLU   221     126.449 105.098  60.679  1.00  0.00           C
ATOM   3474  HA  GLU   221     125.410 104.936  60.391  1.00  0.00           H
ATOM   3475  CB  GLU   221     126.414 106.248  61.705  1.00  0.00           C
ATOM   3476  HB2 GLU   221     127.393 106.525  62.098  1.00  0.00           H
ATOM   3477  HB3 GLU   221     125.895 107.107  61.280  1.00  0.00           H
ATOM   3478  CG  GLU   221     125.687 105.936  63.047  1.00  0.00           C
ATOM   3479  HG2 GLU   221     126.262 105.158  63.551  1.00  0.00           H
ATOM   3480  HG3 GLU   221     125.779 106.753  63.763  1.00  0.00           H
ATOM   3481  CD  GLU   221     124.160 105.569  62.878  1.00  0.00           C
ATOM   3482  OE1 GLU   221     123.616 104.781  63.682  1.00  0.00           O
ATOM   3483  OE2 GLU   221     123.427 106.126  62.004  1.00  0.00           O
ATOM   3484 C    GLU   221     127.307 105.463  59.374  1.00  0.00           C
ATOM   3485 O    GLU   221     128.009 104.562  58.822  1.00  0.00           O
ATOM   3486 N    LYS   222     127.227 106.652  58.838  1.00  0.00           N
ATOM   3487 H    LYS   222     126.640 107.322  59.314  1.00  0.00           H
ATOM   3488  CA  LYS   222     127.894 107.105  57.552  1.00  0.00           C
ATOM   3489  HA  LYS   222     128.087 106.283  56.863  1.00  0.00           H
ATOM   3490  CB  LYS   222     127.086 108.277  56.905  1.00  0.00           C
ATOM   3491  HB2 LYS   222     127.309 109.150  57.519  1.00  0.00           H
ATOM   3492  HB3 LYS   222     127.574 108.593  55.983  1.00  0.00           H
ATOM   3493  CG  LYS   222     125.665 108.138  56.434  1.00  0.00           C
ATOM   3494  HG2 LYS   222     125.589 107.385  55.649  1.00  0.00           H
ATOM   3495  HG3 LYS   222     125.054 107.962  57.319  1.00  0.00           H
ATOM   3496  CD  LYS   222     125.231 109.484  55.977  1.00  0.00           C
ATOM   3497  HD2 LYS   222     125.431 110.276  56.699  1.00  0.00           H
ATOM   3498  HD3 LYS   222     125.843 109.801  55.133  1.00  0.00           H
ATOM   3499  CE  LYS   222     123.768 109.481  55.436  1.00  0.00           C
ATOM   3500  HE2 LYS   222     123.564 108.546  54.914  1.00  0.00           H
ATOM   3501  HE3 LYS   222     123.157 109.529  56.338  1.00  0.00           H
ATOM   3502  NZ  LYS   222     123.599 110.685  54.539  1.00  0.00           N
ATOM   3503  HZ1 LYS   222     124.265 110.633  53.782  1.00  0.00           H
ATOM   3504  HZ2 LYS   222     122.634 110.737  54.248  1.00  0.00           H
ATOM   3505  HZ3 LYS   222     123.770 111.570  54.995  1.00  0.00           H
ATOM   3506 C    LYS   222     129.317 107.584  57.868  1.00  0.00           C
ATOM   3507 O    LYS   222     129.817 107.613  59.018  1.00  0.00           O
ATOM   3508 N    GLU   223     129.979 108.037  56.832  1.00  0.00           N
ATOM   3509 H    GLU   223     129.562 107.916  55.920  1.00  0.00           H
ATOM   3510  CA  GLU   223     131.326 108.603  56.787  1.00  0.00           C
ATOM   3511  HA  GLU   223     131.790 108.405  57.754  1.00  0.00           H
ATOM   3512  CB  GLU   223     132.102 107.833  55.723  1.00  0.00           C
ATOM   3513  HB2 GLU   223     133.157 108.077  55.594  1.00  0.00           H
ATOM   3514  HB3 GLU   223     132.181 106.782  56.000  1.00  0.00           H
ATOM   3515  CG  GLU   223     131.475 107.873  54.312  1.00  0.00           C
ATOM   3516  HG2 GLU   223     130.828 108.750  54.310  1.00  0.00           H
ATOM   3517  HG3 GLU   223     132.199 107.897  53.498  1.00  0.00           H
ATOM   3518  CD  GLU   223     130.586 106.628  54.051  1.00  0.00           C
ATOM   3519  OE1 GLU   223     131.128 105.538  53.672  1.00  0.00           O
ATOM   3520  OE2 GLU   223     129.383 106.755  54.380  1.00  0.00           O
ATOM   3521 C    GLU   223     131.467 110.156  56.466  1.00  0.00           C
ATOM   3522 O    GLU   223     130.479 110.856  56.649  1.00  0.00           O
ATOM   3523 N    ILE   224     132.575 110.687  55.873  1.00  0.00           N
ATOM   3524 H    ILE   224     133.302 110.007  55.703  1.00  0.00           H
ATOM   3525  CA  ILE   224     132.827 112.091  55.556  1.00  0.00           C
ATOM   3526  HA  ILE   224     133.783 112.163  55.037  1.00  0.00           H
ATOM   3527  CB  ILE   224     131.826 112.640  54.466  1.00  0.00           C
ATOM   3528  HB  ILE   224     130.851 112.824  54.917  1.00  0.00           H
ATOM   3529  CG2 ILE   224     132.254 113.982  53.992  1.00  0.00           C
ATOM   3530 1HG2 ILE   224     131.432 114.432  53.434  1.00  0.00           H
ATOM   3531 2HG2 ILE   224     132.389 114.574  54.897  1.00  0.00           H
ATOM   3532 3HG2 ILE   224     133.195 113.920  53.447  1.00  0.00           H
ATOM   3533  CG1 ILE   224     131.720 111.665  53.253  1.00  0.00           C
ATOM   3534 2HG1 ILE   224     131.649 110.612  53.524  1.00  0.00           H
ATOM   3535 3HG1 ILE   224     130.846 111.886  52.641  1.00  0.00           H
ATOM   3536  CD1 ILE   224     132.878 111.582  52.325  1.00  0.00           C
ATOM   3537 1HD1 ILE   224     132.970 110.553  51.977  1.00  0.00           H
ATOM   3538 2HD1 ILE   224     132.879 112.328  51.531  1.00  0.00           H
ATOM   3539 3HD1 ILE   224     133.777 111.620  52.941  1.00  0.00           H
ATOM   3540 C    ILE   224     132.988 113.007  56.807  1.00  0.00           C
ATOM   3541 O    ILE   224     131.949 113.392  57.362  1.00  0.00           O
ATOM   3542 N    SER   225     134.179 113.561  57.058  1.00  0.00           N
ATOM   3543 H    SER   225     134.279 114.234  57.805  1.00  0.00           H
ATOM   3544  CA  SER   225     135.505 112.998  56.499  1.00  0.00           C
ATOM   3545  HA  SER   225     135.463 111.925  56.312  1.00  0.00           H
ATOM   3546  CB  SER   225     136.087 113.690  55.223  1.00  0.00           C
ATOM   3547  HB2 SER   225     135.995 114.776  55.199  1.00  0.00           H
ATOM   3548  HB3 SER   225     137.149 113.446  55.253  1.00  0.00           H
ATOM   3549  OG  SER   225     135.573 113.085  53.994  1.00  0.00           O
ATOM   3550  HG  SER   225     135.863 113.619  53.251  1.00  0.00           H
ATOM   3551 C    SER   225     136.702 112.962  57.558  1.00  0.00           C
ATOM   3552 O    SER   225     136.953 111.997  58.278  1.00  0.00           O
ATOM   3553 N    ASP   226     137.337 114.150  57.797  1.00  0.00           N
ATOM   3554 H    ASP   226     137.053 114.931  57.223  1.00  0.00           H
ATOM   3555  CA  ASP   226     138.446 114.429  58.741  1.00  0.00           C
ATOM   3556  HA  ASP   226     138.704 115.483  58.639  1.00  0.00           H
ATOM   3557  CB  ASP   226     137.942 114.285  60.246  1.00  0.00           C
ATOM   3558  HB2 ASP   226     136.856 114.236  60.313  1.00  0.00           H
ATOM   3559  HB3 ASP   226     138.326 113.315  60.561  1.00  0.00           H
ATOM   3560  CG  ASP   226     138.522 115.519  60.995  1.00  0.00           C
ATOM   3561  OD1 ASP   226     139.649 115.357  61.527  1.00  0.00           O
ATOM   3562  OD2 ASP   226     138.016 116.644  60.833  1.00  0.00           O
ATOM   3563 C    ASP   226     139.749 113.672  58.647  1.00  0.00           C
ATOM   3564 O    ASP   226     140.811 114.282  58.746  1.00  0.00           O
ATOM   3565 N    ASP   227     139.840 112.379  58.349  1.00  0.00           N
ATOM   3566 H    ASP   227     138.999 111.820  58.338  1.00  0.00           H
ATOM   3567  CA  ASP   227     141.017 111.536  58.023  1.00  0.00           C
ATOM   3568  HA  ASP   227     141.693 112.159  57.437  1.00  0.00           H
ATOM   3569  CB  ASP   227     141.790 111.058  59.176  1.00  0.00           C
ATOM   3570  HB2 ASP   227     142.283 111.891  59.678  1.00  0.00           H
ATOM   3571  HB3 ASP   227     141.175 110.565  59.928  1.00  0.00           H
ATOM   3572  CG  ASP   227     142.847 110.005  58.639  1.00  0.00           C
ATOM   3573  OD1 ASP   227     142.559 108.800  58.823  1.00  0.00           O
ATOM   3574  OD2 ASP   227     143.853 110.455  58.057  1.00  0.00           O
ATOM   3575 C    ASP   227     140.537 110.428  57.050  1.00  0.00           C
ATOM   3576 O    ASP   227     139.592 109.673  57.402  1.00  0.00           O
ATOM   3577 N    GLU   228     141.205 110.239  55.906  1.00  0.00           N
ATOM   3578 H    GLU   228     142.093 110.700  55.766  1.00  0.00           H
ATOM   3579  CA  GLU   228     140.507 109.639  54.786  1.00  0.00           C
ATOM   3580  HA  GLU   228     139.504 109.348  55.098  1.00  0.00           H
ATOM   3581  CB  GLU   228     140.415 110.802  53.769  1.00  0.00           C
ATOM   3582  HB2 GLU   228     141.418 111.117  53.479  1.00  0.00           H
ATOM   3583  HB3 GLU   228     139.996 110.316  52.888  1.00  0.00           H
ATOM   3584  CG  GLU   228     139.476 111.942  54.213  1.00  0.00           C
ATOM   3585  HG2 GLU   228     138.413 111.794  54.020  1.00  0.00           H
ATOM   3586  HG3 GLU   228     139.597 112.142  55.278  1.00  0.00           H
ATOM   3587  CD  GLU   228     139.900 113.239  53.525  1.00  0.00           C
ATOM   3588  OE1 GLU   228     140.741 113.940  54.172  1.00  0.00           O
ATOM   3589  OE2 GLU   228     139.482 113.524  52.377  1.00  0.00           O
ATOM   3590 C    GLU   228     141.178 108.266  54.339  1.00  0.00           C
ATOM   3591 O    GLU   228     141.154 107.944  53.156  1.00  0.00           O
ATOM   3592 N    ALA   229     141.952 107.613  55.203  1.00  0.00           N
ATOM   3593 H    ALA   229     141.932 107.994  56.138  1.00  0.00           H
ATOM   3594  CA  ALA   229     142.673 106.331  54.992  1.00  0.00           C
ATOM   3595  HA  ALA   229     143.164 106.533  54.039  1.00  0.00           H
ATOM   3596  CB  ALA   229     143.645 106.020  56.185  1.00  0.00           C
ATOM   3597  HB1 ALA   229     143.136 105.849  57.134  1.00  0.00           H
ATOM   3598  HB2 ALA   229     144.190 105.089  56.023  1.00  0.00           H
ATOM   3599  HB3 ALA   229     144.376 106.780  56.462  1.00  0.00           H
ATOM   3600 C    ALA   229     141.697 105.201  54.646  1.00  0.00           C
ATOM   3601 O    ALA   229     140.527 105.181  55.061  1.00  0.00           O
ATOM   3602 N    GLU   230     142.173 104.156  54.043  1.00  0.00           N
ATOM   3603 H    GLU   230     143.159 104.147  53.825  1.00  0.00           H
ATOM   3604  CA  GLU   230     141.448 102.984  53.484  1.00  0.00           C
ATOM   3605  HA  GLU   230     140.513 102.772  54.002  1.00  0.00           H
ATOM   3606  CB  GLU   230     141.066 103.240  51.981  1.00  0.00           C
ATOM   3607  HB2 GLU   230     140.397 102.494  51.550  1.00  0.00           H
ATOM   3608  HB3 GLU   230     140.600 104.225  51.981  1.00  0.00           H
ATOM   3609  CG  GLU   230     142.358 103.263  51.198  1.00  0.00           C
ATOM   3610  HG2 GLU   230     143.184 103.742  51.724  1.00  0.00           H
ATOM   3611  HG3 GLU   230     142.748 102.326  50.799  1.00  0.00           H
ATOM   3612  CD  GLU   230     142.100 104.169  49.952  1.00  0.00           C
ATOM   3613  OE1 GLU   230     141.949 103.542  48.887  1.00  0.00           O
ATOM   3614  OE2 GLU   230     142.151 105.426  49.951  1.00  0.00           O
ATOM   3615 C    GLU   230     142.172 101.633  53.596  1.00  0.00           C
ATOM   3616 O    GLU   230     141.848 100.724  52.815  1.00  0.00           O
ATOM   3617 N    GLU   231     143.080 101.511  54.563  1.00  0.00           N
ATOM   3618 H    GLU   231     143.263 102.362  55.076  1.00  0.00           H
ATOM   3619  CA  GLU   231     143.993 100.369  54.805  1.00  0.00           C
ATOM   3620  HA  GLU   231     143.985  99.672  53.968  1.00  0.00           H
ATOM   3621  CB  GLU   231     145.400 100.868  55.283  1.00  0.00           C
ATOM   3622  HB2 GLU   231     145.837 101.338  54.402  1.00  0.00           H
ATOM   3623  HB3 GLU   231     145.312 101.604  56.082  1.00  0.00           H
ATOM   3624  CG  GLU   231     146.399  99.862  55.673  1.00  0.00           C
ATOM   3625  HG2 GLU   231     146.067  99.342  56.572  1.00  0.00           H
ATOM   3626  HG3 GLU   231     146.545  99.188  54.829  1.00  0.00           H
ATOM   3627  CD  GLU   231     147.708 100.618  55.994  1.00  0.00           C
ATOM   3628  OE1 GLU   231     148.391 101.007  55.007  1.00  0.00           O
ATOM   3629  OE2 GLU   231     148.076 100.835  57.178  1.00  0.00           O
ATOM   3630 C    GLU   231     143.306  99.647  55.923  1.00  0.00           C
ATOM   3631 O    GLU   231     142.990 100.286  56.941  1.00  0.00           O
ATOM   3632 N    GLU   232     143.014  98.349  55.934  1.00  0.00           N
ATOM   3633 H    GLU   232     142.678  98.098  56.853  1.00  0.00           H
ATOM   3634  CA  GLU   232     143.093  97.275  54.956  1.00  0.00           C
ATOM   3635  HA  GLU   232     142.686  96.383  55.432  1.00  0.00           H
ATOM   3636  CB  GLU   232     142.082  97.457  53.773  1.00  0.00           C
ATOM   3637  HB2 GLU   232     141.224  97.987  54.187  1.00  0.00           H
ATOM   3638  HB3 GLU   232     142.553  98.149  53.076  1.00  0.00           H
ATOM   3639  CG  GLU   232     141.697  96.063  53.137  1.00  0.00           C
ATOM   3640  HG2 GLU   232     142.593  95.603  52.719  1.00  0.00           H
ATOM   3641  HG3 GLU   232     141.172  95.493  53.903  1.00  0.00           H
ATOM   3642  CD  GLU   232     140.765  96.160  51.961  1.00  0.00           C
ATOM   3643  OE1 GLU   232     140.778  95.347  51.014  1.00  0.00           O
ATOM   3644  OE2 GLU   232     139.879  97.025  51.942  1.00  0.00           O
ATOM   3645 C    GLU   232     144.616  96.953  54.573  1.00  0.00           C
ATOM   3646 O    GLU   232     145.091  97.134  53.439  1.00  0.00           O
ATOM   3647 N    LYS   233     145.424  96.469  55.491  1.00  0.00           N
ATOM   3648 H    LYS   233     146.419  96.537  55.330  1.00  0.00           H
ATOM   3649  CA  LYS   233     145.071  95.525  56.598  1.00  0.00           C
ATOM   3650  HA  LYS   233     144.307  94.913  56.120  1.00  0.00           H
ATOM   3651  CB  LYS   233     146.184  94.547  56.998  1.00  0.00           C
ATOM   3652  HB2 LYS   233     147.061  95.155  57.220  1.00  0.00           H
ATOM   3653  HB3 LYS   233     145.924  93.977  57.890  1.00  0.00           H
ATOM   3654  CG  LYS   233     146.405  93.461  55.940  1.00  0.00           C
ATOM   3655  HG2 LYS   233     145.571  92.772  55.805  1.00  0.00           H
ATOM   3656  HG3 LYS   233     146.621  93.906  54.969  1.00  0.00           H
ATOM   3657  CD  LYS   233     147.713  92.628  56.307  1.00  0.00           C
ATOM   3658  HD2 LYS   233     148.629  93.031  55.875  1.00  0.00           H
ATOM   3659  HD3 LYS   233     147.849  92.492  57.380  1.00  0.00           H
ATOM   3660  CE  LYS   233     147.598  91.185  55.713  1.00  0.00           C
ATOM   3661  HE2 LYS   233     147.298  91.386  54.684  1.00  0.00           H
ATOM   3662  HE3 LYS   233     148.611  90.810  55.566  1.00  0.00           H
ATOM   3663  NZ  LYS   233     146.787  90.120  56.427  1.00  0.00           N
ATOM   3664  HZ1 LYS   233     145.805  90.322  56.549  1.00  0.00           H
ATOM   3665  HZ2 LYS   233     146.734  89.231  55.951  1.00  0.00           H
ATOM   3666  HZ3 LYS   233     147.250  89.935  57.305  1.00  0.00           H
ATOM   3667 C    LYS   233     144.361  96.124  57.793  1.00  0.00           C
ATOM   3668 O    LYS   233     144.587  97.253  58.215  1.00  0.00           O
ATOM   3669 N    GLY   234     143.405  95.399  58.259  1.00  0.00           N
ATOM   3670 H    GLY   234     143.242  94.612  57.648  1.00  0.00           H
ATOM   3671  CA  GLY   234     142.296  95.775  59.145  1.00  0.00           C
ATOM   3672  HA2 GLY   234     141.831  94.944  59.675  1.00  0.00           H
ATOM   3673  HA3 GLY   234     142.621  96.555  59.833  1.00  0.00           H
ATOM   3674 C    GLY   234     141.142  96.327  58.172  1.00  0.00           C
ATOM   3675 O    GLY   234     141.159  97.445  57.780  1.00  0.00           O
ATOM   3676 N    GLU   235     140.178  95.502  57.800  1.00  0.00           N
ATOM   3677 H    GLU   235     139.602  95.858  57.051  1.00  0.00           H
ATOM   3678  CA  GLU   235     139.851  94.115  58.247  1.00  0.00           C
ATOM   3679  HA  GLU   235     139.639  94.111  59.317  1.00  0.00           H
ATOM   3680  CB  GLU   235     138.589  93.590  57.528  1.00  0.00           C
ATOM   3681  HB2 GLU   235     137.955  94.443  57.287  1.00  0.00           H
ATOM   3682  HB3 GLU   235     138.867  93.153  56.569  1.00  0.00           H
ATOM   3683  CG  GLU   235     137.704  92.662  58.462  1.00  0.00           C
ATOM   3684  HG2 GLU   235     138.126  91.657  58.493  1.00  0.00           H
ATOM   3685  HG3 GLU   235     137.650  93.185  59.416  1.00  0.00           H
ATOM   3686  CD  GLU   235     136.284  92.506  57.936  1.00  0.00           C
ATOM   3687  OE1 GLU   235     135.430  93.282  58.439  1.00  0.00           O
ATOM   3688  OE2 GLU   235     136.000  91.579  57.135  1.00  0.00           O
ATOM   3689 C    GLU   235     140.987  93.157  57.901  1.00  0.00           C
ATOM   3690 O    GLU   235     141.815  93.431  57.055  1.00  0.00           O
ATOM   3691 N    LYS   236     141.006  91.897  58.478  1.00  0.00           N
ATOM   3692 H    LYS   236     140.217  91.628  59.048  1.00  0.00           H
ATOM   3693  CA  LYS   236     141.860  90.759  58.196  1.00  0.00           C
ATOM   3694  HA  LYS   236     141.717  90.101  59.054  1.00  0.00           H
ATOM   3695  CB  LYS   236     141.260  89.966  56.912  1.00  0.00           C
ATOM   3696  HB2 LYS   236     140.244  90.291  56.688  1.00  0.00           H
ATOM   3697  HB3 LYS   236     141.874  90.351  56.097  1.00  0.00           H
ATOM   3698  CG  LYS   236     141.401  88.468  56.996  1.00  0.00           C
ATOM   3699  HG2 LYS   236     141.633  88.055  56.014  1.00  0.00           H
ATOM   3700  HG3 LYS   236     142.265  88.158  57.582  1.00  0.00           H
ATOM   3701  CD  LYS   236     140.163  87.740  57.528  1.00  0.00           C
ATOM   3702  HD2 LYS   236     140.276  87.676  58.610  1.00  0.00           H
ATOM   3703  HD3 LYS   236     139.268  88.257  57.182  1.00  0.00           H
ATOM   3704  CE  LYS   236     140.005  86.271  57.094  1.00  0.00           C
ATOM   3705  HE2 LYS   236     140.977  85.804  56.932  1.00  0.00           H
ATOM   3706  HE3 LYS   236     139.508  85.710  57.885  1.00  0.00           H
ATOM   3707  NZ  LYS   236     139.207  86.182  55.876  1.00  0.00           N
ATOM   3708  HZ1 LYS   236     138.320  86.661  55.934  1.00  0.00           H
ATOM   3709  HZ2 LYS   236     139.678  86.645  55.111  1.00  0.00           H
ATOM   3710  HZ3 LYS   236     139.218  85.209  55.605  1.00  0.00           H
ATOM   3711 C    LYS   236     143.319  90.999  58.206  1.00  0.00           C
ATOM   3712 O    LYS   236     144.102  90.873  57.208  1.00  0.00           O
ATOM   3713 N    GLU   237     143.825  91.264  59.398  1.00  0.00           N
ATOM   3714 H    GLU   237     143.150  91.609  60.066  1.00  0.00           H
ATOM   3715  CA  GLU   237     145.075  90.773  59.892  1.00  0.00           C
ATOM   3716  HA  GLU   237     145.473  90.035  59.195  1.00  0.00           H
ATOM   3717  CB  GLU   237     146.154  91.867  60.106  1.00  0.00           C
ATOM   3718  HB2 GLU   237     146.259  92.418  59.172  1.00  0.00           H
ATOM   3719  HB3 GLU   237     145.664  92.622  60.720  1.00  0.00           H
ATOM   3720  CG  GLU   237     147.514  91.453  60.843  1.00  0.00           C
ATOM   3721  HG2 GLU   237     148.188  92.290  61.022  1.00  0.00           H
ATOM   3722  HG3 GLU   237     147.249  90.991  61.794  1.00  0.00           H
ATOM   3723  CD  GLU   237     148.272  90.368  60.047  1.00  0.00           C
ATOM   3724  OE1 GLU   237     149.381  90.007  60.585  1.00  0.00           O
ATOM   3725  OE2 GLU   237     147.903  90.088  58.909  1.00  0.00           O
ATOM   3726 C    GLU   237     144.761  90.030  61.147  1.00  0.00           C
ATOM   3727 O    GLU   237     145.064  88.877  61.183  1.00  0.00           O
ATOM   3728 N    GLU   238     143.996  90.686  62.053  1.00  0.00           N
ATOM   3729 H    GLU   238     143.879  91.688  61.999  1.00  0.00           H
ATOM   3730  CA  GLU   238     143.027  90.125  62.922  1.00  0.00           C
ATOM   3731  HA  GLU   238     142.847  89.061  62.770  1.00  0.00           H
ATOM   3732  CB  GLU   238     143.554  90.216  64.327  1.00  0.00           C
ATOM   3733  HB2 GLU   238     143.951  91.226  64.434  1.00  0.00           H
ATOM   3734  HB3 GLU   238     142.698  90.036  64.977  1.00  0.00           H
ATOM   3735  CG  GLU   238     144.590  89.082  64.554  1.00  0.00           C
ATOM   3736  HG2 GLU   238     144.188  88.093  64.337  1.00  0.00           H
ATOM   3737  HG3 GLU   238     145.488  89.294  63.973  1.00  0.00           H
ATOM   3738  CD  GLU   238     144.950  89.186  66.011  1.00  0.00           C
ATOM   3739  OE1 GLU   238     145.776  90.058  66.419  1.00  0.00           O
ATOM   3740  OE2 GLU   238     144.387  88.374  66.803  1.00  0.00           O
ATOM   3741 C    GLU   238     141.724  90.936  62.800  1.00  0.00           C
ATOM   3742 O    GLU   238     141.863  92.116  62.561  1.00  0.00           O
ATOM   3743 N    GLU   239     140.544  90.315  62.634  1.00  0.00           N
ATOM   3744 H    GLU   239     139.927  91.022  62.260  1.00  0.00           H
ATOM   3745  CA  GLU   239     140.253  88.939  62.850  1.00  0.00           C
ATOM   3746  HA  GLU   239     140.702  88.654  63.801  1.00  0.00           H
ATOM   3747  CB  GLU   239     138.708  88.771  62.917  1.00  0.00           C
ATOM   3748  HB2 GLU   239     138.413  87.732  63.063  1.00  0.00           H
ATOM   3749  HB3 GLU   239     138.353  89.333  63.782  1.00  0.00           H
ATOM   3750  CG  GLU   239     138.040  89.215  61.615  1.00  0.00           C
ATOM   3751  HG2 GLU   239     138.272  90.257  61.397  1.00  0.00           H
ATOM   3752  HG3 GLU   239     138.463  88.751  60.724  1.00  0.00           H
ATOM   3753  CD  GLU   239     136.476  89.297  61.609  1.00  0.00           C
ATOM   3754  OE1 GLU   239     135.792  88.426  62.121  1.00  0.00           O
ATOM   3755  OE2 GLU   239     135.969  90.223  60.977  1.00  0.00           O
ATOM   3756 C    GLU   239     140.784  87.983  61.781  1.00  0.00           C
ATOM   3757 O    GLU   239     141.137  88.404  60.671  1.00  0.00           O
ATOM   3758 N    ASP   240     140.972  86.742  62.210  1.00  0.00           N
ATOM   3759 H    ASP   240     140.540  86.538  63.099  1.00  0.00           H
ATOM   3760  CA  ASP   240     141.010  85.631  61.257  1.00  0.00           C
ATOM   3761  HA  ASP   240     141.302  85.950  60.257  1.00  0.00           H
ATOM   3762  CB  ASP   240     142.252  84.645  61.580  1.00  0.00           C
ATOM   3763  HB2 ASP   240     143.179  85.217  61.555  1.00  0.00           H
ATOM   3764  HB3 ASP   240     142.233  84.249  62.596  1.00  0.00           H
ATOM   3765  CG  ASP   240     142.223  83.400  60.757  1.00  0.00           C
ATOM   3766  OD1 ASP   240     141.438  82.459  61.006  1.00  0.00           O
ATOM   3767  OD2 ASP   240     142.967  83.358  59.735  1.00  0.00           O
ATOM   3768 C    ASP   240     139.583  85.058  61.170  1.00  0.00           C
ATOM   3769 O    ASP   240     138.981  85.009  60.141  1.00  0.00           O
ATOM   3770 N    LYS   241     139.077  84.825  62.383  1.00  0.00           N
ATOM   3771 H    LYS   241     139.742  84.779  63.141  1.00  0.00           H
ATOM   3772  CA  LYS   241     137.643  84.598  62.869  1.00  0.00           C
ATOM   3773  HA  LYS   241     136.957  85.281  62.368  1.00  0.00           H
ATOM   3774  CB  LYS   241     137.212  83.132  62.538  1.00  0.00           C
ATOM   3775  HB2 LYS   241     136.131  83.138  62.673  1.00  0.00           H
ATOM   3776  HB3 LYS   241     137.413  83.017  61.473  1.00  0.00           H
ATOM   3777  CG  LYS   241     137.700  81.994  63.328  1.00  0.00           C
ATOM   3778  HG2 LYS   241     138.128  81.386  62.531  1.00  0.00           H
ATOM   3779  HG3 LYS   241     138.487  82.414  63.954  1.00  0.00           H
ATOM   3780  CD  LYS   241     136.684  81.323  64.282  1.00  0.00           C
ATOM   3781  HD2 LYS   241     136.215  82.139  64.833  1.00  0.00           H
ATOM   3782  HD3 LYS   241     136.034  80.712  63.656  1.00  0.00           H
ATOM   3783  CE  LYS   241     137.287  80.440  65.435  1.00  0.00           C
ATOM   3784  HE2 LYS   241     137.714  79.525  65.025  1.00  0.00           H
ATOM   3785  HE3 LYS   241     138.185  80.922  65.824  1.00  0.00           H
ATOM   3786  NZ  LYS   241     136.252  80.203  66.454  1.00  0.00           N
ATOM   3787  HZ1 LYS   241     135.948  81.075  66.864  1.00  0.00           H
ATOM   3788  HZ2 LYS   241     135.517  79.661  66.022  1.00  0.00           H
ATOM   3789  HZ3 LYS   241     136.579  79.679  67.254  1.00  0.00           H
ATOM   3790 C    LYS   241     137.308  84.979  64.411  1.00  0.00           C
ATOM   3791 O    LYS   241     136.152  84.822  64.757  1.00  0.00           O
ATOM   3792 N    ASP   242     138.250  85.434  65.214  1.00  0.00           N
ATOM   3793 H    ASP   242     139.095  85.775  64.779  1.00  0.00           H
ATOM   3794  CA  ASP   242     138.194  85.647  66.634  1.00  0.00           C
ATOM   3795  HA  ASP   242     139.154  85.944  67.055  1.00  0.00           H
ATOM   3796  CB  ASP   242     137.138  86.807  66.851  1.00  0.00           C
ATOM   3797  HB2 ASP   242     137.187  87.553  66.057  1.00  0.00           H
ATOM   3798  HB3 ASP   242     136.144  86.370  66.758  1.00  0.00           H
ATOM   3799  CG  ASP   242     137.338  87.532  68.249  1.00  0.00           C
ATOM   3800  OD1 ASP   242     136.416  87.374  69.114  1.00  0.00           O
ATOM   3801  OD2 ASP   242     138.323  88.294  68.412  1.00  0.00           O
ATOM   3802 C    ASP   242     137.839  84.353  67.326  1.00  0.00           C
ATOM   3803 O    ASP   242     137.899  83.289  66.696  1.00  0.00           O
ATOM   3804 N    ASP   243     137.405  84.430  68.549  1.00  0.00           N
ATOM   3805 H    ASP   243     137.221  85.328  68.972  1.00  0.00           H
ATOM   3806  CA  ASP   243     136.671  83.324  69.133  1.00  0.00           C
ATOM   3807  HA  ASP   243     137.210  82.386  68.995  1.00  0.00           H
ATOM   3808  CB  ASP   243     136.715  83.505  70.681  1.00  0.00           C
ATOM   3809  HB2 ASP   243     137.732  83.590  71.064  1.00  0.00           H
ATOM   3810  HB3 ASP   243     136.202  84.421  70.974  1.00  0.00           H
ATOM   3811  CG  ASP   243     136.079  82.283  71.326  1.00  0.00           C
ATOM   3812  OD1 ASP   243     136.661  81.154  71.270  1.00  0.00           O
ATOM   3813  OD2 ASP   243     135.028  82.464  71.974  1.00  0.00           O
ATOM   3814 C    ASP   243     135.274  83.300  68.537  1.00  0.00           C
ATOM   3815 O    ASP   243     135.096  82.324  67.857  1.00  0.00           O
ATOM   3816 N    GLU   244     134.488  84.398  68.695  1.00  0.00           N
ATOM   3817 H    GLU   244     134.856  85.152  69.257  1.00  0.00           H
ATOM   3818  CA  GLU   244     133.461  84.941  67.747  1.00  0.00           C
ATOM   3819  HA  GLU   244     133.953  85.495  66.948  1.00  0.00           H
ATOM   3820  CB  GLU   244     132.568  83.827  67.080  1.00  0.00           C
ATOM   3821  HB2 GLU   244     132.593  82.873  67.607  1.00  0.00           H
ATOM   3822  HB3 GLU   244     131.590  84.303  67.013  1.00  0.00           H
ATOM   3823  CG  GLU   244     133.017  83.587  65.637  1.00  0.00           C
ATOM   3824  HG2 GLU   244     132.963  84.511  65.062  1.00  0.00           H
ATOM   3825  HG3 GLU   244     134.024  83.171  65.615  1.00  0.00           H
ATOM   3826  CD  GLU   244     132.085  82.517  65.003  1.00  0.00           C
ATOM   3827  OE1 GLU   244     131.204  82.990  64.251  1.00  0.00           O
ATOM   3828  OE2 GLU   244     132.117  81.310  65.237  1.00  0.00           O
ATOM   3829 C    GLU   244     132.560  85.913  68.522  1.00  0.00           C
ATOM   3830 O    GLU   244     132.160  85.582  69.661  1.00  0.00           O
ATOM   3831 N    GLU   245     132.069  87.040  68.067  1.00  0.00           N
ATOM   3832 H    GLU   245     131.475  87.487  68.751  1.00  0.00           H
ATOM   3833  CA  GLU   245     132.314  87.658  66.749  1.00  0.00           C
ATOM   3834  HA  GLU   245     133.163  87.151  66.291  1.00  0.00           H
ATOM   3835  CB  GLU   245     130.996  87.594  65.974  1.00  0.00           C
ATOM   3836  HB2 GLU   245     130.791  86.524  65.961  1.00  0.00           H
ATOM   3837  HB3 GLU   245     130.168  88.094  66.475  1.00  0.00           H
ATOM   3838  CG  GLU   245     131.142  88.023  64.458  1.00  0.00           C
ATOM   3839  HG2 GLU   245     131.591  89.009  64.332  1.00  0.00           H
ATOM   3840  HG3 GLU   245     131.795  87.316  63.947  1.00  0.00           H
ATOM   3841  CD  GLU   245     129.815  88.070  63.763  1.00  0.00           C
ATOM   3842  OE1 GLU   245     129.322  89.185  63.437  1.00  0.00           O
ATOM   3843  OE2 GLU   245     129.206  87.056  63.479  1.00  0.00           O
ATOM   3844 C    GLU   245     132.737  89.071  67.056  1.00  0.00           C
ATOM   3845 O    GLU   245     132.092  89.681  67.944  1.00  0.00           O
ATOM   3846 N    LYS   246     133.625  89.604  66.125  1.00  0.00           N
ATOM   3847 H    LYS   246     133.802  89.012  65.326  1.00  0.00           H
ATOM   3848  CA  LYS   246     134.224  90.902  66.285  1.00  0.00           C
ATOM   3849  HA  LYS   246     134.856  90.871  65.398  1.00  0.00           H
ATOM   3850  CB  LYS   246     133.241  92.115  66.100  1.00  0.00           C
ATOM   3851  HB2 LYS   246     132.789  92.282  67.078  1.00  0.00           H
ATOM   3852  HB3 LYS   246     133.806  93.001  65.806  1.00  0.00           H
ATOM   3853  CG  LYS   246     132.180  91.925  65.038  1.00  0.00           C
ATOM   3854  HG2 LYS   246     132.636  91.636  64.091  1.00  0.00           H
ATOM   3855  HG3 LYS   246     131.546  91.076  65.294  1.00  0.00           H
ATOM   3856  CD  LYS   246     131.326  93.183  64.783  1.00  0.00           C
ATOM   3857  HD2 LYS   246     131.965  94.046  64.590  1.00  0.00           H
ATOM   3858  HD3 LYS   246     130.645  92.923  63.973  1.00  0.00           H
ATOM   3859  CE  LYS   246     130.467  93.487  65.978  1.00  0.00           C
ATOM   3860  HE2 LYS   246     129.919  92.559  66.145  1.00  0.00           H
ATOM   3861  HE3 LYS   246     131.103  93.825  66.796  1.00  0.00           H
ATOM   3862  NZ  LYS   246     129.431  94.506  65.750  1.00  0.00           N
ATOM   3863  HZ1 LYS   246     128.891  94.267  64.930  1.00  0.00           H
ATOM   3864  HZ2 LYS   246     128.792  94.513  66.532  1.00  0.00           H
ATOM   3865  HZ3 LYS   246     129.876  95.412  65.781  1.00  0.00           H
ATOM   3866 C    LYS   246     135.196  91.083  67.543  1.00  0.00           C
ATOM   3867 O    LYS   246     134.784  90.603  68.583  1.00  0.00           O
ATOM   3868 N    PRO   247     136.376  91.707  67.437  1.00  0.00           N
ATOM   3869  CD  PRO   247     137.384  91.762  68.515  1.00  0.00           C
ATOM   3870  HD2 PRO   247     138.376  91.447  68.190  1.00  0.00           H
ATOM   3871  HD3 PRO   247     137.175  91.179  69.411  1.00  0.00           H
ATOM   3872  CG  PRO   247     137.340  93.262  68.936  1.00  0.00           C
ATOM   3873  HG2 PRO   247     138.217  93.610  69.482  1.00  0.00           H
ATOM   3874  HG3 PRO   247     136.397  93.523  69.415  1.00  0.00           H
ATOM   3875  CB  PRO   247     137.484  93.821  67.518  1.00  0.00           C
ATOM   3876  HB2 PRO   247     138.545  93.894  67.280  1.00  0.00           H
ATOM   3877  HB3 PRO   247     137.055  94.811  67.361  1.00  0.00           H
ATOM   3878  CA  PRO   247     136.682  92.840  66.599  1.00  0.00           C
ATOM   3879  HA  PRO   247     135.758  93.377  66.385  1.00  0.00           H
ATOM   3880 C    PRO   247     137.414  92.504  65.292  1.00  0.00           C
ATOM   3881 O    PRO   247     138.145  91.506  65.207  1.00  0.00           O
ATOM   3882 N    LYS   248     137.121  93.252  64.265  1.00  0.00           N
ATOM   3883 H    LYS   248     136.689  94.097  64.611  1.00  0.00           H
ATOM   3884  CA  LYS   248     137.241  92.883  62.852  1.00  0.00           C
ATOM   3885  HA  LYS   248     137.166  91.799  62.770  1.00  0.00           H
ATOM   3886  CB  LYS   248     135.985  93.322  62.042  1.00  0.00           C
ATOM   3887  HB2 LYS   248     136.017  94.411  62.064  1.00  0.00           H
ATOM   3888  HB3 LYS   248     136.123  92.820  61.085  1.00  0.00           H
ATOM   3889  CG  LYS   248     134.621  93.007  62.650  1.00  0.00           C
ATOM   3890  HG2 LYS   248     134.474  91.977  62.975  1.00  0.00           H
ATOM   3891  HG3 LYS   248     134.514  93.583  63.569  1.00  0.00           H
ATOM   3892  CD  LYS   248     133.460  93.368  61.769  1.00  0.00           C
ATOM   3893  HD2 LYS   248     132.669  93.833  62.356  1.00  0.00           H
ATOM   3894  HD3 LYS   248     133.774  94.139  61.064  1.00  0.00           H
ATOM   3895  CE  LYS   248     132.873  92.112  60.972  1.00  0.00           C
ATOM   3896  HE2 LYS   248     132.561  91.442  61.773  1.00  0.00           H
ATOM   3897  HE3 LYS   248     132.010  92.422  60.383  1.00  0.00           H
ATOM   3898  NZ  LYS   248     133.793  91.510  59.997  1.00  0.00           N
ATOM   3899  HZ1 LYS   248     134.491  91.063  60.574  1.00  0.00           H
ATOM   3900  HZ2 LYS   248     133.256  90.783  59.547  1.00  0.00           H
ATOM   3901  HZ3 LYS   248     134.236  92.129  59.333  1.00  0.00           H
ATOM   3902 C    LYS   248     138.546  93.227  62.101  1.00  0.00           C
ATOM   3903 O    LYS   248     138.948  92.501  61.231  1.00  0.00           O
ATOM   3904 N    ILE   249     139.236  94.399  62.300  1.00  0.00           N
ATOM   3905 H    ILE   249     140.057  94.261  61.728  1.00  0.00           H
ATOM   3906  CA  ILE   249     139.215  95.571  63.182  1.00  0.00           C
ATOM   3907  HA  ILE   249     140.040  96.192  62.834  1.00  0.00           H
ATOM   3908  CB  ILE   249     138.001  96.543  63.060  1.00  0.00           C
ATOM   3909  HB  ILE   249     137.083  96.066  63.403  1.00  0.00           H
ATOM   3910  CG2 ILE   249     138.156  97.803  63.906  1.00  0.00           C
ATOM   3911 1HG2 ILE   249     138.887  98.466  63.443  1.00  0.00           H
ATOM   3912 2HG2 ILE   249     137.272  98.435  63.986  1.00  0.00           H
ATOM   3913 3HG2 ILE   249     138.482  97.579  64.922  1.00  0.00           H
ATOM   3914  CG1 ILE   249     137.833  97.051  61.553  1.00  0.00           C
ATOM   3915 2HG1 ILE   249     138.784  97.519  61.299  1.00  0.00           H
ATOM   3916 3HG1 ILE   249     137.613  96.183  60.931  1.00  0.00           H
ATOM   3917  CD1 ILE   249     136.698  98.004  61.313  1.00  0.00           C
ATOM   3918 1HD1 ILE   249     135.775  97.537  61.656  1.00  0.00           H
ATOM   3919 2HD1 ILE   249     136.829  98.939  61.858  1.00  0.00           H
ATOM   3920 3HD1 ILE   249     136.622  98.130  60.233  1.00  0.00           H
ATOM   3921 C    ILE   249     139.695  95.171  64.631  1.00  0.00           C
ATOM   3922 O    ILE   249     139.098  95.474  65.663  1.00  0.00           O
ATOM   3923 N    GLU   250     140.717  94.294  64.648  1.00  0.00           N
ATOM   3924 H    GLU   250     141.045  94.007  63.736  1.00  0.00           H
ATOM   3925  CA  GLU   250     141.580  93.926  65.856  1.00  0.00           C
ATOM   3926  HA  GLU   250     141.480  94.634  66.679  1.00  0.00           H
ATOM   3927  CB  GLU   250     141.125  92.610  66.498  1.00  0.00           C
ATOM   3928  HB2 GLU   250     140.091  92.797  66.788  1.00  0.00           H
ATOM   3929  HB3 GLU   250     141.053  91.839  65.730  1.00  0.00           H
ATOM   3930  CG  GLU   250     141.756  91.974  67.704  1.00  0.00           C
ATOM   3931  HG2 GLU   250     141.081  91.172  68.003  1.00  0.00           H
ATOM   3932  HG3 GLU   250     142.694  91.528  67.372  1.00  0.00           H
ATOM   3933  CD  GLU   250     141.941  92.949  68.947  1.00  0.00           C
ATOM   3934  OE1 GLU   250     142.853  92.706  69.731  1.00  0.00           O
ATOM   3935  OE2 GLU   250     141.106  93.859  69.095  1.00  0.00           O
ATOM   3936 C    GLU   250     143.111  93.958  65.601  1.00  0.00           C
ATOM   3937 O    GLU   250     143.901  94.142  66.548  1.00  0.00           O
ATOM   3938 N    ASP   251     143.628  94.122  64.330  1.00  0.00           N
ATOM   3939 H    ASP   251     143.108  93.757  63.545  1.00  0.00           H
ATOM   3940  CA  ASP   251     145.043  94.612  64.039  1.00  0.00           C
ATOM   3941  HA  ASP   251     145.405  95.174  64.900  1.00  0.00           H
ATOM   3942  CB  ASP   251     145.931  93.375  63.807  1.00  0.00           C
ATOM   3943  HB2 ASP   251     145.668  92.652  64.579  1.00  0.00           H
ATOM   3944  HB3 ASP   251     145.702  92.954  62.829  1.00  0.00           H
ATOM   3945  CG  ASP   251     147.454  93.656  63.832  1.00  0.00           C
ATOM   3946  OD1 ASP   251     147.976  94.768  64.040  1.00  0.00           O
ATOM   3947  OD2 ASP   251     148.203  92.633  63.613  1.00  0.00           O
ATOM   3948 C    ASP   251     145.085  95.452  62.715  1.00  0.00           C
ATOM   3949 O    ASP   251     144.296  95.308  61.796  1.00  0.00           O
ATOM   3950 N    VAL   252     146.071  96.365  62.739  1.00  0.00           N
ATOM   3951 H    VAL   252     146.714  96.236  63.507  1.00  0.00           H
ATOM   3952  CA  VAL   252     146.515  97.352  61.647  1.00  0.00           C
ATOM   3953  HA  VAL   252     147.281  98.022  62.036  1.00  0.00           H
ATOM   3954  CB  VAL   252     147.244  96.562  60.500  1.00  0.00           C
ATOM   3955  HB  VAL   252     146.461  96.087  59.908  1.00  0.00           H
ATOM   3956  CG1 VAL   252     147.932  97.496  59.503  1.00  0.00           C
ATOM   3957 1HG1 VAL   252     147.243  98.225  59.076  1.00  0.00           H
ATOM   3958 2HG1 VAL   252     148.781  98.014  59.949  1.00  0.00           H
ATOM   3959 3HG1 VAL   252     148.207  96.826  58.689  1.00  0.00           H
ATOM   3960  CG2 VAL   252     148.199  95.409  60.865  1.00  0.00           C
ATOM   3961 1HG2 VAL   252     147.740  94.497  61.248  1.00  0.00           H
ATOM   3962 2HG2 VAL   252     148.586  95.055  59.910  1.00  0.00           H
ATOM   3963 3HG2 VAL   252     148.996  95.739  61.531  1.00  0.00           H
ATOM   3964 C    VAL   252     145.469  98.390  61.243  1.00  0.00           C
ATOM   3965 O    VAL   252     145.828  99.409  60.732  1.00  0.00           O
ATOM   3966 N    GLY   253     144.184  98.242  61.663  1.00  0.00           N
ATOM   3967 H    GLY   253     144.048  97.363  62.140  1.00  0.00           H
ATOM   3968  CA  GLY   253     143.161  99.216  61.537  1.00  0.00           C
ATOM   3969  HA2 GLY   253     143.140  99.502  60.485  1.00  0.00           H
ATOM   3970  HA3 GLY   253     142.182  98.808  61.789  1.00  0.00           H
ATOM   3971 C    GLY   253     143.583 100.417  62.377  1.00  0.00           C
ATOM   3972 O    GLY   253     142.993 101.487  62.171  1.00  0.00           O
ATOM   3973 N    SER   254     144.571 100.373  63.308  1.00  0.00           N
ATOM   3974 H    SER   254     144.993  99.490  63.556  1.00  0.00           H
ATOM   3975  CA  SER   254     145.194 101.495  64.086  1.00  0.00           C
ATOM   3976  HA  SER   254     146.033 101.083  64.645  1.00  0.00           H
ATOM   3977  CB  SER   254     145.953 102.460  63.166  1.00  0.00           C
ATOM   3978  HB2 SER   254     145.336 103.093  62.528  1.00  0.00           H
ATOM   3979  HB3 SER   254     146.630 103.133  63.691  1.00  0.00           H
ATOM   3980  OG  SER   254     146.780 101.768  62.318  1.00  0.00           O
ATOM   3981  HG  SER   254     146.223 101.164  61.822  1.00  0.00           H
ATOM   3982 C    SER   254     144.339 102.336  65.027  1.00  0.00           C
ATOM   3983 O    SER   254     144.524 102.126  66.220  1.00  0.00           O
ATOM   3984 N    ASP   255     143.466 103.260  64.501  1.00  0.00           N
ATOM   3985 H    ASP   255     143.456 103.406  63.502  1.00  0.00           H
ATOM   3986  CA  ASP   255     142.663 104.126  65.349  1.00  0.00           C
ATOM   3987  HA  ASP   255     143.092 104.174  66.350  1.00  0.00           H
ATOM   3988  CB  ASP   255     142.942 105.468  64.800  1.00  0.00           C
ATOM   3989  HB2 ASP   255     143.993 105.695  64.617  1.00  0.00           H
ATOM   3990  HB3 ASP   255     142.464 105.512  63.821  1.00  0.00           H
ATOM   3991  CG  ASP   255     142.478 106.707  65.657  1.00  0.00           C
ATOM   3992  OD1 ASP   255     142.796 106.788  66.856  1.00  0.00           O
ATOM   3993  OD2 ASP   255     141.872 107.556  65.022  1.00  0.00           O
ATOM   3994 C    ASP   255     141.128 103.802  65.362  1.00  0.00           C
ATOM   3995 O    ASP   255     140.308 104.423  66.138  1.00  0.00           O
ATOM   3996 N    GLU   256     140.692 102.980  64.387  1.00  0.00           N
ATOM   3997 H    GLU   256     141.343 102.447  63.828  1.00  0.00           H
ATOM   3998  CA  GLU   256     139.288 102.942  64.072  1.00  0.00           C
ATOM   3999  HA  GLU   256     138.929 103.957  64.241  1.00  0.00           H
ATOM   4000  CB  GLU   256     138.995 102.654  62.610  1.00  0.00           C
ATOM   4001  HB2 GLU   256     137.936 102.600  62.357  1.00  0.00           H
ATOM   4002  HB3 GLU   256     139.546 103.411  62.052  1.00  0.00           H
ATOM   4003  CG  GLU   256     139.435 101.240  62.133  1.00  0.00           C
ATOM   4004  HG2 GLU   256     140.371 101.012  62.643  1.00  0.00           H
ATOM   4005  HG3 GLU   256     138.639 100.553  62.420  1.00  0.00           H
ATOM   4006  CD  GLU   256     139.563 101.207  60.606  1.00  0.00           C
ATOM   4007  OE1 GLU   256     140.426 101.887  60.018  1.00  0.00           O
ATOM   4008  OE2 GLU   256     138.886 100.400  59.948  1.00  0.00           O
ATOM   4009 C    GLU   256     138.524 101.963  65.091  1.00  0.00           C
ATOM   4010 O    GLU   256     137.434 101.400  64.951  1.00  0.00           O
ATOM   4011 N    GLU   257     139.269 101.672  66.171  1.00  0.00           N
ATOM   4012 H    GLU   257     140.168 102.133  66.171  1.00  0.00           H
ATOM   4013  CA  GLU   257     138.954 100.813  67.284  1.00  0.00           C
ATOM   4014  HA  GLU   257     138.852  99.789  66.926  1.00  0.00           H
ATOM   4015  CB  GLU   257     140.089 100.920  68.323  1.00  0.00           C
ATOM   4016  HB2 GLU   257     140.239 101.934  68.691  1.00  0.00           H
ATOM   4017  HB3 GLU   257     139.821 100.418  69.253  1.00  0.00           H
ATOM   4018  CG  GLU   257     141.399 100.389  67.848  1.00  0.00           C
ATOM   4019  HG2 GLU   257     141.401  99.389  67.414  1.00  0.00           H
ATOM   4020  HG3 GLU   257     141.627 101.135  67.086  1.00  0.00           H
ATOM   4021  CD  GLU   257     142.382 100.301  69.048  1.00  0.00           C
ATOM   4022  OE1 GLU   257     143.091 101.260  69.348  1.00  0.00           O
ATOM   4023  OE2 GLU   257     142.474  99.194  69.681  1.00  0.00           O
ATOM   4024 C    GLU   257     137.701 101.175  68.057  1.00  0.00           C
ATOM   4025 O    GLU   257     137.295 100.430  68.999  1.00  0.00           O
ATOM   4026 N    ASP   258     137.036 102.248  67.700  1.00  0.00           N
ATOM   4027 H    ASP   258     137.497 102.914  67.096  1.00  0.00           H
ATOM   4028  CA  ASP   258     135.807 102.676  68.306  1.00  0.00           C
ATOM   4029  HA  ASP   258     135.568 102.133  69.221  1.00  0.00           H
ATOM   4030  CB  ASP   258     135.846 104.182  68.509  1.00  0.00           C
ATOM   4031  HB2 ASP   258     136.136 104.747  67.623  1.00  0.00           H
ATOM   4032  HB3 ASP   258     134.896 104.586  68.858  1.00  0.00           H
ATOM   4033  CG  ASP   258     136.783 104.426  69.629  1.00  0.00           C
ATOM   4034  OD1 ASP   258     136.800 103.685  70.601  1.00  0.00           O
ATOM   4035  OD2 ASP   258     137.739 105.182  69.553  1.00  0.00           O
ATOM   4036 C    ASP   258     134.527 102.246  67.532  1.00  0.00           C
ATOM   4037 O    ASP   258     133.423 102.441  67.987  1.00  0.00           O
ATOM   4038 N    ASP   259     134.653 101.811  66.219  1.00  0.00           N
ATOM   4039 H    ASP   259     135.506 101.635  65.706  1.00  0.00           H
ATOM   4040  CA  ASP   259     133.503 101.409  65.436  1.00  0.00           C
ATOM   4041  HA  ASP   259     132.653 102.008  65.764  1.00  0.00           H
ATOM   4042  CB  ASP   259     133.696 101.661  63.955  1.00  0.00           C
ATOM   4043  HB2 ASP   259     133.957 102.713  63.844  1.00  0.00           H
ATOM   4044  HB3 ASP   259     134.575 101.108  63.623  1.00  0.00           H
ATOM   4045  CG  ASP   259     132.349 101.346  63.223  1.00  0.00           C
ATOM   4046  OD1 ASP   259     132.211 100.175  62.768  1.00  0.00           O
ATOM   4047  OD2 ASP   259     131.385 102.172  63.154  1.00  0.00           O
ATOM   4048 C    ASP   259     133.215  99.936  65.861  1.00  0.00           C
ATOM   4049 O    ASP   259     132.473  99.663  66.773  1.00  0.00           O
ATOM   4050 N    SER   260     133.903  99.027  65.169  1.00  0.00           N
ATOM   4051 H    SER   260     134.551  99.470  64.533  1.00  0.00           H
ATOM   4052  CA  SER   260     133.673  97.520  65.172  1.00  0.00           C
ATOM   4053  HA  SER   260     133.072  97.253  66.042  1.00  0.00           H
ATOM   4054  CB  SER   260     133.042  97.119  63.814  1.00  0.00           C
ATOM   4055  HB2 SER   260     133.754  97.395  63.036  1.00  0.00           H
ATOM   4056  HB3 SER   260     132.804  96.058  63.887  1.00  0.00           H
ATOM   4057  OG  SER   260     131.854  97.813  63.506  1.00  0.00           O
ATOM   4058  HG  SER   260     131.989  98.720  63.219  1.00  0.00           H
ATOM   4059 C    SER   260     134.911  96.708  65.467  1.00  0.00           C
ATOM   4060 O    SER   260     135.176  95.714  64.797  1.00  0.00           O
ATOM   4061 N    GLY   261     135.801  97.054  66.402  1.00  0.00           N
ATOM   4062 H    GLY   261     136.644  96.498  66.381  1.00  0.00           H
ATOM   4063  CA  GLY   261     135.873  98.163  67.413  1.00  0.00           C
ATOM   4064  HA2 GLY   261     136.835  98.030  67.908  1.00  0.00           H
ATOM   4065  HA3 GLY   261     135.892  99.170  66.995  1.00  0.00           H
ATOM   4066 C    GLY   261     134.852  98.019  68.562  1.00  0.00           C
ATOM   4067 O    GLY   261     134.100  97.084  68.555  1.00  0.00           O
ATOM   4068 N    LYS   262     134.670  99.096  69.343  1.00  0.00           N
ATOM   4069 H    LYS   262     135.261  99.899  69.184  1.00  0.00           H
ATOM   4070  CA  LYS   262     133.915  99.112  70.571  1.00  0.00           C
ATOM   4071  HA  LYS   262     133.884  98.098  70.969  1.00  0.00           H
ATOM   4072  CB  LYS   262     134.730  99.890  71.649  1.00  0.00           C
ATOM   4073  HB2 LYS   262     135.022 100.855  71.235  1.00  0.00           H
ATOM   4074  HB3 LYS   262     134.164 100.134  72.548  1.00  0.00           H
ATOM   4075  CG  LYS   262     135.983  99.195  72.063  1.00  0.00           C
ATOM   4076  HG2 LYS   262     135.708  98.293  72.610  1.00  0.00           H
ATOM   4077  HG3 LYS   262     136.553  98.904  71.181  1.00  0.00           H
ATOM   4078  CD  LYS   262     136.955  99.960  72.965  1.00  0.00           C
ATOM   4079  HD2 LYS   262     136.535 100.118  73.958  1.00  0.00           H
ATOM   4080  HD3 LYS   262     137.773  99.274  73.185  1.00  0.00           H
ATOM   4081  CE  LYS   262     137.433 101.288  72.496  1.00  0.00           C
ATOM   4082  HE2 LYS   262     136.536 101.864  72.267  1.00  0.00           H
ATOM   4083  HE3 LYS   262     137.973 101.746  73.325  1.00  0.00           H
ATOM   4084  NZ  LYS   262     138.289 101.420  71.309  1.00  0.00           N
ATOM   4085  HZ1 LYS   262     137.945 100.982  70.467  1.00  0.00           H
ATOM   4086  HZ2 LYS   262     138.450 102.373  71.016  1.00  0.00           H
ATOM   4087  HZ3 LYS   262     139.194 100.980  71.392  1.00  0.00           H
ATOM   4088 C    LYS   262     132.496  99.606  70.667  1.00  0.00           C
ATOM   4089 O    LYS   262     131.722  98.988  71.408  1.00  0.00           O
ATOM   4090 N    ASP   263     132.149 100.705  70.003  1.00  0.00           N
ATOM   4091 H    ASP   263     132.737 101.152  69.314  1.00  0.00           H
ATOM   4092  CA  ASP   263     131.047 101.526  70.410  1.00  0.00           C
ATOM   4093  HA  ASP   263     130.416 100.953  71.089  1.00  0.00           H
ATOM   4094  CB  ASP   263     131.607 102.643  71.289  1.00  0.00           C
ATOM   4095  HB2 ASP   263     132.147 102.122  72.080  1.00  0.00           H
ATOM   4096  HB3 ASP   263     132.179 103.394  70.745  1.00  0.00           H
ATOM   4097  CG  ASP   263     130.449 103.441  72.070  1.00  0.00           C
ATOM   4098  OD1 ASP   263     129.630 102.769  72.714  1.00  0.00           O
ATOM   4099  OD2 ASP   263     130.450 104.699  72.083  1.00  0.00           O
ATOM   4100 C    ASP   263     130.164 102.037  69.237  1.00  0.00           C
ATOM   4101 O    ASP   263     129.166 102.716  69.308  1.00  0.00           O
ATOM   4102 N    LYS   264     130.685 101.680  68.056  1.00  0.00           N
ATOM   4103 H    LYS   264     131.534 101.139  68.136  1.00  0.00           H
ATOM   4104  CA  LYS   264     130.122 101.905  66.690  1.00  0.00           C
ATOM   4105  HA  LYS   264     130.807 101.454  65.972  1.00  0.00           H
ATOM   4106  CB  LYS   264     128.827 101.146  66.547  1.00  0.00           C
ATOM   4107  HB2 LYS   264     128.807 100.229  67.135  1.00  0.00           H
ATOM   4108  HB3 LYS   264     127.907 101.604  66.910  1.00  0.00           H
ATOM   4109  CG  LYS   264     128.391 100.771  65.127  1.00  0.00           C
ATOM   4110  HG2 LYS   264     127.356 100.433  65.061  1.00  0.00           H
ATOM   4111  HG3 LYS   264     128.415 101.681  64.528  1.00  0.00           H
ATOM   4112  CD  LYS   264     129.332  99.604  64.630  1.00  0.00           C
ATOM   4113  HD2 LYS   264     130.375  99.877  64.788  1.00  0.00           H
ATOM   4114  HD3 LYS   264     129.189  98.778  65.327  1.00  0.00           H
ATOM   4115  CE  LYS   264     129.028  99.136  63.205  1.00  0.00           C
ATOM   4116  HE2 LYS   264     129.334  98.111  62.999  1.00  0.00           H
ATOM   4117  HE3 LYS   264     127.950  99.083  63.051  1.00  0.00           H
ATOM   4118  NZ  LYS   264     129.628 100.039  62.256  1.00  0.00           N
ATOM   4119  HZ1 LYS   264     130.578 100.172  62.574  1.00  0.00           H
ATOM   4120  HZ2 LYS   264     129.572  99.693  61.309  1.00  0.00           H
ATOM   4121  HZ3 LYS   264     129.101 100.900  62.297  1.00  0.00           H
ATOM   4122 C    LYS   264     129.953 103.399  66.429  1.00  0.00           C
ATOM   4123 O    LYS   264     128.988 103.805  65.721  1.00  0.00           O
ATOM   4124 N    LYS   265     131.055 104.155  66.803  1.00  0.00           N
ATOM   4125 H    LYS   265     131.843 103.769  67.304  1.00  0.00           H
ATOM   4126  CA  LYS   265     131.231 105.552  66.593  1.00  0.00           C
ATOM   4127  HA  LYS   265     130.311 105.896  66.120  1.00  0.00           H
ATOM   4128  CB  LYS   265     131.366 106.275  67.980  1.00  0.00           C
ATOM   4129  HB2 LYS   265     132.107 105.695  68.531  1.00  0.00           H
ATOM   4130  HB3 LYS   265     131.711 107.285  67.763  1.00  0.00           H
ATOM   4131  CG  LYS   265     130.036 106.483  68.732  1.00  0.00           C
ATOM   4132  HG2 LYS   265     129.325 106.917  68.029  1.00  0.00           H
ATOM   4133  HG3 LYS   265     129.690 105.476  68.964  1.00  0.00           H
ATOM   4134  CD  LYS   265     130.166 107.452  69.929  1.00  0.00           C
ATOM   4135  HD2 LYS   265     130.911 106.953  70.548  1.00  0.00           H
ATOM   4136  HD3 LYS   265     130.507 108.425  69.574  1.00  0.00           H
ATOM   4137  CE  LYS   265     128.838 107.716  70.620  1.00  0.00           C
ATOM   4138  HE2 LYS   265     128.958 108.546  71.317  1.00  0.00           H
ATOM   4139  HE3 LYS   265     128.117 108.093  69.895  1.00  0.00           H
ATOM   4140  NZ  LYS   265     128.413 106.443  71.295  1.00  0.00           N
ATOM   4141  HZ1 LYS   265     128.160 105.812  70.548  1.00  0.00           H
ATOM   4142  HZ2 LYS   265     129.130 106.062  71.896  1.00  0.00           H
ATOM   4143  HZ3 LYS   265     127.568 106.685  71.792  1.00  0.00           H
ATOM   4144 C    LYS   265     132.389 105.837  65.667  1.00  0.00           C
ATOM   4145 O    LYS   265     133.530 105.635  66.003  1.00  0.00           O
ATOM   4146 N    LYS   266     132.005 106.220  64.483  1.00  0.00           N
ATOM   4147 H    LYS   266     131.020 106.277  64.268  1.00  0.00           H
ATOM   4148  CA  LYS   266     132.930 106.486  63.393  1.00  0.00           C
ATOM   4149  HA  LYS   266     133.942 106.240  63.716  1.00  0.00           H
ATOM   4150  CB  LYS   266     132.655 105.491  62.285  1.00  0.00           C
ATOM   4151  HB2 LYS   266     133.459 105.592  61.556  1.00  0.00           H
ATOM   4152  HB3 LYS   266     132.573 104.449  62.596  1.00  0.00           H
ATOM   4153  CG  LYS   266     131.454 105.767  61.342  1.00  0.00           C
ATOM   4154  HG2 LYS   266     130.466 105.706  61.799  1.00  0.00           H
ATOM   4155  HG3 LYS   266     131.583 106.823  61.104  1.00  0.00           H
ATOM   4156  CD  LYS   266     131.620 104.937  59.990  1.00  0.00           C
ATOM   4157  HD2 LYS   266     130.946 105.409  59.275  1.00  0.00           H
ATOM   4158  HD3 LYS   266     132.617 105.210  59.647  1.00  0.00           H
ATOM   4159  CE  LYS   266     131.382 103.443  60.083  1.00  0.00           C
ATOM   4160  HE2 LYS   266     131.856 102.945  59.237  1.00  0.00           H
ATOM   4161  HE3 LYS   266     131.948 103.079  60.941  1.00  0.00           H
ATOM   4162  NZ  LYS   266     129.961 103.105  60.157  1.00  0.00           N
ATOM   4163  HZ1 LYS   266     129.486 103.271  61.032  1.00  0.00           H
ATOM   4164  HZ2 LYS   266     129.433 103.557  59.425  1.00  0.00           H
ATOM   4165  HZ3 LYS   266     129.937 102.119  59.938  1.00  0.00           H
ATOM   4166 C    LYS   266     132.931 107.997  62.942  1.00  0.00           C
ATOM   4167 O    LYS   266     133.895 108.345  62.303  1.00  0.00           O
ATOM   4168 N    LYS   267     132.025 108.805  63.501  1.00  0.00           N
ATOM   4169 H    LYS   267     131.371 108.492  64.205  1.00  0.00           H
ATOM   4170  CA  LYS   267     131.661 110.098  62.907  1.00  0.00           C
ATOM   4171  HA  LYS   267     131.357 109.950  61.871  1.00  0.00           H
ATOM   4172  CB  LYS   267     130.281 110.530  63.530  1.00  0.00           C
ATOM   4173  HB2 LYS   267     129.717 109.598  63.560  1.00  0.00           H
ATOM   4174  HB3 LYS   267     130.398 110.858  64.563  1.00  0.00           H
ATOM   4175  CG  LYS   267     129.546 111.618  62.701  1.00  0.00           C
ATOM   4176  HG2 LYS   267     130.139 112.532  62.704  1.00  0.00           H
ATOM   4177  HG3 LYS   267     129.503 111.260  61.673  1.00  0.00           H
ATOM   4178  CD  LYS   267     128.185 111.909  63.195  1.00  0.00           C
ATOM   4179  HD2 LYS   267     127.553 111.033  63.341  1.00  0.00           H
ATOM   4180  HD3 LYS   267     128.155 112.436  64.149  1.00  0.00           H
ATOM   4181  CE  LYS   267     127.460 112.735  62.161  1.00  0.00           C
ATOM   4182  HE2 LYS   267     128.088 113.595  61.931  1.00  0.00           H
ATOM   4183  HE3 LYS   267     127.456 112.175  61.226  1.00  0.00           H
ATOM   4184  NZ  LYS   267     126.022 112.970  62.586  1.00  0.00           N
ATOM   4185  HZ1 LYS   267     126.052 113.544  63.417  1.00  0.00           H
ATOM   4186  HZ2 LYS   267     125.535 113.444  61.839  1.00  0.00           H
ATOM   4187  HZ3 LYS   267     125.561 112.092  62.778  1.00  0.00           H
ATOM   4188 C    LYS   267     132.680 111.230  62.843  1.00  0.00           C
ATOM   4189 O    LYS   267     132.910 111.792  61.768  1.00  0.00           O
ATOM   4190 N    THR   268     133.394 111.572  63.967  1.00  0.00           N
ATOM   4191 H    THR   268     133.112 111.097  64.813  1.00  0.00           H
ATOM   4192  CA  THR   268     134.219 112.795  64.052  1.00  0.00           C
ATOM   4193  HA  THR   268     133.681 113.689  63.735  1.00  0.00           H
ATOM   4194  CB  THR   268     134.608 113.031  65.514  1.00  0.00           C
ATOM   4195  HB  THR   268     135.318 113.855  65.589  1.00  0.00           H
ATOM   4196  CG2 THR   268     133.483 113.283  66.530  1.00  0.00           C
ATOM   4197 1HG2 THR   268     133.817 113.366  67.564  1.00  0.00           H
ATOM   4198 2HG2 THR   268     133.053 114.270  66.360  1.00  0.00           H
ATOM   4199 3HG2 THR   268     132.649 112.581  66.492  1.00  0.00           H
ATOM   4200  OG1 THR   268     135.369 111.923  65.986  1.00  0.00           O
ATOM   4201  HG1 THR   268     135.709 112.120  66.862  1.00  0.00           H
ATOM   4202 C    THR   268     135.504 112.746  63.136  1.00  0.00           C
ATOM   4203 O    THR   268     135.915 113.688  62.507  1.00  0.00           O
ATOM   4204 N    LYS   269     136.223 111.604  63.158  1.00  0.00           N
ATOM   4205 H    LYS   269     135.964 110.928  63.862  1.00  0.00           H
ATOM   4206  CA  LYS   269     137.290 111.275  62.173  1.00  0.00           C
ATOM   4207  HA  LYS   269     137.035 111.598  61.164  1.00  0.00           H
ATOM   4208  CB  LYS   269     138.658 111.812  62.578  1.00  0.00           C
ATOM   4209  HB2 LYS   269     139.324 111.592  61.744  1.00  0.00           H
ATOM   4210  HB3 LYS   269     138.541 112.884  62.736  1.00  0.00           H
ATOM   4211  CG  LYS   269     139.188 111.267  63.894  1.00  0.00           C
ATOM   4212  HG2 LYS   269     138.710 111.810  64.709  1.00  0.00           H
ATOM   4213  HG3 LYS   269     138.977 110.199  63.944  1.00  0.00           H
ATOM   4214  CD  LYS   269     140.694 111.353  63.939  1.00  0.00           C
ATOM   4215  HD2 LYS   269     141.056 110.665  63.176  1.00  0.00           H
ATOM   4216  HD3 LYS   269     141.001 112.389  63.790  1.00  0.00           H
ATOM   4217  CE  LYS   269     141.160 110.935  65.318  1.00  0.00           C
ATOM   4218  HE2 LYS   269     141.097 111.864  65.885  1.00  0.00           H
ATOM   4219  HE3 LYS   269     140.509 110.178  65.753  1.00  0.00           H
ATOM   4220  NZ  LYS   269     142.604 110.535  65.274  1.00  0.00           N
ATOM   4221  HZ1 LYS   269     143.041 110.481  66.183  1.00  0.00           H
ATOM   4222  HZ2 LYS   269     142.555 109.559  65.020  1.00  0.00           H
ATOM   4223  HZ3 LYS   269     143.038 111.083  64.545  1.00  0.00           H
ATOM   4224 C    LYS   269     137.338 109.733  61.782  1.00  0.00           C
ATOM   4225 O    LYS   269     137.987 109.361  60.805  1.00  0.00           O
ATOM   4226 N    LYS   270     136.861 108.836  62.646  1.00  0.00           N
ATOM   4227 H    LYS   270     136.260 109.199  63.372  1.00  0.00           H
ATOM   4228  CA  LYS   270     137.218 107.425  62.607  1.00  0.00           C
ATOM   4229  HA  LYS   270     138.234 107.298  62.235  1.00  0.00           H
ATOM   4230  CB  LYS   270     137.038 106.803  63.998  1.00  0.00           C
ATOM   4231  HB2 LYS   270     136.001 106.920  64.313  1.00  0.00           H
ATOM   4232  HB3 LYS   270     137.124 105.716  63.972  1.00  0.00           H
ATOM   4233  CG  LYS   270     138.036 107.385  64.995  1.00  0.00           C
ATOM   4234  HG2 LYS   270     139.016 107.179  64.564  1.00  0.00           H
ATOM   4235  HG3 LYS   270     137.963 108.472  65.030  1.00  0.00           H
ATOM   4236  CD  LYS   270     138.063 106.837  66.451  1.00  0.00           C
ATOM   4237  HD2 LYS   270     137.233 107.171  67.075  1.00  0.00           H
ATOM   4238  HD3 LYS   270     138.033 105.747  66.451  1.00  0.00           H
ATOM   4239  CE  LYS   270     139.361 107.325  67.181  1.00  0.00           C
ATOM   4240  HE2 LYS   270     140.102 107.533  66.410  1.00  0.00           H
ATOM   4241  HE3 LYS   270     139.052 108.289  67.585  1.00  0.00           H
ATOM   4242  NZ  LYS   270     139.801 106.410  68.215  1.00  0.00           N
ATOM   4243  HZ1 LYS   270     139.128 106.104  68.903  1.00  0.00           H
ATOM   4244  HZ2 LYS   270     139.958 105.525  67.754  1.00  0.00           H
ATOM   4245  HZ3 LYS   270     140.711 106.628  68.596  1.00  0.00           H
ATOM   4246 C    LYS   270     136.264 106.790  61.572  1.00  0.00           C
ATOM   4247 O    LYS   270     135.877 105.682  61.796  1.00  0.00           O
ATOM   4248 N    ILE   271     136.003 107.419  60.381  1.00  0.00           N
ATOM   4249 H    ILE   271     136.410 108.331  60.235  1.00  0.00           H
ATOM   4250  CA  ILE   271     134.974 107.139  59.319  1.00  0.00           C
ATOM   4251  HA  ILE   271     134.051 106.863  59.829  1.00  0.00           H
ATOM   4252  CB  ILE   271     134.596 108.378  58.531  1.00  0.00           C
ATOM   4253  HB  ILE   271     133.795 108.113  57.841  1.00  0.00           H
ATOM   4254  CG2 ILE   271     134.095 109.517  59.452  1.00  0.00           C
ATOM   4255 1HG2 ILE   271     133.877 110.413  58.872  1.00  0.00           H
ATOM   4256 2HG2 ILE   271     133.143 109.178  59.860  1.00  0.00           H
ATOM   4257 3HG2 ILE   271     134.803 109.704  60.260  1.00  0.00           H
ATOM   4258  CG1 ILE   271     135.740 109.008  57.713  1.00  0.00           C
ATOM   4259 2HG1 ILE   271     135.337 109.645  56.925  1.00  0.00           H
ATOM   4260 3HG1 ILE   271     136.480 109.571  58.282  1.00  0.00           H
ATOM   4261  CD1 ILE   271     136.646 107.998  56.961  1.00  0.00           C
ATOM   4262 1HD1 ILE   271     137.149 108.686  56.282  1.00  0.00           H
ATOM   4263 2HD1 ILE   271     137.245 107.418  57.664  1.00  0.00           H
ATOM   4264 3HD1 ILE   271     136.007 107.459  56.262  1.00  0.00           H
ATOM   4265 C    ILE   271     135.097 105.820  58.496  1.00  0.00           C
ATOM   4266 O    ILE   271     134.457 105.592  57.428  1.00  0.00           O
ATOM   4267 N    LYS   272     135.919 104.896  58.911  1.00  0.00           N
ATOM   4268 H    LYS   272     136.366 105.006  59.810  1.00  0.00           H
ATOM   4269  CA  LYS   272     136.425 103.680  58.225  1.00  0.00           C
ATOM   4270  HA  LYS   272     136.566 103.988  57.189  1.00  0.00           H
ATOM   4271  CB  LYS   272     137.864 103.289  58.653  1.00  0.00           C
ATOM   4272  HB2 LYS   272     137.860 102.950  59.689  1.00  0.00           H
ATOM   4273  HB3 LYS   272     137.851 102.378  58.055  1.00  0.00           H
ATOM   4274  CG  LYS   272     139.119 104.255  58.339  1.00  0.00           C
ATOM   4275  HG2 LYS   272     140.037 103.667  58.346  1.00  0.00           H
ATOM   4276  HG3 LYS   272     138.961 104.625  57.326  1.00  0.00           H
ATOM   4277  CD  LYS   272     139.217 105.358  59.359  1.00  0.00           C
ATOM   4278  HD2 LYS   272     138.255 105.868  59.405  1.00  0.00           H
ATOM   4279  HD3 LYS   272     139.512 105.091  60.374  1.00  0.00           H
ATOM   4280  CE  LYS   272     140.188 106.353  58.760  1.00  0.00           C
ATOM   4281  HE2 LYS   272     141.160 105.957  59.057  1.00  0.00           H
ATOM   4282  HE3 LYS   272     140.160 106.465  57.677  1.00  0.00           H
ATOM   4283  NZ  LYS   272     140.102 107.682  59.391  1.00  0.00           N
ATOM   4284  HZ1 LYS   272     140.967 108.189  59.265  1.00  0.00           H
ATOM   4285  HZ2 LYS   272     139.315 108.243  59.099  1.00  0.00           H
ATOM   4286  HZ3 LYS   272     140.080 107.605  60.398  1.00  0.00           H
ATOM   4287 C    LYS   272     135.348 102.585  58.260  1.00  0.00           C
ATOM   4288 O    LYS   272     134.384 102.736  57.547  1.00  0.00           O
ATOM   4289 N    GLU   273     135.436 101.503  59.087  1.00  0.00           N
ATOM   4290 H    GLU   273     136.252 101.510  59.682  1.00  0.00           H
ATOM   4291  CA  GLU   273     134.716 100.200  58.931  1.00  0.00           C
ATOM   4292  HA  GLU   273     135.285  99.719  59.728  1.00  0.00           H
ATOM   4293  CB  GLU   273     133.233 100.285  59.327  1.00  0.00           C
ATOM   4294  HB2 GLU   273     133.062 100.544  60.372  1.00  0.00           H
ATOM   4295  HB3 GLU   273     132.837 101.048  58.657  1.00  0.00           H
ATOM   4296  CG  GLU   273     132.361  98.992  59.140  1.00  0.00           C
ATOM   4297  HG2 GLU   273     132.442  98.590  58.130  1.00  0.00           H
ATOM   4298  HG3 GLU   273     132.661  98.245  59.875  1.00  0.00           H
ATOM   4299  CD  GLU   273     130.887  99.378  59.284  1.00  0.00           C
ATOM   4300  OE1 GLU   273     129.991  98.531  59.037  1.00  0.00           O
ATOM   4301  OE2 GLU   273     130.550 100.512  59.650  1.00  0.00           O
ATOM   4302 C    GLU   273     135.071  99.443  57.574  1.00  0.00           C
ATOM   4303 O    GLU   273     135.045  98.225  57.600  1.00  0.00           O
ATOM   4304 N    LYS   274     135.372 100.185  56.514  1.00  0.00           N
ATOM   4305 H    LYS   274     135.445 101.174  56.704  1.00  0.00           H
ATOM   4306  CA  LYS   274     135.619  99.797  55.059  1.00  0.00           C
ATOM   4307  HA  LYS   274     135.833 100.686  54.466  1.00  0.00           H
ATOM   4308  CB  LYS   274     136.813  98.807  55.019  1.00  0.00           C
ATOM   4309  HB2 LYS   274     136.360  97.864  55.328  1.00  0.00           H
ATOM   4310  HB3 LYS   274     137.077  98.654  53.973  1.00  0.00           H
ATOM   4311  CG  LYS   274     138.075  99.063  55.802  1.00  0.00           C
ATOM   4312  HG2 LYS   274     137.799  99.065  56.856  1.00  0.00           H
ATOM   4313  HG3 LYS   274     138.823  98.276  55.701  1.00  0.00           H
ATOM   4314  CD  LYS   274     138.621 100.504  55.616  1.00  0.00           C
ATOM   4315  HD2 LYS   274     138.541 100.771  54.563  1.00  0.00           H
ATOM   4316  HD3 LYS   274     137.987 101.148  56.226  1.00  0.00           H
ATOM   4317  CE  LYS   274     140.038 100.811  56.045  1.00  0.00           C
ATOM   4318  HE2 LYS   274     140.561 100.068  55.443  1.00  0.00           H
ATOM   4319  HE3 LYS   274     140.509 101.734  55.709  1.00  0.00           H
ATOM   4320  NZ  LYS   274     140.307 100.483  57.489  1.00  0.00           N
ATOM   4321  HZ1 LYS   274     139.922 101.070  58.215  1.00  0.00           H
ATOM   4322  HZ2 LYS   274     140.083  99.565  57.847  1.00  0.00           H
ATOM   4323  HZ3 LYS   274     141.263 100.663  57.762  1.00  0.00           H
ATOM   4324 C    LYS   274     134.386  99.130  54.452  1.00  0.00           C
ATOM   4325 O    LYS   274     133.478  98.603  55.097  1.00  0.00           O
ATOM   4326 N    TYR   275     134.376  99.172  53.136  1.00  0.00           N
ATOM   4327 H    TYR   275     135.017  99.742  52.603  1.00  0.00           H
ATOM   4328  CA  TYR   275     133.815  98.134  52.275  1.00  0.00           C
ATOM   4329  HA  TYR   275     132.887  97.790  52.733  1.00  0.00           H
ATOM   4330  CB  TYR   275     133.714  98.844  50.860  1.00  0.00           C
ATOM   4331  HB2 TYR   275     134.664  98.651  50.363  1.00  0.00           H
ATOM   4332  HB3 TYR   275     133.016  98.163  50.373  1.00  0.00           H
ATOM   4333  CG  TYR   275     133.195 100.289  50.691  1.00  0.00           C
ATOM   4334  CD1 TYR   275     132.120 100.769  51.537  1.00  0.00           C
ATOM   4335  HD1 TYR   275     131.860 100.109  52.351  1.00  0.00           H
ATOM   4336  CE1 TYR   275     131.610 102.063  51.328  1.00  0.00           C
ATOM   4337  HE1 TYR   275     130.916 102.399  52.085  1.00  0.00           H
ATOM   4338  CZ  TYR   275     131.974 102.788  50.150  1.00  0.00           C
ATOM   4339  OH  TYR   275     131.597 104.074  50.005  1.00  0.00           O
ATOM   4340  HH  TYR   275     130.824 104.302  50.527  1.00  0.00           H
ATOM   4341  CE2 TYR   275     133.094 102.321  49.412  1.00  0.00           C
ATOM   4342  HE2 TYR   275     133.429 102.964  48.611  1.00  0.00           H
ATOM   4343  CD2 TYR   275     133.663 101.052  49.661  1.00  0.00           C
ATOM   4344  HD2 TYR   275     134.468 100.702  49.032  1.00  0.00           H
ATOM   4345 C    TYR   275     134.681  96.866  52.149  1.00  0.00           C
ATOM   4346 O    TYR   275     135.859  97.015  51.937  1.00  0.00           O
ATOM   4347 N    ILE   276     134.121  95.695  52.508  1.00  0.00           N
ATOM   4348 H    ILE   276     133.116  95.593  52.508  1.00  0.00           H
ATOM   4349  CA  ILE   276     134.972  94.503  52.603  1.00  0.00           C
ATOM   4350  HA  ILE   276     135.837  94.797  52.008  1.00  0.00           H
ATOM   4351  CB  ILE   276     135.369  94.151  54.084  1.00  0.00           C
ATOM   4352  HB  ILE   276     135.381  95.069  54.671  1.00  0.00           H
ATOM   4353  CG2 ILE   276     134.339  93.306  54.783  1.00  0.00           C
ATOM   4354 1HG2 ILE   276     134.595  93.151  55.831  1.00  0.00           H
ATOM   4355 2HG2 ILE   276     133.371  93.808  54.805  1.00  0.00           H
ATOM   4356 3HG2 ILE   276     134.278  92.307  54.353  1.00  0.00           H
ATOM   4357  CG1 ILE   276     136.824  93.653  54.155  1.00  0.00           C
ATOM   4358 2HG1 ILE   276     137.002  93.545  55.225  1.00  0.00           H
ATOM   4359 3HG1 ILE   276     136.918  92.721  53.597  1.00  0.00           H
ATOM   4360  CD1 ILE   276     137.791  94.798  53.738  1.00  0.00           C
ATOM   4361 1HD1 ILE   276     137.661  95.138  52.711  1.00  0.00           H
ATOM   4362 2HD1 ILE   276     137.725  95.657  54.406  1.00  0.00           H
ATOM   4363 3HD1 ILE   276     138.808  94.414  53.654  1.00  0.00           H
ATOM   4364 C    ILE   276     134.375  93.327  51.938  1.00  0.00           C
ATOM   4365 O    ILE   276     133.244  93.256  51.692  1.00  0.00           O
ATOM   4366 N    ASP   277     135.270  92.536  51.364  1.00  0.00           N
ATOM   4367 H    ASP   277     136.245  92.764  51.496  1.00  0.00           H
ATOM   4368  CA  ASP   277     134.960  91.339  50.534  1.00  0.00           C
ATOM   4369  HA  ASP   277     133.883  91.172  50.522  1.00  0.00           H
ATOM   4370  CB  ASP   277     135.443  91.639  49.072  1.00  0.00           C
ATOM   4371  HB2 ASP   277     135.335  90.754  48.445  1.00  0.00           H
ATOM   4372  HB3 ASP   277     134.843  92.372  48.531  1.00  0.00           H
ATOM   4373  CG  ASP   277     136.862  92.213  48.956  1.00  0.00           C
ATOM   4374  OD1 ASP   277     137.708  91.521  48.327  1.00  0.00           O
ATOM   4375  OD2 ASP   277     137.061  93.411  49.255  1.00  0.00           O
ATOM   4376 C    ASP   277     135.616  90.088  51.236  1.00  0.00           C
ATOM   4377 O    ASP   277     136.709  90.176  51.743  1.00  0.00           O
ATOM   4378 N    GLN   278     134.854  89.029  51.375  1.00  0.00           N
ATOM   4379 H    GLN   278     133.985  88.979  50.861  1.00  0.00           H
ATOM   4380  CA  GLN   278     135.166  87.788  52.204  1.00  0.00           C
ATOM   4381  HA  GLN   278     136.242  87.612  52.211  1.00  0.00           H
ATOM   4382  CB  GLN   278     134.621  87.924  53.678  1.00  0.00           C
ATOM   4383  HB2 GLN   278     133.558  88.150  53.595  1.00  0.00           H
ATOM   4384  HB3 GLN   278     134.700  86.981  54.219  1.00  0.00           H
ATOM   4385  CG  GLN   278     135.340  88.994  54.514  1.00  0.00           C
ATOM   4386  HG2 GLN   278     134.936  89.964  54.224  1.00  0.00           H
ATOM   4387  HG3 GLN   278     135.070  88.862  55.562  1.00  0.00           H
ATOM   4388  CD  GLN   278     136.829  89.023  54.653  1.00  0.00           C
ATOM   4389  OE1 GLN   278     137.523  88.108  54.223  1.00  0.00           O
ATOM   4390  NE2 GLN   278     137.354  89.892  55.442  1.00  0.00           N
ATOM   4391 1HE2 GLN   278     138.359  89.994  55.423  1.00  0.00           H
ATOM   4392 2HE2 GLN   278     136.757  90.629  55.790  1.00  0.00           H
ATOM   4393 C    GLN   278     134.625  86.532  51.473  1.00  0.00           C
ATOM   4394 O    GLN   278     134.121  86.545  50.356  1.00  0.00           O
ATOM   4395 N    GLU   279     134.668  85.409  52.169  1.00  0.00           N
ATOM   4396 H    GLU   279     135.032  85.565  53.099  1.00  0.00           H
ATOM   4397  CA  GLU   279     134.133  84.108  51.926  1.00  0.00           C
ATOM   4398  HA  GLU   279     134.311  83.490  52.806  1.00  0.00           H
ATOM   4399  CB  GLU   279     132.573  84.240  51.772  1.00  0.00           C
ATOM   4400  HB2 GLU   279     132.332  84.874  50.918  1.00  0.00           H
ATOM   4401  HB3 GLU   279     132.221  83.236  51.531  1.00  0.00           H
ATOM   4402  CG  GLU   279     131.769  84.708  52.947  1.00  0.00           C
ATOM   4403  HG2 GLU   279     131.976  85.732  53.258  1.00  0.00           H
ATOM   4404  HG3 GLU   279     130.703  84.672  52.723  1.00  0.00           H
ATOM   4405  CD  GLU   279     132.040  83.931  54.224  1.00  0.00           C
ATOM   4406  OE1 GLU   279     132.034  82.623  54.195  1.00  0.00           O
ATOM   4407  OE2 GLU   279     132.176  84.540  55.292  1.00  0.00           O
ATOM   4408 C    GLU   279     134.730  83.209  50.893  1.00  0.00           C
ATOM   4409 O    GLU   279     134.424  82.051  50.764  1.00  0.00           O
ATOM   4410 N    GLU   280     135.550  83.798  50.028  1.00  0.00           N
ATOM   4411 H    GLU   280     135.537  84.807  49.984  1.00  0.00           H
ATOM   4412  CA  GLU   280     136.362  83.138  49.019  1.00  0.00           C
ATOM   4413  HA  GLU   280     135.761  82.370  48.532  1.00  0.00           H
ATOM   4414  CB  GLU   280     136.794  84.157  47.937  1.00  0.00           C
ATOM   4415  HB2 GLU   280     137.058  83.544  47.074  1.00  0.00           H
ATOM   4416  HB3 GLU   280     135.838  84.580  47.631  1.00  0.00           H
ATOM   4417  CG  GLU   280     137.972  85.089  48.231  1.00  0.00           C
ATOM   4418  HG2 GLU   280     138.822  84.491  48.561  1.00  0.00           H
ATOM   4419  HG3 GLU   280     138.136  85.684  47.333  1.00  0.00           H
ATOM   4420  CD  GLU   280     137.655  86.068  49.366  1.00  0.00           C
ATOM   4421  OE1 GLU   280     137.153  87.164  49.159  1.00  0.00           O
ATOM   4422  OE2 GLU   280     137.965  85.788  50.544  1.00  0.00           O
ATOM   4423 C    GLU   280     137.636  82.463  49.604  1.00  0.00           C
ATOM   4424 O    GLU   280     138.314  81.693  48.857  1.00  0.00           O
ATOM   4425 N    LEU   281     137.940  82.694  50.893  1.00  0.00           N
ATOM   4426 H    LEU   281     137.427  83.305  51.513  1.00  0.00           H
ATOM   4427  CA  LEU   281     139.049  82.085  51.513  1.00  0.00           C
ATOM   4428  HA  LEU   281     139.486  81.335  50.854  1.00  0.00           H
ATOM   4429  CB  LEU   281     140.180  83.055  51.614  1.00  0.00           C
ATOM   4430  HB2 LEU   281     139.963  83.830  50.880  1.00  0.00           H
ATOM   4431  HB3 LEU   281     140.225  83.563  52.577  1.00  0.00           H
ATOM   4432  CG  LEU   281     141.606  82.371  51.285  1.00  0.00           C
ATOM   4433  HG  LEU   281     141.760  81.495  51.916  1.00  0.00           H
ATOM   4434  CD1 LEU   281     141.932  82.274  49.787  1.00  0.00           C
ATOM   4435 1HD1 LEU   281     141.775  83.221  49.270  1.00  0.00           H
ATOM   4436 2HD1 LEU   281     142.973  82.125  49.497  1.00  0.00           H
ATOM   4437 3HD1 LEU   281     141.340  81.523  49.264  1.00  0.00           H
ATOM   4438  CD2 LEU   281     142.636  83.398  51.860  1.00  0.00           C
ATOM   4439 1HD2 LEU   281     142.476  83.477  52.935  1.00  0.00           H
ATOM   4440 2HD2 LEU   281     143.556  82.970  51.461  1.00  0.00           H
ATOM   4441 3HD2 LEU   281     142.564  84.374  51.381  1.00  0.00           H
ATOM   4442 C    LEU   281     138.719  81.314  52.847  1.00  0.00           C
ATOM   4443 O    LEU   281     139.598  81.264  53.725  1.00  0.00           O
ATOM   4444 N    ASN   282     137.605  80.647  52.845  1.00  0.00           N
ATOM   4445 H    ASN   282     137.091  80.679  51.976  1.00  0.00           H
ATOM   4446  CA  ASN   282     137.213  79.677  53.891  1.00  0.00           C
ATOM   4447  HA  ASN   282     137.309  80.196  54.845  1.00  0.00           H
ATOM   4448  CB  ASN   282     135.719  79.277  53.796  1.00  0.00           C
ATOM   4449  HB2 ASN   282     135.457  79.016  52.771  1.00  0.00           H
ATOM   4450  HB3 ASN   282     135.490  78.361  54.341  1.00  0.00           H
ATOM   4451  CG  ASN   282     134.803  80.324  54.325  1.00  0.00           C
ATOM   4452  OD1 ASN   282     134.554  80.443  55.486  1.00  0.00           O
ATOM   4453  ND2 ASN   282     134.184  81.147  53.489  1.00  0.00           N
ATOM   4454 1HD2 ASN   282     133.424  81.668  53.903  1.00  0.00           H
ATOM   4455 2HD2 ASN   282     134.119  80.879  52.518  1.00  0.00           H
ATOM   4456 C    ASN   282     138.180  78.440  53.919  1.00  0.00           C
ATOM   4457 O    ASN   282     138.680  77.987  52.923  1.00  0.00           O
ATOM   4458 N    LYS   283     138.488  77.830  55.098  1.00  0.00           N
ATOM   4459 H    LYS   283     137.915  78.059  55.898  1.00  0.00           H
ATOM   4460  CA  LYS   283     139.605  76.933  55.379  1.00  0.00           C
ATOM   4461  HA  LYS   283     140.445  77.315  54.800  1.00  0.00           H
ATOM   4462  CB  LYS   283     140.088  76.963  56.799  1.00  0.00           C
ATOM   4463  HB2 LYS   283     139.376  76.463  57.457  1.00  0.00           H
ATOM   4464  HB3 LYS   283     140.940  76.293  56.917  1.00  0.00           H
ATOM   4465  CG  LYS   283     140.296  78.331  57.381  1.00  0.00           C
ATOM   4466  HG2 LYS   283     141.107  78.777  56.805  1.00  0.00           H
ATOM   4467  HG3 LYS   283     139.499  79.034  57.140  1.00  0.00           H
ATOM   4468  CD  LYS   283     140.705  78.322  58.819  1.00  0.00           C
ATOM   4469  HD2 LYS   283     139.712  78.262  59.264  1.00  0.00           H
ATOM   4470  HD3 LYS   283     141.335  77.456  59.020  1.00  0.00           H
ATOM   4471  CE  LYS   283     141.368  79.605  59.257  1.00  0.00           C
ATOM   4472  HE2 LYS   283     142.401  79.775  58.954  1.00  0.00           H
ATOM   4473  HE3 LYS   283     140.718  80.385  58.862  1.00  0.00           H
ATOM   4474  NZ  LYS   283     141.371  79.750  60.724  1.00  0.00           N
ATOM   4475  HZ1 LYS   283     141.544  80.724  60.932  1.00  0.00           H
ATOM   4476  HZ2 LYS   283     140.511  79.480  61.179  1.00  0.00           H
ATOM   4477  HZ3 LYS   283     142.026  79.123  61.169  1.00  0.00           H
ATOM   4478 C    LYS   283     139.321  75.525  54.914  1.00  0.00           C
ATOM   4479 O    LYS   283     140.165  74.805  54.329  1.00  0.00           O
ATOM   4480 N    THR   284     138.062  75.046  55.012  1.00  0.00           N
ATOM   4481 H    THR   284     137.357  75.632  55.436  1.00  0.00           H
ATOM   4482  CA  THR   284     137.572  73.630  54.645  1.00  0.00           C
ATOM   4483  HA  THR   284     138.159  72.856  55.141  1.00  0.00           H
ATOM   4484  CB  THR   284     136.139  73.429  55.280  1.00  0.00           C
ATOM   4485  HB  THR   284     135.657  72.598  54.765  1.00  0.00           H
ATOM   4486  CG2 THR   284     136.151  73.183  56.805  1.00  0.00           C
ATOM   4487 1HG2 THR   284     135.125  73.152  57.172  1.00  0.00           H
ATOM   4488 2HG2 THR   284     136.552  72.230  57.148  1.00  0.00           H
ATOM   4489 3HG2 THR   284     136.742  73.961  57.289  1.00  0.00           H
ATOM   4490  OG1 THR   284     135.434  74.572  55.116  1.00  0.00           O
ATOM   4491  HG1 THR   284     134.592  74.487  55.568  1.00  0.00           H
ATOM   4492 C    THR   284     137.430  73.323  53.113  1.00  0.00           C
ATOM   4493 O    THR   284     136.300  73.221  52.578  1.00  0.00           O
ATOM   4494 N    LYS   285     138.484  73.170  52.374  1.00  0.00           N
ATOM   4495 H    LYS   285     139.370  73.354  52.821  1.00  0.00           H
ATOM   4496  CA  LYS   285     138.565  72.459  51.081  1.00  0.00           C
ATOM   4497  HA  LYS   285     137.861  72.845  50.344  1.00  0.00           H
ATOM   4498  CB  LYS   285     140.008  72.714  50.432  1.00  0.00           C
ATOM   4499  HB2 LYS   285     140.762  72.346  51.128  1.00  0.00           H
ATOM   4500  HB3 LYS   285     140.195  72.106  49.547  1.00  0.00           H
ATOM   4501  CG  LYS   285     140.061  74.240  50.003  1.00  0.00           C
ATOM   4502  HG2 LYS   285     139.143  74.518  49.484  1.00  0.00           H
ATOM   4503  HG3 LYS   285     140.121  74.861  50.896  1.00  0.00           H
ATOM   4504  CD  LYS   285     141.263  74.518  49.078  1.00  0.00           C
ATOM   4505  HD2 LYS   285     142.071  74.210  49.741  1.00  0.00           H
ATOM   4506  HD3 LYS   285     141.240  73.930  48.160  1.00  0.00           H
ATOM   4507  CE  LYS   285     141.277  75.990  48.714  1.00  0.00           C
ATOM   4508  HE2 LYS   285     140.622  76.017  47.843  1.00  0.00           H
ATOM   4509  HE3 LYS   285     140.835  76.482  49.580  1.00  0.00           H
ATOM   4510  NZ  LYS   285     142.646  76.383  48.347  1.00  0.00           N
ATOM   4511  HZ1 LYS   285     142.743  77.372  48.529  1.00  0.00           H
ATOM   4512  HZ2 LYS   285     143.395  75.874  48.794  1.00  0.00           H
ATOM   4513  HZ3 LYS   285     142.811  76.242  47.361  1.00  0.00           H
ATOM   4514 C    LYS   285     138.369  70.922  51.251  1.00  0.00           C
ATOM   4515 O    LYS   285     138.811  70.379  52.265  1.00  0.00           O
ATOM   4516 N    PRO   286     137.759  70.097  50.263  1.00  0.00           N
ATOM   4517  CD  PRO   286     137.316  70.615  48.962  1.00  0.00           C
ATOM   4518  HD2 PRO   286     138.076  71.204  48.448  1.00  0.00           H
ATOM   4519  HD3 PRO   286     136.401  71.198  49.067  1.00  0.00           H
ATOM   4520  CG  PRO   286     136.948  69.461  48.078  1.00  0.00           C
ATOM   4521  HG2 PRO   286     137.847  69.004  47.665  1.00  0.00           H
ATOM   4522  HG3 PRO   286     136.207  69.802  47.354  1.00  0.00           H
ATOM   4523  CB  PRO   286     136.405  68.489  49.134  1.00  0.00           C
ATOM   4524  HB2 PRO   286     136.415  67.462  48.767  1.00  0.00           H
ATOM   4525  HB3 PRO   286     135.341  68.693  49.262  1.00  0.00           H
ATOM   4526  CA  PRO   286     137.272  68.706  50.352  1.00  0.00           C
ATOM   4527  HA  PRO   286     136.652  68.529  51.230  1.00  0.00           H
ATOM   4528 C    PRO   286     138.377  67.652  50.546  1.00  0.00           C
ATOM   4529 O    PRO   286     138.589  66.813  49.669  1.00  0.00           O
ATOM   4530 N    ILE   287     138.933  67.685  51.740  1.00  0.00           N
ATOM   4531 H    ILE   287     138.770  68.477  52.345  1.00  0.00           H
ATOM   4532  CA  ILE   287     139.981  66.782  52.063  1.00  0.00           C
ATOM   4533  HA  ILE   287     140.758  67.095  51.366  1.00  0.00           H
ATOM   4534  CB  ILE   287     140.529  67.054  53.458  1.00  0.00           C
ATOM   4535  HB  ILE   287     140.727  68.121  53.356  1.00  0.00           H
ATOM   4536  CG2 ILE   287     139.429  66.835  54.489  1.00  0.00           C
ATOM   4537 1HG2 ILE   287     139.180  65.775  54.553  1.00  0.00           H
ATOM   4538 2HG2 ILE   287     139.695  67.023  55.529  1.00  0.00           H
ATOM   4539 3HG2 ILE   287     138.512  67.390  54.292  1.00  0.00           H
ATOM   4540  CG1 ILE   287     141.800  66.265  53.906  1.00  0.00           C
ATOM   4541 2HG1 ILE   287     141.658  65.188  53.991  1.00  0.00           H
ATOM   4542 3HG1 ILE   287     142.522  66.470  53.116  1.00  0.00           H
ATOM   4543  CD1 ILE   287     142.417  66.774  55.222  1.00  0.00           C
ATOM   4544 1HD1 ILE   287     142.777  67.795  55.094  1.00  0.00           H
ATOM   4545 2HD1 ILE   287     141.756  66.876  56.084  1.00  0.00           H
ATOM   4546 3HD1 ILE   287     143.309  66.210  55.494  1.00  0.00           H
ATOM   4547 C    ILE   287     139.788  65.330  51.777  1.00  0.00           C
ATOM   4548 O    ILE   287     140.755  64.637  51.287  1.00  0.00           O
ATOM   4549 N    TRP   288     138.568  64.820  51.964  1.00  0.00           N
ATOM   4550 H    TRP   288     137.852  65.311  52.481  1.00  0.00           H
ATOM   4551  CA  TRP   288     138.203  63.423  51.611  1.00  0.00           C
ATOM   4552  HA  TRP   288     138.688  62.753  52.321  1.00  0.00           H
ATOM   4553  CB  TRP   288     136.716  63.097  51.883  1.00  0.00           C
ATOM   4554  HB2 TRP   288     136.661  62.019  52.034  1.00  0.00           H
ATOM   4555  HB3 TRP   288     136.352  63.540  52.811  1.00  0.00           H
ATOM   4556  CG  TRP   288     135.737  63.623  50.825  1.00  0.00           C
ATOM   4557  CD1 TRP   288     135.444  62.998  49.612  1.00  0.00           C
ATOM   4558  HD1 TRP   288     135.881  62.115  49.169  1.00  0.00           H
ATOM   4559  NE1 TRP   288     134.495  63.812  48.959  1.00  0.00           N
ATOM   4560  HE1 TRP   288     133.868  63.574  48.203  1.00  0.00           H
ATOM   4561  CE2 TRP   288     134.063  64.884  49.720  1.00  0.00           C
ATOM   4562  CZ2 TRP   288     133.034  65.865  49.576  1.00  0.00           C
ATOM   4563  HZ2 TRP   288     132.443  66.000  48.682  1.00  0.00           H
ATOM   4564  CH2 TRP   288     132.816  66.743  50.640  1.00  0.00           C
ATOM   4565  HH2 TRP   288     131.930  67.358  50.587  1.00  0.00           H
ATOM   4566  CZ3 TRP   288     133.712  66.762  51.751  1.00  0.00           C
ATOM   4567  HZ3 TRP   288     133.472  67.448  52.550  1.00  0.00           H
ATOM   4568  CE3 TRP   288     134.863  65.903  51.751  1.00  0.00           C
ATOM   4569  HE3 TRP   288     135.549  65.920  52.585  1.00  0.00           H
ATOM   4570  CD2 TRP   288     134.966  64.854  50.824  1.00  0.00           C
ATOM   4571 C    TRP   288     138.616  62.994  50.195  1.00  0.00           C
ATOM   4572 O    TRP   288     138.919  61.854  49.887  1.00  0.00           O
ATOM   4573 N    THR   289     138.754  63.892  49.279  1.00  0.00           N
ATOM   4574 H    THR   289     138.556  64.827  49.607  1.00  0.00           H
ATOM   4575  CA  THR   289     139.123  63.662  47.884  1.00  0.00           C
ATOM   4576  HA  THR   289     138.605  62.737  47.628  1.00  0.00           H
ATOM   4577  CB  THR   289     138.736  64.811  46.930  1.00  0.00           C
ATOM   4578  HB  THR   289     139.146  64.522  45.962  1.00  0.00           H
ATOM   4579  CG2 THR   289     137.268  64.977  46.878  1.00  0.00           C
ATOM   4580 1HG2 THR   289     136.938  65.260  47.877  1.00  0.00           H
ATOM   4581 2HG2 THR   289     136.905  65.717  46.165  1.00  0.00           H
ATOM   4582 3HG2 THR   289     136.813  64.017  46.633  1.00  0.00           H
ATOM   4583  OG1 THR   289     139.400  66.023  47.224  1.00  0.00           O
ATOM   4584  HG1 THR   289     139.225  66.437  48.072  1.00  0.00           H
ATOM   4585 C    THR   289     140.603  63.235  47.707  1.00  0.00           C
ATOM   4586 O    THR   289     140.985  62.723  46.640  1.00  0.00           O
ATOM   4587 N    ARG   290     141.453  63.498  48.675  1.00  0.00           N
ATOM   4588 H    ARG   290     141.064  63.712  49.583  1.00  0.00           H
ATOM   4589  CA  ARG   290     142.937  63.380  48.556  1.00  0.00           C
ATOM   4590  HA  ARG   290     143.288  63.736  47.588  1.00  0.00           H
ATOM   4591  CB  ARG   290     143.611  64.214  49.632  1.00  0.00           C
ATOM   4592  HB2 ARG   290     143.228  63.995  50.629  1.00  0.00           H
ATOM   4593  HB3 ARG   290     144.654  63.902  49.666  1.00  0.00           H
ATOM   4594  CG  ARG   290     143.653  65.674  49.228  1.00  0.00           C
ATOM   4595  HG2 ARG   290     144.316  65.724  48.364  1.00  0.00           H
ATOM   4596  HG3 ARG   290     142.668  65.977  48.871  1.00  0.00           H
ATOM   4597  CD  ARG   290     144.253  66.537  50.391  1.00  0.00           C
ATOM   4598  HD2 ARG   290     144.282  67.585  50.093  1.00  0.00           H
ATOM   4599  HD3 ARG   290     143.594  66.368  51.243  1.00  0.00           H
ATOM   4600  NE  ARG   290     145.649  66.169  50.824  1.00  0.00           N
ATOM   4601  HE  ARG   290     146.226  65.654  50.174  1.00  0.00           H
ATOM   4602  CZ  ARG   290     146.305  66.651  51.853  1.00  0.00           C
ATOM   4603  NH1 ARG   290     147.528  66.378  52.045  1.00  0.00           N
ATOM   4604 1HH1 ARG   290     148.009  65.832  51.345  1.00  0.00           H
ATOM   4605 2HH1 ARG   290     148.029  66.772  52.829  1.00  0.00           H
ATOM   4606  NH2 ARG   290     145.766  67.458  52.698  1.00  0.00           N
ATOM   4607 1HH2 ARG   290     144.782  67.622  52.541  1.00  0.00           H
ATOM   4608 2HH2 ARG   290     146.271  67.797  53.505  1.00  0.00           H
ATOM   4609 C    ARG   290     143.347  61.853  48.733  1.00  0.00           C
ATOM   4610 O    ARG   290     142.569  61.051  49.246  1.00  0.00           O
ATOM   4611 N    ASN   291     144.524  61.455  48.205  1.00  0.00           N
ATOM   4612 H    ASN   291     145.201  62.149  47.924  1.00  0.00           H
ATOM   4613  CA  ASN   291     144.888  60.028  48.311  1.00  0.00           C
ATOM   4614  HA  ASN   291     144.004  59.449  48.044  1.00  0.00           H
ATOM   4615  CB  ASN   291     145.936  59.780  47.234  1.00  0.00           C
ATOM   4616  HB2 ASN   291     146.810  60.428  47.286  1.00  0.00           H
ATOM   4617  HB3 ASN   291     146.347  58.800  47.479  1.00  0.00           H
ATOM   4618  CG  ASN   291     145.446  59.686  45.797  1.00  0.00           C
ATOM   4619  OD1 ASN   291     144.317  59.999  45.494  1.00  0.00           O
ATOM   4620  ND2 ASN   291     146.323  59.386  44.875  1.00  0.00           N
ATOM   4621 1HD2 ASN   291     145.922  59.434  43.950  1.00  0.00           H
ATOM   4622 2HD2 ASN   291     147.282  59.210  45.140  1.00  0.00           H
ATOM   4623 C    ASN   291     145.356  59.686  49.773  1.00  0.00           C
ATOM   4624 O    ASN   291     145.905  60.582  50.481  1.00  0.00           O
ATOM   4625 N    PRO   292     145.046  58.463  50.242  1.00  0.00           N
ATOM   4626  CD  PRO   292     143.933  57.573  49.852  1.00  0.00           C
ATOM   4627  HD2 PRO   292     144.099  57.017  48.929  1.00  0.00           H
ATOM   4628  HD3 PRO   292     143.015  58.155  49.773  1.00  0.00           H
ATOM   4629  CG  PRO   292     143.682  56.588  51.035  1.00  0.00           C
ATOM   4630  HG2 PRO   292     143.401  55.596  50.682  1.00  0.00           H
ATOM   4631  HG3 PRO   292     142.912  56.973  51.704  1.00  0.00           H
ATOM   4632  CB  PRO   292     145.035  56.612  51.797  1.00  0.00           C
ATOM   4633  HB2 PRO   292     145.652  55.887  51.267  1.00  0.00           H
ATOM   4634  HB3 PRO   292     144.881  56.372  52.849  1.00  0.00           H
ATOM   4635  CA  PRO   292     145.443  58.055  51.587  1.00  0.00           C
ATOM   4636  HA  PRO   292     144.811  58.683  52.216  1.00  0.00           H
ATOM   4637 C    PRO   292     146.910  58.233  51.985  1.00  0.00           C
ATOM   4638 O    PRO   292     147.075  58.396  53.199  1.00  0.00           O
ATOM   4639 N    ASP   293     147.822  58.201  51.057  1.00  0.00           N
ATOM   4640 H    ASP   293     147.541  58.044  50.099  1.00  0.00           H
ATOM   4641  CA  ASP   293     149.247  58.442  51.236  1.00  0.00           C
ATOM   4642  HA  ASP   293     149.501  57.740  52.031  1.00  0.00           H
ATOM   4643  CB  ASP   293     149.969  57.963  49.963  1.00  0.00           C
ATOM   4644  HB2 ASP   293     149.714  58.642  49.150  1.00  0.00           H
ATOM   4645  HB3 ASP   293     151.041  58.041  50.144  1.00  0.00           H
ATOM   4646  CG  ASP   293     149.607  56.565  49.466  1.00  0.00           C
ATOM   4647  OD1 ASP   293     150.280  55.633  49.916  1.00  0.00           O
ATOM   4648  OD2 ASP   293     148.678  56.302  48.656  1.00  0.00           O
ATOM   4649 C    ASP   293     149.661  59.905  51.501  1.00  0.00           C
ATOM   4650 O    ASP   293     150.692  60.211  52.151  1.00  0.00           O
ATOM   4651 N    ASP   294     148.863  60.804  50.994  1.00  0.00           N
ATOM   4652 H    ASP   294     148.033  60.470  50.526  1.00  0.00           H
ATOM   4653  CA  ASP   294     149.165  62.229  50.961  1.00  0.00           C
ATOM   4654  HA  ASP   294     150.252  62.288  51.021  1.00  0.00           H
ATOM   4655  CB  ASP   294     148.755  62.807  49.544  1.00  0.00           C
ATOM   4656  HB2 ASP   294     149.381  62.302  48.808  1.00  0.00           H
ATOM   4657  HB3 ASP   294     147.724  62.596  49.259  1.00  0.00           H
ATOM   4658  CG  ASP   294     148.888  64.315  49.450  1.00  0.00           C
ATOM   4659  OD1 ASP   294     147.887  65.029  49.736  1.00  0.00           O
ATOM   4660  OD2 ASP   294     150.013  64.833  49.074  1.00  0.00           O
ATOM   4661 C    ASP   294     148.456  63.050  52.102  1.00  0.00           C
ATOM   4662 O    ASP   294     149.048  64.073  52.504  1.00  0.00           O
ATOM   4663 N    ILE   295     147.408  62.566  52.729  1.00  0.00           N
ATOM   4664 H    ILE   295     147.049  61.637  52.563  1.00  0.00           H
ATOM   4665  CA  ILE   295     146.825  63.277  53.843  1.00  0.00           C
ATOM   4666  HA  ILE   295     147.043  64.344  53.820  1.00  0.00           H
ATOM   4667  CB  ILE   295     145.279  62.996  53.929  1.00  0.00           C
ATOM   4668  HB  ILE   295     145.051  61.973  54.227  1.00  0.00           H
ATOM   4669  CG2 ILE   295     144.565  63.849  55.066  1.00  0.00           C
ATOM   4670 1HG2 ILE   295     144.891  64.888  55.085  1.00  0.00           H
ATOM   4671 2HG2 ILE   295     143.485  63.730  55.160  1.00  0.00           H
ATOM   4672 3HG2 ILE   295     144.936  63.450  56.011  1.00  0.00           H
ATOM   4673  CG1 ILE   295     144.479  63.195  52.632  1.00  0.00           C
ATOM   4674 2HG1 ILE   295     143.999  64.173  52.595  1.00  0.00           H
ATOM   4675 3HG1 ILE   295     145.130  63.085  51.764  1.00  0.00           H
ATOM   4676  CD1 ILE   295     143.325  62.176  52.567  1.00  0.00           C
ATOM   4677 1HD1 ILE   295     142.632  62.452  53.362  1.00  0.00           H
ATOM   4678 2HD1 ILE   295     142.797  62.172  51.614  1.00  0.00           H
ATOM   4679 3HD1 ILE   295     143.730  61.170  52.683  1.00  0.00           H
ATOM   4680 C    ILE   295     147.377  62.828  55.192  1.00  0.00           C
ATOM   4681 O    ILE   295     147.328  61.663  55.588  1.00  0.00           O
ATOM   4682 N    THR   296     147.824  63.725  56.056  1.00  0.00           N
ATOM   4683 H    THR   296     147.945  64.698  55.816  1.00  0.00           H
ATOM   4684  CA  THR   296     148.225  63.446  57.513  1.00  0.00           C
ATOM   4685  HA  THR   296     148.637  62.441  57.611  1.00  0.00           H
ATOM   4686  CB  THR   296     149.359  64.292  57.984  1.00  0.00           C
ATOM   4687  HB  THR   296     149.790  63.901  58.905  1.00  0.00           H
ATOM   4688  CG2 THR   296     150.475  64.137  56.982  1.00  0.00           C
ATOM   4689 1HG2 THR   296     150.741  63.080  56.950  1.00  0.00           H
ATOM   4690 2HG2 THR   296     150.267  64.610  56.022  1.00  0.00           H
ATOM   4691 3HG2 THR   296     151.344  64.700  57.322  1.00  0.00           H
ATOM   4692  OG1 THR   296     149.049  65.723  58.109  1.00  0.00           O
ATOM   4693  HG1 THR   296     148.699  65.996  57.258  1.00  0.00           H
ATOM   4694 C    THR   296     147.031  63.581  58.521  1.00  0.00           C
ATOM   4695 O    THR   296     146.012  64.221  58.178  1.00  0.00           O
ATOM   4696 N    GLN   297     147.201  63.083  59.786  1.00  0.00           N
ATOM   4697 H    GLN   297     147.959  62.421  59.872  1.00  0.00           H
ATOM   4698  CA  GLN   297     146.331  63.202  60.974  1.00  0.00           C
ATOM   4699  HA  GLN   297     145.441  62.612  60.752  1.00  0.00           H
ATOM   4700  CB  GLN   297     146.977  62.559  62.174  1.00  0.00           C
ATOM   4701  HB2 GLN   297     147.988  62.963  62.138  1.00  0.00           H
ATOM   4702  HB3 GLN   297     146.621  62.925  63.137  1.00  0.00           H
ATOM   4703  CG  GLN   297     146.992  61.040  62.087  1.00  0.00           C
ATOM   4704  HG2 GLN   297     147.327  60.727  61.098  1.00  0.00           H
ATOM   4705  HG3 GLN   297     147.626  60.604  62.860  1.00  0.00           H
ATOM   4706  CD  GLN   297     145.581  60.476  62.269  1.00  0.00           C
ATOM   4707  OE1 GLN   297     144.637  61.119  62.675  1.00  0.00           O
ATOM   4708  NE2 GLN   297     145.296  59.264  61.926  1.00  0.00           N
ATOM   4709 1HE2 GLN   297     144.358  58.964  62.148  1.00  0.00           H
ATOM   4710 2HE2 GLN   297     146.040  58.632  61.667  1.00  0.00           H
ATOM   4711 C    GLN   297     145.994  64.695  61.278  1.00  0.00           C
ATOM   4712 O    GLN   297     144.894  64.972  61.683  1.00  0.00           O
ATOM   4713 N    GLU   298     147.006  65.537  61.243  1.00  0.00           N
ATOM   4714 H    GLU   298     147.863  65.202  60.826  1.00  0.00           H
ATOM   4715  CA  GLU   298     146.777  66.893  61.777  1.00  0.00           C
ATOM   4716  HA  GLU   298     146.124  66.762  62.640  1.00  0.00           H
ATOM   4717  CB  GLU   298     148.032  67.452  62.467  1.00  0.00           C
ATOM   4718  HB2 GLU   298     148.885  67.047  61.923  1.00  0.00           H
ATOM   4719  HB3 GLU   298     148.183  68.531  62.496  1.00  0.00           H
ATOM   4720  CG  GLU   298     148.200  67.035  63.902  1.00  0.00           C
ATOM   4721  HG2 GLU   298     147.449  67.449  64.574  1.00  0.00           H
ATOM   4722  HG3 GLU   298     148.252  65.951  64.012  1.00  0.00           H
ATOM   4723  CD  GLU   298     149.539  67.512  64.351  1.00  0.00           C
ATOM   4724  OE1 GLU   298     149.577  68.516  65.061  1.00  0.00           O
ATOM   4725  OE2 GLU   298     150.532  66.758  64.119  1.00  0.00           O
ATOM   4726 C    GLU   298     146.045  67.799  60.788  1.00  0.00           C
ATOM   4727 O    GLU   298     145.498  68.800  61.190  1.00  0.00           O
ATOM   4728 N    GLU   299     145.926  67.403  59.545  1.00  0.00           N
ATOM   4729 H    GLU   299     146.352  66.506  59.361  1.00  0.00           H
ATOM   4730  CA  GLU   299     145.088  67.899  58.474  1.00  0.00           C
ATOM   4731  HA  GLU   299     144.913  68.965  58.621  1.00  0.00           H
ATOM   4732  CB  GLU   299     145.749  67.597  57.030  1.00  0.00           C
ATOM   4733  HB2 GLU   299     145.714  66.511  57.114  1.00  0.00           H
ATOM   4734  HB3 GLU   299     145.042  67.897  56.256  1.00  0.00           H
ATOM   4735  CG  GLU   299     147.100  68.252  56.846  1.00  0.00           C
ATOM   4736  HG2 GLU   299     146.843  69.273  56.564  1.00  0.00           H
ATOM   4737  HG3 GLU   299     147.702  68.139  57.747  1.00  0.00           H
ATOM   4738  CD  GLU   299     147.763  67.555  55.650  1.00  0.00           C
ATOM   4739  OE1 GLU   299     148.393  66.484  55.839  1.00  0.00           O
ATOM   4740  OE2 GLU   299     147.703  68.121  54.546  1.00  0.00           O
ATOM   4741 C    GLU   299     143.653  67.354  58.514  1.00  0.00           C
ATOM   4742 O    GLU   299     142.704  68.082  58.186  1.00  0.00           O
ATOM   4743 N    TYR   300     143.525  66.052  58.886  1.00  0.00           N
ATOM   4744 H    TYR   300     144.370  65.514  58.757  1.00  0.00           H
ATOM   4745  CA  TYR   300     142.271  65.506  59.290  1.00  0.00           C
ATOM   4746  HA  TYR   300     141.604  65.706  58.452  1.00  0.00           H
ATOM   4747  CB  TYR   300     142.335  63.992  59.515  1.00  0.00           C
ATOM   4748  HB2 TYR   300     143.273  63.871  60.057  1.00  0.00           H
ATOM   4749  HB3 TYR   300     141.557  63.689  60.215  1.00  0.00           H
ATOM   4750  CG  TYR   300     142.335  63.118  58.277  1.00  0.00           C
ATOM   4751  CD1 TYR   300     141.299  63.261  57.433  1.00  0.00           C
ATOM   4752  HD1 TYR   300     140.533  64.018  57.515  1.00  0.00           H
ATOM   4753  CE1 TYR   300     141.100  62.345  56.434  1.00  0.00           C
ATOM   4754  HE1 TYR   300     140.305  62.584  55.743  1.00  0.00           H
ATOM   4755  CZ  TYR   300     141.883  61.222  56.243  1.00  0.00           C
ATOM   4756  OH  TYR   300     141.652  60.390  55.249  1.00  0.00           O
ATOM   4757  HH  TYR   300     142.258  59.645  55.270  1.00  0.00           H
ATOM   4758  CE2 TYR   300     142.995  61.160  57.117  1.00  0.00           C
ATOM   4759  HE2 TYR   300     143.735  60.403  56.902  1.00  0.00           H
ATOM   4760  CD2 TYR   300     143.274  62.169  58.032  1.00  0.00           C
ATOM   4761  HD2 TYR   300     144.212  62.186  58.566  1.00  0.00           H
ATOM   4762 C    TYR   300     141.775  66.191  60.573  1.00  0.00           C
ATOM   4763 O    TYR   300     140.576  66.367  60.716  1.00  0.00           O
ATOM   4764 N    GLY   301     142.635  66.585  61.529  1.00  0.00           N
ATOM   4765 H    GLY   301     143.596  66.279  61.481  1.00  0.00           H
ATOM   4766  CA  GLY   301     142.324  67.307  62.682  1.00  0.00           C
ATOM   4767  HA2 GLY   301     141.631  66.764  63.324  1.00  0.00           H
ATOM   4768  HA3 GLY   301     143.262  67.475  63.212  1.00  0.00           H
ATOM   4769 C    GLY   301     141.711  68.666  62.440  1.00  0.00           C
ATOM   4770 O    GLY   301     140.543  68.851  62.819  1.00  0.00           O
ATOM   4771 N    GLU   302     142.240  69.561  61.661  1.00  0.00           N
ATOM   4772 H    GLU   302     143.130  69.319  61.248  1.00  0.00           H
ATOM   4773  CA  GLU   302     141.680  70.822  61.180  1.00  0.00           C
ATOM   4774  HA  GLU   302     141.420  71.468  62.018  1.00  0.00           H
ATOM   4775  CB  GLU   302     142.706  71.483  60.294  1.00  0.00           C
ATOM   4776  HB2 GLU   302     142.934  70.804  59.472  1.00  0.00           H
ATOM   4777  HB3 GLU   302     142.161  72.339  59.899  1.00  0.00           H
ATOM   4778  CG  GLU   302     144.060  72.025  60.756  1.00  0.00           C
ATOM   4779  HG2 GLU   302     144.713  71.195  61.026  1.00  0.00           H
ATOM   4780  HG3 GLU   302     144.609  72.622  60.027  1.00  0.00           H
ATOM   4781  CD  GLU   302     143.828  72.848  62.044  1.00  0.00           C
ATOM   4782  OE1 GLU   302     143.568  74.045  61.882  1.00  0.00           O
ATOM   4783  OE2 GLU   302     144.053  72.365  63.180  1.00  0.00           O
ATOM   4784 C    GLU   302     140.301  70.769  60.475  1.00  0.00           C
ATOM   4785 O    GLU   302     139.374  71.446  60.843  1.00  0.00           O
ATOM   4786 N    PHE   303     140.145  69.763  59.615  1.00  0.00           N
ATOM   4787 H    PHE   303     140.857  69.050  59.551  1.00  0.00           H
ATOM   4788  CA  PHE   303     138.828  69.460  58.923  1.00  0.00           C
ATOM   4789  HA  PHE   303     138.461  70.410  58.537  1.00  0.00           H
ATOM   4790  CB  PHE   303     139.065  68.627  57.645  1.00  0.00           C
ATOM   4791  HB2 PHE   303     139.884  69.120  57.121  1.00  0.00           H
ATOM   4792  HB3 PHE   303     139.385  67.628  57.940  1.00  0.00           H
ATOM   4793  CG  PHE   303     137.820  68.474  56.782  1.00  0.00           C
ATOM   4794  CD1 PHE   303     137.547  69.415  55.760  1.00  0.00           C
ATOM   4795  HD1 PHE   303     138.195  70.249  55.534  1.00  0.00           H
ATOM   4796  CE1 PHE   303     136.339  69.358  55.032  1.00  0.00           C
ATOM   4797  HE1 PHE   303     136.192  70.132  54.294  1.00  0.00           H
ATOM   4798  CZ  PHE   303     135.539  68.235  55.194  1.00  0.00           C
ATOM   4799  HZ  PHE   303     134.590  68.195  54.680  1.00  0.00           H
ATOM   4800  CE2 PHE   303     135.879  67.179  56.051  1.00  0.00           C
ATOM   4801  HE2 PHE   303     135.236  66.354  56.318  1.00  0.00           H
ATOM   4802  CD2 PHE   303     136.984  67.329  56.851  1.00  0.00           C
ATOM   4803  HD2 PHE   303     137.273  66.631  57.623  1.00  0.00           H
ATOM   4804 C    PHE   303     137.838  68.876  59.959  1.00  0.00           C
ATOM   4805 O    PHE   303     136.710  69.312  59.921  1.00  0.00           O
ATOM   4806 N    TYR   304     138.253  68.003  60.837  1.00  0.00           N
ATOM   4807 H    TYR   304     139.210  67.680  60.818  1.00  0.00           H
ATOM   4808  CA  TYR   304     137.431  67.435  61.858  1.00  0.00           C
ATOM   4809  HA  TYR   304     136.567  66.979  61.376  1.00  0.00           H
ATOM   4810  CB  TYR   304     138.214  66.446  62.747  1.00  0.00           C
ATOM   4811  HB2 TYR   304     138.606  65.574  62.224  1.00  0.00           H
ATOM   4812  HB3 TYR   304     139.124  66.960  63.055  1.00  0.00           H
ATOM   4813  CG  TYR   304     137.558  65.854  63.975  1.00  0.00           C
ATOM   4814  CD1 TYR   304     136.508  64.942  63.821  1.00  0.00           C
ATOM   4815  HD1 TYR   304     136.138  64.743  62.826  1.00  0.00           H
ATOM   4816  CE1 TYR   304     135.762  64.515  64.932  1.00  0.00           C
ATOM   4817  HE1 TYR   304     134.985  63.787  64.754  1.00  0.00           H
ATOM   4818  CZ  TYR   304     136.066  65.013  66.221  1.00  0.00           C
ATOM   4819  OH  TYR   304     135.193  64.755  67.265  1.00  0.00           O
ATOM   4820  HH  TYR   304     135.345  65.386  67.972  1.00  0.00           H
ATOM   4821  CE2 TYR   304     137.144  65.960  66.393  1.00  0.00           C
ATOM   4822  HE2 TYR   304     137.370  66.289  67.397  1.00  0.00           H
ATOM   4823  CD2 TYR   304     137.823  66.396  65.254  1.00  0.00           C
ATOM   4824  HD2 TYR   304     138.594  67.141  65.385  1.00  0.00           H
ATOM   4825 C    TYR   304     136.891  68.510  62.844  1.00  0.00           C
ATOM   4826 O    TYR   304     135.702  68.663  63.003  1.00  0.00           O
ATOM   4827 N    LYS   305     137.819  69.381  63.429  1.00  0.00           N
ATOM   4828 H    LYS   305     138.783  69.125  63.268  1.00  0.00           H
ATOM   4829  CA  LYS   305     137.347  70.518  64.272  1.00  0.00           C
ATOM   4830  HA  LYS   305     136.790  70.154  65.136  1.00  0.00           H
ATOM   4831  CB  LYS   305     138.548  71.315  64.790  1.00  0.00           C
ATOM   4832  HB2 LYS   305     139.187  71.470  63.921  1.00  0.00           H
ATOM   4833  HB3 LYS   305     138.203  72.237  65.258  1.00  0.00           H
ATOM   4834  CG  LYS   305     139.422  70.597  65.854  1.00  0.00           C
ATOM   4835  HG2 LYS   305     138.929  70.425  66.810  1.00  0.00           H
ATOM   4836  HG3 LYS   305     139.697  69.619  65.458  1.00  0.00           H
ATOM   4837  CD  LYS   305     140.682  71.327  66.259  1.00  0.00           C
ATOM   4838  HD2 LYS   305     140.372  72.367  66.362  1.00  0.00           H
ATOM   4839  HD3 LYS   305     141.042  70.797  67.141  1.00  0.00           H
ATOM   4840  CE  LYS   305     141.723  71.319  65.181  1.00  0.00           C
ATOM   4841  HE2 LYS   305     142.186  70.333  65.133  1.00  0.00           H
ATOM   4842  HE3 LYS   305     141.308  71.543  64.198  1.00  0.00           H
ATOM   4843  NZ  LYS   305     142.789  72.260  65.606  1.00  0.00           N
ATOM   4844  HZ1 LYS   305     143.455  72.487  64.880  1.00  0.00           H
ATOM   4845  HZ2 LYS   305     142.457  73.102  66.054  1.00  0.00           H
ATOM   4846  HZ3 LYS   305     143.316  71.792  66.329  1.00  0.00           H
ATOM   4847 C    LYS   305     136.347  71.483  63.579  1.00  0.00           C
ATOM   4848 O    LYS   305     135.678  72.232  64.263  1.00  0.00           O
ATOM   4849 N    SER   306     136.274  71.598  62.280  1.00  0.00           N
ATOM   4850 H    SER   306     136.802  70.927  61.740  1.00  0.00           H
ATOM   4851  CA  SER   306     135.459  72.431  61.481  1.00  0.00           C
ATOM   4852  HA  SER   306     135.386  73.374  62.024  1.00  0.00           H
ATOM   4853  CB  SER   306     136.219  72.756  60.126  1.00  0.00           C
ATOM   4854  HB2 SER   306     136.392  71.900  59.474  1.00  0.00           H
ATOM   4855  HB3 SER   306     135.606  73.468  59.573  1.00  0.00           H
ATOM   4856  OG  SER   306     137.426  73.350  60.381  1.00  0.00           O
ATOM   4857  HG  SER   306     138.061  72.655  60.569  1.00  0.00           H
ATOM   4858 C    SER   306     134.071  71.779  61.143  1.00  0.00           C
ATOM   4859 O    SER   306     133.009  72.354  61.477  1.00  0.00           O
ATOM   4860 N    LEU   307     134.023  70.491  60.756  1.00  0.00           N
ATOM   4861 H    LEU   307     134.889  70.040  60.497  1.00  0.00           H
ATOM   4862  CA  LEU   307     132.805  69.721  60.396  1.00  0.00           C
ATOM   4863  HA  LEU   307     132.143  70.230  59.695  1.00  0.00           H
ATOM   4864  CB  LEU   307     133.290  68.417  59.725  1.00  0.00           C
ATOM   4865  HB2 LEU   307     133.686  68.668  58.741  1.00  0.00           H
ATOM   4866  HB3 LEU   307     134.187  68.118  60.267  1.00  0.00           H
ATOM   4867  CG  LEU   307     132.315  67.160  59.776  1.00  0.00           C
ATOM   4868  HG  LEU   307     131.952  67.127  60.803  1.00  0.00           H
ATOM   4869  CD1 LEU   307     131.233  67.365  58.684  1.00  0.00           C
ATOM   4870 1HD1 LEU   307     131.704  67.334  57.702  1.00  0.00           H
ATOM   4871 2HD1 LEU   307     130.359  66.720  58.784  1.00  0.00           H
ATOM   4872 3HD1 LEU   307     130.871  68.391  58.615  1.00  0.00           H
ATOM   4873  CD2 LEU   307     133.169  65.921  59.469  1.00  0.00           C
ATOM   4874 1HD2 LEU   307     133.935  65.906  60.245  1.00  0.00           H
ATOM   4875 2HD2 LEU   307     132.484  65.093  59.644  1.00  0.00           H
ATOM   4876 3HD2 LEU   307     133.537  65.895  58.443  1.00  0.00           H
ATOM   4877 C    LEU   307     131.926  69.516  61.643  1.00  0.00           C
ATOM   4878 O    LEU   307     130.705  69.461  61.447  1.00  0.00           O
ATOM   4879 N    THR   308     132.508  69.544  62.829  1.00  0.00           N
ATOM   4880 H    THR   308     133.476  69.286  62.958  1.00  0.00           H
ATOM   4881  CA  THR   308     131.719  69.486  64.098  1.00  0.00           C
ATOM   4882  HA  THR   308     130.706  69.275  63.754  1.00  0.00           H
ATOM   4883  CB  THR   308     132.073  68.173  64.908  1.00  0.00           C
ATOM   4884  HB  THR   308     132.212  67.310  64.257  1.00  0.00           H
ATOM   4885  CG2 THR   308     133.417  68.105  65.736  1.00  0.00           C
ATOM   4886 1HG2 THR   308     133.763  67.073  65.680  1.00  0.00           H
ATOM   4887 2HG2 THR   308     134.052  68.817  65.208  1.00  0.00           H
ATOM   4888 3HG2 THR   308     133.255  68.413  66.769  1.00  0.00           H
ATOM   4889  OG1 THR   308     131.081  67.915  65.748  1.00  0.00           O
ATOM   4890  HG1 THR   308     130.347  67.510  65.280  1.00  0.00           H
ATOM   4891 C    THR   308     131.705  70.701  65.008  1.00  0.00           C
ATOM   4892 O    THR   308     131.313  70.686  66.178  1.00  0.00           O
ATOM   4893 N    ASN   309     132.111  71.867  64.498  1.00  0.00           N
ATOM   4894 H    ASN   309     132.560  71.811  63.595  1.00  0.00           H
ATOM   4895  CA  ASN   309     132.157  73.170  65.254  1.00  0.00           C
ATOM   4896  HA  ASN   309     132.784  73.798  64.621  1.00  0.00           H
ATOM   4897  CB  ASN   309     130.794  73.886  65.351  1.00  0.00           C
ATOM   4898  HB2 ASN   309     130.010  73.193  65.658  1.00  0.00           H
ATOM   4899  HB3 ASN   309     130.948  74.728  66.025  1.00  0.00           H
ATOM   4900  CG  ASN   309     130.338  74.425  63.982  1.00  0.00           C
ATOM   4901  OD1 ASN   309     129.327  73.945  63.423  1.00  0.00           O
ATOM   4902  ND2 ASN   309     130.833  75.568  63.552  1.00  0.00           N
ATOM   4903 1HD2 ASN   309     130.493  75.938  62.676  1.00  0.00           H
ATOM   4904 2HD2 ASN   309     131.481  76.047  64.161  1.00  0.00           H
ATOM   4905 C    ASN   309     132.810  73.069  66.638  1.00  0.00           C
ATOM   4906 O    ASN   309     132.188  73.203  67.756  1.00  0.00           O
ATOM   4907 N    ASP   310     134.073  72.665  66.727  1.00  0.00           N
ATOM   4908 H    ASP   310     134.646  72.705  65.896  1.00  0.00           H
ATOM   4909  CA  ASP   310     134.752  72.128  67.976  1.00  0.00           C
ATOM   4910  HA  ASP   310     134.193  72.431  68.862  1.00  0.00           H
ATOM   4911  CB  ASP   310     134.610  70.600  67.976  1.00  0.00           C
ATOM   4912  HB2 ASP   310     133.614  70.344  67.614  1.00  0.00           H
ATOM   4913  HB3 ASP   310     135.301  70.062  67.327  1.00  0.00           H
ATOM   4914  CG  ASP   310     134.661  69.902  69.360  1.00  0.00           C
ATOM   4915  OD1 ASP   310     135.180  70.474  70.330  1.00  0.00           O
ATOM   4916  OD2 ASP   310     134.087  68.830  69.516  1.00  0.00           O
ATOM   4917 C    ASP   310     136.171  72.620  68.080  1.00  0.00           C
ATOM   4918 O    ASP   310     136.559  73.478  67.330  1.00  0.00           O
ATOM   4919 N    TRP   311     136.840  72.229  69.167  1.00  0.00           N
ATOM   4920 H    TRP   311     136.365  71.783  69.939  1.00  0.00           H
ATOM   4921  CA  TRP   311     138.337  72.468  69.244  1.00  0.00           C
ATOM   4922  HA  TRP   311     138.842  72.518  68.279  1.00  0.00           H
ATOM   4923  CB  TRP   311     138.737  73.735  70.008  1.00  0.00           C
ATOM   4924  HB2 TRP   311     139.810  73.922  70.037  1.00  0.00           H
ATOM   4925  HB3 TRP   311     138.426  74.560  69.368  1.00  0.00           H
ATOM   4926  CG  TRP   311     138.194  73.880  71.349  1.00  0.00           C
ATOM   4927  CD1 TRP   311     138.501  73.079  72.380  1.00  0.00           C
ATOM   4928  HD1 TRP   311     139.188  72.247  72.329  1.00  0.00           H
ATOM   4929  NE1 TRP   311     137.885  73.578  73.525  1.00  0.00           N
ATOM   4930  HE1 TRP   311     138.123  73.249  74.450  1.00  0.00           H
ATOM   4931  CE2 TRP   311     137.019  74.649  73.267  1.00  0.00           C
ATOM   4932  CZ2 TRP   311     136.145  75.361  74.085  1.00  0.00           C
ATOM   4933  HZ2 TRP   311     136.105  75.121  75.137  1.00  0.00           H
ATOM   4934  CH2 TRP   311     135.541  76.538  73.543  1.00  0.00           C
ATOM   4935  HH2 TRP   311     134.806  77.125  74.074  1.00  0.00           H
ATOM   4936  CZ3 TRP   311     135.754  76.839  72.190  1.00  0.00           C
ATOM   4937  HZ3 TRP   311     135.200  77.672  71.782  1.00  0.00           H
ATOM   4938  CE3 TRP   311     136.594  76.048  71.354  1.00  0.00           C
ATOM   4939  HE3 TRP   311     136.634  76.331  70.313  1.00  0.00           H
ATOM   4940  CD2 TRP   311     137.318  74.964  71.891  1.00  0.00           C
ATOM   4941 C    TRP   311     139.058  71.279  69.968  1.00  0.00           C
ATOM   4942 O    TRP   311     140.287  71.161  69.914  1.00  0.00           O
ATOM   4943 N    GLU   312     138.319  70.354  70.553  1.00  0.00           N
ATOM   4944 H    GLU   312     137.312  70.368  70.465  1.00  0.00           H
ATOM   4945  CA  GLU   312     138.833  69.031  70.882  1.00  0.00           C
ATOM   4946  HA  GLU   312     139.812  69.232  71.316  1.00  0.00           H
ATOM   4947  CB  GLU   312     137.915  68.304  71.925  1.00  0.00           C
ATOM   4948  HB2 GLU   312     136.891  68.281  71.550  1.00  0.00           H
ATOM   4949  HB3 GLU   312     138.345  67.315  72.084  1.00  0.00           H
ATOM   4950  CG  GLU   312     138.033  69.066  73.287  1.00  0.00           C
ATOM   4951  HG2 GLU   312     139.096  69.108  73.526  1.00  0.00           H
ATOM   4952  HG3 GLU   312     137.617  70.070  73.202  1.00  0.00           H
ATOM   4953  CD  GLU   312     137.330  68.143  74.341  1.00  0.00           C
ATOM   4954  OE1 GLU   312     137.907  67.708  75.318  1.00  0.00           O
ATOM   4955  OE2 GLU   312     136.118  67.801  74.102  1.00  0.00           O
ATOM   4956 C    GLU   312     139.023  68.232  69.576  1.00  0.00           C
ATOM   4957 O    GLU   312     138.056  67.951  68.829  1.00  0.00           O
ATOM   4958 N    ASP   313     140.212  67.740  69.366  1.00  0.00           N
ATOM   4959 H    ASP   313     140.927  67.755  70.079  1.00  0.00           H
ATOM   4960  CA  ASP   313     140.470  66.931  68.151  1.00  0.00           C
ATOM   4961  HA  ASP   313     139.859  67.396  67.378  1.00  0.00           H
ATOM   4962  CB  ASP   313     141.885  67.153  67.621  1.00  0.00           C
ATOM   4963  HB2 ASP   313     142.124  68.204  67.783  1.00  0.00           H
ATOM   4964  HB3 ASP   313     142.440  66.519  68.314  1.00  0.00           H
ATOM   4965  CG  ASP   313     142.077  66.716  66.155  1.00  0.00           C
ATOM   4966  OD1 ASP   313     141.037  66.549  65.452  1.00  0.00           O
ATOM   4967  OD2 ASP   313     143.252  66.553  65.696  1.00  0.00           O
ATOM   4968 C    ASP   313     140.025  65.441  68.227  1.00  0.00           C
ATOM   4969 O    ASP   313     139.636  64.882  69.279  1.00  0.00           O
ATOM   4970 N    HIP   314     140.085  64.744  67.135  1.00  0.00           N
ATOM   4971 H    HIP   314     140.434  65.202  66.306  1.00  0.00           H
ATOM   4972  CA  HIP   314     139.638  63.382  66.884  1.00  0.00           C
ATOM   4973  HA  HIP   314     138.640  63.203  67.285  1.00  0.00           H
ATOM   4974  CB  HIP   314     139.482  63.196  65.358  1.00  0.00           C
ATOM   4975  HB2 HIP   314     138.958  62.256  65.180  1.00  0.00           H
ATOM   4976  HB3 HIP   314     138.983  64.034  64.872  1.00  0.00           H
ATOM   4977  CG  HIP   314     140.714  63.143  64.523  1.00  0.00           C
ATOM   4978  ND1 HIP   314     141.433  64.238  64.097  1.00  0.00           N
ATOM   4979  HD1 HIP   314     141.280  65.176  64.439  1.00  0.00           H
ATOM   4980  CE1 HIP   314     142.600  63.722  63.571  1.00  0.00           C
ATOM   4981  HE1 HIP   314     143.537  64.246  63.451  1.00  0.00           H
ATOM   4982  NE2 HIP   314     142.388  62.393  63.426  1.00  0.00           N
ATOM   4983  HE2 HIP   314     143.093  61.716  63.173  1.00  0.00           H
ATOM   4984  CD2 HIP   314     141.255  62.014  64.073  1.00  0.00           C
ATOM   4985  HD2 HIP   314     140.986  60.984  64.253  1.00  0.00           H
ATOM   4986 C    HIP   314     140.586  62.315  67.544  1.00  0.00           C
ATOM   4987 O    HIP   314     141.805  62.538  67.504  1.00  0.00           O
ATOM   4988 N    LEU   315     140.055  61.248  68.090  1.00  0.00           N
ATOM   4989 H    LEU   315     139.063  61.061  68.104  1.00  0.00           H
ATOM   4990  CA  LEU   315     140.959  60.224  68.523  1.00  0.00           C
ATOM   4991  HA  LEU   315     141.834  60.718  68.945  1.00  0.00           H
ATOM   4992  CB  LEU   315     140.343  59.505  69.748  1.00  0.00           C
ATOM   4993  HB2 LEU   315     139.982  60.223  70.485  1.00  0.00           H
ATOM   4994  HB3 LEU   315     139.427  59.005  69.436  1.00  0.00           H
ATOM   4995  CG  LEU   315     141.200  58.521  70.548  1.00  0.00           C
ATOM   4996  HG  LEU   315     141.632  57.747  69.914  1.00  0.00           H
ATOM   4997  CD1 LEU   315     142.486  59.237  71.040  1.00  0.00           C
ATOM   4998 1HD1 LEU   315     143.195  59.294  70.214  1.00  0.00           H
ATOM   4999 2HD1 LEU   315     142.451  60.182  71.583  1.00  0.00           H
ATOM   5000 3HD1 LEU   315     142.958  58.639  71.819  1.00  0.00           H
ATOM   5001  CD2 LEU   315     140.286  57.992  71.719  1.00  0.00           C
ATOM   5002 1HD2 LEU   315     139.312  57.699  71.327  1.00  0.00           H
ATOM   5003 2HD2 LEU   315     140.746  57.174  72.274  1.00  0.00           H
ATOM   5004 3HD2 LEU   315     140.099  58.873  72.334  1.00  0.00           H
ATOM   5005 C    LEU   315     141.349  59.253  67.409  1.00  0.00           C
ATOM   5006 O    LEU   315     142.508  58.886  67.283  1.00  0.00           O
ATOM   5007 N    ALA   316     140.398  58.873  66.574  1.00  0.00           N
ATOM   5008 H    ALA   316     139.510  59.330  66.724  1.00  0.00           H
ATOM   5009  CA  ALA   316     140.491  57.932  65.476  1.00  0.00           C
ATOM   5010  HA  ALA   316     141.548  57.929  65.208  1.00  0.00           H
ATOM   5011  CB  ALA   316     140.168  56.531  66.034  1.00  0.00           C
ATOM   5012  HB1 ALA   316     140.958  56.222  66.718  1.00  0.00           H
ATOM   5013  HB2 ALA   316     139.205  56.613  66.538  1.00  0.00           H
ATOM   5014  HB3 ALA   316     140.121  55.743  65.283  1.00  0.00           H
ATOM   5015 C    ALA   316     139.690  58.380  64.224  1.00  0.00           C
ATOM   5016 O    ALA   316     138.676  59.046  64.344  1.00  0.00           O
ATOM   5017 N    VAL   317     140.180  58.094  62.995  1.00  0.00           N
ATOM   5018 H    VAL   317     141.065  57.619  62.886  1.00  0.00           H
ATOM   5019  CA  VAL   317     139.574  58.338  61.748  1.00  0.00           C
ATOM   5020  HA  VAL   317     138.507  58.508  61.892  1.00  0.00           H
ATOM   5021  CB  VAL   317     140.205  59.634  61.156  1.00  0.00           C
ATOM   5022  HB  VAL   317     140.323  60.396  61.926  1.00  0.00           H
ATOM   5023  CG1 VAL   317     141.622  59.460  60.575  1.00  0.00           C
ATOM   5024 1HG1 VAL   317     141.581  58.775  59.728  1.00  0.00           H
ATOM   5025 2HG1 VAL   317     142.044  60.381  60.174  1.00  0.00           H
ATOM   5026 3HG1 VAL   317     142.276  59.052  61.346  1.00  0.00           H
ATOM   5027  CG2 VAL   317     139.440  60.156  59.901  1.00  0.00           C
ATOM   5028 1HG2 VAL   317     138.366  60.187  60.088  1.00  0.00           H
ATOM   5029 2HG2 VAL   317     139.651  61.162  59.537  1.00  0.00           H
ATOM   5030 3HG2 VAL   317     139.560  59.555  59.000  1.00  0.00           H
ATOM   5031 C    VAL   317     139.606  57.085  60.783  1.00  0.00           C
ATOM   5032 O    VAL   317     140.506  56.292  60.849  1.00  0.00           O
ATOM   5033 N    LYS   318     138.530  56.899  59.917  1.00  0.00           N
ATOM   5034 H    LYS   318     137.745  57.535  59.937  1.00  0.00           H
ATOM   5035  CA  LYS   318     138.447  55.878  58.849  1.00  0.00           C
ATOM   5036  HA  LYS   318     139.456  55.548  58.602  1.00  0.00           H
ATOM   5037  CB  LYS   318     137.617  54.647  59.331  1.00  0.00           C
ATOM   5038  HB2 LYS   318     138.247  54.094  60.028  1.00  0.00           H
ATOM   5039  HB3 LYS   318     136.685  54.987  59.784  1.00  0.00           H
ATOM   5040  CG  LYS   318     137.363  53.641  58.223  1.00  0.00           C
ATOM   5041  HG2 LYS   318     136.768  52.854  58.685  1.00  0.00           H
ATOM   5042  HG3 LYS   318     136.863  54.110  57.376  1.00  0.00           H
ATOM   5043  CD  LYS   318     138.655  52.939  57.738  1.00  0.00           C
ATOM   5044  HD2 LYS   318     138.448  52.135  57.032  1.00  0.00           H
ATOM   5045  HD3 LYS   318     139.225  53.628  57.116  1.00  0.00           H
ATOM   5046  CE  LYS   318     139.490  52.169  58.849  1.00  0.00           C
ATOM   5047  HE2 LYS   318     139.902  52.985  59.442  1.00  0.00           H
ATOM   5048  HE3 LYS   318     138.803  51.667  59.531  1.00  0.00           H
ATOM   5049  NZ  LYS   318     140.463  51.172  58.408  1.00  0.00           N
ATOM   5050  HZ1 LYS   318     139.888  50.478  57.954  1.00  0.00           H
ATOM   5051  HZ2 LYS   318     141.131  51.583  57.772  1.00  0.00           H
ATOM   5052  HZ3 LYS   318     140.973  50.659  59.113  1.00  0.00           H
ATOM   5053 C    LYS   318     137.935  56.475  57.608  1.00  0.00           C
ATOM   5054 O    LYS   318     136.756  56.714  57.549  1.00  0.00           O
ATOM   5055 N    HIP   319     138.747  56.740  56.569  1.00  0.00           N
ATOM   5056 H    HIP   319     139.720  56.476  56.633  1.00  0.00           H
ATOM   5057  CA  HIP   319     138.296  56.915  55.157  1.00  0.00           C
ATOM   5058  HA  HIP   319     137.289  57.332  55.151  1.00  0.00           H
ATOM   5059  CB  HIP   319     139.334  57.655  54.316  1.00  0.00           C
ATOM   5060  HB2 HIP   319     139.612  58.630  54.716  1.00  0.00           H
ATOM   5061  HB3 HIP   319     140.261  57.083  54.293  1.00  0.00           H
ATOM   5062  CG  HIP   319     139.012  58.047  52.893  1.00  0.00           C
[truncated: 2,504,391 more chars]
