# Supplementary material for: Mechanistic Model for the Hsp90-Driven Opening of Human Argonaute
Source: J Chem Inf Model. 2020 Feb 25;60(3):1469–80. doi: 10.1021/acs.jcim.0c00053 (PMC7997374; doi:10.1021/acs.jcim.0c00053)
Supplement: Supplementary file 5 — ci0c00053_si_005.pdb [file ci0c00053_si_005.pdb]

TITLE     GROwing Monsters And Cloning Shrimps
MODEL        1
ATOM      1 N    PRO     1      34.397  41.802  76.744  1.00  0.00           N
ATOM      2  H2  PRO     1      34.039  40.991  77.228  1.00  0.00           H
ATOM      3  H3  PRO     1      34.320  42.537  77.433  1.00  0.00           H
ATOM      4  CD  PRO     1      35.687  41.490  76.080  1.00  0.00           C
ATOM      5  HD2 PRO     1      36.361  40.775  76.554  1.00  0.00           H
ATOM      6  HD3 PRO     1      36.243  42.420  75.970  1.00  0.00           H
ATOM      7  CG  PRO     1      35.444  40.876  74.744  1.00  0.00           C
ATOM      8  HG2 PRO     1      35.499  39.792  74.840  1.00  0.00           H
ATOM      9  HG3 PRO     1      36.208  41.127  74.009  1.00  0.00           H
ATOM     10  CB  PRO     1      34.061  41.307  74.349  1.00  0.00           C
ATOM     11  HB2 PRO     1      33.361  40.479  74.236  1.00  0.00           H
ATOM     12  HB3 PRO     1      34.088  41.884  73.424  1.00  0.00           H
ATOM     13  CA  PRO     1      33.721  42.262  75.536  1.00  0.00           C
ATOM     14  HA  PRO     1      34.158  43.172  75.125  1.00  0.00           H
ATOM     15 C    PRO     1      32.250  42.585  75.776  1.00  0.00           C
ATOM     16 O    PRO     1      31.527  41.648  75.504  1.00  0.00           O
ATOM     17 N    GLU     2      31.929  43.856  76.088  1.00  0.00           N
ATOM     18 H    GLU     2      32.675  44.531  76.180  1.00  0.00           H
ATOM     19  CA  GLU     2      30.511  44.088  76.456  1.00  0.00           C
ATOM     20  HA  GLU     2      30.067  43.132  76.734  1.00  0.00           H
ATOM     21  CB  GLU     2      30.394  44.986  77.718  1.00  0.00           C
ATOM     22  HB2 GLU     2      30.838  45.942  77.438  1.00  0.00           H
ATOM     23  HB3 GLU     2      29.345  45.128  77.979  1.00  0.00           H
ATOM     24  CG  GLU     2      31.231  44.493  78.978  1.00  0.00           C
ATOM     25  HG2 GLU     2      30.828  43.512  79.230  1.00  0.00           H
ATOM     26  HG3 GLU     2      32.248  44.191  78.726  1.00  0.00           H
ATOM     27  CD  GLU     2      31.228  45.599  80.177  1.00  0.00           C
ATOM     28  OE1 GLU     2      32.131  45.642  80.977  1.00  0.00           O
ATOM     29  OE2 GLU     2      30.313  46.411  80.318  1.00  0.00           O
ATOM     30 C    GLU     2      29.617  44.617  75.381  1.00  0.00           C
ATOM     31 O    GLU     2      28.423  44.476  75.534  1.00  0.00           O
ATOM     32 N    GLU     3      30.222  45.070  74.265  1.00  0.00           N
ATOM     33 H    GLU     3      31.231  45.051  74.301  1.00  0.00           H
ATOM     34  CA  GLU     3      29.580  45.664  73.118  1.00  0.00           C
ATOM     35  HA  GLU     3      28.493  45.694  73.197  1.00  0.00           H
ATOM     36  CB  GLU     3      29.982  47.130  72.943  1.00  0.00           C
ATOM     37  HB2 GLU     3      29.638  47.585  73.872  1.00  0.00           H
ATOM     38  HB3 GLU     3      31.072  47.140  72.933  1.00  0.00           H
ATOM     39  CG  GLU     3      29.560  47.933  71.749  1.00  0.00           C
ATOM     40  HG2 GLU     3      29.674  49.006  71.904  1.00  0.00           H
ATOM     41  HG3 GLU     3      30.214  47.650  70.924  1.00  0.00           H
ATOM     42  CD  GLU     3      28.081  47.803  71.271  1.00  0.00           C
ATOM     43  OE1 GLU     3      27.081  47.867  72.045  1.00  0.00           O
ATOM     44  OE2 GLU     3      27.913  47.537  70.061  1.00  0.00           O
ATOM     45 C    GLU     3      30.082  44.811  71.899  1.00  0.00           C
ATOM     46 O    GLU     3      31.198  44.285  71.791  1.00  0.00           O
ATOM     47 N    VAL     4      29.183  44.817  70.920  1.00  0.00           N
ATOM     48 H    VAL     4      28.306  45.229  71.206  1.00  0.00           H
ATOM     49  CA  VAL     4      29.258  44.126  69.595  1.00  0.00           C
ATOM     50  HA  VAL     4      29.784  43.212  69.868  1.00  0.00           H
ATOM     51  CB  VAL     4      27.916  43.768  68.960  1.00  0.00           C
ATOM     52  HB  VAL     4      28.086  43.423  67.940  1.00  0.00           H
ATOM     53  CG1 VAL     4      27.159  42.684  69.726  1.00  0.00           C
ATOM     54 1HG1 VAL     4      27.653  41.718  69.627  1.00  0.00           H
ATOM     55 2HG1 VAL     4      26.884  43.111  70.691  1.00  0.00           H
ATOM     56 3HG1 VAL     4      26.190  42.447  69.286  1.00  0.00           H
ATOM     57  CG2 VAL     4      26.989  44.988  68.878  1.00  0.00           C
ATOM     58 1HG2 VAL     4      27.489  45.803  68.356  1.00  0.00           H
ATOM     59 2HG2 VAL     4      26.104  44.573  68.395  1.00  0.00           H
ATOM     60 3HG2 VAL     4      26.668  45.319  69.866  1.00  0.00           H
ATOM     61 C    VAL     4      30.091  44.810  68.563  1.00  0.00           C
ATOM     62 O    VAL     4      30.690  44.142  67.748  1.00  0.00           O
ATOM     63 N    HIP     5      30.110  46.139  68.555  1.00  0.00           N
ATOM     64 H    HIP     5      29.594  46.605  69.287  1.00  0.00           H
ATOM     65  CA  HIP     5      30.982  47.005  67.681  1.00  0.00           C
ATOM     66  HA  HIP     5      30.911  46.694  66.639  1.00  0.00           H
ATOM     67  CB  HIP     5      30.535  48.491  67.804  1.00  0.00           C
ATOM     68  HB2 HIP     5      30.378  48.675  68.866  1.00  0.00           H
ATOM     69  HB3 HIP     5      31.239  49.155  67.302  1.00  0.00           H
ATOM     70  CG  HIP     5      29.233  48.761  67.099  1.00  0.00           C
ATOM     71  ND1 HIP     5      27.984  48.648  67.694  1.00  0.00           N
ATOM     72  HD1 HIP     5      27.735  48.268  68.597  1.00  0.00           H
ATOM     73  CE1 HIP     5      27.085  48.882  66.717  1.00  0.00           C
ATOM     74  HE1 HIP     5      26.024  49.068  66.799  1.00  0.00           H
ATOM     75  NE2 HIP     5      27.699  49.316  65.614  1.00  0.00           N
ATOM     76  HE2 HIP     5      27.340  49.804  64.806  1.00  0.00           H
ATOM     77  CD2 HIP     5      29.034  49.133  65.802  1.00  0.00           C
ATOM     78  HD2 HIP     5      29.794  49.362  65.070  1.00  0.00           H
ATOM     79 C    HIP     5      32.475  46.921  67.954  1.00  0.00           C
ATOM     80 O    HIP     5      32.969  46.959  69.091  1.00  0.00           O
ATOM     81 N    HIP     6      33.249  46.816  66.857  1.00  0.00           N
ATOM     82 H    HIP     6      32.680  46.707  66.030  1.00  0.00           H
ATOM     83  CA  HIP     6      34.707  47.001  66.814  1.00  0.00           C
ATOM     84  HA  HIP     6      35.082  46.296  67.556  1.00  0.00           H
ATOM     85  CB  HIP     6      35.290  46.573  65.467  1.00  0.00           C
ATOM     86  HB2 HIP     6      34.576  45.844  65.085  1.00  0.00           H
ATOM     87  HB3 HIP     6      35.195  47.422  64.791  1.00  0.00           H
ATOM     88  CG  HIP     6      36.697  46.050  65.476  1.00  0.00           C
ATOM     89  ND1 HIP     6      37.195  45.154  66.379  1.00  0.00           N
ATOM     90  HD1 HIP     6      36.663  44.740  67.131  1.00  0.00           H
ATOM     91  CE1 HIP     6      38.539  44.968  66.127  1.00  0.00           C
ATOM     92  HE1 HIP     6      39.127  44.177  66.568  1.00  0.00           H
ATOM     93  NE2 HIP     6      38.801  45.591  64.941  1.00  0.00           N
ATOM     94  HE2 HIP     6      39.639  45.577  64.378  1.00  0.00           H
ATOM     95  CD2 HIP     6      37.662  46.195  64.499  1.00  0.00           C
ATOM     96  HD2 HIP     6      37.630  46.760  63.579  1.00  0.00           H
ATOM     97 C    HIP     6      35.181  48.393  67.327  1.00  0.00           C
ATOM     98 O    HIP     6      34.631  49.440  66.877  1.00  0.00           O
ATOM     99 N    GLY     7      36.161  48.471  68.234  1.00  0.00           N
ATOM    100 H    GLY     7      36.594  47.591  68.476  1.00  0.00           H
ATOM    101  CA  GLY     7      36.732  49.737  68.668  1.00  0.00           C
ATOM    102  HA2 GLY     7      37.673  49.635  69.209  1.00  0.00           H
ATOM    103  HA3 GLY     7      36.958  50.352  67.796  1.00  0.00           H
ATOM    104 C    GLY     7      35.786  50.611  69.589  1.00  0.00           C
ATOM    105 O    GLY     7      36.221  51.772  69.848  1.00  0.00           O
ATOM    106 N    GLU     8      34.660  50.144  70.157  1.00  0.00           N
ATOM    107 H    GLU     8      34.467  49.153  70.130  1.00  0.00           H
ATOM    108  CA  GLU     8      33.772  50.954  71.070  1.00  0.00           C
ATOM    109  HA  GLU     8      32.869  50.346  71.125  1.00  0.00           H
ATOM    110  CB  GLU     8      34.419  51.104  72.469  1.00  0.00           C
ATOM    111  HB2 GLU     8      35.399  51.566  72.344  1.00  0.00           H
ATOM    112  HB3 GLU     8      33.818  51.700  73.155  1.00  0.00           H
ATOM    113  CG  GLU     8      34.678  49.730  73.185  1.00  0.00           C
ATOM    114  HG2 GLU     8      33.725  49.328  73.529  1.00  0.00           H
ATOM    115  HG3 GLU     8      35.106  48.999  72.498  1.00  0.00           H
ATOM    116  CD  GLU     8      35.693  49.834  74.306  1.00  0.00           C
ATOM    117  OE1 GLU     8      35.271  49.623  75.459  1.00  0.00           O
ATOM    118  OE2 GLU     8      36.895  50.186  74.090  1.00  0.00           O
ATOM    119 C    GLU     8      33.167  52.190  70.490  1.00  0.00           C
ATOM    120 O    GLU     8      33.470  52.642  69.431  1.00  0.00           O
ATOM    121 N    GLU     9      32.104  52.512  71.157  1.00  0.00           N
ATOM    122 H    GLU     9      32.014  52.237  72.124  1.00  0.00           H
ATOM    123  CA  GLU     9      31.099  53.523  70.686  1.00  0.00           C
ATOM    124  HA  GLU     9      31.277  53.608  69.614  1.00  0.00           H
ATOM    125  CB  GLU     9      29.691  53.043  70.804  1.00  0.00           C
ATOM    126  HB2 GLU     9      29.587  52.461  71.720  1.00  0.00           H
ATOM    127  HB3 GLU     9      29.039  53.911  70.899  1.00  0.00           H
ATOM    128  CG  GLU     9      29.148  52.141  69.649  1.00  0.00           C
ATOM    129  HG2 GLU     9      29.907  51.415  69.355  1.00  0.00           H
ATOM    130  HG3 GLU     9      28.397  51.500  70.109  1.00  0.00           H
ATOM    131  CD  GLU     9      28.538  52.875  68.545  1.00  0.00           C
ATOM    132  OE1 GLU     9      29.305  53.532  67.835  1.00  0.00           O
ATOM    133  OE2 GLU     9      27.310  52.819  68.420  1.00  0.00           O
ATOM    134 C    GLU     9      31.193  54.895  71.374  1.00  0.00           C
ATOM    135 O    GLU     9      31.253  54.942  72.597  1.00  0.00           O
ATOM    136 N    GLU    10      31.159  55.980  70.537  1.00  0.00           N
ATOM    137 H    GLU    10      31.018  55.826  69.549  1.00  0.00           H
ATOM    138  CA  GLU    10      31.295  57.332  70.948  1.00  0.00           C
ATOM    139  HA  GLU    10      31.397  57.754  69.948  1.00  0.00           H
ATOM    140  CB  GLU    10      30.080  57.887  71.563  1.00  0.00           C
ATOM    141  HB2 GLU    10      29.863  57.640  72.603  1.00  0.00           H
ATOM    142  HB3 GLU    10      30.171  58.973  71.559  1.00  0.00           H
ATOM    143  CG  GLU    10      28.864  57.613  70.649  1.00  0.00           C
ATOM    144  HG2 GLU    10      29.075  57.698  69.583  1.00  0.00           H
ATOM    145  HG3 GLU    10      28.555  56.589  70.859  1.00  0.00           H
ATOM    146  CD  GLU    10      27.650  58.467  71.050  1.00  0.00           C
ATOM    147  OE1 GLU    10      27.015  58.198  72.079  1.00  0.00           O
ATOM    148  OE2 GLU    10      27.217  59.348  70.302  1.00  0.00           O
ATOM    149 C    GLU    10      32.635  57.673  71.706  1.00  0.00           C
ATOM    150 O    GLU    10      32.582  58.473  72.668  1.00  0.00           O
ATOM    151 N    VAL    11      33.748  57.173  71.295  1.00  0.00           N
ATOM    152 H    VAL    11      33.690  56.533  70.515  1.00  0.00           H
ATOM    153  CA  VAL    11      35.023  57.212  71.998  1.00  0.00           C
ATOM    154  HA  VAL    11      34.884  57.028  73.064  1.00  0.00           H
ATOM    155  CB  VAL    11      35.965  56.103  71.408  1.00  0.00           C
ATOM    156  HB  VAL    11      36.106  56.298  70.345  1.00  0.00           H
ATOM    157  CG1 VAL    11      37.263  55.916  72.144  1.00  0.00           C
ATOM    158 1HG1 VAL    11      37.793  56.869  72.151  1.00  0.00           H
ATOM    159 2HG1 VAL    11      37.116  55.583  73.171  1.00  0.00           H
ATOM    160 3HG1 VAL    11      37.954  55.251  71.626  1.00  0.00           H
ATOM    161  CG2 VAL    11      35.292  54.709  71.538  1.00  0.00           C
ATOM    162 1HG2 VAL    11      35.042  54.525  72.583  1.00  0.00           H
ATOM    163 2HG2 VAL    11      34.414  54.657  70.893  1.00  0.00           H
ATOM    164 3HG2 VAL    11      35.917  53.850  71.295  1.00  0.00           H
ATOM    165 C    VAL    11      35.792  58.575  71.800  1.00  0.00           C
ATOM    166 O    VAL    11      36.047  58.948  70.660  1.00  0.00           O
ATOM    167 N    GLU    12      36.251  59.297  72.829  1.00  0.00           N
ATOM    168 H    GLU    12      35.869  58.946  73.695  1.00  0.00           H
ATOM    169  CA  GLU    12      36.968  60.606  72.752  1.00  0.00           C
ATOM    170  HA  GLU    12      37.442  60.802  71.790  1.00  0.00           H
ATOM    171  CB  GLU    12      36.117  61.799  72.999  1.00  0.00           C
ATOM    172  HB2 GLU    12      35.397  61.668  73.807  1.00  0.00           H
ATOM    173  HB3 GLU    12      36.790  62.628  73.217  1.00  0.00           H
ATOM    174  CG  GLU    12      35.391  62.078  71.681  1.00  0.00           C
ATOM    175  HG2 GLU    12      36.126  62.337  70.918  1.00  0.00           H
ATOM    176  HG3 GLU    12      34.726  61.225  71.550  1.00  0.00           H
ATOM    177  CD  GLU    12      34.575  63.316  72.017  1.00  0.00           C
ATOM    178  OE1 GLU    12      33.383  63.205  72.350  1.00  0.00           O
ATOM    179  OE2 GLU    12      35.181  64.358  72.073  1.00  0.00           O
ATOM    180 C    GLU    12      38.105  60.704  73.838  1.00  0.00           C
ATOM    181 O    GLU    12      37.993  60.368  75.060  1.00  0.00           O
ATOM    182 N    THR    13      39.184  61.229  73.311  1.00  0.00           N
ATOM    183 H    THR    13      39.106  61.608  72.378  1.00  0.00           H
ATOM    184  CA  THR    13      40.457  61.243  74.021  1.00  0.00           C
ATOM    185  HA  THR    13      40.329  60.601  74.892  1.00  0.00           H
ATOM    186  CB  THR    13      41.660  60.826  73.206  1.00  0.00           C
ATOM    187  HB  THR    13      42.513  61.000  73.862  1.00  0.00           H
ATOM    188  CG2 THR    13      41.504  59.379  72.673  1.00  0.00           C
ATOM    189 1HG2 THR    13      40.520  59.187  72.243  1.00  0.00           H
ATOM    190 2HG2 THR    13      42.202  59.120  71.877  1.00  0.00           H
ATOM    191 3HG2 THR    13      41.775  58.666  73.452  1.00  0.00           H
ATOM    192  OG1 THR    13      41.623  61.606  72.026  1.00  0.00           O
ATOM    193  HG1 THR    13      41.742  62.520  72.295  1.00  0.00           H
ATOM    194 C    THR    13      40.657  62.624  74.629  1.00  0.00           C
ATOM    195 O    THR    13      40.633  63.657  73.947  1.00  0.00           O
ATOM    196 N    PHE    14      40.891  62.762  75.964  1.00  0.00           N
ATOM    197 H    PHE    14      40.968  61.869  76.429  1.00  0.00           H
ATOM    198  CA  PHE    14      41.108  64.058  76.642  1.00  0.00           C
ATOM    199  HA  PHE    14      41.257  64.889  75.953  1.00  0.00           H
ATOM    200  CB  PHE    14      39.864  64.314  77.566  1.00  0.00           C
ATOM    201  HB2 PHE    14      39.570  63.337  77.952  1.00  0.00           H
ATOM    202  HB3 PHE    14      40.136  65.039  78.333  1.00  0.00           H
ATOM    203  CG  PHE    14      38.759  64.818  76.780  1.00  0.00           C
ATOM    204  CD1 PHE    14      38.623  66.208  76.592  1.00  0.00           C
ATOM    205  HD1 PHE    14      39.210  66.822  77.259  1.00  0.00           H
ATOM    206  CE1 PHE    14      37.602  66.708  75.744  1.00  0.00           C
ATOM    207  HE1 PHE    14      37.500  67.778  75.634  1.00  0.00           H
ATOM    208  CZ  PHE    14      36.684  65.846  75.167  1.00  0.00           C
ATOM    209  HZ  PHE    14      35.829  66.153  74.583  1.00  0.00           H
ATOM    210  CE2 PHE    14      36.715  64.489  75.413  1.00  0.00           C
ATOM    211  HE2 PHE    14      35.861  63.922  75.072  1.00  0.00           H
ATOM    212  CD2 PHE    14      37.833  63.932  76.115  1.00  0.00           C
ATOM    213  HD2 PHE    14      37.975  62.862  76.147  1.00  0.00           H
ATOM    214 C    PHE    14      42.319  64.032  77.550  1.00  0.00           C
ATOM    215 O    PHE    14      42.538  63.136  78.388  1.00  0.00           O
ATOM    216 N    ALA    15      43.262  64.977  77.341  1.00  0.00           N
ATOM    217 H    ALA    15      43.192  65.668  76.607  1.00  0.00           H
ATOM    218  CA  ALA    15      44.400  65.156  78.260  1.00  0.00           C
ATOM    219  HA  ALA    15      44.655  64.202  78.721  1.00  0.00           H
ATOM    220  CB  ALA    15      45.612  65.685  77.507  1.00  0.00           C
ATOM    221  HB1 ALA    15      45.643  65.110  76.581  1.00  0.00           H
ATOM    222  HB2 ALA    15      45.444  66.748  77.334  1.00  0.00           H
ATOM    223  HB3 ALA    15      46.529  65.539  78.077  1.00  0.00           H
ATOM    224 C    ALA    15      44.017  66.053  79.409  1.00  0.00           C
ATOM    225 O    ALA    15      42.861  66.439  79.504  1.00  0.00           O
ATOM    226 N    PHE    16      45.004  66.429  80.254  1.00  0.00           N
ATOM    227 H    PHE    16      45.940  66.117  80.040  1.00  0.00           H
ATOM    228  CA  PHE    16      44.786  67.126  81.530  1.00  0.00           C
ATOM    229  HA  PHE    16      44.212  66.430  82.142  1.00  0.00           H
ATOM    230  CB  PHE    16      46.118  67.297  82.311  1.00  0.00           C
ATOM    231  HB2 PHE    16      45.913  67.145  83.371  1.00  0.00           H
ATOM    232  HB3 PHE    16      46.879  66.564  82.040  1.00  0.00           H
ATOM    233  CG  PHE    16      46.847  68.703  82.244  1.00  0.00           C
ATOM    234  CD1 PHE    16      47.230  69.283  83.486  1.00  0.00           C
ATOM    235  HD1 PHE    16      47.026  68.802  84.431  1.00  0.00           H
ATOM    236  CE1 PHE    16      47.968  70.489  83.433  1.00  0.00           C
ATOM    237  HE1 PHE    16      48.316  71.001  84.318  1.00  0.00           H
ATOM    238  CZ  PHE    16      48.168  71.056  82.155  1.00  0.00           C
ATOM    239  HZ  PHE    16      48.822  71.911  82.075  1.00  0.00           H
ATOM    240  CE2 PHE    16      47.867  70.496  80.968  1.00  0.00           C
ATOM    241  HE2 PHE    16      48.308  70.879  80.059  1.00  0.00           H
ATOM    242  CD2 PHE    16      47.153  69.292  81.059  1.00  0.00           C
ATOM    243  HD2 PHE    16      46.870  68.694  80.205  1.00  0.00           H
ATOM    244 C    PHE    16      43.965  68.459  81.427  1.00  0.00           C
ATOM    245 O    PHE    16      43.933  69.107  80.374  1.00  0.00           O
ATOM    246 N    GLN    17      43.254  68.890  82.428  1.00  0.00           N
ATOM    247 H    GLN    17      43.269  68.292  83.242  1.00  0.00           H
ATOM    248  CA  GLN    17      42.426  70.079  82.418  1.00  0.00           C
ATOM    249  HA  GLN    17      42.645  70.699  81.548  1.00  0.00           H
ATOM    250  CB  GLN    17      40.941  69.822  82.116  1.00  0.00           C
ATOM    251  HB2 GLN    17      40.851  69.064  81.338  1.00  0.00           H
ATOM    252  HB3 GLN    17      40.507  69.459  83.048  1.00  0.00           H
ATOM    253  CG  GLN    17      40.223  71.164  81.714  1.00  0.00           C
ATOM    254  HG2 GLN    17      40.437  71.967  82.420  1.00  0.00           H
ATOM    255  HG3 GLN    17      40.496  71.387  80.683  1.00  0.00           H
ATOM    256  CD  GLN    17      38.759  71.002  81.764  1.00  0.00           C
ATOM    257  OE1 GLN    17      38.177  70.383  80.913  1.00  0.00           O
ATOM    258  NE2 GLN    17      38.119  71.521  82.775  1.00  0.00           N
ATOM    259 1HE2 GLN    17      37.121  71.667  82.714  1.00  0.00           H
ATOM    260 2HE2 GLN    17      38.658  71.973  83.500  1.00  0.00           H
ATOM    261 C    GLN    17      42.622  70.872  83.773  1.00  0.00           C
ATOM    262 O    GLN    17      41.713  70.984  84.597  1.00  0.00           O
ATOM    263 N    ALA    18      43.819  71.393  84.106  1.00  0.00           N
ATOM    264 H    ALA    18      44.435  71.495  83.311  1.00  0.00           H
ATOM    265  CA  ALA    18      44.199  71.891  85.421  1.00  0.00           C
ATOM    266  HA  ALA    18      43.675  71.286  86.160  1.00  0.00           H
ATOM    267  CB  ALA    18      45.700  71.834  85.685  1.00  0.00           C
ATOM    268  HB1 ALA    18      45.919  72.374  86.606  1.00  0.00           H
ATOM    269  HB2 ALA    18      46.107  70.832  85.821  1.00  0.00           H
ATOM    270  HB3 ALA    18      46.267  72.376  84.928  1.00  0.00           H
ATOM    271 C    ALA    18      43.625  73.314  85.537  1.00  0.00           C
ATOM    272 O    ALA    18      43.760  74.149  84.591  1.00  0.00           O
ATOM    273 N    GLU    19      43.099  73.706  86.724  1.00  0.00           N
ATOM    274 H    GLU    19      43.007  73.046  87.483  1.00  0.00           H
ATOM    275  CA  GLU    19      42.676  75.046  87.015  1.00  0.00           C
ATOM    276  HA  GLU    19      42.600  75.741  86.179  1.00  0.00           H
ATOM    277  CB  GLU    19      41.243  74.924  87.479  1.00  0.00           C
ATOM    278  HB2 GLU    19      40.674  74.480  86.662  1.00  0.00           H
ATOM    279  HB3 GLU    19      41.290  74.389  88.427  1.00  0.00           H
ATOM    280  CG  GLU    19      40.710  76.291  87.786  1.00  0.00           C
ATOM    281  HG2 GLU    19      41.204  76.736  88.649  1.00  0.00           H
ATOM    282  HG3 GLU    19      41.038  76.959  86.989  1.00  0.00           H
ATOM    283  CD  GLU    19      39.191  76.353  87.835  1.00  0.00           C
ATOM    284  OE1 GLU    19      38.538  76.333  88.911  1.00  0.00           O
ATOM    285  OE2 GLU    19      38.649  76.611  86.757  1.00  0.00           O
ATOM    286 C    GLU    19      43.634  75.704  88.041  1.00  0.00           C
ATOM    287 O    GLU    19      44.019  75.166  89.072  1.00  0.00           O
ATOM    288 N    ILE    20      44.054  76.931  87.746  1.00  0.00           N
ATOM    289 H    ILE    20      43.665  77.397  86.939  1.00  0.00           H
ATOM    290  CA  ILE    20      45.158  77.605  88.562  1.00  0.00           C
ATOM    291  HA  ILE    20      45.919  76.868  88.817  1.00  0.00           H
ATOM    292  CB  ILE    20      45.897  78.619  87.631  1.00  0.00           C
ATOM    293  HB  ILE    20      45.140  79.286  87.219  1.00  0.00           H
ATOM    294  CG2 ILE    20      46.826  79.455  88.441  1.00  0.00           C
ATOM    295 1HG2 ILE    20      47.400  78.737  89.027  1.00  0.00           H
ATOM    296 2HG2 ILE    20      47.473  80.078  87.824  1.00  0.00           H
ATOM    297 3HG2 ILE    20      46.278  80.062  89.162  1.00  0.00           H
ATOM    298  CG1 ILE    20      46.666  77.915  86.455  1.00  0.00           C
ATOM    299 2HG1 ILE    20      45.900  77.447  85.837  1.00  0.00           H
ATOM    300 3HG1 ILE    20      47.182  78.716  85.926  1.00  0.00           H
ATOM    301  CD1 ILE    20      47.748  76.902  86.834  1.00  0.00           C
ATOM    302 1HD1 ILE    20      48.409  77.380  87.557  1.00  0.00           H
ATOM    303 2HD1 ILE    20      47.353  75.974  87.248  1.00  0.00           H
ATOM    304 3HD1 ILE    20      48.298  76.546  85.964  1.00  0.00           H
ATOM    305 C    ILE    20      44.679  78.241  89.862  1.00  0.00           C
ATOM    306 O    ILE    20      45.395  78.090  90.881  1.00  0.00           O
ATOM    307 N    ALA    21      43.394  78.632  90.027  1.00  0.00           N
ATOM    308 H    ALA    21      42.841  78.533  89.187  1.00  0.00           H
ATOM    309  CA  ALA    21      42.800  79.002  91.317  1.00  0.00           C
ATOM    310  HA  ALA    21      43.285  79.843  91.812  1.00  0.00           H
ATOM    311  CB  ALA    21      41.334  79.524  91.066  1.00  0.00           C
ATOM    312  HB1 ALA    21      40.883  79.815  92.015  1.00  0.00           H
ATOM    313  HB2 ALA    21      41.457  80.430  90.473  1.00  0.00           H
ATOM    314  HB3 ALA    21      40.780  78.802  90.466  1.00  0.00           H
ATOM    315 C    ALA    21      43.010  77.807  92.322  1.00  0.00           C
ATOM    316 O    ALA    21      43.269  78.064  93.506  1.00  0.00           O
ATOM    317 N    GLN    22      42.946  76.532  91.910  1.00  0.00           N
ATOM    318 H    GLN    22      42.594  76.283  90.997  1.00  0.00           H
ATOM    319  CA  GLN    22      43.121  75.374  92.873  1.00  0.00           C
ATOM    320  HA  GLN    22      42.839  75.722  93.866  1.00  0.00           H
ATOM    321  CB  GLN    22      42.229  74.153  92.476  1.00  0.00           C
ATOM    322  HB2 GLN    22      42.386  73.798  91.457  1.00  0.00           H
ATOM    323  HB3 GLN    22      42.536  73.329  93.120  1.00  0.00           H
ATOM    324  CG  GLN    22      40.788  74.269  92.869  1.00  0.00           C
ATOM    325  HG2 GLN    22      40.424  73.245  92.950  1.00  0.00           H
ATOM    326  HG3 GLN    22      40.641  74.770  93.826  1.00  0.00           H
ATOM    327  CD  GLN    22      40.033  74.953  91.691  1.00  0.00           C
ATOM    328  OE1 GLN    22      39.775  76.135  91.807  1.00  0.00           O
ATOM    329  NE2 GLN    22      39.574  74.322  90.642  1.00  0.00           N
ATOM    330 1HE2 GLN    22      39.221  75.022  90.005  1.00  0.00           H
ATOM    331 2HE2 GLN    22      39.747  73.349  90.434  1.00  0.00           H
ATOM    332 C    GLN    22      44.582  74.966  93.075  1.00  0.00           C
ATOM    333 O    GLN    22      45.017  74.638  94.134  1.00  0.00           O
ATOM    334 N    LEU    23      45.431  75.197  92.086  1.00  0.00           N
ATOM    335 H    LEU    23      45.059  75.390  91.167  1.00  0.00           H
ATOM    336  CA  LEU    23      46.866  75.091  92.232  1.00  0.00           C
ATOM    337  HA  LEU    23      47.072  74.218  92.851  1.00  0.00           H
ATOM    338  CB  LEU    23      47.429  74.982  90.815  1.00  0.00           C
ATOM    339  HB2 LEU    23      47.002  74.122  90.299  1.00  0.00           H
ATOM    340  HB3 LEU    23      47.158  75.929  90.347  1.00  0.00           H
ATOM    341  CG  LEU    23      48.925  74.782  90.822  1.00  0.00           C
ATOM    342  HG  LEU    23      49.407  75.707  91.138  1.00  0.00           H
ATOM    343  CD1 LEU    23      49.428  73.513  91.556  1.00  0.00           C
ATOM    344 1HD1 LEU    23      48.803  72.651  91.321  1.00  0.00           H
ATOM    345 2HD1 LEU    23      50.411  73.246  91.168  1.00  0.00           H
ATOM    346 3HD1 LEU    23      49.416  73.660  92.636  1.00  0.00           H
ATOM    347  CD2 LEU    23      49.327  74.811  89.335  1.00  0.00           C
ATOM    348 1HD2 LEU    23      48.921  75.727  88.905  1.00  0.00           H
ATOM    349 2HD2 LEU    23      50.415  74.795  89.260  1.00  0.00           H
ATOM    350 3HD2 LEU    23      48.843  74.043  88.733  1.00  0.00           H
ATOM    351 C    LEU    23      47.448  76.173  93.164  1.00  0.00           C
ATOM    352 O    LEU    23      48.275  75.905  94.076  1.00  0.00           O
ATOM    353 N    MET    24      46.854  77.355  93.267  1.00  0.00           N
ATOM    354 H    MET    24      46.240  77.643  92.518  1.00  0.00           H
ATOM    355  CA  MET    24      47.190  78.346  94.235  1.00  0.00           C
ATOM    356  HA  MET    24      48.271  78.419  94.354  1.00  0.00           H
ATOM    357  CB  MET    24      46.632  79.648  93.676  1.00  0.00           C
ATOM    358  HB2 MET    24      45.731  79.390  93.121  1.00  0.00           H
ATOM    359  HB3 MET    24      46.386  80.321  94.497  1.00  0.00           H
ATOM    360  CG  MET    24      47.514  80.372  92.615  1.00  0.00           C
ATOM    361  HG2 MET    24      47.473  79.851  91.659  1.00  0.00           H
ATOM    362  HG3 MET    24      47.049  81.315  92.328  1.00  0.00           H
ATOM    363  SD  MET    24      49.298  80.576  92.993  1.00  0.00           S
ATOM    364  CE  MET    24      49.511  81.682  91.611  1.00  0.00           C
ATOM    365  HE1 MET    24      49.327  81.108  90.703  1.00  0.00           H
ATOM    366  HE2 MET    24      48.788  82.490  91.725  1.00  0.00           H
ATOM    367  HE3 MET    24      50.552  81.967  91.457  1.00  0.00           H
ATOM    368 C    MET    24      46.544  77.950  95.608  1.00  0.00           C
ATOM    369 O    MET    24      47.194  78.152  96.611  1.00  0.00           O
ATOM    370 N    SER    25      45.378  77.359  95.613  1.00  0.00           N
ATOM    371 H    SER    25      44.900  77.218  94.735  1.00  0.00           H
ATOM    372  CA  SER    25      44.607  76.959  96.847  1.00  0.00           C
ATOM    373  HA  SER    25      44.572  77.853  97.469  1.00  0.00           H
ATOM    374  CB  SER    25      43.281  76.283  96.497  1.00  0.00           C
ATOM    375  HB2 SER    25      43.308  75.382  95.884  1.00  0.00           H
ATOM    376  HB3 SER    25      42.836  76.012  97.454  1.00  0.00           H
ATOM    377  OG  SER    25      42.444  77.247  95.863  1.00  0.00           O
ATOM    378  HG  SER    25      42.730  77.564  95.003  1.00  0.00           H
ATOM    379 C    SER    25      45.376  75.861  97.600  1.00  0.00           C
ATOM    380 O    SER    25      45.478  75.864  98.809  1.00  0.00           O
ATOM    381 N    LEU    26      46.163  75.126  96.856  1.00  0.00           N
ATOM    382 H    LEU    26      46.037  75.194  95.856  1.00  0.00           H
ATOM    383  CA  LEU    26      47.077  74.166  97.400  1.00  0.00           C
ATOM    384  HA  LEU    26      46.563  73.554  98.141  1.00  0.00           H
ATOM    385  CB  LEU    26      47.399  73.243  96.192  1.00  0.00           C
ATOM    386  HB2 LEU    26      46.508  72.780  95.768  1.00  0.00           H
ATOM    387  HB3 LEU    26      47.766  73.935  95.434  1.00  0.00           H
ATOM    388  CG  LEU    26      48.358  72.145  96.434  1.00  0.00           C
ATOM    389  HG  LEU    26      49.248  72.359  97.026  1.00  0.00           H
ATOM    390  CD1 LEU    26      47.525  71.144  97.316  1.00  0.00           C
ATOM    391 1HD1 LEU    26      46.484  71.181  96.994  1.00  0.00           H
ATOM    392 2HD1 LEU    26      48.040  70.183  97.324  1.00  0.00           H
ATOM    393 3HD1 LEU    26      47.447  71.566  98.317  1.00  0.00           H
ATOM    394  CD2 LEU    26      48.808  71.634  95.044  1.00  0.00           C
ATOM    395 1HD2 LEU    26      49.329  72.394  94.464  1.00  0.00           H
ATOM    396 2HD2 LEU    26      49.417  70.730  95.041  1.00  0.00           H
ATOM    397 3HD2 LEU    26      47.927  71.450  94.428  1.00  0.00           H
ATOM    398 C    LEU    26      48.334  74.848  97.958  1.00  0.00           C
ATOM    399 O    LEU    26      48.776  74.481  99.011  1.00  0.00           O
ATOM    400 N    ILE    27      48.855  75.870  97.306  1.00  0.00           N
ATOM    401 H    ILE    27      48.458  76.059  96.398  1.00  0.00           H
ATOM    402  CA  ILE    27      50.011  76.663  97.666  1.00  0.00           C
ATOM    403  HA  ILE    27      50.790  75.941  97.913  1.00  0.00           H
ATOM    404  CB  ILE    27      50.385  77.645  96.472  1.00  0.00           C
ATOM    405  HB  ILE    27      49.435  78.009  96.081  1.00  0.00           H
ATOM    406  CG2 ILE    27      51.099  79.049  96.877  1.00  0.00           C
ATOM    407 1HG2 ILE    27      51.406  79.569  95.970  1.00  0.00           H
ATOM    408 2HG2 ILE    27      50.428  79.573  97.557  1.00  0.00           H
ATOM    409 3HG2 ILE    27      52.045  78.867  97.386  1.00  0.00           H
ATOM    410  CG1 ILE    27      51.150  76.842  95.389  1.00  0.00           C
ATOM    411 2HG1 ILE    27      52.091  76.573  95.871  1.00  0.00           H
ATOM    412 3HG1 ILE    27      50.652  75.917  95.101  1.00  0.00           H
ATOM    413  CD1 ILE    27      51.461  77.601  94.058  1.00  0.00           C
ATOM    414 1HD1 ILE    27      52.208  77.112  93.432  1.00  0.00           H
ATOM    415 2HD1 ILE    27      50.572  77.678  93.433  1.00  0.00           H
ATOM    416 3HD1 ILE    27      51.850  78.612  94.178  1.00  0.00           H
ATOM    417 C    ILE    27      49.796  77.405  98.981  1.00  0.00           C
ATOM    418 O    ILE    27      50.634  77.294  99.900  1.00  0.00           O
ATOM    419 N    ILE    28      48.735  78.159  99.124  1.00  0.00           N
ATOM    420 H    ILE    28      48.072  78.064  98.369  1.00  0.00           H
ATOM    421  CA  ILE    28      48.557  78.763 100.407  1.00  0.00           C
ATOM    422  HA  ILE    28      49.419  79.350 100.723  1.00  0.00           H
ATOM    423  CB  ILE    28      47.399  79.791 100.395  1.00  0.00           C
ATOM    424  HB  ILE    28      47.227  80.274 101.357  1.00  0.00           H
ATOM    425  CG2 ILE    28      47.732  80.983  99.455  1.00  0.00           C
ATOM    426 1HG2 ILE    28      47.452  80.694  98.441  1.00  0.00           H
ATOM    427 2HG2 ILE    28      47.215  81.891  99.764  1.00  0.00           H
ATOM    428 3HG2 ILE    28      48.797  81.205  99.523  1.00  0.00           H
ATOM    429  CG1 ILE    28      46.028  79.094  99.955  1.00  0.00           C
ATOM    430 2HG1 ILE    28      46.137  78.699  98.945  1.00  0.00           H
ATOM    431 3HG1 ILE    28      45.686  78.324 100.646  1.00  0.00           H
ATOM    432  CD1 ILE    28      44.907  80.084 100.048  1.00  0.00           C
ATOM    433 1HD1 ILE    28      44.717  80.404 101.073  1.00  0.00           H
ATOM    434 2HD1 ILE    28      45.018  80.939  99.382  1.00  0.00           H
ATOM    435 3HD1 ILE    28      44.033  79.609  99.602  1.00  0.00           H
ATOM    436 C    ILE    28      48.341  77.751 101.540  1.00  0.00           C
ATOM    437 O    ILE    28      48.682  78.039 102.728  1.00  0.00           O
ATOM    438 N    ASN    29      47.881  76.500 101.299  1.00  0.00           N
ATOM    439 H    ASN    29      47.650  76.296 100.337  1.00  0.00           H
ATOM    440  CA  ASN    29      47.376  75.566 102.292  1.00  0.00           C
ATOM    441  HA  ASN    29      47.044  76.082 103.193  1.00  0.00           H
ATOM    442  CB  ASN    29      46.130  74.908 101.652  1.00  0.00           C
ATOM    443  HB2 ASN    29      45.492  75.718 101.296  1.00  0.00           H
ATOM    444  HB3 ASN    29      46.508  74.243 100.875  1.00  0.00           H
ATOM    445  CG  ASN    29      45.148  74.159 102.575  1.00  0.00           C
ATOM    446  OD1 ASN    29      43.994  74.403 102.552  1.00  0.00           O
ATOM    447  ND2 ASN    29      45.432  73.123 103.316  1.00  0.00           N
ATOM    448 1HD2 ASN    29      44.752  72.479 103.695  1.00  0.00           H
ATOM    449 2HD2 ASN    29      46.380  72.941 103.611  1.00  0.00           H
ATOM    450 C    ASN    29      48.394  74.515 102.811  1.00  0.00           C
ATOM    451 O    ASN    29      48.266  73.961 103.840  1.00  0.00           O
ATOM    452 N    THR    30      49.541  74.487 102.096  1.00  0.00           N
ATOM    453 H    THR    30      49.729  75.188 101.394  1.00  0.00           H
ATOM    454  CA  THR    30      50.694  73.494 102.344  1.00  0.00           C
ATOM    455  HA  THR    30      50.326  72.726 103.025  1.00  0.00           H
ATOM    456  CB  THR    30      51.187  72.697 101.092  1.00  0.00           C
ATOM    457  HB  THR    30      51.885  73.327 100.542  1.00  0.00           H
ATOM    458  CG2 THR    30      51.796  71.389 101.536  1.00  0.00           C
ATOM    459 1HG2 THR    30      50.979  70.749 101.871  1.00  0.00           H
ATOM    460 2HG2 THR    30      52.324  70.974 100.678  1.00  0.00           H
ATOM    461 3HG2 THR    30      52.507  71.488 102.356  1.00  0.00           H
ATOM    462  OG1 THR    30      50.014  72.449 100.333  1.00  0.00           O
ATOM    463  HG1 THR    30      49.735  73.182  99.779  1.00  0.00           H
ATOM    464 C    THR    30      51.828  74.139 103.078  1.00  0.00           C
ATOM    465 O    THR    30      53.046  73.991 102.695  1.00  0.00           O
ATOM    466 N    PHE    31      51.676  74.632 104.208  1.00  0.00           N
ATOM    467 H    PHE    31      50.757  74.763 104.607  1.00  0.00           H
ATOM    468  CA  PHE    31      52.707  75.306 105.046  1.00  0.00           C
ATOM    469  HA  PHE    31      53.472  75.788 104.437  1.00  0.00           H
ATOM    470  CB  PHE    31      51.856  76.454 105.650  1.00  0.00           C
ATOM    471  HB2 PHE    31      52.467  77.069 106.311  1.00  0.00           H
ATOM    472  HB3 PHE    31      51.556  77.217 104.932  1.00  0.00           H
ATOM    473  CG  PHE    31      50.713  76.000 106.511  1.00  0.00           C
ATOM    474  CD1 PHE    31      51.007  75.661 107.865  1.00  0.00           C
ATOM    475  HD1 PHE    31      51.988  75.730 108.312  1.00  0.00           H
ATOM    476  CE1 PHE    31      49.875  75.269 108.630  1.00  0.00           C
ATOM    477  HE1 PHE    31      50.066  74.951 109.645  1.00  0.00           H
ATOM    478  CZ  PHE    31      48.571  75.120 108.130  1.00  0.00           C
ATOM    479  HZ  PHE    31      47.752  74.754 108.731  1.00  0.00           H
ATOM    480  CE2 PHE    31      48.314  75.565 106.888  1.00  0.00           C
ATOM    481  HE2 PHE    31      47.326  75.573 106.452  1.00  0.00           H
ATOM    482  CD2 PHE    31      49.385  76.018 106.053  1.00  0.00           C
ATOM    483  HD2 PHE    31      49.121  76.470 105.108  1.00  0.00           H
ATOM    484 C    PHE    31      53.468  74.473 106.050  1.00  0.00           C
ATOM    485 O    PHE    31      53.963  75.004 107.052  1.00  0.00           O
ATOM    486 N    TYR    32      53.636  73.182 105.725  1.00  0.00           N
ATOM    487 H    TYR    32      53.049  72.855 104.971  1.00  0.00           H
ATOM    488  CA  TYR    32      54.351  72.179 106.546  1.00  0.00           C
ATOM    489  HA  TYR    32      54.191  71.175 106.153  1.00  0.00           H
ATOM    490  CB  TYR    32      55.848  72.408 106.511  1.00  0.00           C
ATOM    491  HB2 TYR    32      56.285  71.920 105.640  1.00  0.00           H
ATOM    492  HB3 TYR    32      56.066  73.472 106.420  1.00  0.00           H
ATOM    493  CG  TYR    32      56.691  71.883 107.646  1.00  0.00           C
ATOM    494  CD1 TYR    32      56.692  70.519 107.944  1.00  0.00           C
ATOM    495  HD1 TYR    32      56.125  69.828 107.337  1.00  0.00           H
ATOM    496  CE1 TYR    32      57.388  70.046 109.030  1.00  0.00           C
ATOM    497  HE1 TYR    32      57.226  69.038 109.381  1.00  0.00           H
ATOM    498  CZ  TYR    32      58.116  70.937 109.843  1.00  0.00           C
ATOM    499  OH  TYR    32      58.582  70.474 111.041  1.00  0.00           O
ATOM    500  HH  TYR    32      58.520  69.518 111.113  1.00  0.00           H
ATOM    501  CE2 TYR    32      58.115  72.328 109.562  1.00  0.00           C
ATOM    502  HE2 TYR    32      58.788  72.962 110.122  1.00  0.00           H
ATOM    503  CD2 TYR    32      57.482  72.801 108.359  1.00  0.00           C
ATOM    504  HD2 TYR    32      57.616  73.832 108.067  1.00  0.00           H
ATOM    505 C    TYR    32      53.775  72.009 108.002  1.00  0.00           C
ATOM    506 O    TYR    32      52.964  71.100 108.290  1.00  0.00           O
ATOM    507 N    SER    33      54.354  72.826 108.937  1.00  0.00           N
ATOM    508 H    SER    33      54.942  73.546 108.543  1.00  0.00           H
ATOM    509  CA  SER    33      53.823  73.044 110.315  1.00  0.00           C
ATOM    510  HA  SER    33      52.767  72.773 110.304  1.00  0.00           H
ATOM    511  CB  SER    33      54.639  72.204 111.297  1.00  0.00           C
ATOM    512  HB2 SER    33      54.776  71.207 110.876  1.00  0.00           H
ATOM    513  HB3 SER    33      55.612  72.695 111.333  1.00  0.00           H
ATOM    514  OG  SER    33      53.987  72.139 112.593  1.00  0.00           O
ATOM    515  HG  SER    33      54.222  71.322 113.039  1.00  0.00           H
ATOM    516 C    SER    33      53.870  74.528 110.720  1.00  0.00           C
ATOM    517 O    SER    33      52.838  75.095 111.074  1.00  0.00           O
ATOM    518 N    ASN    34      55.068  75.053 110.521  1.00  0.00           N
ATOM    519 H    ASN    34      55.831  74.437 110.277  1.00  0.00           H
ATOM    520  CA  ASN    34      55.354  76.425 110.477  1.00  0.00           C
ATOM    521  HA  ASN    34      54.433  77.003 110.554  1.00  0.00           H
ATOM    522  CB  ASN    34      56.195  76.764 111.669  1.00  0.00           C
ATOM    523  HB2 ASN    34      55.705  76.470 112.597  1.00  0.00           H
ATOM    524  HB3 ASN    34      57.078  76.129 111.600  1.00  0.00           H
ATOM    525  CG  ASN    34      56.643  78.158 111.654  1.00  0.00           C
ATOM    526  OD1 ASN    34      57.371  78.656 110.783  1.00  0.00           O
ATOM    527  ND2 ASN    34      55.993  78.945 112.452  1.00  0.00           N
ATOM    528 1HD2 ASN    34      56.194  79.932 112.388  1.00  0.00           H
ATOM    529 2HD2 ASN    34      55.285  78.543 113.051  1.00  0.00           H
ATOM    530 C    ASN    34      55.866  76.910 109.069  1.00  0.00           C
ATOM    531 O    ASN    34      56.547  76.155 108.370  1.00  0.00           O
ATOM    532 N    LYS    35      55.521  78.069 108.574  1.00  0.00           N
ATOM    533 H    LYS    35      54.785  78.572 109.048  1.00  0.00           H
ATOM    534  CA  LYS    35      55.988  78.646 107.381  1.00  0.00           C
ATOM    535  HA  LYS    35      55.644  78.020 106.558  1.00  0.00           H
ATOM    536  CB  LYS    35      55.443  80.084 107.419  1.00  0.00           C
ATOM    537  HB2 LYS    35      55.508  80.571 108.392  1.00  0.00           H
ATOM    538  HB3 LYS    35      56.021  80.710 106.740  1.00  0.00           H
ATOM    539  CG  LYS    35      53.947  80.063 107.045  1.00  0.00           C
ATOM    540  HG2 LYS    35      53.811  79.582 106.076  1.00  0.00           H
ATOM    541  HG3 LYS    35      53.250  79.544 107.702  1.00  0.00           H
ATOM    542  CD  LYS    35      53.529  81.485 107.033  1.00  0.00           C
ATOM    543  HD2 LYS    35      53.661  81.996 107.986  1.00  0.00           H
ATOM    544  HD3 LYS    35      54.129  82.034 106.308  1.00  0.00           H
ATOM    545  CE  LYS    35      52.018  81.439 106.756  1.00  0.00           C
ATOM    546  HE2 LYS    35      51.902  80.975 105.776  1.00  0.00           H
ATOM    547  HE3 LYS    35      51.461  80.905 107.525  1.00  0.00           H
ATOM    548  NZ  LYS    35      51.374  82.719 106.749  1.00  0.00           N
ATOM    549  HZ1 LYS    35      51.523  83.186 107.632  1.00  0.00           H
ATOM    550  HZ2 LYS    35      51.748  83.336 106.042  1.00  0.00           H
ATOM    551  HZ3 LYS    35      50.370  82.644 106.669  1.00  0.00           H
ATOM    552 C    LYS    35      57.503  78.667 107.121  1.00  0.00           C
ATOM    553 O    LYS    35      57.883  79.129 106.087  1.00  0.00           O
ATOM    554 N    GLU    36      58.377  78.267 108.074  1.00  0.00           N
ATOM    555 H    GLU    36      58.032  78.056 108.999  1.00  0.00           H
ATOM    556  CA  GLU    36      59.829  78.399 107.994  1.00  0.00           C
ATOM    557  HA  GLU    36      60.114  79.443 107.869  1.00  0.00           H
ATOM    558  CB  GLU    36      60.541  77.817 109.231  1.00  0.00           C
ATOM    559  HB2 GLU    36      61.593  77.763 108.951  1.00  0.00           H
ATOM    560  HB3 GLU    36      60.426  78.519 110.056  1.00  0.00           H
ATOM    561  CG  GLU    36      59.948  76.427 109.604  1.00  0.00           C
ATOM    562  HG2 GLU    36      59.016  76.526 110.161  1.00  0.00           H
ATOM    563  HG3 GLU    36      59.759  75.875 108.683  1.00  0.00           H
ATOM    564  CD  GLU    36      60.806  75.615 110.498  1.00  0.00           C
ATOM    565  OE1 GLU    36      61.048  76.037 111.647  1.00  0.00           O
ATOM    566  OE2 GLU    36      61.455  74.694 109.999  1.00  0.00           O
ATOM    567 C    GLU    36      60.300  77.747 106.687  1.00  0.00           C
ATOM    568 O    GLU    36      61.466  77.901 106.273  1.00  0.00           O
ATOM    569 N    ILE    37      59.458  76.955 106.001  1.00  0.00           N
ATOM    570 H    ILE    37      58.545  76.903 106.430  1.00  0.00           H
ATOM    571  CA  ILE    37      59.729  76.233 104.765  1.00  0.00           C
ATOM    572  HA  ILE    37      60.640  75.648 104.894  1.00  0.00           H
ATOM    573  CB  ILE    37      58.623  75.249 104.499  1.00  0.00           C
ATOM    574  HB  ILE    37      58.464  74.792 105.476  1.00  0.00           H
ATOM    575  CG2 ILE    37      57.242  75.917 104.198  1.00  0.00           C
ATOM    576 1HG2 ILE    37      57.193  76.774 104.871  1.00  0.00           H
ATOM    577 2HG2 ILE    37      57.110  76.290 103.183  1.00  0.00           H
ATOM    578 3HG2 ILE    37      56.406  75.304 104.535  1.00  0.00           H
ATOM    579  CG1 ILE    37      59.040  74.115 103.621  1.00  0.00           C
ATOM    580 2HG1 ILE    37      58.971  74.442 102.583  1.00  0.00           H
ATOM    581 3HG1 ILE    37      60.021  73.686 103.827  1.00  0.00           H
ATOM    582  CD1 ILE    37      58.199  72.863 103.722  1.00  0.00           C
ATOM    583 1HD1 ILE    37      58.739  72.116 103.141  1.00  0.00           H
ATOM    584 2HD1 ILE    37      58.062  72.541 104.754  1.00  0.00           H
ATOM    585 3HD1 ILE    37      57.219  72.983 103.259  1.00  0.00           H
ATOM    586 C    ILE    37      60.045  77.097 103.506  1.00  0.00           C
ATOM    587 O    ILE    37      60.717  76.587 102.598  1.00  0.00           O
ATOM    588 N    PHE    38      59.779  78.432 103.551  1.00  0.00           N
ATOM    589 H    PHE    38      59.150  78.763 104.268  1.00  0.00           H
ATOM    590  CA  PHE    38      60.265  79.410 102.587  1.00  0.00           C
ATOM    591  HA  PHE    38      59.975  79.106 101.581  1.00  0.00           H
ATOM    592  CB  PHE    38      59.583  80.768 102.815  1.00  0.00           C
ATOM    593  HB2 PHE    38      59.661  81.300 101.866  1.00  0.00           H
ATOM    594  HB3 PHE    38      58.546  80.660 103.131  1.00  0.00           H
ATOM    595  CG  PHE    38      60.225  81.850 103.720  1.00  0.00           C
ATOM    596  CD1 PHE    38      60.150  81.744 105.106  1.00  0.00           C
ATOM    597  HD1 PHE    38      59.364  81.208 105.616  1.00  0.00           H
ATOM    598  CE1 PHE    38      60.972  82.465 105.923  1.00  0.00           C
ATOM    599  HE1 PHE    38      60.747  82.306 106.967  1.00  0.00           H
ATOM    600  CZ  PHE    38      61.967  83.287 105.434  1.00  0.00           C
ATOM    601  HZ  PHE    38      62.597  83.691 106.212  1.00  0.00           H
ATOM    602  CE2 PHE    38      62.001  83.482 104.064  1.00  0.00           C
ATOM    603  HE2 PHE    38      62.792  84.116 103.692  1.00  0.00           H
ATOM    604  CD2 PHE    38      61.092  82.775 103.200  1.00  0.00           C
ATOM    605  HD2 PHE    38      61.203  82.976 102.145  1.00  0.00           H
ATOM    606 C    PHE    38      61.774  79.403 102.536  1.00  0.00           C
ATOM    607 O    PHE    38      62.411  78.963 101.570  1.00  0.00           O
ATOM    608 N    LEU    39      62.520  79.833 103.625  1.00  0.00           N
ATOM    609 H    LEU    39      62.060  80.267 104.412  1.00  0.00           H
ATOM    610  CA  LEU    39      63.940  79.898 103.653  1.00  0.00           C
ATOM    611  HA  LEU    39      64.268  80.567 102.858  1.00  0.00           H
ATOM    612  CB  LEU    39      64.368  80.444 104.978  1.00  0.00           C
ATOM    613  HB2 LEU    39      63.708  81.146 105.487  1.00  0.00           H
ATOM    614  HB3 LEU    39      64.409  79.608 105.676  1.00  0.00           H
ATOM    615  CG  LEU    39      65.805  81.079 104.914  1.00  0.00           C
ATOM    616  HG  LEU    39      66.422  80.503 104.225  1.00  0.00           H
ATOM    617  CD1 LEU    39      65.639  82.527 104.331  1.00  0.00           C
ATOM    618 1HD1 LEU    39      65.537  83.352 105.036  1.00  0.00           H
ATOM    619 2HD1 LEU    39      66.487  82.736 103.678  1.00  0.00           H
ATOM    620 3HD1 LEU    39      64.816  82.517 103.617  1.00  0.00           H
ATOM    621  CD2 LEU    39      66.532  81.237 106.224  1.00  0.00           C
ATOM    622 1HD2 LEU    39      67.491  81.748 106.134  1.00  0.00           H
ATOM    623 2HD2 LEU    39      65.848  81.868 106.791  1.00  0.00           H
ATOM    624 3HD2 LEU    39      66.705  80.297 106.749  1.00  0.00           H
ATOM    625 C    LEU    39      64.655  78.600 103.352  1.00  0.00           C
ATOM    626 O    LEU    39      65.585  78.539 102.563  1.00  0.00           O
ATOM    627 N    ARG    40      64.110  77.468 103.881  1.00  0.00           N
ATOM    628 H    ARG    40      63.359  77.571 104.548  1.00  0.00           H
ATOM    629  CA  ARG    40      64.488  76.139 103.407  1.00  0.00           C
ATOM    630  HA  ARG    40      65.554  76.083 103.628  1.00  0.00           H
ATOM    631  CB  ARG    40      63.831  75.049 104.309  1.00  0.00           C
ATOM    632  HB2 ARG    40      64.078  75.337 105.330  1.00  0.00           H
ATOM    633  HB3 ARG    40      62.768  75.040 104.066  1.00  0.00           H
ATOM    634  CG  ARG    40      64.454  73.663 104.021  1.00  0.00           C
ATOM    635  HG2 ARG    40      65.441  73.774 103.572  1.00  0.00           H
ATOM    636  HG3 ARG    40      64.625  73.213 104.999  1.00  0.00           H
ATOM    637  CD  ARG    40      63.477  72.809 103.195  1.00  0.00           C
ATOM    638  HD2 ARG    40      62.676  72.368 103.788  1.00  0.00           H
ATOM    639  HD3 ARG    40      62.980  73.469 102.483  1.00  0.00           H
ATOM    640  NE  ARG    40      64.128  71.840 102.275  1.00  0.00           N
ATOM    641  HE  ARG    40      64.129  72.148 101.313  1.00  0.00           H
ATOM    642  CZ  ARG    40      64.781  70.798 102.660  1.00  0.00           C
ATOM    643  NH1 ARG    40      64.852  70.333 103.880  1.00  0.00           N
ATOM    644 1HH1 ARG    40      64.276  70.708 104.620  1.00  0.00           H
ATOM    645 2HH1 ARG    40      65.594  69.678 104.080  1.00  0.00           H
ATOM    646  NH2 ARG    40      65.504  70.269 101.665  1.00  0.00           N
ATOM    647 1HH2 ARG    40      65.718  70.821 100.847  1.00  0.00           H
ATOM    648 2HH2 ARG    40      66.015  69.399 101.713  1.00  0.00           H
ATOM    649 C    ARG    40      64.446  75.756 101.921  1.00  0.00           C
ATOM    650 O    ARG    40      65.431  75.221 101.350  1.00  0.00           O
ATOM    651 N    GLU    41      63.300  75.869 101.235  1.00  0.00           N
ATOM    652 H    GLU    41      62.494  76.269 101.693  1.00  0.00           H
ATOM    653  CA  GLU    41      63.184  75.738  99.754  1.00  0.00           C
ATOM    654  HA  GLU    41      63.808  74.872  99.535  1.00  0.00           H
ATOM    655  CB  GLU    41      61.727  75.453  99.421  1.00  0.00           C
ATOM    656  HB2 GLU    41      61.229  76.216 100.019  1.00  0.00           H
ATOM    657  HB3 GLU    41      61.510  75.548  98.357  1.00  0.00           H
ATOM    658  CG  GLU    41      61.288  74.015  99.858  1.00  0.00           C
ATOM    659  HG2 GLU    41      61.249  73.890 100.940  1.00  0.00           H
ATOM    660  HG3 GLU    41      60.238  74.075  99.568  1.00  0.00           H
ATOM    661  CD  GLU    41      62.127  72.846  99.351  1.00  0.00           C
ATOM    662  OE1 GLU    41      61.788  72.089  98.384  1.00  0.00           O
ATOM    663  OE2 GLU    41      63.311  72.660  99.755  1.00  0.00           O
ATOM    664 C    GLU    41      63.758  76.803  98.876  1.00  0.00           C
ATOM    665 O    GLU    41      64.250  76.539  97.764  1.00  0.00           O
ATOM    666 N    LEU    42      63.857  78.078  99.397  1.00  0.00           N
ATOM    667 H    LEU    42      63.457  78.240 100.310  1.00  0.00           H
ATOM    668  CA  LEU    42      64.745  79.041  98.786  1.00  0.00           C
ATOM    669  HA  LEU    42      64.412  79.284  97.777  1.00  0.00           H
ATOM    670  CB  LEU    42      64.520  80.405  99.503  1.00  0.00           C
ATOM    671  HB2 LEU    42      64.711  80.290 100.570  1.00  0.00           H
ATOM    672  HB3 LEU    42      65.319  81.006  99.068  1.00  0.00           H
ATOM    673  CG  LEU    42      63.224  81.221  99.302  1.00  0.00           C
ATOM    674  HG  LEU    42      62.331  80.672  99.599  1.00  0.00           H
ATOM    675  CD1 LEU    42      63.410  82.610  99.997  1.00  0.00           C
ATOM    676 1HD1 LEU    42      64.152  83.211  99.472  1.00  0.00           H
ATOM    677 2HD1 LEU    42      62.468  83.157 100.036  1.00  0.00           H
ATOM    678 3HD1 LEU    42      63.695  82.441 101.036  1.00  0.00           H
ATOM    679  CD2 LEU    42      63.030  81.461  97.826  1.00  0.00           C
ATOM    680 1HD2 LEU    42      62.156  82.088  97.648  1.00  0.00           H
ATOM    681 2HD2 LEU    42      63.858  81.772  97.189  1.00  0.00           H
ATOM    682 3HD2 LEU    42      62.746  80.501  97.396  1.00  0.00           H
ATOM    683 C    LEU    42      66.220  78.648  98.720  1.00  0.00           C
ATOM    684 O    LEU    42      66.855  78.752  97.695  1.00  0.00           O
ATOM    685 N    ILE    43      66.751  78.078  99.818  1.00  0.00           N
ATOM    686 H    ILE    43      66.237  78.008 100.685  1.00  0.00           H
ATOM    687  CA  ILE    43      68.121  77.537  99.920  1.00  0.00           C
ATOM    688  HA  ILE    43      68.778  78.318  99.538  1.00  0.00           H
ATOM    689  CB  ILE    43      68.534  77.310 101.381  1.00  0.00           C
ATOM    690  HB  ILE    43      67.663  76.885 101.880  1.00  0.00           H
ATOM    691  CG2 ILE    43      69.642  76.223 101.583  1.00  0.00           C
ATOM    692 1HG2 ILE    43      70.564  76.611 101.149  1.00  0.00           H
ATOM    693 2HG2 ILE    43      69.870  75.995 102.624  1.00  0.00           H
ATOM    694 3HG2 ILE    43      69.388  75.263 101.132  1.00  0.00           H
ATOM    695  CG1 ILE    43      68.678  78.628 102.155  1.00  0.00           C
ATOM    696 2HG1 ILE    43      69.585  79.148 101.847  1.00  0.00           H
ATOM    697 3HG1 ILE    43      67.897  79.365 101.971  1.00  0.00           H
ATOM    698  CD1 ILE    43      68.690  78.554 103.645  1.00  0.00           C
ATOM    699 1HD1 ILE    43      69.511  77.909 103.957  1.00  0.00           H
ATOM    700 2HD1 ILE    43      68.881  79.521 104.110  1.00  0.00           H
ATOM    701 3HD1 ILE    43      67.704  78.185 103.927  1.00  0.00           H
ATOM    702 C    ILE    43      68.234  76.191  99.091  1.00  0.00           C
ATOM    703 O    ILE    43      69.259  76.051  98.436  1.00  0.00           O
ATOM    704 N    SER    44      67.186  75.387  99.031  1.00  0.00           N
ATOM    705 H    SER    44      66.373  75.492  99.620  1.00  0.00           H
ATOM    706  CA  SER    44      67.322  74.134  98.281  1.00  0.00           C
ATOM    707  HA  SER    44      68.284  73.699  98.550  1.00  0.00           H
ATOM    708  CB  SER    44      66.285  73.088  98.676  1.00  0.00           C
ATOM    709  HB2 SER    44      65.285  73.508  98.571  1.00  0.00           H
ATOM    710  HB3 SER    44      66.347  72.245  97.988  1.00  0.00           H
ATOM    711  OG  SER    44      66.396  72.666  99.988  1.00  0.00           O
ATOM    712  HG  SER    44      66.455  73.447 100.542  1.00  0.00           H
ATOM    713 C    SER    44      67.419  74.426  96.794  1.00  0.00           C
ATOM    714 O    SER    44      68.476  74.121  96.256  1.00  0.00           O
ATOM    715 N    ASN    45      66.425  75.154  96.158  1.00  0.00           N
ATOM    716 H    ASN    45      65.621  75.427  96.705  1.00  0.00           H
ATOM    717  CA  ASN    45      66.583  75.626  94.723  1.00  0.00           C
ATOM    718  HA  ASN    45      66.576  74.840  93.968  1.00  0.00           H
ATOM    719  CB  ASN    45      65.407  76.527  94.405  1.00  0.00           C
ATOM    720  HB2 ASN    45      65.139  77.267  95.159  1.00  0.00           H
ATOM    721  HB3 ASN    45      65.628  77.053  93.476  1.00  0.00           H
ATOM    722  CG  ASN    45      64.217  75.552  94.229  1.00  0.00           C
ATOM    723  OD1 ASN    45      63.936  74.898  93.191  1.00  0.00           O
ATOM    724  ND2 ASN    45      63.476  75.300  95.295  1.00  0.00           N
ATOM    725 1HD2 ASN    45      62.714  74.637  95.305  1.00  0.00           H
ATOM    726 2HD2 ASN    45      63.662  75.725  96.192  1.00  0.00           H
ATOM    727 C    ASN    45      67.959  76.354  94.566  1.00  0.00           C
ATOM    728 O    ASN    45      68.479  76.149  93.465  1.00  0.00           O
ATOM    729 N    ALA    46      68.485  77.097  95.541  1.00  0.00           N
ATOM    730 H    ALA    46      68.041  77.331  96.417  1.00  0.00           H
ATOM    731  CA  ALA    46      69.746  77.797  95.301  1.00  0.00           C
ATOM    732  HA  ALA    46      69.729  78.205  94.291  1.00  0.00           H
ATOM    733  CB  ALA    46      69.910  78.863  96.427  1.00  0.00           C
ATOM    734  HB1 ALA    46      69.921  78.271  97.342  1.00  0.00           H
ATOM    735  HB2 ALA    46      70.797  79.485  96.310  1.00  0.00           H
ATOM    736  HB3 ALA    46      69.081  79.569  96.379  1.00  0.00           H
ATOM    737 C    ALA    46      70.888  76.819  95.420  1.00  0.00           C
ATOM    738 O    ALA    46      71.771  76.871  94.570  1.00  0.00           O
ATOM    739 N    SER    47      70.877  75.761  96.265  1.00  0.00           N
ATOM    740 H    SER    47      70.007  75.698  96.775  1.00  0.00           H
ATOM    741  CA  SER    47      71.829  74.718  96.228  1.00  0.00           C
ATOM    742  HA  SER    47      72.799  75.203  96.337  1.00  0.00           H
ATOM    743  CB  SER    47      71.611  73.896  97.453  1.00  0.00           C
ATOM    744  HB2 SER    47      70.636  73.410  97.464  1.00  0.00           H
ATOM    745  HB3 SER    47      72.430  73.181  97.526  1.00  0.00           H
ATOM    746  OG  SER    47      71.636  74.682  98.574  1.00  0.00           O
ATOM    747  HG  SER    47      70.857  75.239  98.506  1.00  0.00           H
ATOM    748 C    SER    47      71.811  73.792  95.004  1.00  0.00           C
ATOM    749 O    SER    47      72.870  73.379  94.555  1.00  0.00           O
ATOM    750 N    ASH    48      70.655  73.607  94.308  1.00  0.00           N
ATOM    751 H    ASH    48      69.853  74.055  94.729  1.00  0.00           H
ATOM    752  CA  ASH    48      70.732  73.036  92.927  1.00  0.00           C
ATOM    753  HA  ASH    48      71.397  72.172  92.907  1.00  0.00           H
ATOM    754  CB  ASH    48      69.263  72.649  92.356  1.00  0.00           C
ATOM    755  HB2 ASH    48      68.725  73.560  92.093  1.00  0.00           H
ATOM    756  HB3 ASH    48      69.367  72.209  91.364  1.00  0.00           H
ATOM    757  CG  ASH    48      68.419  71.814  93.284  1.00  0.00           C
ATOM    758  OD1 ASH    48      67.459  72.250  93.922  1.00  0.00           O
ATOM    759  OD2 ASH    48      68.931  70.501  93.464  1.00  0.00           O
ATOM    760  HD2 ASH    48      69.820  70.261  93.193  1.00  0.00           H
ATOM    761 C    ASH    48      71.447  73.892  91.866  1.00  0.00           C
ATOM    762 O    ASH    48      72.158  73.429  90.979  1.00  0.00           O
ATOM    763 N    ALA    49      71.241  75.250  91.988  1.00  0.00           N
ATOM    764 H    ALA    49      70.705  75.628  92.756  1.00  0.00           H
ATOM    765  CA  ALA    49      71.732  76.226  91.066  1.00  0.00           C
ATOM    766  HA  ALA    49      71.510  75.784  90.095  1.00  0.00           H
ATOM    767  CB  ALA    49      70.952  77.565  91.238  1.00  0.00           C
ATOM    768  HB1 ALA    49      71.232  77.913  92.232  1.00  0.00           H
ATOM    769  HB2 ALA    49      71.018  78.301  90.437  1.00  0.00           H
ATOM    770  HB3 ALA    49      69.883  77.356  91.264  1.00  0.00           H
ATOM    771 C    ALA    49      73.276  76.390  91.168  1.00  0.00           C
ATOM    772 O    ALA    49      73.949  76.428  90.186  1.00  0.00           O
ATOM    773 N    LEU    50      73.786  76.314  92.430  1.00  0.00           N
ATOM    774 H    LEU    50      73.175  76.177  93.223  1.00  0.00           H
ATOM    775  CA  LEU    50      75.215  76.014  92.644  1.00  0.00           C
ATOM    776  HA  LEU    50      75.807  76.784  92.149  1.00  0.00           H
ATOM    777  CB  LEU    50      75.396  76.060  94.182  1.00  0.00           C
ATOM    778  HB2 LEU    50      74.638  75.394  94.596  1.00  0.00           H
ATOM    779  HB3 LEU    50      76.327  75.632  94.553  1.00  0.00           H
ATOM    780  CG  LEU    50      75.289  77.392  94.893  1.00  0.00           C
ATOM    781  HG  LEU    50      74.348  77.831  94.562  1.00  0.00           H
ATOM    782  CD1 LEU    50      75.269  77.208  96.324  1.00  0.00           C
ATOM    783 1HD1 LEU    50      74.293  76.838  96.636  1.00  0.00           H
ATOM    784 2HD1 LEU    50      76.038  76.491  96.611  1.00  0.00           H
ATOM    785 3HD1 LEU    50      75.396  78.136  96.882  1.00  0.00           H
ATOM    786  CD2 LEU    50      76.235  78.492  94.617  1.00  0.00           C
ATOM    787 1HD2 LEU    50      77.205  78.094  94.319  1.00  0.00           H
ATOM    788 2HD2 LEU    50      75.900  79.088  93.768  1.00  0.00           H
ATOM    789 3HD2 LEU    50      76.398  79.170  95.455  1.00  0.00           H
ATOM    790 C    LEU    50      75.557  74.600  92.050  1.00  0.00           C
ATOM    791 O    LEU    50      76.569  74.579  91.266  1.00  0.00           O
ATOM    792 N    ASP    51      74.948  73.439  92.377  1.00  0.00           N
ATOM    793 H    ASP    51      74.143  73.452  92.987  1.00  0.00           H
ATOM    794  CA  ASP    51      75.426  72.136  91.868  1.00  0.00           C
ATOM    795  HA  ASP    51      76.388  72.058  92.375  1.00  0.00           H
ATOM    796  CB  ASP    51      74.532  71.084  92.321  1.00  0.00           C
ATOM    797  HB2 ASP    51      74.360  71.225  93.388  1.00  0.00           H
ATOM    798  HB3 ASP    51      73.592  71.106  91.770  1.00  0.00           H
ATOM    799  CG  ASP    51      75.071  69.654  92.226  1.00  0.00           C
ATOM    800  OD1 ASP    51      76.204  69.360  92.707  1.00  0.00           O
ATOM    801  OD2 ASP    51      74.457  68.907  91.506  1.00  0.00           O
ATOM    802 C    ASP    51      75.546  72.086  90.373  1.00  0.00           C
ATOM    803 O    ASP    51      76.437  71.397  89.888  1.00  0.00           O
ATOM    804 N    LYS    52      74.708  72.814  89.648  1.00  0.00           N
ATOM    805 H    LYS    52      73.963  73.297  90.131  1.00  0.00           H
ATOM    806  CA  LYS    52      74.580  72.652  88.190  1.00  0.00           C
ATOM    807  HA  LYS    52      74.585  71.577  88.008  1.00  0.00           H
ATOM    808  CB  LYS    52      73.140  73.184  87.889  1.00  0.00           C
ATOM    809  HB2 LYS    52      72.461  72.467  88.350  1.00  0.00           H
ATOM    810  HB3 LYS    52      72.961  74.159  88.342  1.00  0.00           H
ATOM    811  CG  LYS    52      72.858  73.253  86.419  1.00  0.00           C
ATOM    812  HG2 LYS    52      73.388  74.046  85.892  1.00  0.00           H
ATOM    813  HG3 LYS    52      73.190  72.283  86.050  1.00  0.00           H
ATOM    814  CD  LYS    52      71.302  73.413  86.313  1.00  0.00           C
ATOM    815  HD2 LYS    52      70.666  73.058  87.124  1.00  0.00           H
ATOM    816  HD3 LYS    52      71.054  74.474  86.263  1.00  0.00           H
ATOM    817  CE  LYS    52      70.665  72.758  85.085  1.00  0.00           C
ATOM    818  HE2 LYS    52      71.199  72.976  84.160  1.00  0.00           H
ATOM    819  HE3 LYS    52      70.680  71.670  85.145  1.00  0.00           H
ATOM    820  NZ  LYS    52      69.191  73.052  84.862  1.00  0.00           N
ATOM    821  HZ1 LYS    52      68.917  73.883  84.357  1.00  0.00           H
ATOM    822  HZ2 LYS    52      68.743  72.290  84.373  1.00  0.00           H
ATOM    823  HZ3 LYS    52      68.631  73.081  85.703  1.00  0.00           H
ATOM    824 C    LYS    52      75.765  73.456  87.510  1.00  0.00           C
ATOM    825 O    LYS    52      76.258  73.023  86.468  1.00  0.00           O
ATOM    826 N    ILE    53      76.171  74.620  88.078  1.00  0.00           N
ATOM    827 H    ILE    53      75.809  74.751  89.012  1.00  0.00           H
ATOM    828  CA  ILE    53      77.400  75.316  87.534  1.00  0.00           C
ATOM    829  HA  ILE    53      77.340  75.183  86.454  1.00  0.00           H
ATOM    830  CB  ILE    53      77.414  76.923  87.711  1.00  0.00           C
ATOM    831  HB  ILE    53      76.371  77.221  87.596  1.00  0.00           H
ATOM    832  CG2 ILE    53      77.922  77.125  89.167  1.00  0.00           C
ATOM    833 1HG2 ILE    53      79.004  76.994  89.184  1.00  0.00           H
ATOM    834 2HG2 ILE    53      77.803  78.159  89.488  1.00  0.00           H
ATOM    835 3HG2 ILE    53      77.397  76.507  89.896  1.00  0.00           H
ATOM    836  CG1 ILE    53      78.295  77.655  86.588  1.00  0.00           C
ATOM    837 2HG1 ILE    53      79.340  77.363  86.482  1.00  0.00           H
ATOM    838 3HG1 ILE    53      77.865  77.260  85.668  1.00  0.00           H
ATOM    839  CD1 ILE    53      78.269  79.152  86.673  1.00  0.00           C
ATOM    840 1HD1 ILE    53      78.902  79.532  87.475  1.00  0.00           H
ATOM    841 2HD1 ILE    53      78.801  79.613  85.840  1.00  0.00           H
ATOM    842 3HD1 ILE    53      77.248  79.531  86.721  1.00  0.00           H
ATOM    843 C    ILE    53      78.738  74.595  87.915  1.00  0.00           C
ATOM    844 O    ILE    53      79.772  74.865  87.342  1.00  0.00           O
ATOM    845 N    ARG    54      78.795  73.663  88.868  1.00  0.00           N
ATOM    846 H    ARG    54      77.942  73.543  89.396  1.00  0.00           H
ATOM    847  CA  ARG    54      79.892  72.677  89.019  1.00  0.00           C
ATOM    848  HA  ARG    54      80.851  73.195  89.036  1.00  0.00           H
ATOM    849  CB  ARG    54      79.672  72.106  90.491  1.00  0.00           C
ATOM    850  HB2 ARG    54      79.819  72.904  91.218  1.00  0.00           H
ATOM    851  HB3 ARG    54      78.624  71.862  90.667  1.00  0.00           H
ATOM    852  CG  ARG    54      80.523  70.833  90.806  1.00  0.00           C
ATOM    853  HG2 ARG    54      80.469  70.225  89.903  1.00  0.00           H
ATOM    854  HG3 ARG    54      81.582  71.075  90.900  1.00  0.00           H
ATOM    855  CD  ARG    54      80.077  70.018  92.045  1.00  0.00           C
ATOM    856  HD2 ARG    54      80.868  69.302  92.267  1.00  0.00           H
ATOM    857  HD3 ARG    54      80.040  70.751  92.851  1.00  0.00           H
ATOM    858  NE  ARG    54      78.857  69.301  91.836  1.00  0.00           N
ATOM    859  HE  ARG    54      77.990  69.625  92.241  1.00  0.00           H
ATOM    860  CZ  ARG    54      78.706  68.190  91.214  1.00  0.00           C
ATOM    861  NH1 ARG    54      77.571  67.668  91.090  1.00  0.00           N
ATOM    862 1HH1 ARG    54      76.780  68.154  91.487  1.00  0.00           H
ATOM    863 2HH1 ARG    54      77.421  66.781  90.630  1.00  0.00           H
ATOM    864  NH2 ARG    54      79.689  67.501  90.623  1.00  0.00           N
ATOM    865 1HH2 ARG    54      80.669  67.733  90.702  1.00  0.00           H
ATOM    866 2HH2 ARG    54      79.287  66.795  90.023  1.00  0.00           H
ATOM    867 C    ARG    54      79.964  71.679  87.877  1.00  0.00           C
ATOM    868 O    ARG    54      81.019  71.510  87.402  1.00  0.00           O
ATOM    869 N    TYR    55      78.876  71.162  87.400  1.00  0.00           N
ATOM    870 H    TYR    55      77.985  71.427  87.794  1.00  0.00           H
ATOM    871  CA  TYR    55      78.909  70.445  86.115  1.00  0.00           C
ATOM    872  HA  TYR    55      79.590  69.594  86.120  1.00  0.00           H
ATOM    873  CB  TYR    55      77.544  69.930  85.742  1.00  0.00           C
ATOM    874  HB2 TYR    55      76.841  70.750  85.886  1.00  0.00           H
ATOM    875  HB3 TYR    55      77.438  69.748  84.673  1.00  0.00           H
ATOM    876  CG  TYR    55      77.036  68.782  86.536  1.00  0.00           C
ATOM    877  CD1 TYR    55      76.324  68.985  87.760  1.00  0.00           C
ATOM    878  HD1 TYR    55      76.144  69.984  88.130  1.00  0.00           H
ATOM    879  CE1 TYR    55      75.757  67.918  88.434  1.00  0.00           C
ATOM    880  HE1 TYR    55      75.100  68.219  89.237  1.00  0.00           H
ATOM    881  CZ  TYR    55      75.936  66.594  88.002  1.00  0.00           C
ATOM    882  OH  TYR    55      75.429  65.471  88.608  1.00  0.00           O
ATOM    883  HH  TYR    55      75.062  65.527  89.494  1.00  0.00           H
ATOM    884  CE2 TYR    55      76.646  66.393  86.768  1.00  0.00           C
ATOM    885  HE2 TYR    55      76.709  65.396  86.358  1.00  0.00           H
ATOM    886  CD2 TYR    55      77.155  67.512  85.965  1.00  0.00           C
ATOM    887  HD2 TYR    55      77.694  67.386  85.038  1.00  0.00           H
ATOM    888 C    TYR    55      79.425  71.310  84.988  1.00  0.00           C
ATOM    889 O    TYR    55      80.301  70.852  84.224  1.00  0.00           O
ATOM    890 N    GLU    56      78.871  72.531  84.853  1.00  0.00           N
ATOM    891 H    GLU    56      78.100  72.879  85.405  1.00  0.00           H
ATOM    892  CA  GLU    56      79.364  73.445  83.763  1.00  0.00           C
ATOM    893  HA  GLU    56      79.519  72.870  82.850  1.00  0.00           H
ATOM    894  CB  GLU    56      78.549  74.725  83.612  1.00  0.00           C
ATOM    895  HB2 GLU    56      78.483  75.233  84.573  1.00  0.00           H
ATOM    896  HB3 GLU    56      78.931  75.454  82.897  1.00  0.00           H
ATOM    897  CG  GLU    56      77.071  74.567  83.204  1.00  0.00           C
ATOM    898  HG2 GLU    56      76.517  73.882  83.846  1.00  0.00           H
ATOM    899  HG3 GLU    56      76.590  75.546  83.193  1.00  0.00           H
ATOM    900  CD  GLU    56      76.999  74.021  81.763  1.00  0.00           C
ATOM    901  OE1 GLU    56      77.462  74.765  80.857  1.00  0.00           O
ATOM    902  OE2 GLU    56      76.689  72.864  81.558  1.00  0.00           O
ATOM    903 C    GLU    56      80.863  73.826  84.050  1.00  0.00           C
ATOM    904 O    GLU    56      81.469  74.223  83.097  1.00  0.00           O
ATOM    905 N    SER    57      81.473  73.761  85.199  1.00  0.00           N
ATOM    906 H    SER    57      80.910  73.454  85.980  1.00  0.00           H
ATOM    907  CA  SER    57      82.875  74.067  85.458  1.00  0.00           C
ATOM    908  HA  SER    57      83.334  74.852  84.857  1.00  0.00           H
ATOM    909  CB  SER    57      83.013  74.621  86.866  1.00  0.00           C
ATOM    910  HB2 SER    57      82.605  73.798  87.452  1.00  0.00           H
ATOM    911  HB3 SER    57      84.054  74.725  87.173  1.00  0.00           H
ATOM    912  OG  SER    57      82.257  75.771  87.171  1.00  0.00           O
ATOM    913  HG  SER    57      81.319  75.595  87.060  1.00  0.00           H
ATOM    914 C    SER    57      83.729  72.802  85.360  1.00  0.00           C
ATOM    915 O    SER    57      84.859  72.908  84.920  1.00  0.00           O
ATOM    916 N    LEU    58      83.135  71.617  85.634  1.00  0.00           N
ATOM    917 H    LEU    58      82.155  71.728  85.851  1.00  0.00           H
ATOM    918  CA  LEU    58      83.601  70.227  85.302  1.00  0.00           C
ATOM    919  HA  LEU    58      84.623  70.095  85.656  1.00  0.00           H
ATOM    920  CB  LEU    58      82.741  69.258  86.091  1.00  0.00           C
ATOM    921  HB2 LEU    58      82.732  69.468  87.160  1.00  0.00           H
ATOM    922  HB3 LEU    58      81.705  69.486  85.841  1.00  0.00           H
ATOM    923  CG  LEU    58      83.031  67.756  85.772  1.00  0.00           C
ATOM    924  HG  LEU    58      83.101  67.524  84.710  1.00  0.00           H
ATOM    925  CD1 LEU    58      84.341  67.276  86.348  1.00  0.00           C
ATOM    926 1HD1 LEU    58      84.616  66.314  85.915  1.00  0.00           H
ATOM    927 2HD1 LEU    58      85.195  67.927  86.165  1.00  0.00           H
ATOM    928 3HD1 LEU    58      84.280  67.172  87.432  1.00  0.00           H
ATOM    929  CD2 LEU    58      81.940  66.909  86.350  1.00  0.00           C
ATOM    930 1HD2 LEU    58      81.038  66.859  85.740  1.00  0.00           H
ATOM    931 2HD2 LEU    58      82.260  65.887  86.146  1.00  0.00           H
ATOM    932 3HD2 LEU    58      81.880  67.076  87.426  1.00  0.00           H
ATOM    933 C    LEU    58      83.568  70.005  83.753  1.00  0.00           C
ATOM    934 O    LEU    58      84.117  69.036  83.251  1.00  0.00           O
ATOM    935 N    THR    59      82.834  70.895  83.022  1.00  0.00           N
ATOM    936 H    THR    59      82.139  71.442  83.510  1.00  0.00           H
ATOM    937  CA  THR    59      82.962  70.932  81.566  1.00  0.00           C
ATOM    938  HA  THR    59      83.092  69.899  81.244  1.00  0.00           H
ATOM    939  CB  THR    59      81.722  71.529  80.892  1.00  0.00           C
ATOM    940  HB  THR    59      81.431  72.493  81.308  1.00  0.00           H
ATOM    941  CG2 THR    59      81.858  71.638  79.402  1.00  0.00           C
ATOM    942 1HG2 THR    59      80.909  72.001  79.006  1.00  0.00           H
ATOM    943 2HG2 THR    59      82.494  72.479  79.125  1.00  0.00           H
ATOM    944 3HG2 THR    59      82.126  70.740  78.846  1.00  0.00           H
ATOM    945  OG1 THR    59      80.569  70.769  81.243  1.00  0.00           O
ATOM    946  HG1 THR    59      80.740  70.499  82.148  1.00  0.00           H
ATOM    947 C    THR    59      84.203  71.672  81.187  1.00  0.00           C
ATOM    948 O    THR    59      85.118  71.021  80.694  1.00  0.00           O
ATOM    949 N    ASP    60      84.349  72.999  81.363  1.00  0.00           N
ATOM    950 H    ASP    60      83.554  73.538  81.675  1.00  0.00           H
ATOM    951  CA  ASP    60      85.562  73.770  81.155  1.00  0.00           C
ATOM    952  HA  ASP    60      86.283  72.974  81.341  1.00  0.00           H
ATOM    953  CB  ASP    60      85.678  74.213  79.712  1.00  0.00           C
ATOM    954  HB2 ASP    60      86.742  74.351  79.518  1.00  0.00           H
ATOM    955  HB3 ASP    60      85.258  73.392  79.132  1.00  0.00           H
ATOM    956  CG  ASP    60      84.812  75.517  79.459  1.00  0.00           C
ATOM    957  OD1 ASP    60      85.347  76.611  79.714  1.00  0.00           O
ATOM    958  OD2 ASP    60      83.682  75.374  78.903  1.00  0.00           O
ATOM    959 C    ASP    60      85.659  74.925  82.203  1.00  0.00           C
ATOM    960 O    ASP    60      84.641  75.424  82.716  1.00  0.00           O
ATOM    961 N    PRO    61      86.897  75.506  82.346  1.00  0.00           N
ATOM    962  CD  PRO    61      88.101  75.206  81.631  1.00  0.00           C
ATOM    963  HD2 PRO    61      88.215  75.911  80.807  1.00  0.00           H
ATOM    964  HD3 PRO    61      88.113  74.207  81.196  1.00  0.00           H
ATOM    965  CG  PRO    61      89.244  75.395  82.624  1.00  0.00           C
ATOM    966  HG2 PRO    61      90.170  75.661  82.113  1.00  0.00           H
ATOM    967  HG3 PRO    61      89.379  74.499  83.230  1.00  0.00           H
ATOM    968  CB  PRO    61      88.722  76.559  83.481  1.00  0.00           C
ATOM    969  HB2 PRO    61      89.071  77.520  83.104  1.00  0.00           H
ATOM    970  HB3 PRO    61      89.130  76.377  84.475  1.00  0.00           H
ATOM    971  CA  PRO    61      87.181  76.443  83.441  1.00  0.00           C
ATOM    972  HA  PRO    61      86.794  76.002  84.360  1.00  0.00           H
ATOM    973 C    PRO    61      86.506  77.756  83.270  1.00  0.00           C
ATOM    974 O    PRO    61      86.536  78.544  84.244  1.00  0.00           O
ATOM    975 N    SER    62      85.966  78.169  82.056  1.00  0.00           N
ATOM    976 H    SER    62      85.860  77.546  81.268  1.00  0.00           H
ATOM    977  CA  SER    62      85.590  79.527  81.732  1.00  0.00           C
ATOM    978  HA  SER    62      86.449  80.154  81.970  1.00  0.00           H
ATOM    979  CB  SER    62      85.383  79.732  80.159  1.00  0.00           C
ATOM    980  HB2 SER    62      85.181  80.793  80.012  1.00  0.00           H
ATOM    981  HB3 SER    62      86.364  79.509  79.741  1.00  0.00           H
ATOM    982  OG  SER    62      84.345  78.887  79.584  1.00  0.00           O
ATOM    983  HG  SER    62      84.559  77.971  79.773  1.00  0.00           H
ATOM    984 C    SER    62      84.389  80.062  82.433  1.00  0.00           C
ATOM    985 O    SER    62      84.087  81.268  82.154  1.00  0.00           O
ATOM    986 N    LYS    63      83.698  79.355  83.315  1.00  0.00           N
ATOM    987 H    LYS    63      83.984  78.394  83.440  1.00  0.00           H
ATOM    988  CA  LYS    63      82.605  79.698  84.183  1.00  0.00           C
ATOM    989  HA  LYS    63      81.960  80.464  83.751  1.00  0.00           H
ATOM    990  CB  LYS    63      81.849  78.411  84.521  1.00  0.00           C
ATOM    991  HB2 LYS    63      82.656  77.723  84.776  1.00  0.00           H
ATOM    992  HB3 LYS    63      81.238  78.476  85.421  1.00  0.00           H
ATOM    993  CG  LYS    63      81.014  77.817  83.405  1.00  0.00           C
ATOM    994  HG2 LYS    63      80.457  77.033  83.917  1.00  0.00           H
ATOM    995  HG3 LYS    63      80.390  78.649  83.081  1.00  0.00           H
ATOM    996  CD  LYS    63      81.850  77.205  82.249  1.00  0.00           C
ATOM    997  HD2 LYS    63      82.422  77.936  81.678  1.00  0.00           H
ATOM    998  HD3 LYS    63      82.410  76.381  82.692  1.00  0.00           H
ATOM    999  CE  LYS    63      80.903  76.547  81.246  1.00  0.00           C
ATOM   1000  HE2 LYS    63      80.799  75.503  81.541  1.00  0.00           H
ATOM   1001  HE3 LYS    63      79.898  76.966  81.290  1.00  0.00           H
ATOM   1002  NZ  LYS    63      81.357  76.661  79.824  1.00  0.00           N
ATOM   1003  HZ1 LYS    63      82.296  76.340  79.635  1.00  0.00           H
ATOM   1004  HZ2 LYS    63      80.799  76.029  79.268  1.00  0.00           H
ATOM   1005  HZ3 LYS    63      81.342  77.584  79.414  1.00  0.00           H
ATOM   1006 C    LYS    63      83.226  80.308  85.445  1.00  0.00           C
ATOM   1007 O    LYS    63      82.533  81.051  86.128  1.00  0.00           O
ATOM   1008 N    LEU    64      84.538  80.113  85.795  1.00  0.00           N
ATOM   1009 H    LEU    64      85.110  79.512  85.219  1.00  0.00           H
ATOM   1010  CA  LEU    64      85.265  80.679  86.942  1.00  0.00           C
ATOM   1011  HA  LEU    64      84.606  80.811  87.800  1.00  0.00           H
ATOM   1012  CB  LEU    64      86.335  79.587  87.300  1.00  0.00           C
ATOM   1013  HB2 LEU    64      86.977  79.416  86.436  1.00  0.00           H
ATOM   1014  HB3 LEU    64      86.927  79.864  88.172  1.00  0.00           H
ATOM   1015  CG  LEU    64      85.804  78.104  87.661  1.00  0.00           C
ATOM   1016  HG  LEU    64      84.855  77.876  87.178  1.00  0.00           H
ATOM   1017  CD1 LEU    64      86.903  77.016  87.430  1.00  0.00           C
ATOM   1018 1HD1 LEU    64      86.323  76.148  87.743  1.00  0.00           H
ATOM   1019 2HD1 LEU    64      87.253  76.929  86.402  1.00  0.00           H
ATOM   1020 3HD1 LEU    64      87.721  77.162  88.135  1.00  0.00           H
ATOM   1021  CD2 LEU    64      85.392  77.995  89.142  1.00  0.00           C
ATOM   1022 1HD2 LEU    64      86.124  78.229  89.916  1.00  0.00           H
ATOM   1023 2HD2 LEU    64      84.674  78.781  89.376  1.00  0.00           H
ATOM   1024 3HD2 LEU    64      84.908  77.027  89.267  1.00  0.00           H
ATOM   1025 C    LEU    64      85.936  82.017  86.606  1.00  0.00           C
ATOM   1026 O    LEU    64      86.894  82.370  87.210  1.00  0.00           O
ATOM   1027 N    ASP    65      85.444  82.800  85.654  1.00  0.00           N
ATOM   1028 H    ASP    65      84.644  82.498  85.118  1.00  0.00           H
ATOM   1029  CA  ASP    65      86.073  83.996  85.154  1.00  0.00           C
ATOM   1030  HA  ASP    65      87.162  83.960  85.116  1.00  0.00           H
ATOM   1031  CB  ASP    65      85.719  84.114  83.667  1.00  0.00           C
ATOM   1032  HB2 ASP    65      86.484  84.728  83.193  1.00  0.00           H
ATOM   1033  HB3 ASP    65      85.946  83.157  83.198  1.00  0.00           H
ATOM   1034  CG  ASP    65      84.326  84.567  83.277  1.00  0.00           C
ATOM   1035  OD1 ASP    65      83.296  84.206  83.955  1.00  0.00           O
ATOM   1036  OD2 ASP    65      84.146  85.183  82.190  1.00  0.00           O
ATOM   1037 C    ASP    65      85.752  85.324  85.927  1.00  0.00           C
ATOM   1038 O    ASP    65      86.509  86.284  86.003  1.00  0.00           O
ATOM   1039 N    SER    66      84.587  85.275  86.660  1.00  0.00           N
ATOM   1040 H    SER    66      84.101  84.395  86.557  1.00  0.00           H
ATOM   1041  CA  SER    66      83.916  86.342  87.368  1.00  0.00           C
ATOM   1042  HA  SER    66      84.681  87.092  87.566  1.00  0.00           H
ATOM   1043  CB  SER    66      82.810  86.991  86.552  1.00  0.00           C
ATOM   1044  HB2 SER    66      82.051  86.216  86.442  1.00  0.00           H
ATOM   1045  HB3 SER    66      82.411  87.806  87.154  1.00  0.00           H
ATOM   1046  OG  SER    66      83.174  87.527  85.292  1.00  0.00           O
ATOM   1047  HG  SER    66      82.450  87.887  84.775  1.00  0.00           H
ATOM   1048 C    SER    66      83.310  85.872  88.714  1.00  0.00           C
ATOM   1049 O    SER    66      82.402  86.379  89.312  1.00  0.00           O
ATOM   1050 N    GLY    67      83.712  84.668  89.148  1.00  0.00           N
ATOM   1051 H    GLY    67      84.507  84.316  88.634  1.00  0.00           H
ATOM   1052  CA  GLY    67      83.434  84.009  90.407  1.00  0.00           C
ATOM   1053  HA2 GLY    67      83.509  84.675  91.267  1.00  0.00           H
ATOM   1054  HA3 GLY    67      82.433  83.621  90.217  1.00  0.00           H
ATOM   1055 C    GLY    67      84.308  82.746  90.558  1.00  0.00           C
ATOM   1056 O    GLY    67      84.936  82.330  89.596  1.00  0.00           O
ATOM   1057 N    LYS    68      84.421  82.152  91.712  1.00  0.00           N
ATOM   1058 H    LYS    68      83.745  82.463  92.395  1.00  0.00           H
ATOM   1059  CA  LYS    68      85.226  81.007  92.067  1.00  0.00           C
ATOM   1060  HA  LYS    68      85.417  80.526  91.107  1.00  0.00           H
ATOM   1061  CB  LYS    68      86.552  81.413  92.661  1.00  0.00           C
ATOM   1062  HB2 LYS    68      86.401  81.867  93.641  1.00  0.00           H
ATOM   1063  HB3 LYS    68      87.066  80.453  92.702  1.00  0.00           H
ATOM   1064  CG  LYS    68      87.492  82.365  91.900  1.00  0.00           C
ATOM   1065  HG2 LYS    68      86.845  83.154  91.516  1.00  0.00           H
ATOM   1066  HG3 LYS    68      88.118  82.840  92.655  1.00  0.00           H
ATOM   1067  CD  LYS    68      88.416  81.731  90.850  1.00  0.00           C
ATOM   1068  HD2 LYS    68      89.074  81.030  91.363  1.00  0.00           H
ATOM   1069  HD3 LYS    68      87.805  81.163  90.150  1.00  0.00           H
ATOM   1070  CE  LYS    68      89.167  82.802  90.072  1.00  0.00           C
ATOM   1071  HE2 LYS    68      89.808  83.447  90.673  1.00  0.00           H
ATOM   1072  HE3 LYS    68      89.922  82.318  89.452  1.00  0.00           H
ATOM   1073  NZ  LYS    68      88.293  83.629  89.207  1.00  0.00           N
ATOM   1074  HZ1 LYS    68      87.773  84.322  89.726  1.00  0.00           H
ATOM   1075  HZ2 LYS    68      88.886  84.275  88.705  1.00  0.00           H
ATOM   1076  HZ3 LYS    68      87.655  83.141  88.595  1.00  0.00           H
ATOM   1077 C    LYS    68      84.444  79.989  92.961  1.00  0.00           C
ATOM   1078 O    LYS    68      84.229  78.830  92.575  1.00  0.00           O
ATOM   1079 N    GLU    69      83.969  80.433  94.116  1.00  0.00           N
ATOM   1080 H    GLU    69      84.065  81.428  94.265  1.00  0.00           H
ATOM   1081  CA  GLU    69      83.402  79.703  95.218  1.00  0.00           C
ATOM   1082  HA  GLU    69      83.839  78.707  95.279  1.00  0.00           H
ATOM   1083  CB  GLU    69      83.844  80.321  96.526  1.00  0.00           C
ATOM   1084  HB2 GLU    69      84.925  80.460  96.505  1.00  0.00           H
ATOM   1085  HB3 GLU    69      83.380  81.303  96.619  1.00  0.00           H
ATOM   1086  CG  GLU    69      83.407  79.575  97.798  1.00  0.00           C
ATOM   1087  HG2 GLU    69      82.338  79.760  97.904  1.00  0.00           H
ATOM   1088  HG3 GLU    69      83.577  78.502  97.718  1.00  0.00           H
ATOM   1089  CD  GLU    69      84.130  80.075  99.057  1.00  0.00           C
ATOM   1090  OE1 GLU    69      85.080  79.421  99.452  1.00  0.00           O
ATOM   1091  OE2 GLU    69      83.669  81.069  99.578  1.00  0.00           O
ATOM   1092 C    GLU    69      81.855  79.599  95.164  1.00  0.00           C
ATOM   1093 O    GLU    69      81.153  80.583  94.972  1.00  0.00           O
ATOM   1094 N    LEU    70      81.358  78.417  95.486  1.00  0.00           N
ATOM   1095 H    LEU    70      82.025  77.679  95.663  1.00  0.00           H
ATOM   1096  CA  LEU    70      79.905  78.134  95.440  1.00  0.00           C
ATOM   1097  HA  LEU    70      79.393  78.723  94.679  1.00  0.00           H
ATOM   1098  CB  LEU    70      79.705  76.621  95.330  1.00  0.00           C
ATOM   1099  HB2 LEU    70      80.329  76.129  96.076  1.00  0.00           H
ATOM   1100  HB3 LEU    70      78.656  76.356  95.467  1.00  0.00           H
ATOM   1101  CG  LEU    70      80.290  76.047  94.076  1.00  0.00           C
ATOM   1102  HG  LEU    70      81.358  76.262  94.065  1.00  0.00           H
ATOM   1103  CD1 LEU    70      80.195  74.525  94.016  1.00  0.00           C
ATOM   1104 1HD1 LEU    70      79.179  74.199  93.793  1.00  0.00           H
ATOM   1105 2HD1 LEU    70      80.897  74.139  93.277  1.00  0.00           H
ATOM   1106 3HD1 LEU    70      80.503  74.137  94.986  1.00  0.00           H
ATOM   1107  CD2 LEU    70      79.734  76.631  92.742  1.00  0.00           C
ATOM   1108 1HD2 LEU    70      80.199  77.579  92.472  1.00  0.00           H
ATOM   1109 2HD2 LEU    70      79.929  75.976  91.894  1.00  0.00           H
ATOM   1110 3HD2 LEU    70      78.673  76.861  92.840  1.00  0.00           H
ATOM   1111 C    LEU    70      79.331  78.636  96.864  1.00  0.00           C
ATOM   1112 O    LEU    70      79.536  77.913  97.812  1.00  0.00           O
ATOM   1113 N    LYS    71      78.742  79.851  96.929  1.00  0.00           N
ATOM   1114 H    LYS    71      78.678  80.339  96.046  1.00  0.00           H
ATOM   1115  CA  LYS    71      78.260  80.497  98.204  1.00  0.00           C
ATOM   1116  HA  LYS    71      78.050  79.650  98.857  1.00  0.00           H
ATOM   1117  CB  LYS    71      79.357  81.282  98.859  1.00  0.00           C
ATOM   1118  HB2 LYS    71      79.185  81.214  99.933  1.00  0.00           H
ATOM   1119  HB3 LYS    71      80.309  80.756  98.781  1.00  0.00           H
ATOM   1120  CG  LYS    71      79.513  82.668  98.392  1.00  0.00           C
ATOM   1121  HG2 LYS    71      80.358  82.619  97.706  1.00  0.00           H
ATOM   1122  HG3 LYS    71      78.645  82.945  97.795  1.00  0.00           H
ATOM   1123  CD  LYS    71      79.737  83.746  99.496  1.00  0.00           C
ATOM   1124  HD2 LYS    71      78.930  83.539 100.198  1.00  0.00           H
ATOM   1125  HD3 LYS    71      80.754  83.606  99.861  1.00  0.00           H
ATOM   1126  CE  LYS    71      79.571  85.136  98.863  1.00  0.00           C
ATOM   1127  HE2 LYS    71      80.505  85.291  98.322  1.00  0.00           H
ATOM   1128  HE3 LYS    71      78.708  85.121  98.197  1.00  0.00           H
ATOM   1129  NZ  LYS    71      79.589  86.101  99.925  1.00  0.00           N
ATOM   1130  HZ1 LYS    71      79.784  87.043  99.617  1.00  0.00           H
ATOM   1131  HZ2 LYS    71      78.678  86.184 100.353  1.00  0.00           H
ATOM   1132  HZ3 LYS    71      80.287  85.890 100.624  1.00  0.00           H
ATOM   1133 C    LYS    71      76.861  81.223  98.039  1.00  0.00           C
ATOM   1134 O    LYS    71      76.369  81.539  96.963  1.00  0.00           O
ATOM   1135 N    ILE    72      76.289  81.479  99.186  1.00  0.00           N
ATOM   1136 H    ILE    72      76.806  81.239 100.020  1.00  0.00           H
ATOM   1137  CA  ILE    72      75.005  82.069  99.362  1.00  0.00           C
ATOM   1138  HA  ILE    72      74.585  82.394  98.410  1.00  0.00           H
ATOM   1139  CB  ILE    72      73.957  80.937  99.833  1.00  0.00           C
ATOM   1140  HB  ILE    72      74.476  80.423 100.642  1.00  0.00           H
ATOM   1141  CG2 ILE    72      72.561  81.466 100.310  1.00  0.00           C
ATOM   1142 1HG2 ILE    72      71.936  81.881  99.520  1.00  0.00           H
ATOM   1143 2HG2 ILE    72      72.051  80.622 100.773  1.00  0.00           H
ATOM   1144 3HG2 ILE    72      72.678  82.234 101.075  1.00  0.00           H
ATOM   1145  CG1 ILE    72      73.822  79.851  98.792  1.00  0.00           C
ATOM   1146 2HG1 ILE    72      73.411  80.287  97.882  1.00  0.00           H
ATOM   1147 3HG1 ILE    72      74.830  79.469  98.627  1.00  0.00           H
ATOM   1148  CD1 ILE    72      72.960  78.555  99.176  1.00  0.00           C
ATOM   1149 1HD1 ILE    72      72.000  78.896  99.563  1.00  0.00           H
ATOM   1150 2HD1 ILE    72      72.836  77.804  98.396  1.00  0.00           H
ATOM   1151 3HD1 ILE    72      73.379  78.072 100.060  1.00  0.00           H
ATOM   1152 C    ILE    72      74.968  83.235 100.291  1.00  0.00           C
ATOM   1153 O    ILE    72      75.770  83.359 101.236  1.00  0.00           O
ATOM   1154 N    ASP    73      74.207  84.232 100.103  1.00  0.00           N
ATOM   1155 H    ASP    73      73.545  84.206  99.341  1.00  0.00           H
ATOM   1156  CA  ASP    73      74.086  85.489 101.005  1.00  0.00           C
ATOM   1157  HA  ASP    73      74.520  85.175 101.955  1.00  0.00           H
ATOM   1158  CB  ASP    73      74.772  86.659 100.380  1.00  0.00           C
ATOM   1159  HB2 ASP    73      74.174  86.983  99.529  1.00  0.00           H
ATOM   1160  HB3 ASP    73      74.820  87.467 101.110  1.00  0.00           H
ATOM   1161  CG  ASP    73      76.180  86.321  99.852  1.00  0.00           C
ATOM   1162  OD1 ASP    73      76.406  86.151  98.615  1.00  0.00           O
ATOM   1163  OD2 ASP    73      77.099  86.537 100.652  1.00  0.00           O
ATOM   1164 C    ASP    73      72.619  85.819 101.202  1.00  0.00           C
ATOM   1165 O    ASP    73      71.806  85.813 100.290  1.00  0.00           O
ATOM   1166 N    ILE    74      72.364  86.303 102.412  1.00  0.00           N
ATOM   1167 H    ILE    74      73.167  86.295 103.025  1.00  0.00           H
ATOM   1168  CA  ILE    74      71.020  86.540 102.913  1.00  0.00           C
ATOM   1169  HA  ILE    74      70.362  86.459 102.048  1.00  0.00           H
ATOM   1170  CB  ILE    74      70.525  85.427 103.828  1.00  0.00           C
ATOM   1171  HB  ILE    74      70.913  85.530 104.841  1.00  0.00           H
ATOM   1172  CG2 ILE    74      68.996  85.726 104.094  1.00  0.00           C
ATOM   1173 1HG2 ILE    74      68.491  84.935 104.650  1.00  0.00           H
ATOM   1174 2HG2 ILE    74      68.958  86.580 104.771  1.00  0.00           H
ATOM   1175 3HG2 ILE    74      68.431  85.953 103.190  1.00  0.00           H
ATOM   1176  CG1 ILE    74      70.769  83.993 103.419  1.00  0.00           C
ATOM   1177 2HG1 ILE    74      70.288  83.743 102.473  1.00  0.00           H
ATOM   1178 3HG1 ILE    74      71.840  83.954 103.219  1.00  0.00           H
ATOM   1179  CD1 ILE    74      70.439  83.029 104.479  1.00  0.00           C
ATOM   1180 1HD1 ILE    74      70.995  83.273 105.384  1.00  0.00           H
ATOM   1181 2HD1 ILE    74      69.388  83.096 104.761  1.00  0.00           H
ATOM   1182 3HD1 ILE    74      70.685  82.043 104.085  1.00  0.00           H
ATOM   1183 C    ILE    74      70.903  87.855 103.617  1.00  0.00           C
ATOM   1184 O    ILE    74      71.678  88.089 104.612  1.00  0.00           O
ATOM   1185 N    ILE    75      69.953  88.654 103.260  1.00  0.00           N
ATOM   1186 H    ILE    75      69.553  88.446 102.356  1.00  0.00           H
ATOM   1187  CA  ILE    75      69.797  90.083 103.748  1.00  0.00           C
ATOM   1188  HA  ILE    75      70.503  90.279 104.555  1.00  0.00           H
ATOM   1189  CB  ILE    75      70.175  91.112 102.635  1.00  0.00           C
ATOM   1190  HB  ILE    75      69.402  91.150 101.868  1.00  0.00           H
ATOM   1191  CG2 ILE    75      70.242  92.484 103.322  1.00  0.00           C
ATOM   1192 1HG2 ILE    75      70.887  92.362 104.192  1.00  0.00           H
ATOM   1193 2HG2 ILE    75      70.700  93.168 102.607  1.00  0.00           H
ATOM   1194 3HG2 ILE    75      69.241  92.844 103.558  1.00  0.00           H
ATOM   1195  CG1 ILE    75      71.530  90.732 101.935  1.00  0.00           C
ATOM   1196 2HG1 ILE    75      72.282  90.594 102.712  1.00  0.00           H
ATOM   1197 3HG1 ILE    75      71.373  89.816 101.366  1.00  0.00           H
ATOM   1198  CD1 ILE    75      72.045  91.701 100.877  1.00  0.00           C
ATOM   1199 1HD1 ILE    75      72.799  91.214 100.259  1.00  0.00           H
ATOM   1200 2HD1 ILE    75      71.270  92.112 100.230  1.00  0.00           H
ATOM   1201 3HD1 ILE    75      72.453  92.565 101.401  1.00  0.00           H
ATOM   1202 C    ILE    75      68.431  90.409 104.219  1.00  0.00           C
ATOM   1203 O    ILE    75      67.489  90.728 103.523  1.00  0.00           O
ATOM   1204 N    PRO    76      68.179  90.367 105.551  1.00  0.00           N
ATOM   1205  CD  PRO    76      69.094  89.764 106.543  1.00  0.00           C
ATOM   1206  HD2 PRO    76      70.088  90.204 106.472  1.00  0.00           H
ATOM   1207  HD3 PRO    76      69.097  88.683 106.405  1.00  0.00           H
ATOM   1208  CG  PRO    76      68.477  90.084 107.938  1.00  0.00           C
ATOM   1209  HG2 PRO    76      69.058  90.802 108.516  1.00  0.00           H
ATOM   1210  HG3 PRO    76      68.486  89.168 108.528  1.00  0.00           H
ATOM   1211  CB  PRO    76      67.034  90.492 107.646  1.00  0.00           C
ATOM   1212  HB2 PRO    76      66.748  91.342 108.267  1.00  0.00           H
ATOM   1213  HB3 PRO    76      66.437  89.623 107.921  1.00  0.00           H
ATOM   1214  CA  PRO    76      67.025  90.906 106.179  1.00  0.00           C
ATOM   1215  HA  PRO    76      66.068  90.621 105.741  1.00  0.00           H
ATOM   1216 C    PRO    76      67.133  92.476 106.159  1.00  0.00           C
ATOM   1217 O    PRO    76      68.191  93.025 106.328  1.00  0.00           O
ATOM   1218 N    ASN    77      66.042  93.264 105.832  1.00  0.00           N
ATOM   1219 H    ASN    77      65.276  92.778 105.387  1.00  0.00           H
ATOM   1220  CA  ASN    77      65.956  94.701 106.012  1.00  0.00           C
ATOM   1221  HA  ASN    77      66.884  95.020 106.488  1.00  0.00           H
ATOM   1222  CB  ASN    77      65.894  95.428 104.617  1.00  0.00           C
ATOM   1223  HB2 ASN    77      66.876  95.272 104.171  1.00  0.00           H
ATOM   1224  HB3 ASN    77      65.213  95.100 103.832  1.00  0.00           H
ATOM   1225  CG  ASN    77      65.790  96.965 104.733  1.00  0.00           C
ATOM   1226  OD1 ASN    77      65.295  97.616 105.686  1.00  0.00           O
ATOM   1227  ND2 ASN    77      66.091  97.710 103.777  1.00  0.00           N
ATOM   1228 1HD2 ASN    77      66.018  98.707 103.917  1.00  0.00           H
ATOM   1229 2HD2 ASN    77      66.482  97.330 102.927  1.00  0.00           H
ATOM   1230 C    ASN    77      64.703  94.961 106.837  1.00  0.00           C
ATOM   1231 O    ASN    77      63.596  94.872 106.273  1.00  0.00           O
ATOM   1232 N    PRO    78      64.709  95.487 108.108  1.00  0.00           N
ATOM   1233  CD  PRO    78      65.950  95.436 108.859  1.00  0.00           C
ATOM   1234  HD2 PRO    78      66.691  96.183 108.575  1.00  0.00           H
ATOM   1235  HD3 PRO    78      66.330  94.419 108.765  1.00  0.00           H
ATOM   1236  CG  PRO    78      65.574  95.560 110.338  1.00  0.00           C
ATOM   1237  HG2 PRO    78      65.913  96.538 110.677  1.00  0.00           H
ATOM   1238  HG3 PRO    78      66.006  94.793 110.980  1.00  0.00           H
ATOM   1239  CB  PRO    78      64.076  95.446 110.332  1.00  0.00           C
ATOM   1240  HB2 PRO    78      63.654  96.040 111.143  1.00  0.00           H
ATOM   1241  HB3 PRO    78      63.743  94.448 110.619  1.00  0.00           H
ATOM   1242  CA  PRO    78      63.560  95.718 108.929  1.00  0.00           C
ATOM   1243  HA  PRO    78      62.800  94.957 108.755  1.00  0.00           H
ATOM   1244 C    PRO    78      62.971  97.106 108.833  1.00  0.00           C
ATOM   1245 O    PRO    78      62.015  97.492 109.506  1.00  0.00           O
ATOM   1246 N    GLN    79      63.488  97.968 107.968  1.00  0.00           N
ATOM   1247 H    GLN    79      64.228  97.634 107.367  1.00  0.00           H
ATOM   1248  CA  GLN    79      63.006  99.343 107.631  1.00  0.00           C
ATOM   1249  HA  GLN    79      62.434  99.719 108.479  1.00  0.00           H
ATOM   1250  CB  GLN    79      64.139 100.349 107.600  1.00  0.00           C
ATOM   1251  HB2 GLN    79      64.936 100.129 106.890  1.00  0.00           H
ATOM   1252  HB3 GLN    79      63.891 101.327 107.188  1.00  0.00           H
ATOM   1253  CG  GLN    79      64.891 100.604 108.905  1.00  0.00           C
ATOM   1254  HG2 GLN    79      65.260  99.668 109.326  1.00  0.00           H
ATOM   1255  HG3 GLN    79      65.728 101.277 108.720  1.00  0.00           H
ATOM   1256  CD  GLN    79      64.105 101.273 110.025  1.00  0.00           C
ATOM   1257  OE1 GLN    79      63.032 101.830 109.751  1.00  0.00           O
ATOM   1258  NE2 GLN    79      64.520 101.260 111.295  1.00  0.00           N
ATOM   1259 1HE2 GLN    79      63.963 101.723 111.999  1.00  0.00           H
ATOM   1260 2HE2 GLN    79      65.295 100.661 111.540  1.00  0.00           H
ATOM   1261 C    GLN    79      62.135  99.455 106.379  1.00  0.00           C
ATOM   1262 O    GLN    79      60.985  99.962 106.418  1.00  0.00           O
ATOM   1263 N    GLU    80      62.565  98.771 105.295  1.00  0.00           N
ATOM   1264 H    GLU    80      63.528  98.467 105.288  1.00  0.00           H
ATOM   1265  CA  GLU    80      61.848  98.622 104.074  1.00  0.00           C
ATOM   1266  HA  GLU    80      61.159  99.464 104.001  1.00  0.00           H
ATOM   1267  CB  GLU    80      62.882  98.860 102.844  1.00  0.00           C
ATOM   1268  HB2 GLU    80      63.717  98.160 102.801  1.00  0.00           H
ATOM   1269  HB3 GLU    80      62.448  98.847 101.844  1.00  0.00           H
ATOM   1270  CG  GLU    80      63.696 100.224 102.998  1.00  0.00           C
ATOM   1271  HG2 GLU    80      62.894 100.953 102.879  1.00  0.00           H
ATOM   1272  HG3 GLU    80      64.194 100.355 103.959  1.00  0.00           H
ATOM   1273  CD  GLU    80      64.737 100.361 101.865  1.00  0.00           C
ATOM   1274  OE1 GLU    80      64.362 100.836 100.751  1.00  0.00           O
ATOM   1275  OE2 GLU    80      65.860  99.835 102.031  1.00  0.00           O
ATOM   1276 C    GLU    80      60.925  97.350 103.979  1.00  0.00           C
ATOM   1277 O    GLU    80      60.308  97.158 102.923  1.00  0.00           O
ATOM   1278 N    ARG    81      60.871  96.533 105.046  1.00  0.00           N
ATOM   1279 H    ARG    81      61.476  96.873 105.779  1.00  0.00           H
ATOM   1280  CA  ARG    81      60.167  95.230 105.196  1.00  0.00           C
ATOM   1281  HA  ARG    81      60.655  94.777 106.060  1.00  0.00           H
ATOM   1282  CB  ARG    81      58.645  95.377 105.437  1.00  0.00           C
ATOM   1283  HB2 ARG    81      58.002  95.761 104.645  1.00  0.00           H
ATOM   1284  HB3 ARG    81      58.334  94.333 105.384  1.00  0.00           H
ATOM   1285  CG  ARG    81      58.352  96.028 106.859  1.00  0.00           C
ATOM   1286  HG2 ARG    81      57.304  95.811 107.064  1.00  0.00           H
ATOM   1287  HG3 ARG    81      58.970  95.493 107.581  1.00  0.00           H
ATOM   1288  CD  ARG    81      58.557  97.576 106.926  1.00  0.00           C
ATOM   1289  HD2 ARG    81      58.211  97.806 107.934  1.00  0.00           H
ATOM   1290  HD3 ARG    81      59.562  97.968 106.770  1.00  0.00           H
ATOM   1291  NE  ARG    81      57.646  98.137 105.864  1.00  0.00           N
ATOM   1292  HE  ARG    81      56.890  97.536 105.569  1.00  0.00           H
ATOM   1293  CZ  ARG    81      57.327  99.406 105.577  1.00  0.00           C
ATOM   1294  NH1 ARG    81      58.025 100.416 105.920  1.00  0.00           N
ATOM   1295 1HH1 ARG    81      58.869 100.313 106.465  1.00  0.00           H
ATOM   1296 2HH1 ARG    81      57.762 101.302 105.514  1.00  0.00           H
ATOM   1297  NH2 ARG    81      56.289  99.550 104.776  1.00  0.00           N
ATOM   1298 1HH2 ARG    81      55.869  98.713 104.399  1.00  0.00           H
ATOM   1299 2HH2 ARG    81      56.101 100.484 104.442  1.00  0.00           H
ATOM   1300 C    ARG    81      60.470  94.307 103.998  1.00  0.00           C
ATOM   1301 O    ARG    81      59.524  93.849 103.336  1.00  0.00           O
ATOM   1302 N    THR    82      61.782  94.099 103.794  1.00  0.00           N
ATOM   1303 H    THR    82      62.384  94.798 104.205  1.00  0.00           H
ATOM   1304  CA  THR    82      62.183  93.331 102.647  1.00  0.00           C
ATOM   1305  HA  THR    82      61.316  92.736 102.361  1.00  0.00           H
ATOM   1306  CB  THR    82      62.621  94.168 101.431  1.00  0.00           C
ATOM   1307  HB  THR    82      63.219  93.576 100.739  1.00  0.00           H
ATOM   1308  CG2 THR    82      61.387  94.652 100.581  1.00  0.00           C
ATOM   1309 1HG2 THR    82      60.936  95.576 100.942  1.00  0.00           H
ATOM   1310 2HG2 THR    82      61.685  94.882  99.558  1.00  0.00           H
ATOM   1311 3HG2 THR    82      60.659  93.841 100.574  1.00  0.00           H
ATOM   1312  OG1 THR    82      63.484  95.226 101.888  1.00  0.00           O
ATOM   1313  HG1 THR    82      63.674  95.760 101.113  1.00  0.00           H
ATOM   1314 C    THR    82      63.319  92.356 103.002  1.00  0.00           C
ATOM   1315 O    THR    82      64.303  92.721 103.630  1.00  0.00           O
ATOM   1316 N    LEU    83      63.240  91.068 102.663  1.00  0.00           N
ATOM   1317 H    LEU    83      62.362  90.797 102.244  1.00  0.00           H
ATOM   1318  CA  LEU    83      64.341  90.109 102.627  1.00  0.00           C
ATOM   1319  HA  LEU    83      65.194  90.543 103.148  1.00  0.00           H
ATOM   1320  CB  LEU    83      63.996  88.825 103.487  1.00  0.00           C
ATOM   1321  HB2 LEU    83      63.732  89.295 104.435  1.00  0.00           H
ATOM   1322  HB3 LEU    83      63.195  88.327 102.940  1.00  0.00           H
ATOM   1323  CG  LEU    83      65.134  87.931 103.822  1.00  0.00           C
ATOM   1324  HG  LEU    83      66.056  88.511 103.869  1.00  0.00           H
ATOM   1325  CD1 LEU    83      64.971  87.150 105.145  1.00  0.00           C
ATOM   1326 1HD1 LEU    83      64.115  86.485 105.032  1.00  0.00           H
ATOM   1327 2HD1 LEU    83      65.888  86.600 105.355  1.00  0.00           H
ATOM   1328 3HD1 LEU    83      64.799  87.893 105.923  1.00  0.00           H
ATOM   1329  CD2 LEU    83      65.412  86.961 102.645  1.00  0.00           C
ATOM   1330 1HD2 LEU    83      64.552  86.291 102.627  1.00  0.00           H
ATOM   1331 2HD2 LEU    83      65.552  87.504 101.710  1.00  0.00           H
ATOM   1332 3HD2 LEU    83      66.414  86.558 102.789  1.00  0.00           H
ATOM   1333 C    LEU    83      64.859  89.876 101.206  1.00  0.00           C
ATOM   1334 O    LEU    83      64.089  90.054 100.281  1.00  0.00           O
ATOM   1335 N    THR    84      66.169  89.683 101.050  1.00  0.00           N
ATOM   1336 H    THR    84      66.751  89.738 101.874  1.00  0.00           H
ATOM   1337  CA  THR    84      66.902  89.344  99.804  1.00  0.00           C
ATOM   1338  HA  THR    84      66.106  89.045  99.122  1.00  0.00           H
ATOM   1339  CB  THR    84      67.733  90.537  99.228  1.00  0.00           C
ATOM   1340  HB  THR    84      68.625  90.669  99.841  1.00  0.00           H
ATOM   1341  CG2 THR    84      68.179  90.164  97.780  1.00  0.00           C
ATOM   1342 1HG2 THR    84      67.453  89.504  97.305  1.00  0.00           H
ATOM   1343 2HG2 THR    84      68.289  91.068  97.180  1.00  0.00           H
ATOM   1344 3HG2 THR    84      69.123  89.619  97.806  1.00  0.00           H
ATOM   1345  OG1 THR    84      67.005  91.710  99.207  1.00  0.00           O
ATOM   1346  HG1 THR    84      66.878  92.159 100.046  1.00  0.00           H
ATOM   1347 C    THR    84      67.830  88.164 100.041  1.00  0.00           C
ATOM   1348 O    THR    84      68.672  88.188 100.951  1.00  0.00           O
ATOM   1349 N    LEU    85      67.631  87.092  99.262  1.00  0.00           N
ATOM   1350 H    LEU    85      66.841  87.126  98.633  1.00  0.00           H
ATOM   1351  CA  LEU    85      68.690  86.065  99.144  1.00  0.00           C
ATOM   1352  HA  LEU    85      69.465  86.077  99.911  1.00  0.00           H
ATOM   1353  CB  LEU    85      67.832  84.725  99.170  1.00  0.00           C
ATOM   1354  HB2 LEU    85      67.173  84.575 100.026  1.00  0.00           H
ATOM   1355  HB3 LEU    85      67.120  84.826  98.351  1.00  0.00           H
ATOM   1356  CG  LEU    85      68.567  83.330  99.010  1.00  0.00           C
ATOM   1357  HG  LEU    85      69.591  83.555  99.307  1.00  0.00           H
ATOM   1358  CD1 LEU    85      67.963  82.266  99.915  1.00  0.00           C
ATOM   1359 1HD1 LEU    85      66.879  82.373  99.931  1.00  0.00           H
ATOM   1360 2HD1 LEU    85      68.351  81.275  99.679  1.00  0.00           H
ATOM   1361 3HD1 LEU    85      68.189  82.429 100.969  1.00  0.00           H
ATOM   1362  CD2 LEU    85      68.595  82.906  97.556  1.00  0.00           C
ATOM   1363 1HD2 LEU    85      69.000  83.674  96.898  1.00  0.00           H
ATOM   1364 2HD2 LEU    85      69.239  82.040  97.403  1.00  0.00           H
ATOM   1365 3HD2 LEU    85      67.600  82.750  97.139  1.00  0.00           H
ATOM   1366 C    LEU    85      69.554  86.213  97.845  1.00  0.00           C
ATOM   1367 O    LEU    85      69.103  86.883  96.899  1.00  0.00           O
ATOM   1368 N    VAL    86      70.811  85.702  97.819  1.00  0.00           N
ATOM   1369 H    VAL    86      71.158  85.312  98.684  1.00  0.00           H
ATOM   1370  CA  VAL    86      71.721  85.733  96.677  1.00  0.00           C
ATOM   1371  HA  VAL    86      71.125  85.942  95.789  1.00  0.00           H
ATOM   1372  CB  VAL    86      72.632  86.964  96.740  1.00  0.00           C
ATOM   1373  HB  VAL    86      73.296  86.719  97.569  1.00  0.00           H
ATOM   1374  CG1 VAL    86      73.596  87.144  95.529  1.00  0.00           C
ATOM   1375 1HG1 VAL    86      73.043  87.324  94.607  1.00  0.00           H
ATOM   1376 2HG1 VAL    86      74.238  88.004  95.722  1.00  0.00           H
ATOM   1377 3HG1 VAL    86      74.185  86.238  95.389  1.00  0.00           H
ATOM   1378  CG2 VAL    86      71.942  88.344  96.846  1.00  0.00           C
ATOM   1379 1HG2 VAL    86      71.516  88.543  97.829  1.00  0.00           H
ATOM   1380 2HG2 VAL    86      72.541  89.233  96.646  1.00  0.00           H
ATOM   1381 3HG2 VAL    86      71.152  88.400  96.096  1.00  0.00           H
ATOM   1382 C    VAL    86      72.521  84.415  96.615  1.00  0.00           C
ATOM   1383 O    VAL    86      72.772  83.776  97.625  1.00  0.00           O
ATOM   1384 N    ASH    87      72.886  83.923  95.401  1.00  0.00           N
ATOM   1385 H    ASH    87      72.522  84.509  94.663  1.00  0.00           H
ATOM   1386  CA  ASH    87      73.783  82.807  95.224  1.00  0.00           C
ATOM   1387  HA  ASH    87      74.538  82.809  96.009  1.00  0.00           H
ATOM   1388  CB  ASH    87      72.930  81.511  95.145  1.00  0.00           C
ATOM   1389  HB2 ASH    87      73.574  80.636  95.059  1.00  0.00           H
ATOM   1390  HB3 ASH    87      72.410  81.428  96.100  1.00  0.00           H
ATOM   1391  CG  ASH    87      71.868  81.509  94.033  1.00  0.00           C
ATOM   1392  OD1 ASH    87      70.633  81.750  94.242  1.00  0.00           O
ATOM   1393  OD2 ASH    87      72.245  81.188  92.842  1.00  0.00           O
ATOM   1394  HD2 ASH    87      71.527  81.213  92.205  1.00  0.00           H
ATOM   1395 C    ASH    87      74.660  82.835  93.985  1.00  0.00           C
ATOM   1396 O    ASH    87      74.231  83.475  93.013  1.00  0.00           O
ATOM   1397 N    THR    88      75.857  82.219  94.009  1.00  0.00           N
ATOM   1398 H    THR    88      76.066  81.803  94.905  1.00  0.00           H
ATOM   1399  CA  THR    88      76.816  82.302  92.906  1.00  0.00           C
ATOM   1400  HA  THR    88      76.749  83.260  92.391  1.00  0.00           H
ATOM   1401  CB  THR    88      78.263  82.172  93.501  1.00  0.00           C
ATOM   1402  HB  THR    88      78.948  82.109  92.655  1.00  0.00           H
ATOM   1403  CG2 THR    88      78.764  83.245  94.418  1.00  0.00           C
ATOM   1404 1HG2 THR    88      78.302  83.196  95.404  1.00  0.00           H
ATOM   1405 2HG2 THR    88      79.853  83.225  94.448  1.00  0.00           H
ATOM   1406 3HG2 THR    88      78.524  84.199  93.950  1.00  0.00           H
ATOM   1407  OG1 THR    88      78.450  80.916  94.147  1.00  0.00           O
ATOM   1408  HG1 THR    88      79.395  80.782  94.040  1.00  0.00           H
ATOM   1409 C    THR    88      76.634  81.266  91.774  1.00  0.00           C
ATOM   1410 O    THR    88      77.577  80.836  91.078  1.00  0.00           O
ATOM   1411 N    GLY    89      75.411  80.787  91.674  1.00  0.00           N
ATOM   1412 H    GLY    89      74.644  81.225  92.163  1.00  0.00           H
ATOM   1413  CA  GLY    89      75.072  79.673  90.784  1.00  0.00           C
ATOM   1414  HA2 GLY    89      75.742  78.818  90.882  1.00  0.00           H
ATOM   1415  HA3 GLY    89      74.161  79.212  91.166  1.00  0.00           H
ATOM   1416 C    GLY    89      74.906  79.948  89.275  1.00  0.00           C
ATOM   1417 O    GLY    89      75.045  81.013  88.746  1.00  0.00           O
ATOM   1418 N    ILE    90      74.372  78.930  88.543  1.00  0.00           N
ATOM   1419 H    ILE    90      74.285  78.035  89.003  1.00  0.00           H
ATOM   1420  CA  ILE    90      74.130  78.776  87.129  1.00  0.00           C
ATOM   1421  HA  ILE    90      75.110  78.872  86.661  1.00  0.00           H
ATOM   1422  CB  ILE    90      73.495  77.393  86.815  1.00  0.00           C
ATOM   1423  HB  ILE    90      74.170  76.628  87.200  1.00  0.00           H
ATOM   1424  CG2 ILE    90      72.088  77.260  87.501  1.00  0.00           C
ATOM   1425 1HG2 ILE    90      71.295  77.982  87.309  1.00  0.00           H
ATOM   1426 2HG2 ILE    90      71.643  76.298  87.244  1.00  0.00           H
ATOM   1427 3HG2 ILE    90      72.325  77.315  88.563  1.00  0.00           H
ATOM   1428  CG1 ILE    90      73.421  77.111  85.349  1.00  0.00           C
ATOM   1429 2HG1 ILE    90      73.075  76.078  85.299  1.00  0.00           H
ATOM   1430 3HG1 ILE    90      72.807  77.858  84.846  1.00  0.00           H
ATOM   1431  CD1 ILE    90      74.820  77.185  84.775  1.00  0.00           C
ATOM   1432 1HD1 ILE    90      75.283  78.171  84.804  1.00  0.00           H
ATOM   1433 2HD1 ILE    90      75.492  76.518  85.316  1.00  0.00           H
ATOM   1434 3HD1 ILE    90      74.780  76.863  83.734  1.00  0.00           H
ATOM   1435 C    ILE    90      73.368  79.918  86.438  1.00  0.00           C
ATOM   1436 O    ILE    90      73.585  80.414  85.331  1.00  0.00           O
ATOM   1437 N    GLY    91      72.373  80.395  87.226  1.00  0.00           N
ATOM   1438 H    GLY    91      72.141  79.972  88.113  1.00  0.00           H
ATOM   1439  CA  GLY    91      71.454  81.364  86.773  1.00  0.00           C
ATOM   1440  HA2 GLY    91      70.835  81.510  87.658  1.00  0.00           H
ATOM   1441  HA3 GLY    91      72.000  82.269  86.505  1.00  0.00           H
ATOM   1442 C    GLY    91      70.551  80.850  85.636  1.00  0.00           C
ATOM   1443 O    GLY    91      70.854  79.840  85.019  1.00  0.00           O
ATOM   1444 N    MET    92      69.428  81.479  85.381  1.00  0.00           N
ATOM   1445 H    MET    92      69.281  82.388  85.796  1.00  0.00           H
ATOM   1446  CA  MET    92      68.472  81.092  84.269  1.00  0.00           C
ATOM   1447  HA  MET    92      68.718  80.047  84.078  1.00  0.00           H
ATOM   1448  CB  MET    92      67.063  81.064  84.844  1.00  0.00           C
ATOM   1449  HB2 MET    92      66.756  82.099  84.997  1.00  0.00           H
ATOM   1450  HB3 MET    92      66.357  80.570  84.177  1.00  0.00           H
ATOM   1451  CG  MET    92      66.908  80.336  86.224  1.00  0.00           C
ATOM   1452  HG2 MET    92      65.893  79.945  86.292  1.00  0.00           H
ATOM   1453  HG3 MET    92      67.668  79.564  86.102  1.00  0.00           H
ATOM   1454  SD  MET    92      67.287  81.263  87.708  1.00  0.00           S
ATOM   1455  CE  MET    92      65.960  80.424  88.744  1.00  0.00           C
ATOM   1456  HE1 MET    92      64.913  80.335  88.455  1.00  0.00           H
ATOM   1457  HE2 MET    92      66.314  79.440  89.050  1.00  0.00           H
ATOM   1458  HE3 MET    92      65.863  80.990  89.671  1.00  0.00           H
ATOM   1459 C    MET    92      68.522  81.957  83.024  1.00  0.00           C
ATOM   1460 O    MET    92      68.733  83.175  83.123  1.00  0.00           O
ATOM   1461 N    THR    93      68.350  81.337  81.850  1.00  0.00           N
ATOM   1462 H    THR    93      68.261  80.333  81.786  1.00  0.00           H
ATOM   1463  CA  THR    93      67.961  82.104  80.629  1.00  0.00           C
ATOM   1464  HA  THR    93      68.567  82.994  80.462  1.00  0.00           H
ATOM   1465  CB  THR    93      68.194  81.217  79.434  1.00  0.00           C
ATOM   1466  HB  THR    93      69.183  80.768  79.516  1.00  0.00           H
ATOM   1467  CG2 THR    93      67.285  79.949  79.369  1.00  0.00           C
ATOM   1468 1HG2 THR    93      67.577  79.165  80.068  1.00  0.00           H
ATOM   1469 2HG2 THR    93      66.226  80.174  79.501  1.00  0.00           H
ATOM   1470 3HG2 THR    93      67.502  79.385  78.462  1.00  0.00           H
ATOM   1471  OG1 THR    93      68.162  81.851  78.180  1.00  0.00           O
ATOM   1472  HG1 THR    93      68.993  82.331  78.140  1.00  0.00           H
ATOM   1473 C    THR    93      66.510  82.561  80.700  1.00  0.00           C
ATOM   1474 O    THR    93      65.755  82.040  81.506  1.00  0.00           O
ATOM   1475 N    LYS    94      66.242  83.622  79.946  1.00  0.00           N
ATOM   1476 H    LYS    94      67.037  84.146  79.607  1.00  0.00           H
ATOM   1477  CA  LYS    94      64.886  84.254  80.004  1.00  0.00           C
ATOM   1478  HA  LYS    94      64.734  84.743  80.967  1.00  0.00           H
ATOM   1479  CB  LYS    94      64.729  85.202  78.768  1.00  0.00           C
ATOM   1480  HB2 LYS    94      65.650  85.764  78.618  1.00  0.00           H
ATOM   1481  HB3 LYS    94      64.535  84.562  77.907  1.00  0.00           H
ATOM   1482  CG  LYS    94      63.579  86.229  78.949  1.00  0.00           C
ATOM   1483  HG2 LYS    94      62.663  85.706  79.224  1.00  0.00           H
ATOM   1484  HG3 LYS    94      63.896  86.902  79.746  1.00  0.00           H
ATOM   1485  CD  LYS    94      63.286  87.136  77.674  1.00  0.00           C
ATOM   1486  HD2 LYS    94      63.206  86.440  76.840  1.00  0.00           H
ATOM   1487  HD3 LYS    94      62.338  87.636  77.870  1.00  0.00           H
ATOM   1488  CE  LYS    94      64.350  88.160  77.432  1.00  0.00           C
ATOM   1489  HE2 LYS    94      64.666  88.622  78.367  1.00  0.00           H
ATOM   1490  HE3 LYS    94      65.214  87.624  77.040  1.00  0.00           H
ATOM   1491  NZ  LYS    94      63.940  89.068  76.328  1.00  0.00           N
ATOM   1492  HZ1 LYS    94      63.658  88.499  75.543  1.00  0.00           H
ATOM   1493  HZ2 LYS    94      63.106  89.588  76.561  1.00  0.00           H
ATOM   1494  HZ3 LYS    94      64.658  89.669  75.951  1.00  0.00           H
ATOM   1495 C    LYS    94      63.687  83.290  79.960  1.00  0.00           C
ATOM   1496 O    LYS    94      62.737  83.497  80.725  1.00  0.00           O
ATOM   1497 N    ALA    95      63.752  82.262  79.119  1.00  0.00           N
ATOM   1498 H    ALA    95      64.538  82.190  78.489  1.00  0.00           H
ATOM   1499  CA  ALA    95      62.613  81.385  78.922  1.00  0.00           C
ATOM   1500  HA  ALA    95      61.704  81.977  78.811  1.00  0.00           H
ATOM   1501  CB  ALA    95      62.834  80.663  77.517  1.00  0.00           C
ATOM   1502  HB1 ALA    95      62.985  81.380  76.709  1.00  0.00           H
ATOM   1503  HB2 ALA    95      63.638  79.927  77.520  1.00  0.00           H
ATOM   1504  HB3 ALA    95      61.892  80.153  77.318  1.00  0.00           H
ATOM   1505 C    ALA    95      62.402  80.334  80.021  1.00  0.00           C
ATOM   1506 O    ALA    95      61.280  79.884  80.324  1.00  0.00           O
ATOM   1507 N    ASP    96      63.442  80.107  80.797  1.00  0.00           N
ATOM   1508 H    ASP    96      64.378  80.453  80.639  1.00  0.00           H
ATOM   1509  CA  ASP    96      63.302  79.212  81.921  1.00  0.00           C
ATOM   1510  HA  ASP    96      62.779  78.274  81.734  1.00  0.00           H
ATOM   1511  CB  ASP    96      64.740  78.755  82.407  1.00  0.00           C
ATOM   1512  HB2 ASP    96      65.410  79.483  81.949  1.00  0.00           H
ATOM   1513  HB3 ASP    96      64.893  78.784  83.486  1.00  0.00           H
ATOM   1514  CG  ASP    96      65.106  77.309  81.986  1.00  0.00           C
ATOM   1515  OD1 ASP    96      66.104  77.195  81.320  1.00  0.00           O
ATOM   1516  OD2 ASP    96      64.361  76.316  82.263  1.00  0.00           O
ATOM   1517 C    ASP    96      62.606  79.979  83.076  1.00  0.00           C
ATOM   1518 O    ASP    96      61.884  79.349  83.825  1.00  0.00           O
ATOM   1519 N    LEU    97      62.652  81.311  83.162  1.00  0.00           N
ATOM   1520 H    LEU    97      63.407  81.732  82.641  1.00  0.00           H
ATOM   1521  CA  LEU    97      61.957  82.069  84.135  1.00  0.00           C
ATOM   1522  HA  LEU    97      62.025  81.592  85.113  1.00  0.00           H
ATOM   1523  CB  LEU    97      62.433  83.556  84.154  1.00  0.00           C
ATOM   1524  HB2 LEU    97      62.247  83.960  83.158  1.00  0.00           H
ATOM   1525  HB3 LEU    97      61.823  84.095  84.879  1.00  0.00           H
ATOM   1526  CG  LEU    97      63.842  83.747  84.586  1.00  0.00           C
ATOM   1527  HG  LEU    97      64.526  83.284  83.875  1.00  0.00           H
ATOM   1528  CD1 LEU    97      64.196  85.198  84.727  1.00  0.00           C
ATOM   1529 1HD1 LEU    97      64.150  85.594  83.712  1.00  0.00           H
ATOM   1530 2HD1 LEU    97      63.493  85.641  85.432  1.00  0.00           H
ATOM   1531 3HD1 LEU    97      65.244  85.310  85.005  1.00  0.00           H
ATOM   1532  CD2 LEU    97      64.083  83.158  86.045  1.00  0.00           C
ATOM   1533 1HD2 LEU    97      65.021  83.507  86.476  1.00  0.00           H
ATOM   1534 2HD2 LEU    97      63.279  83.341  86.758  1.00  0.00           H
ATOM   1535 3HD2 LEU    97      64.143  82.072  86.119  1.00  0.00           H
ATOM   1536 C    LEU    97      60.419  82.025  83.862  1.00  0.00           C
ATOM   1537 O    LEU    97      59.657  81.831  84.781  1.00  0.00           O
ATOM   1538 N    ILE    98      59.907  82.046  82.615  1.00  0.00           N
ATOM   1539 H    ILE    98      60.548  82.013  81.834  1.00  0.00           H
ATOM   1540  CA  ILE    98      58.448  82.092  82.322  1.00  0.00           C
ATOM   1541  HA  ILE    98      58.013  82.650  83.151  1.00  0.00           H
ATOM   1542  CB  ILE    98      58.259  82.828  80.915  1.00  0.00           C
ATOM   1543  HB  ILE    98      57.187  82.847  80.719  1.00  0.00           H
ATOM   1544  CG2 ILE    98      58.710  84.271  81.057  1.00  0.00           C
ATOM   1545 1HG2 ILE    98      58.061  84.777  81.772  1.00  0.00           H
ATOM   1546 2HG2 ILE    98      59.786  84.287  81.228  1.00  0.00           H
ATOM   1547 3HG2 ILE    98      58.552  84.749  80.090  1.00  0.00           H
ATOM   1548  CG1 ILE    98      58.894  82.109  79.789  1.00  0.00           C
ATOM   1549 2HG1 ILE    98      59.977  82.159  79.905  1.00  0.00           H
ATOM   1550 3HG1 ILE    98      58.495  81.098  79.707  1.00  0.00           H
ATOM   1551  CD1 ILE    98      58.859  82.691  78.340  1.00  0.00           C
ATOM   1552 1HD1 ILE    98      57.818  82.695  78.017  1.00  0.00           H
ATOM   1553 2HD1 ILE    98      59.037  83.765  78.404  1.00  0.00           H
ATOM   1554 3HD1 ILE    98      59.581  82.177  77.706  1.00  0.00           H
ATOM   1555 C    ILE    98      57.844  80.659  82.401  1.00  0.00           C
ATOM   1556 O    ILE    98      56.686  80.629  82.621  1.00  0.00           O
ATOM   1557 N    ASN    99      58.616  79.602  82.487  1.00  0.00           N
ATOM   1558 H    ASN    99      59.600  79.758  82.320  1.00  0.00           H
ATOM   1559  CA  ASN    99      58.167  78.217  82.690  1.00  0.00           C
ATOM   1560  HA  ASN    99      57.106  78.144  82.453  1.00  0.00           H
ATOM   1561  CB  ASN    99      58.959  77.210  81.837  1.00  0.00           C
ATOM   1562  HB2 ASN    99      60.044  77.307  81.886  1.00  0.00           H
ATOM   1563  HB3 ASN    99      58.647  76.220  82.169  1.00  0.00           H
ATOM   1564  CG  ASN    99      58.685  77.202  80.351  1.00  0.00           C
ATOM   1565  OD1 ASN    99      57.777  76.523  79.836  1.00  0.00           O
ATOM   1566  ND2 ASN    99      59.502  77.953  79.657  1.00  0.00           N
ATOM   1567 1HD2 ASN    99      59.552  77.779  78.663  1.00  0.00           H
ATOM   1568 2HD2 ASN    99      60.272  78.454  80.077  1.00  0.00           H
ATOM   1569 C    ASN    99      58.255  77.853  84.167  1.00  0.00           C
ATOM   1570 O    ASN    99      57.284  77.566  84.809  1.00  0.00           O
ATOM   1571 N    ASN   100      59.448  77.832  84.845  1.00  0.00           N
ATOM   1572 H    ASN   100      60.220  77.968  84.209  1.00  0.00           H
ATOM   1573  CA  ASN   100      59.780  77.168  86.092  1.00  0.00           C
ATOM   1574  HA  ASN   100      59.369  76.160  86.145  1.00  0.00           H
ATOM   1575  CB  ASN   100      61.281  77.091  86.286  1.00  0.00           C
ATOM   1576  HB2 ASN   100      61.797  78.026  86.072  1.00  0.00           H
ATOM   1577  HB3 ASN   100      61.523  76.693  87.271  1.00  0.00           H
ATOM   1578  CG  ASN   100      61.847  76.107  85.221  1.00  0.00           C
ATOM   1579  OD1 ASN   100      62.013  74.909  85.478  1.00  0.00           O
ATOM   1580  ND2 ASN   100      61.998  76.562  84.006  1.00  0.00           N
ATOM   1581 1HD2 ASN   100      62.442  75.966  83.323  1.00  0.00           H
ATOM   1582 2HD2 ASN   100      62.079  77.560  83.876  1.00  0.00           H
ATOM   1583 C    ASN   100      59.176  78.041  87.188  1.00  0.00           C
ATOM   1584 O    ASN   100      58.673  77.562  88.221  1.00  0.00           O
ATOM   1585 N    LEU   101      59.324  79.333  87.056  1.00  0.00           N
ATOM   1586 H    LEU   101      59.620  79.640  86.141  1.00  0.00           H
ATOM   1587  CA  LEU   101      58.568  80.294  87.854  1.00  0.00           C
ATOM   1588  HA  LEU   101      58.294  79.877  88.823  1.00  0.00           H
ATOM   1589  CB  LEU   101      59.470  81.489  88.158  1.00  0.00           C
ATOM   1590  HB2 LEU   101      59.694  82.051  87.252  1.00  0.00           H
ATOM   1591  HB3 LEU   101      58.877  82.125  88.815  1.00  0.00           H
ATOM   1592  CG  LEU   101      60.741  81.104  88.884  1.00  0.00           C
ATOM   1593  HG  LEU   101      61.494  80.628  88.255  1.00  0.00           H
ATOM   1594  CD1 LEU   101      61.354  82.509  89.215  1.00  0.00           C
ATOM   1595 1HD1 LEU   101      60.574  83.093  89.704  1.00  0.00           H
ATOM   1596 2HD1 LEU   101      62.253  82.345  89.810  1.00  0.00           H
ATOM   1597 3HD1 LEU   101      61.673  82.988  88.289  1.00  0.00           H
ATOM   1598  CD2 LEU   101      60.587  80.292  90.183  1.00  0.00           C
ATOM   1599 1HD2 LEU   101      61.577  80.029  90.555  1.00  0.00           H
ATOM   1600 2HD2 LEU   101      59.957  80.833  90.889  1.00  0.00           H
ATOM   1601 3HD2 LEU   101      60.167  79.303  90.004  1.00  0.00           H
ATOM   1602 C    LEU   101      57.287  80.714  87.122  1.00  0.00           C
ATOM   1603 O    LEU   101      56.702  81.807  87.313  1.00  0.00           O
ATOM   1604 N    GLY   102      56.764  79.879  86.183  1.00  0.00           N
ATOM   1605 H    GLY   102      57.147  78.945  86.222  1.00  0.00           H
ATOM   1606  CA  GLY   102      55.473  79.961  85.528  1.00  0.00           C
ATOM   1607  HA2 GLY   102      55.216  80.984  85.251  1.00  0.00           H
ATOM   1608  HA3 GLY   102      55.487  79.416  84.585  1.00  0.00           H
ATOM   1609 C    GLY   102      54.458  79.335  86.409  1.00  0.00           C
ATOM   1610 O    GLY   102      53.324  79.058  85.963  1.00  0.00           O
ATOM   1611 N    THR   103      54.794  79.019  87.719  1.00  0.00           N
ATOM   1612 H    THR   103      55.668  79.439  88.003  1.00  0.00           H
ATOM   1613  CA  THR   103      54.207  77.925  88.557  1.00  0.00           C
ATOM   1614  HA  THR   103      54.691  77.969  89.532  1.00  0.00           H
ATOM   1615  CB  THR   103      52.702  78.220  88.849  1.00  0.00           C
ATOM   1616  HB  THR   103      52.128  78.080  87.933  1.00  0.00           H
ATOM   1617  CG2 THR   103      52.126  77.371  90.042  1.00  0.00           C
ATOM   1618 1HG2 THR   103      52.640  77.753  90.924  1.00  0.00           H
ATOM   1619 2HG2 THR   103      51.068  77.607  90.158  1.00  0.00           H
ATOM   1620 3HG2 THR   103      52.211  76.307  89.822  1.00  0.00           H
ATOM   1621  OG1 THR   103      52.503  79.518  89.342  1.00  0.00           O
ATOM   1622  HG1 THR   103      51.897  79.916  88.713  1.00  0.00           H
ATOM   1623 C    THR   103      54.401  76.562  87.975  1.00  0.00           C
ATOM   1624 O    THR   103      53.507  75.848  87.661  1.00  0.00           O
ATOM   1625 N    ILE   104      55.630  76.187  87.809  1.00  0.00           N
ATOM   1626 H    ILE   104      56.332  76.798  88.203  1.00  0.00           H
ATOM   1627  CA  ILE   104      56.110  74.901  87.283  1.00  0.00           C
ATOM   1628  HA  ILE   104      57.119  75.089  86.915  1.00  0.00           H
ATOM   1629  CB  ILE   104      56.264  73.748  88.356  1.00  0.00           C
ATOM   1630  HB  ILE   104      56.687  72.923  87.782  1.00  0.00           H
ATOM   1631  CG2 ILE   104      57.167  74.033  89.596  1.00  0.00           C
ATOM   1632 1HG2 ILE   104      56.858  74.970  90.059  1.00  0.00           H
ATOM   1633 2HG2 ILE   104      57.113  73.229  90.329  1.00  0.00           H
ATOM   1634 3HG2 ILE   104      58.156  74.141  89.151  1.00  0.00           H
ATOM   1635  CG1 ILE   104      54.894  73.321  88.853  1.00  0.00           C
ATOM   1636 2HG1 ILE   104      54.561  74.150  89.476  1.00  0.00           H
ATOM   1637 3HG1 ILE   104      54.114  73.233  88.096  1.00  0.00           H
ATOM   1638  CD1 ILE   104      54.847  71.994  89.645  1.00  0.00           C
ATOM   1639 1HD1 ILE   104      55.605  71.863  90.417  1.00  0.00           H
ATOM   1640 2HD1 ILE   104      53.853  71.901  90.083  1.00  0.00           H
ATOM   1641 3HD1 ILE   104      55.018  71.187  88.932  1.00  0.00           H
ATOM   1642 C    ILE   104      55.439  74.483  85.944  1.00  0.00           C
ATOM   1643 O    ILE   104      54.947  73.400  85.785  1.00  0.00           O
ATOM   1644 N    ALA   105      55.587  75.330  84.943  1.00  0.00           N
ATOM   1645 H    ALA   105      56.039  76.219  85.102  1.00  0.00           H
ATOM   1646  CA  ALA   105      55.403  74.951  83.481  1.00  0.00           C
ATOM   1647  HA  ALA   105      54.575  74.242  83.507  1.00  0.00           H
ATOM   1648  CB  ALA   105      54.976  76.227  82.759  1.00  0.00           C
ATOM   1649  HB1 ALA   105      54.616  76.962  83.479  1.00  0.00           H
ATOM   1650  HB2 ALA   105      55.858  76.563  82.214  1.00  0.00           H
ATOM   1651  HB3 ALA   105      54.192  75.978  82.045  1.00  0.00           H
ATOM   1652 C    ALA   105      56.503  74.214  82.794  1.00  0.00           C
ATOM   1653 O    ALA   105      56.441  74.059  81.600  1.00  0.00           O
ATOM   1654 N    LYS   106      57.543  74.009  83.594  1.00  0.00           N
ATOM   1655 H    LYS   106      57.413  74.221  84.573  1.00  0.00           H
ATOM   1656  CA  LYS   106      58.537  72.977  83.421  1.00  0.00           C
ATOM   1657  HA  LYS   106      58.108  72.078  82.979  1.00  0.00           H
ATOM   1658  CB  LYS   106      59.766  73.628  82.672  1.00  0.00           C
ATOM   1659  HB2 LYS   106      59.842  74.617  83.125  1.00  0.00           H
ATOM   1660  HB3 LYS   106      60.659  73.037  82.874  1.00  0.00           H
ATOM   1661  CG  LYS   106      59.568  73.756  81.127  1.00  0.00           C
ATOM   1662  HG2 LYS   106      58.835  74.530  80.899  1.00  0.00           H
ATOM   1663  HG3 LYS   106      60.435  74.297  80.749  1.00  0.00           H
ATOM   1664  CD  LYS   106      59.162  72.555  80.229  1.00  0.00           C
ATOM   1665  HD2 LYS   106      59.839  71.735  80.467  1.00  0.00           H
ATOM   1666  HD3 LYS   106      58.154  72.231  80.485  1.00  0.00           H
ATOM   1667  CE  LYS   106      59.290  72.843  78.688  1.00  0.00           C
ATOM   1668  HE2 LYS   106      60.328  73.111  78.486  1.00  0.00           H
ATOM   1669  HE3 LYS   106      59.043  71.931  78.145  1.00  0.00           H
ATOM   1670  NZ  LYS   106      58.393  73.940  78.235  1.00  0.00           N
ATOM   1671  HZ1 LYS   106      58.656  74.858  78.564  1.00  0.00           H
ATOM   1672  HZ2 LYS   106      58.498  74.123  77.247  1.00  0.00           H
ATOM   1673  HZ3 LYS   106      57.398  73.821  78.362  1.00  0.00           H
ATOM   1674 C    LYS   106      59.117  72.686  84.848  1.00  0.00           C
ATOM   1675 O    LYS   106      59.069  73.597  85.693  1.00  0.00           O
ATOM   1676 N    SER   107      59.832  71.555  85.000  1.00  0.00           N
ATOM   1677 H    SER   107      60.119  71.124  84.132  1.00  0.00           H
ATOM   1678  CA  SER   107      60.738  71.321  86.108  1.00  0.00           C
ATOM   1679  HA  SER   107      60.776  72.284  86.618  1.00  0.00           H
ATOM   1680  CB  SER   107      60.360  70.320  87.088  1.00  0.00           C
ATOM   1681  HB2 SER   107      59.373  70.498  87.516  1.00  0.00           H
ATOM   1682  HB3 SER   107      60.283  69.341  86.615  1.00  0.00           H
ATOM   1683  OG  SER   107      61.157  70.316  88.218  1.00  0.00           O
ATOM   1684  HG  SER   107      60.681  69.843  88.905  1.00  0.00           H
ATOM   1685 C    SER   107      62.079  71.023  85.532  1.00  0.00           C
ATOM   1686 O    SER   107      62.485  69.919  85.245  1.00  0.00           O
ATOM   1687 N    GLY   108      62.848  72.098  85.409  1.00  0.00           N
ATOM   1688 H    GLY   108      62.367  72.954  85.644  1.00  0.00           H
ATOM   1689  CA  GLY   108      64.208  72.147  84.905  1.00  0.00           C
ATOM   1690  HA2 GLY   108      64.154  71.802  83.872  1.00  0.00           H
ATOM   1691  HA3 GLY   108      64.551  73.181  84.852  1.00  0.00           H
ATOM   1692 C    GLY   108      65.225  71.427  85.743  1.00  0.00           C
ATOM   1693 O    GLY   108      66.169  70.961  85.146  1.00  0.00           O
ATOM   1694 N    THR   109      64.873  71.153  87.007  1.00  0.00           N
ATOM   1695 H    THR   109      63.949  71.442  87.296  1.00  0.00           H
ATOM   1696  CA  THR   109      65.703  70.426  87.899  1.00  0.00           C
ATOM   1697  HA  THR   109      66.707  70.711  87.586  1.00  0.00           H
ATOM   1698  CB  THR   109      65.625  70.946  89.330  1.00  0.00           C
ATOM   1699  HB  THR   109      64.590  71.066  89.651  1.00  0.00           H
ATOM   1700  CG2 THR   109      66.222  70.042  90.359  1.00  0.00           C
ATOM   1701 1HG2 THR   109      67.279  69.840  90.189  1.00  0.00           H
ATOM   1702 2HG2 THR   109      66.136  70.499  91.344  1.00  0.00           H
ATOM   1703 3HG2 THR   109      65.808  69.035  90.311  1.00  0.00           H
ATOM   1704  OG1 THR   109      66.308  72.192  89.383  1.00  0.00           O
ATOM   1705  HG1 THR   109      66.031  72.525  90.239  1.00  0.00           H
ATOM   1706 C    THR   109      65.366  68.940  87.751  1.00  0.00           C
ATOM   1707 O    THR   109      66.297  68.129  87.487  1.00  0.00           O
ATOM   1708 N    LYS   110      64.069  68.571  87.863  1.00  0.00           N
ATOM   1709 H    LYS   110      63.356  69.248  88.093  1.00  0.00           H
ATOM   1710  CA  LYS   110      63.584  67.117  87.648  1.00  0.00           C
ATOM   1711  HA  LYS   110      64.097  66.431  88.322  1.00  0.00           H
ATOM   1712  CB  LYS   110      62.031  66.947  87.911  1.00  0.00           C
ATOM   1713  HB2 LYS   110      61.664  67.555  88.738  1.00  0.00           H
ATOM   1714  HB3 LYS   110      61.461  67.341  87.069  1.00  0.00           H
ATOM   1715  CG  LYS   110      61.699  65.392  88.090  1.00  0.00           C
ATOM   1716  HG2 LYS   110      62.000  64.926  87.152  1.00  0.00           H
ATOM   1717  HG3 LYS   110      62.257  65.041  88.959  1.00  0.00           H
ATOM   1718  CD  LYS   110      60.236  65.125  88.389  1.00  0.00           C
ATOM   1719  HD2 LYS   110      60.060  64.060  88.538  1.00  0.00           H
ATOM   1720  HD3 LYS   110      59.857  65.643  89.270  1.00  0.00           H
ATOM   1721  CE  LYS   110      59.412  65.469  87.189  1.00  0.00           C
ATOM   1722  HE2 LYS   110      58.374  65.304  87.477  1.00  0.00           H
ATOM   1723  HE3 LYS   110      59.499  66.534  86.973  1.00  0.00           H
ATOM   1724  NZ  LYS   110      59.870  64.628  86.051  1.00  0.00           N
ATOM   1725  HZ1 LYS   110      60.167  63.698  86.308  1.00  0.00           H
ATOM   1726  HZ2 LYS   110      59.108  64.427  85.419  1.00  0.00           H
ATOM   1727  HZ3 LYS   110      60.514  65.177  85.499  1.00  0.00           H
ATOM   1728 C    LYS   110      64.042  66.639  86.250  1.00  0.00           C
ATOM   1729 O    LYS   110      64.524  65.529  86.160  1.00  0.00           O
ATOM   1730 N    ALA   111      63.951  67.474  85.219  1.00  0.00           N
ATOM   1731 H    ALA   111      63.489  68.357  85.381  1.00  0.00           H
ATOM   1732  CA  ALA   111      64.317  67.148  83.783  1.00  0.00           C
ATOM   1733  HA  ALA   111      63.725  66.326  83.382  1.00  0.00           H
ATOM   1734  CB  ALA   111      63.991  68.382  82.933  1.00  0.00           C
ATOM   1735  HB1 ALA   111      64.773  69.141  82.946  1.00  0.00           H
ATOM   1736  HB2 ALA   111      64.090  68.061  81.896  1.00  0.00           H
ATOM   1737  HB3 ALA   111      62.981  68.756  83.102  1.00  0.00           H
ATOM   1738 C    ALA   111      65.791  66.788  83.696  1.00  0.00           C
ATOM   1739 O    ALA   111      66.128  65.931  82.838  1.00  0.00           O
ATOM   1740 N    PHE   112      66.698  67.554  84.338  1.00  0.00           N
ATOM   1741 H    PHE   112      66.302  68.162  85.041  1.00  0.00           H
ATOM   1742  CA  PHE   112      68.125  67.245  84.545  1.00  0.00           C
ATOM   1743  HA  PHE   112      68.631  67.242  83.579  1.00  0.00           H
ATOM   1744  CB  PHE   112      68.839  68.398  85.289  1.00  0.00           C
ATOM   1745  HB2 PHE   112      68.519  69.343  84.849  1.00  0.00           H
ATOM   1746  HB3 PHE   112      68.436  68.520  86.295  1.00  0.00           H
ATOM   1747  CG  PHE   112      70.347  68.342  85.552  1.00  0.00           C
ATOM   1748  CD1 PHE   112      71.141  67.464  84.819  1.00  0.00           C
ATOM   1749  HD1 PHE   112      70.674  66.775  84.130  1.00  0.00           H
ATOM   1750  CE1 PHE   112      72.535  67.567  84.873  1.00  0.00           C
ATOM   1751  HE1 PHE   112      73.230  66.996  84.274  1.00  0.00           H
ATOM   1752  CZ  PHE   112      73.152  68.452  85.778  1.00  0.00           C
ATOM   1753  HZ  PHE   112      74.221  68.541  85.904  1.00  0.00           H
ATOM   1754  CE2 PHE   112      72.395  69.283  86.576  1.00  0.00           C
ATOM   1755  HE2 PHE   112      72.883  69.945  87.277  1.00  0.00           H
ATOM   1756  CD2 PHE   112      70.967  69.279  86.410  1.00  0.00           C
ATOM   1757  HD2 PHE   112      70.393  70.075  86.861  1.00  0.00           H
ATOM   1758 C    PHE   112      68.407  65.927  85.296  1.00  0.00           C
ATOM   1759 O    PHE   112      69.139  65.088  84.818  1.00  0.00           O
ATOM   1760 N    MET   113      67.633  65.682  86.396  1.00  0.00           N
ATOM   1761 H    MET   113      67.091  66.414  86.832  1.00  0.00           H
ATOM   1762  CA  MET   113      67.799  64.362  87.201  1.00  0.00           C
ATOM   1763  HA  MET   113      68.808  64.182  87.573  1.00  0.00           H
ATOM   1764  CB  MET   113      66.795  64.529  88.326  1.00  0.00           C
ATOM   1765  HB2 MET   113      66.770  65.579  88.615  1.00  0.00           H
ATOM   1766  HB3 MET   113      65.824  64.282  87.897  1.00  0.00           H
ATOM   1767  CG  MET   113      67.175  63.580  89.499  1.00  0.00           C
ATOM   1768  HG2 MET   113      67.058  62.514  89.304  1.00  0.00           H
ATOM   1769  HG3 MET   113      68.164  63.750  89.926  1.00  0.00           H
ATOM   1770  SD  MET   113      66.040  63.798  90.980  1.00  0.00           S
ATOM   1771  CE  MET   113      64.533  63.107  90.302  1.00  0.00           C
ATOM   1772  HE1 MET   113      64.673  62.026  90.309  1.00  0.00           H
ATOM   1773  HE2 MET   113      63.661  63.327  90.918  1.00  0.00           H
ATOM   1774  HE3 MET   113      64.353  63.539  89.318  1.00  0.00           H
ATOM   1775 C    MET   113      67.471  63.126  86.366  1.00  0.00           C
ATOM   1776 O    MET   113      68.052  62.038  86.621  1.00  0.00           O
ATOM   1777 N    GLU   114      66.466  63.264  85.492  1.00  0.00           N
ATOM   1778 H    GLU   114      66.050  64.183  85.451  1.00  0.00           H
ATOM   1779  CA  GLU   114      66.020  62.108  84.636  1.00  0.00           C
ATOM   1780  HA  GLU   114      66.071  61.153  85.161  1.00  0.00           H
ATOM   1781  CB  GLU   114      64.544  62.295  84.213  1.00  0.00           C
ATOM   1782  HB2 GLU   114      64.452  63.296  83.790  1.00  0.00           H
ATOM   1783  HB3 GLU   114      64.284  61.490  83.526  1.00  0.00           H
ATOM   1784  CG  GLU   114      63.703  62.214  85.504  1.00  0.00           C
ATOM   1785  HG2 GLU   114      63.910  61.202  85.852  1.00  0.00           H
ATOM   1786  HG3 GLU   114      64.034  62.995  86.189  1.00  0.00           H
ATOM   1787  CD  GLU   114      62.191  62.436  85.280  1.00  0.00           C
ATOM   1788  OE1 GLU   114      61.443  62.183  86.256  1.00  0.00           O
ATOM   1789  OE2 GLU   114      61.732  62.876  84.242  1.00  0.00           O
ATOM   1790 C    GLU   114      66.890  61.933  83.384  1.00  0.00           C
ATOM   1791 O    GLU   114      66.689  61.023  82.551  1.00  0.00           O
ATOM   1792 N    ALA   115      67.795  62.787  83.098  1.00  0.00           N
ATOM   1793 H    ALA   115      67.978  63.525  83.761  1.00  0.00           H
ATOM   1794  CA  ALA   115      68.655  62.856  81.869  1.00  0.00           C
ATOM   1795  HA  ALA   115      68.309  62.081  81.186  1.00  0.00           H
ATOM   1796  CB  ALA   115      68.481  64.253  81.347  1.00  0.00           C
ATOM   1797  HB1 ALA   115      69.103  64.239  80.452  1.00  0.00           H
ATOM   1798  HB2 ALA   115      67.485  64.452  80.951  1.00  0.00           H
ATOM   1799  HB3 ALA   115      68.988  64.950  82.015  1.00  0.00           H
ATOM   1800 C    ALA   115      70.180  62.581  82.200  1.00  0.00           C
ATOM   1801 O    ALA   115      70.922  62.368  81.317  1.00  0.00           O
ATOM   1802 N    LEU   116      70.600  62.609  83.495  1.00  0.00           N
ATOM   1803 H    LEU   116      69.882  62.853  84.162  1.00  0.00           H
ATOM   1804  CA  LEU   116      71.900  62.176  84.003  1.00  0.00           C
ATOM   1805  HA  LEU   116      72.616  62.810  83.482  1.00  0.00           H
ATOM   1806  CB  LEU   116      71.981  62.337  85.493  1.00  0.00           C
ATOM   1807  HB2 LEU   116      71.186  61.797  86.008  1.00  0.00           H
ATOM   1808  HB3 LEU   116      72.870  61.812  85.841  1.00  0.00           H
ATOM   1809  CG  LEU   116      72.183  63.750  85.974  1.00  0.00           C
ATOM   1810  HG  LEU   116      71.499  64.388  85.414  1.00  0.00           H
ATOM   1811  CD1 LEU   116      71.713  63.826  87.492  1.00  0.00           C
ATOM   1812 1HD1 LEU   116      71.478  64.847  87.794  1.00  0.00           H
ATOM   1813 2HD1 LEU   116      70.839  63.185  87.603  1.00  0.00           H
ATOM   1814 3HD1 LEU   116      72.515  63.334  88.043  1.00  0.00           H
ATOM   1815  CD2 LEU   116      73.662  64.194  85.781  1.00  0.00           C
ATOM   1816 1HD2 LEU   116      74.374  63.626  86.379  1.00  0.00           H
ATOM   1817 2HD2 LEU   116      74.017  64.073  84.758  1.00  0.00           H
ATOM   1818 3HD2 LEU   116      73.799  65.255  85.989  1.00  0.00           H
ATOM   1819 C    LEU   116      72.183  60.692  83.651  1.00  0.00           C
ATOM   1820 O    LEU   116      71.296  59.857  83.775  1.00  0.00           O
ATOM   1821 N    GLN   117      73.423  60.318  83.309  1.00  0.00           N
ATOM   1822 H    GLN   117      74.133  61.035  83.350  1.00  0.00           H
ATOM   1823  CA  GLN   117      73.699  59.055  82.552  1.00  0.00           C
ATOM   1824  HA  GLN   117      72.906  58.850  81.832  1.00  0.00           H
ATOM   1825  CB  GLN   117      75.030  59.291  81.785  1.00  0.00           C
ATOM   1826  HB2 GLN   117      74.862  60.235  81.266  1.00  0.00           H
ATOM   1827  HB3 GLN   117      75.834  59.339  82.519  1.00  0.00           H
ATOM   1828  CG  GLN   117      75.387  58.109  80.911  1.00  0.00           C
ATOM   1829  HG2 GLN   117      76.319  58.354  80.401  1.00  0.00           H
ATOM   1830  HG3 GLN   117      75.673  57.165  81.376  1.00  0.00           H
ATOM   1831  CD  GLN   117      74.446  57.859  79.832  1.00  0.00           C
ATOM   1832  OE1 GLN   117      73.856  56.792  79.829  1.00  0.00           O
ATOM   1833  NE2 GLN   117      74.478  58.599  78.811  1.00  0.00           N
ATOM   1834 1HE2 GLN   117      73.842  58.334  78.073  1.00  0.00           H
ATOM   1835 2HE2 GLN   117      75.084  59.404  78.747  1.00  0.00           H
ATOM   1836 C    GLN   117      73.718  57.813  83.399  1.00  0.00           C
ATOM   1837 O    GLN   117      74.272  57.899  84.533  1.00  0.00           O
ATOM   1838 N    ALA   118      73.232  56.666  82.896  1.00  0.00           N
ATOM   1839 H    ALA   118      72.980  56.643  81.919  1.00  0.00           H
ATOM   1840  CA  ALA   118      73.100  55.436  83.641  1.00  0.00           C
ATOM   1841  HA  ALA   118      72.324  55.525  84.402  1.00  0.00           H
ATOM   1842  CB  ALA   118      72.539  54.439  82.594  1.00  0.00           C
ATOM   1843  HB1 ALA   118      73.405  54.299  81.948  1.00  0.00           H
ATOM   1844  HB2 ALA   118      72.398  53.455  83.043  1.00  0.00           H
ATOM   1845  HB3 ALA   118      71.616  54.806  82.144  1.00  0.00           H
ATOM   1846 C    ALA   118      74.490  54.984  84.265  1.00  0.00           C
ATOM   1847 O    ALA   118      75.528  54.827  83.587  1.00  0.00           O
ATOM   1848 N    GLY   119      74.489  54.592  85.539  1.00  0.00           N
ATOM   1849 H    GLY   119      73.580  54.445  85.954  1.00  0.00           H
ATOM   1850  CA  GLY   119      75.632  54.385  86.413  1.00  0.00           C
ATOM   1851  HA2 GLY   119      75.428  53.637  87.178  1.00  0.00           H
ATOM   1852  HA3 GLY   119      76.402  53.901  85.811  1.00  0.00           H
ATOM   1853 C    GLY   119      76.263  55.651  87.100  1.00  0.00           C
ATOM   1854 O    GLY   119      77.091  55.455  88.024  1.00  0.00           O
ATOM   1855 N    ALA   120      76.053  56.882  86.621  1.00  0.00           N
ATOM   1856 H    ALA   120      75.574  57.018  85.742  1.00  0.00           H
ATOM   1857  CA  ALA   120      76.504  58.113  87.291  1.00  0.00           C
ATOM   1858  HA  ALA   120      77.552  58.047  87.584  1.00  0.00           H
ATOM   1859  CB  ALA   120      76.355  59.339  86.357  1.00  0.00           C
ATOM   1860  HB1 ALA   120      75.315  59.661  86.295  1.00  0.00           H
ATOM   1861  HB2 ALA   120      76.917  60.183  86.755  1.00  0.00           H
ATOM   1862  HB3 ALA   120      76.812  59.131  85.390  1.00  0.00           H
ATOM   1863 C    ALA   120      75.817  58.315  88.590  1.00  0.00           C
ATOM   1864 O    ALA   120      74.814  57.656  88.921  1.00  0.00           O
ATOM   1865 N    ASP   121      76.287  59.218  89.447  1.00  0.00           N
ATOM   1866 H    ASP   121      77.151  59.654  89.159  1.00  0.00           H
ATOM   1867  CA  ASP   121      75.644  59.856  90.584  1.00  0.00           C
ATOM   1868  HA  ASP   121      75.303  59.011  91.183  1.00  0.00           H
ATOM   1869  CB  ASP   121      76.694  60.678  91.316  1.00  0.00           C
ATOM   1870  HB2 ASP   121      77.418  61.119  90.631  1.00  0.00           H
ATOM   1871  HB3 ASP   121      76.271  61.482  91.918  1.00  0.00           H
ATOM   1872  CG  ASP   121      77.410  59.685  92.201  1.00  0.00           C
ATOM   1873  OD1 ASP   121      76.855  59.327  93.285  1.00  0.00           O
ATOM   1874  OD2 ASP   121      78.511  59.185  91.842  1.00  0.00           O
ATOM   1875 C    ASP   121      74.472  60.848  90.316  1.00  0.00           C
ATOM   1876 O    ASP   121      74.602  61.887  89.643  1.00  0.00           O
ATOM   1877 N    ILE   122      73.409  60.721  91.077  1.00  0.00           N
ATOM   1878 H    ILE   122      73.448  60.044  91.826  1.00  0.00           H
ATOM   1879  CA  ILE   122      72.171  61.438  90.794  1.00  0.00           C
ATOM   1880  HA  ILE   122      72.202  61.995  89.858  1.00  0.00           H
ATOM   1881  CB  ILE   122      70.999  60.450  90.604  1.00  0.00           C
ATOM   1882  HB  ILE   122      71.041  59.795  91.474  1.00  0.00           H
ATOM   1883  CG2 ILE   122      69.700  61.271  90.424  1.00  0.00           C
ATOM   1884 1HG2 ILE   122      68.834  60.698  90.091  1.00  0.00           H
ATOM   1885 2HG2 ILE   122      69.435  61.538  91.447  1.00  0.00           H
ATOM   1886 3HG2 ILE   122      69.950  62.071  89.728  1.00  0.00           H
ATOM   1887  CG1 ILE   122      71.247  59.443  89.442  1.00  0.00           C
ATOM   1888 2HG1 ILE   122      72.230  58.992  89.577  1.00  0.00           H
ATOM   1889 3HG1 ILE   122      70.462  58.688  89.480  1.00  0.00           H
ATOM   1890  CD1 ILE   122      71.264  60.065  88.027  1.00  0.00           C
ATOM   1891 1HD1 ILE   122      71.882  60.963  88.026  1.00  0.00           H
ATOM   1892 2HD1 ILE   122      71.795  59.290  87.475  1.00  0.00           H
ATOM   1893 3HD1 ILE   122      70.278  60.373  87.679  1.00  0.00           H
ATOM   1894 C    ILE   122      72.023  62.566  91.782  1.00  0.00           C
ATOM   1895 O    ILE   122      71.290  62.475  92.751  1.00  0.00           O
ATOM   1896 N    SER   123      72.808  63.663  91.642  1.00  0.00           N
ATOM   1897 H    SER   123      73.375  63.783  90.814  1.00  0.00           H
ATOM   1898  CA  SER   123      73.053  64.805  92.581  1.00  0.00           C
ATOM   1899  HA  SER   123      73.020  64.398  93.592  1.00  0.00           H
ATOM   1900  CB  SER   123      74.401  65.356  92.226  1.00  0.00           C
ATOM   1901  HB2 SER   123      74.598  66.128  92.970  1.00  0.00           H
ATOM   1902  HB3 SER   123      75.204  64.621  92.278  1.00  0.00           H
ATOM   1903  OG  SER   123      74.587  66.104  91.068  1.00  0.00           O
ATOM   1904  HG  SER   123      74.414  67.023  91.288  1.00  0.00           H
ATOM   1905 C    SER   123      71.957  65.902  92.680  1.00  0.00           C
ATOM   1906 O    SER   123      72.288  66.960  93.282  1.00  0.00           O
ATOM   1907 N    MET   124      70.749  65.764  92.112  1.00  0.00           N
ATOM   1908 H    MET   124      70.501  64.844  91.777  1.00  0.00           H
ATOM   1909  CA  MET   124      69.656  66.655  92.412  1.00  0.00           C
ATOM   1910  HA  MET   124      70.089  67.654  92.364  1.00  0.00           H
ATOM   1911  CB  MET   124      68.660  66.680  91.251  1.00  0.00           C
ATOM   1912  HB2 MET   124      68.249  65.701  91.002  1.00  0.00           H
ATOM   1913  HB3 MET   124      67.909  67.458  91.388  1.00  0.00           H
ATOM   1914  CG  MET   124      69.376  67.210  90.007  1.00  0.00           C
ATOM   1915  HG2 MET   124      70.130  66.537  89.596  1.00  0.00           H
ATOM   1916  HG3 MET   124      68.561  67.254  89.285  1.00  0.00           H
ATOM   1917  SD  MET   124      70.089  68.905  90.072  1.00  0.00           S
ATOM   1918  CE  MET   124      71.930  68.649  89.983  1.00  0.00           C
ATOM   1919  HE1 MET   124      72.189  67.881  90.712  1.00  0.00           H
ATOM   1920  HE2 MET   124      72.252  68.288  89.006  1.00  0.00           H
ATOM   1921  HE3 MET   124      72.524  69.546  90.160  1.00  0.00           H
ATOM   1922 C    MET   124      68.971  66.293  93.754  1.00  0.00           C
ATOM   1923 O    MET   124      68.868  65.122  94.095  1.00  0.00           O
ATOM   1924 N    ILE   125      68.503  67.371  94.447  1.00  0.00           N
ATOM   1925 H    ILE   125      68.800  68.296  94.170  1.00  0.00           H
ATOM   1926  CA  ILE   125      67.727  67.392  95.694  1.00  0.00           C
ATOM   1927  HA  ILE   125      67.340  66.402  95.933  1.00  0.00           H
ATOM   1928  CB  ILE   125      68.696  67.844  96.786  1.00  0.00           C
ATOM   1929  HB  ILE   125      68.198  67.813  97.755  1.00  0.00           H
ATOM   1930  CG2 ILE   125      69.923  66.914  96.938  1.00  0.00           C
ATOM   1931 1HG2 ILE   125      70.429  66.829  95.976  1.00  0.00           H
ATOM   1932 2HG2 ILE   125      70.616  67.374  97.642  1.00  0.00           H
ATOM   1933 3HG2 ILE   125      69.524  66.029  97.432  1.00  0.00           H
ATOM   1934  CG1 ILE   125      69.382  69.289  96.678  1.00  0.00           C
ATOM   1935 2HG1 ILE   125      70.120  69.417  97.470  1.00  0.00           H
ATOM   1936 3HG1 ILE   125      70.017  69.352  95.794  1.00  0.00           H
ATOM   1937  CD1 ILE   125      68.435  70.546  96.859  1.00  0.00           C
ATOM   1938 1HD1 ILE   125      67.956  70.560  97.838  1.00  0.00           H
ATOM   1939 2HD1 ILE   125      68.946  71.496  96.698  1.00  0.00           H
ATOM   1940 3HD1 ILE   125      67.615  70.565  96.142  1.00  0.00           H
ATOM   1941 C    ILE   125      66.382  68.243  95.596  1.00  0.00           C
ATOM   1942 O    ILE   125      65.743  68.595  96.586  1.00  0.00           O
ATOM   1943 N    GLY   126      65.919  68.615  94.417  1.00  0.00           N
ATOM   1944 H    GLY   126      66.368  68.321  93.562  1.00  0.00           H
ATOM   1945  CA  GLY   126      64.696  69.439  94.265  1.00  0.00           C
ATOM   1946  HA2 GLY   126      64.626  70.198  95.044  1.00  0.00           H
ATOM   1947  HA3 GLY   126      64.823  69.895  93.283  1.00  0.00           H
ATOM   1948 C    GLY   126      63.304  68.806  94.346  1.00  0.00           C
ATOM   1949 O    GLY   126      62.396  69.220  93.574  1.00  0.00           O
ATOM   1950 N    GLN   127      63.217  67.773  95.199  1.00  0.00           N
ATOM   1951 H    GLN   127      63.994  67.688  95.839  1.00  0.00           H
ATOM   1952  CA  GLN   127      62.212  66.695  95.194  1.00  0.00           C
ATOM   1953  HA  GLN   127      62.361  66.078  94.308  1.00  0.00           H
ATOM   1954  CB  GLN   127      62.666  65.696  96.340  1.00  0.00           C
ATOM   1955  HB2 GLN   127      62.277  64.715  96.069  1.00  0.00           H
ATOM   1956  HB3 GLN   127      63.747  65.570  96.274  1.00  0.00           H
ATOM   1957  CG  GLN   127      62.255  65.984  97.821  1.00  0.00           C
ATOM   1958  HG2 GLN   127      62.197  67.061  97.976  1.00  0.00           H
ATOM   1959  HG3 GLN   127      61.193  65.801  97.981  1.00  0.00           H
ATOM   1960  CD  GLN   127      63.077  65.183  98.800  1.00  0.00           C
ATOM   1961  OE1 GLN   127      63.639  65.761  99.721  1.00  0.00           O
ATOM   1962  NE2 GLN   127      63.041  63.884  98.680  1.00  0.00           N
ATOM   1963 1HE2 GLN   127      63.637  63.324  99.274  1.00  0.00           H
ATOM   1964 2HE2 GLN   127      62.384  63.419  98.070  1.00  0.00           H
ATOM   1965 C    GLN   127      60.753  67.119  95.367  1.00  0.00           C
ATOM   1966 O    GLN   127      59.912  66.324  95.009  1.00  0.00           O
ATOM   1967 N    PHE   128      60.484  68.332  95.707  1.00  0.00           N
ATOM   1968 H    PHE   128      61.297  68.895  95.916  1.00  0.00           H
ATOM   1969  CA  PHE   128      59.159  68.801  95.983  1.00  0.00           C
ATOM   1970  HA  PHE   128      58.523  67.920  96.068  1.00  0.00           H
ATOM   1971  CB  PHE   128      59.241  69.596  97.307  1.00  0.00           C
ATOM   1972  HB2 PHE   128      59.754  68.982  98.047  1.00  0.00           H
ATOM   1973  HB3 PHE   128      60.023  70.341  97.156  1.00  0.00           H
ATOM   1974  CG  PHE   128      57.958  70.270  97.925  1.00  0.00           C
ATOM   1975  CD1 PHE   128      58.045  71.353  98.782  1.00  0.00           C
ATOM   1976  HD1 PHE   128      58.983  71.886  98.842  1.00  0.00           H
ATOM   1977  CE1 PHE   128      56.890  71.729  99.541  1.00  0.00           C
ATOM   1978  HE1 PHE   128      56.963  72.646 100.108  1.00  0.00           H
ATOM   1979  CZ  PHE   128      55.655  71.066  99.402  1.00  0.00           C
ATOM   1980  HZ  PHE   128      54.751  71.342  99.924  1.00  0.00           H
ATOM   1981  CE2 PHE   128      55.546  70.120  98.388  1.00  0.00           C
ATOM   1982  HE2 PHE   128      54.582  69.725  98.101  1.00  0.00           H
ATOM   1983  CD2 PHE   128      56.657  69.633  97.723  1.00  0.00           C
ATOM   1984  HD2 PHE   128      56.642  68.888  96.942  1.00  0.00           H
ATOM   1985 C    PHE   128      58.571  69.648  94.793  1.00  0.00           C
ATOM   1986 O    PHE   128      57.514  70.284  94.980  1.00  0.00           O
ATOM   1987 N    GLY   129      59.271  69.839  93.670  1.00  0.00           N
ATOM   1988 H    GLY   129      60.117  69.289  93.638  1.00  0.00           H
ATOM   1989  CA  GLY   129      58.869  70.635  92.521  1.00  0.00           C
ATOM   1990  HA2 GLY   129      59.591  70.691  91.707  1.00  0.00           H
ATOM   1991  HA3 GLY   129      58.072  70.113  91.991  1.00  0.00           H
ATOM   1992 C    GLY   129      58.495  72.132  92.798  1.00  0.00           C
ATOM   1993 O    GLY   129      59.221  72.976  92.364  1.00  0.00           O
ATOM   1994 N    VAL   130      57.235  72.309  93.260  1.00  0.00           N
ATOM   1995 H    VAL   130      56.832  71.439  93.577  1.00  0.00           H
ATOM   1996  CA  VAL   130      56.452  73.582  93.581  1.00  0.00           C
ATOM   1997  HA  VAL   130      56.599  74.249  92.731  1.00  0.00           H
ATOM   1998  CB  VAL   130      54.903  73.227  93.673  1.00  0.00           C
ATOM   1999  HB  VAL   130      54.566  72.655  92.808  1.00  0.00           H
ATOM   2000  CG1 VAL   130      54.577  72.369  94.899  1.00  0.00           C
ATOM   2001 1HG1 VAL   130      54.852  72.936  95.789  1.00  0.00           H
ATOM   2002 2HG1 VAL   130      53.502  72.194  94.940  1.00  0.00           H
ATOM   2003 3HG1 VAL   130      55.122  71.430  94.814  1.00  0.00           H
ATOM   2004  CG2 VAL   130      54.043  74.529  93.695  1.00  0.00           C
ATOM   2005 1HG2 VAL   130      53.119  74.237  93.195  1.00  0.00           H
ATOM   2006 2HG2 VAL   130      53.905  74.913  94.705  1.00  0.00           H
ATOM   2007 3HG2 VAL   130      54.423  75.349  93.086  1.00  0.00           H
ATOM   2008 C    VAL   130      57.048  74.269  94.755  1.00  0.00           C
ATOM   2009 O    VAL   130      56.740  75.438  95.025  1.00  0.00           O
ATOM   2010 N    GLY   131      57.901  73.615  95.614  1.00  0.00           N
ATOM   2011 H    GLY   131      58.011  72.631  95.416  1.00  0.00           H
ATOM   2012  CA  GLY   131      58.347  74.132  96.865  1.00  0.00           C
ATOM   2013  HA2 GLY   131      57.549  74.145  97.607  1.00  0.00           H
ATOM   2014  HA3 GLY   131      59.193  73.537  97.210  1.00  0.00           H
ATOM   2015 C    GLY   131      58.936  75.556  97.044  1.00  0.00           C
ATOM   2016 O    GLY   131      58.873  76.060  98.168  1.00  0.00           O
ATOM   2017 N    PHE   132      59.449  76.176  95.984  1.00  0.00           N
ATOM   2018 H    PHE   132      59.776  75.554  95.258  1.00  0.00           H
ATOM   2019  CA  PHE   132      59.857  77.554  95.905  1.00  0.00           C
ATOM   2020  HA  PHE   132      60.711  77.749  96.555  1.00  0.00           H
ATOM   2021  CB  PHE   132      60.322  77.924  94.437  1.00  0.00           C
ATOM   2022  HB2 PHE   132      61.004  77.148  94.088  1.00  0.00           H
ATOM   2023  HB3 PHE   132      59.513  77.852  93.710  1.00  0.00           H
ATOM   2024  CG  PHE   132      61.057  79.247  94.384  1.00  0.00           C
ATOM   2025  CD1 PHE   132      62.398  79.358  94.752  1.00  0.00           C
ATOM   2026  HD1 PHE   132      62.824  78.497  95.246  1.00  0.00           H
ATOM   2027  CE1 PHE   132      63.196  80.469  94.453  1.00  0.00           C
ATOM   2028  HE1 PHE   132      64.263  80.435  94.617  1.00  0.00           H
ATOM   2029  CZ  PHE   132      62.587  81.609  93.887  1.00  0.00           C
ATOM   2030  HZ  PHE   132      63.165  82.455  93.547  1.00  0.00           H
ATOM   2031  CE2 PHE   132      61.278  81.569  93.594  1.00  0.00           C
ATOM   2032  HE2 PHE   132      60.896  82.406  93.029  1.00  0.00           H
ATOM   2033  CD2 PHE   132      60.515  80.379  93.778  1.00  0.00           C
ATOM   2034  HD2 PHE   132      59.470  80.267  93.532  1.00  0.00           H
ATOM   2035 C    PHE   132      58.631  78.488  96.266  1.00  0.00           C
ATOM   2036 O    PHE   132      58.724  79.504  96.886  1.00  0.00           O
ATOM   2037 N    TYR   133      57.419  78.071  95.884  1.00  0.00           N
ATOM   2038 H    TYR   133      57.330  77.151  95.478  1.00  0.00           H
ATOM   2039  CA  TYR   133      56.221  78.909  96.018  1.00  0.00           C
ATOM   2040  HA  TYR   133      56.500  79.881  95.613  1.00  0.00           H
ATOM   2041  CB  TYR   133      55.079  78.320  95.155  1.00  0.00           C
ATOM   2042  HB2 TYR   133      55.177  77.235  95.157  1.00  0.00           H
ATOM   2043  HB3 TYR   133      54.148  78.647  95.616  1.00  0.00           H
ATOM   2044  CG  TYR   133      55.196  78.816  93.746  1.00  0.00           C
ATOM   2045  CD1 TYR   133      54.470  79.953  93.320  1.00  0.00           C
ATOM   2046  HD1 TYR   133      53.800  80.395  94.043  1.00  0.00           H
ATOM   2047  CE1 TYR   133      54.749  80.539  92.072  1.00  0.00           C
ATOM   2048  HE1 TYR   133      54.237  81.421  91.716  1.00  0.00           H
ATOM   2049  CZ  TYR   133      55.769  80.021  91.257  1.00  0.00           C
ATOM   2050  OH  TYR   133      56.139  80.631  90.143  1.00  0.00           O
ATOM   2051  HH  TYR   133      55.346  81.141  89.958  1.00  0.00           H
ATOM   2052  CE2 TYR   133      56.484  78.856  91.629  1.00  0.00           C
ATOM   2053  HE2 TYR   133      57.176  78.402  90.936  1.00  0.00           H
ATOM   2054  CD2 TYR   133      56.138  78.229  92.832  1.00  0.00           C
ATOM   2055  HD2 TYR   133      56.577  77.299  93.160  1.00  0.00           H
ATOM   2056 C    TYR   133      55.771  79.096  97.502  1.00  0.00           C
ATOM   2057 O    TYR   133      54.907  79.952  97.766  1.00  0.00           O
ATOM   2058 N    SER   134      56.341  78.385  98.402  1.00  0.00           N
ATOM   2059 H    SER   134      56.951  77.638  98.102  1.00  0.00           H
ATOM   2060  CA  SER   134      56.526  78.711  99.801  1.00  0.00           C
ATOM   2061  HA  SER   134      55.618  78.405 100.322  1.00  0.00           H
ATOM   2062  CB  SER   134      57.609  77.893 100.504  1.00  0.00           C
ATOM   2063  HB2 SER   134      57.756  78.302 101.503  1.00  0.00           H
ATOM   2064  HB3 SER   134      57.357  76.833 100.462  1.00  0.00           H
ATOM   2065  OG  SER   134      58.807  78.205  99.811  1.00  0.00           O
ATOM   2066  HG  SER   134      58.889  77.481  99.186  1.00  0.00           H
ATOM   2067 C    SER   134      56.870  80.203 100.099  1.00  0.00           C
ATOM   2068 O    SER   134      56.360  80.775 101.068  1.00  0.00           O
ATOM   2069 N    ALA   135      57.452  80.993  99.162  1.00  0.00           N
ATOM   2070 H    ALA   135      57.600  80.555  98.264  1.00  0.00           H
ATOM   2071  CA  ALA   135      57.740  82.444  99.288  1.00  0.00           C
ATOM   2072  HA  ALA   135      58.392  82.515 100.159  1.00  0.00           H
ATOM   2073  CB  ALA   135      58.357  82.927  97.961  1.00  0.00           C
ATOM   2074  HB1 ALA   135      58.274  84.013  97.916  1.00  0.00           H
ATOM   2075  HB2 ALA   135      59.352  82.497  97.848  1.00  0.00           H
ATOM   2076  HB3 ALA   135      57.892  82.387  97.136  1.00  0.00           H
ATOM   2077 C    ALA   135      56.381  83.236  99.533  1.00  0.00           C
ATOM   2078 O    ALA   135      56.356  84.239 100.241  1.00  0.00           O
ATOM   2079 N    TYR   136      55.269  82.771  98.967  1.00  0.00           N
ATOM   2080 H    TYR   136      55.256  81.878  98.495  1.00  0.00           H
ATOM   2081  CA  TYR   136      53.947  83.352  99.110  1.00  0.00           C
ATOM   2082  HA  TYR   136      54.044  84.438  99.124  1.00  0.00           H
ATOM   2083  CB  TYR   136      53.093  83.036  97.826  1.00  0.00           C
ATOM   2084  HB2 TYR   136      52.993  81.952  97.887  1.00  0.00           H
ATOM   2085  HB3 TYR   136      52.145  83.518  98.067  1.00  0.00           H
ATOM   2086  CG  TYR   136      53.610  83.671  96.560  1.00  0.00           C
ATOM   2087  CD1 TYR   136      53.424  85.064  96.293  1.00  0.00           C
ATOM   2088  HD1 TYR   136      52.841  85.564  97.052  1.00  0.00           H
ATOM   2089  CE1 TYR   136      54.039  85.704  95.151  1.00  0.00           C
ATOM   2090  HE1 TYR   136      53.976  86.766  94.962  1.00  0.00           H
ATOM   2091  CZ  TYR   136      54.854  84.935  94.266  1.00  0.00           C
ATOM   2092  OH  TYR   136      55.587  85.536  93.259  1.00  0.00           O
ATOM   2093  HH  TYR   136      55.385  86.474  93.226  1.00  0.00           H
ATOM   2094  CE2 TYR   136      55.164  83.618  94.680  1.00  0.00           C
ATOM   2095  HE2 TYR   136      55.840  83.016  94.092  1.00  0.00           H
ATOM   2096  CD2 TYR   136      54.527  82.955  95.696  1.00  0.00           C
ATOM   2097  HD2 TYR   136      54.802  81.914  95.769  1.00  0.00           H
ATOM   2098 C    TYR   136      53.159  82.941 100.390  1.00  0.00           C
ATOM   2099 O    TYR   136      52.161  83.600 100.715  1.00  0.00           O
ATOM   2100 N    LEU   137      53.711  82.096 101.299  1.00  0.00           N
ATOM   2101 H    LEU   137      54.482  81.476 101.096  1.00  0.00           H
ATOM   2102  CA  LEU   137      53.246  81.979 102.698  1.00  0.00           C
ATOM   2103  HA  LEU   137      52.162  81.866 102.707  1.00  0.00           H
ATOM   2104  CB  LEU   137      53.809  80.622 103.247  1.00  0.00           C
ATOM   2105  HB2 LEU   137      54.857  80.817 103.473  1.00  0.00           H
ATOM   2106  HB3 LEU   137      53.385  80.556 104.249  1.00  0.00           H
ATOM   2107  CG  LEU   137      53.564  79.255 102.532  1.00  0.00           C
ATOM   2108  HG  LEU   137      53.746  79.355 101.462  1.00  0.00           H
ATOM   2109  CD1 LEU   137      54.408  78.176 103.133  1.00  0.00           C
ATOM   2110 1HD1 LEU   137      54.092  77.929 104.147  1.00  0.00           H
ATOM   2111 2HD1 LEU   137      54.142  77.284 102.567  1.00  0.00           H
ATOM   2112 3HD1 LEU   137      55.488  78.318 103.093  1.00  0.00           H
ATOM   2113  CD2 LEU   137      52.102  78.832 102.687  1.00  0.00           C
ATOM   2114 1HD2 LEU   137      51.827  79.152 103.691  1.00  0.00           H
ATOM   2115 2HD2 LEU   137      51.505  79.357 101.941  1.00  0.00           H
ATOM   2116 3HD2 LEU   137      51.930  77.790 102.418  1.00  0.00           H
ATOM   2117 C    LEU   137      53.613  83.248 103.548  1.00  0.00           C
ATOM   2118 O    LEU   137      52.774  83.512 104.452  1.00  0.00           O
ATOM   2119 N    VAL   138      54.621  83.995 103.139  1.00  0.00           N
ATOM   2120 H    VAL   138      55.136  83.619 102.357  1.00  0.00           H
ATOM   2121  CA  VAL   138      55.273  85.088 103.941  1.00  0.00           C
ATOM   2122  HA  VAL   138      54.649  85.240 104.822  1.00  0.00           H
ATOM   2123  CB  VAL   138      56.633  84.745 104.396  1.00  0.00           C
ATOM   2124  HB  VAL   138      56.992  85.452 105.145  1.00  0.00           H
ATOM   2125  CG1 VAL   138      56.617  83.458 105.129  1.00  0.00           C
ATOM   2126 1HG1 VAL   138      56.416  82.665 104.409  1.00  0.00           H
ATOM   2127 2HG1 VAL   138      57.558  83.291 105.654  1.00  0.00           H
ATOM   2128 3HG1 VAL   138      55.787  83.434 105.834  1.00  0.00           H
ATOM   2129  CG2 VAL   138      57.692  84.706 103.314  1.00  0.00           C
ATOM   2130 1HG2 VAL   138      57.725  85.670 102.806  1.00  0.00           H
ATOM   2131 2HG2 VAL   138      58.716  84.571 103.662  1.00  0.00           H
ATOM   2132 3HG2 VAL   138      57.399  83.947 102.588  1.00  0.00           H
ATOM   2133 C    VAL   138      55.312  86.451 103.236  1.00  0.00           C
ATOM   2134 O    VAL   138      55.540  87.433 103.868  1.00  0.00           O
ATOM   2135 N    ALA   139      55.104  86.498 101.895  1.00  0.00           N
ATOM   2136 H    ALA   139      54.923  85.616 101.438  1.00  0.00           H
ATOM   2137  CA  ALA   139      55.334  87.705 101.110  1.00  0.00           C
ATOM   2138  HA  ALA   139      55.672  88.541 101.722  1.00  0.00           H
ATOM   2139  CB  ALA   139      56.435  87.403 100.015  1.00  0.00           C
ATOM   2140  HB1 ALA   139      56.137  86.691  99.245  1.00  0.00           H
ATOM   2141  HB2 ALA   139      56.745  88.391  99.676  1.00  0.00           H
ATOM   2142  HB3 ALA   139      57.333  86.991 100.476  1.00  0.00           H
ATOM   2143 C    ALA   139      54.068  88.249 100.379  1.00  0.00           C
ATOM   2144 O    ALA   139      53.200  87.452 100.225  1.00  0.00           O
ATOM   2145 N    GLU   140      54.153  89.476  99.778  1.00  0.00           N
ATOM   2146 H    GLU   140      55.029  89.956  99.929  1.00  0.00           H
ATOM   2147  CA  GLU   140      53.065  89.982  98.904  1.00  0.00           C
ATOM   2148  HA  GLU   140      52.256  89.252  98.931  1.00  0.00           H
ATOM   2149  CB  GLU   140      52.583  91.295  99.490  1.00  0.00           C
ATOM   2150  HB2 GLU   140      51.790  91.661  98.838  1.00  0.00           H
ATOM   2151  HB3 GLU   140      52.115  91.050 100.443  1.00  0.00           H
ATOM   2152  CG  GLU   140      53.672  92.385  99.627  1.00  0.00           C
ATOM   2153  HG2 GLU   140      54.397  91.893 100.276  1.00  0.00           H
ATOM   2154  HG3 GLU   140      54.143  92.556  98.659  1.00  0.00           H
ATOM   2155  CD  GLU   140      53.124  93.730 100.178  1.00  0.00           C
ATOM   2156  OE1 GLU   140      51.922  93.959 100.296  1.00  0.00           O
ATOM   2157  OE2 GLU   140      53.932  94.586 100.480  1.00  0.00           O
ATOM   2158 C    GLU   140      53.541  89.973  97.450  1.00  0.00           C
ATOM   2159 O    GLU   140      52.721  89.874  96.514  1.00  0.00           O
ATOM   2160 N    LYS   141      54.858  90.222  97.270  1.00  0.00           N
ATOM   2161 H    LYS   141      55.482  90.153  98.062  1.00  0.00           H
ATOM   2162  CA  LYS   141      55.387  90.661  96.019  1.00  0.00           C
ATOM   2163  HA  LYS   141      54.834  90.011  95.341  1.00  0.00           H
ATOM   2164  CB  LYS   141      55.128  92.143  95.766  1.00  0.00           C
ATOM   2165  HB2 LYS   141      54.053  92.291  95.873  1.00  0.00           H
ATOM   2166  HB3 LYS   141      55.596  92.764  96.530  1.00  0.00           H
ATOM   2167  CG  LYS   141      55.436  92.585  94.319  1.00  0.00           C
ATOM   2168  HG2 LYS   141      56.523  92.536  94.271  1.00  0.00           H
ATOM   2169  HG3 LYS   141      54.945  91.915  93.614  1.00  0.00           H
ATOM   2170  CD  LYS   141      55.059  94.087  94.186  1.00  0.00           C
ATOM   2171  HD2 LYS   141      55.174  94.712  95.072  1.00  0.00           H
ATOM   2172  HD3 LYS   141      55.493  94.507  93.278  1.00  0.00           H
ATOM   2173  CE  LYS   141      53.583  94.185  93.754  1.00  0.00           C
ATOM   2174  HE2 LYS   141      53.572  93.674  92.791  1.00  0.00           H
ATOM   2175  HE3 LYS   141      53.052  93.628  94.526  1.00  0.00           H
ATOM   2176  NZ  LYS   141      53.162  95.618  93.636  1.00  0.00           N
ATOM   2177  HZ1 LYS   141      53.699  96.092  92.924  1.00  0.00           H
ATOM   2178  HZ2 LYS   141      52.185  95.661  93.386  1.00  0.00           H
ATOM   2179  HZ3 LYS   141      53.237  96.066  94.538  1.00  0.00           H
ATOM   2180 C    LYS   141      56.832  90.211  96.035  1.00  0.00           C
ATOM   2181 O    LYS   141      57.491  90.423  97.015  1.00  0.00           O
ATOM   2182 N    VAL   142      57.300  89.448  95.010  1.00  0.00           N
ATOM   2183 H    VAL   142      56.584  89.148  94.364  1.00  0.00           H
ATOM   2184  CA  VAL   142      58.618  88.800  94.906  1.00  0.00           C
ATOM   2185  HA  VAL   142      59.146  88.942  95.849  1.00  0.00           H
ATOM   2186  CB  VAL   142      58.409  87.305  94.767  1.00  0.00           C
ATOM   2187  HB  VAL   142      58.060  87.079  93.759  1.00  0.00           H
ATOM   2188  CG1 VAL   142      59.734  86.576  94.971  1.00  0.00           C
ATOM   2189 1HG1 VAL   142      59.661  85.579  94.535  1.00  0.00           H
ATOM   2190 2HG1 VAL   142      60.347  87.203  94.325  1.00  0.00           H
ATOM   2191 3HG1 VAL   142      60.121  86.703  95.982  1.00  0.00           H
ATOM   2192  CG2 VAL   142      57.488  86.713  95.857  1.00  0.00           C
ATOM   2193 1HG2 VAL   142      57.757  87.053  96.857  1.00  0.00           H
ATOM   2194 2HG2 VAL   142      56.440  86.972  95.708  1.00  0.00           H
ATOM   2195 3HG2 VAL   142      57.513  85.624  95.810  1.00  0.00           H
ATOM   2196 C    VAL   142      59.288  89.303  93.658  1.00  0.00           C
ATOM   2197 O    VAL   142      58.630  89.587  92.621  1.00  0.00           O
ATOM   2198 N    VAL   143      60.628  89.523  93.692  1.00  0.00           N
ATOM   2199 H    VAL   143      61.130  89.493  94.567  1.00  0.00           H
ATOM   2200  CA  VAL   143      61.424  89.898  92.463  1.00  0.00           C
ATOM   2201  HA  VAL   143      60.888  89.739  91.527  1.00  0.00           H
ATOM   2202  CB  VAL   143      61.837  91.345  92.519  1.00  0.00           C
ATOM   2203  HB  VAL   143      62.344  91.448  93.479  1.00  0.00           H
ATOM   2204  CG1 VAL   143      62.795  91.772  91.389  1.00  0.00           C
ATOM   2205 1HG1 VAL   143      63.825  91.624  91.712  1.00  0.00           H
ATOM   2206 2HG1 VAL   143      62.611  91.119  90.536  1.00  0.00           H
ATOM   2207 3HG1 VAL   143      62.732  92.807  91.052  1.00  0.00           H
ATOM   2208  CG2 VAL   143      60.562  92.217  92.608  1.00  0.00           C
ATOM   2209 1HG2 VAL   143      60.783  93.284  92.610  1.00  0.00           H
ATOM   2210 2HG2 VAL   143      60.002  92.035  91.690  1.00  0.00           H
ATOM   2211 3HG2 VAL   143      59.910  91.940  93.436  1.00  0.00           H
ATOM   2212 C    VAL   143      62.700  89.045  92.363  1.00  0.00           C
ATOM   2213 O    VAL   143      63.512  88.939  93.276  1.00  0.00           O
ATOM   2214 N    VAL   144      62.890  88.393  91.251  1.00  0.00           N
ATOM   2215 H    VAL   144      62.122  88.494  90.603  1.00  0.00           H
ATOM   2216  CA  VAL   144      64.024  87.435  90.930  1.00  0.00           C
ATOM   2217  HA  VAL   144      64.662  87.358  91.810  1.00  0.00           H
ATOM   2218  CB  VAL   144      63.538  86.027  90.547  1.00  0.00           C
ATOM   2219  HB  VAL   144      62.788  86.153  89.766  1.00  0.00           H
ATOM   2220  CG1 VAL   144      64.718  85.062  90.195  1.00  0.00           C
ATOM   2221 1HG1 VAL   144      65.088  85.403  89.228  1.00  0.00           H
ATOM   2222 2HG1 VAL   144      65.472  85.056  90.982  1.00  0.00           H
ATOM   2223 3HG1 VAL   144      64.365  84.038  90.071  1.00  0.00           H
ATOM   2224  CG2 VAL   144      62.668  85.393  91.636  1.00  0.00           C
ATOM   2225 1HG2 VAL   144      61.829  86.038  91.899  1.00  0.00           H
ATOM   2226 2HG2 VAL   144      62.134  84.503  91.303  1.00  0.00           H
ATOM   2227 3HG2 VAL   144      63.232  85.246  92.557  1.00  0.00           H
ATOM   2228 C    VAL   144      64.903  88.080  89.854  1.00  0.00           C
ATOM   2229 O    VAL   144      64.383  88.335  88.722  1.00  0.00           O
ATOM   2230 N    ILE   145      66.188  88.177  90.131  1.00  0.00           N
ATOM   2231 H    ILE   145      66.592  87.875  91.005  1.00  0.00           H
ATOM   2232  CA  ILE   145      67.084  88.765  89.096  1.00  0.00           C
ATOM   2233  HA  ILE   145      66.594  88.851  88.127  1.00  0.00           H
ATOM   2234  CB  ILE   145      67.569  90.162  89.531  1.00  0.00           C
ATOM   2235  HB  ILE   145      68.270  90.076  90.361  1.00  0.00           H
ATOM   2236  CG2 ILE   145      68.232  90.850  88.309  1.00  0.00           C
ATOM   2237 1HG2 ILE   145      69.228  90.429  88.175  1.00  0.00           H
ATOM   2238 2HG2 ILE   145      67.562  90.696  87.462  1.00  0.00           H
ATOM   2239 3HG2 ILE   145      68.563  91.839  88.625  1.00  0.00           H
ATOM   2240  CG1 ILE   145      66.349  91.045  90.012  1.00  0.00           C
ATOM   2241 2HG1 ILE   145      65.699  91.214  89.153  1.00  0.00           H
ATOM   2242 3HG1 ILE   145      65.837  90.520  90.819  1.00  0.00           H
ATOM   2243  CD1 ILE   145      66.798  92.362  90.603  1.00  0.00           C
ATOM   2244 1HD1 ILE   145      65.992  92.732  91.237  1.00  0.00           H
ATOM   2245 2HD1 ILE   145      67.628  92.213  91.294  1.00  0.00           H
ATOM   2246 3HD1 ILE   145      66.942  93.109  89.822  1.00  0.00           H
ATOM   2247 C    ILE   145      68.181  87.822  88.909  1.00  0.00           C
ATOM   2248 O    ILE   145      68.788  87.305  89.842  1.00  0.00           O
ATOM   2249 N    THR   146      68.605  87.564  87.644  1.00  0.00           N
ATOM   2250 H    THR   146      68.179  88.053  86.869  1.00  0.00           H
ATOM   2251  CA  THR   146      69.621  86.516  87.295  1.00  0.00           C
ATOM   2252  HA  THR   146      70.210  86.400  88.205  1.00  0.00           H
ATOM   2253  CB  THR   146      68.970  85.165  87.133  1.00  0.00           C
ATOM   2254  HB  THR   146      68.489  84.929  88.082  1.00  0.00           H
ATOM   2255  CG2 THR   146      67.849  84.991  86.110  1.00  0.00           C
ATOM   2256 1HG2 THR   146      66.979  85.592  86.375  1.00  0.00           H
ATOM   2257 2HG2 THR   146      68.287  85.430  85.214  1.00  0.00           H
ATOM   2258 3HG2 THR   146      67.535  83.948  86.147  1.00  0.00           H
ATOM   2259  OG1 THR   146      69.983  84.128  86.856  1.00  0.00           O
ATOM   2260  HG1 THR   146      70.737  84.276  87.432  1.00  0.00           H
ATOM   2261 C    THR   146      70.507  86.881  86.071  1.00  0.00           C
ATOM   2262 O    THR   146      70.102  87.642  85.144  1.00  0.00           O
ATOM   2263 N    LYS   147      71.723  86.357  86.073  1.00  0.00           N
ATOM   2264 H    LYS   147      71.996  85.723  86.811  1.00  0.00           H
ATOM   2265  CA  LYS   147      72.541  86.264  84.856  1.00  0.00           C
ATOM   2266  HA  LYS   147      71.985  86.522  83.955  1.00  0.00           H
ATOM   2267  CB  LYS   147      73.765  87.206  85.123  1.00  0.00           C
ATOM   2268  HB2 LYS   147      73.540  88.272  85.150  1.00  0.00           H
ATOM   2269  HB3 LYS   147      74.153  87.122  86.138  1.00  0.00           H
ATOM   2270  CG  LYS   147      74.943  87.038  84.073  1.00  0.00           C
ATOM   2271  HG2 LYS   147      75.830  87.546  84.451  1.00  0.00           H
ATOM   2272  HG3 LYS   147      75.328  86.019  84.037  1.00  0.00           H
ATOM   2273  CD  LYS   147      74.660  87.423  82.566  1.00  0.00           C
ATOM   2274  HD2 LYS   147      73.956  86.710  82.139  1.00  0.00           H
ATOM   2275  HD3 LYS   147      74.171  88.396  82.516  1.00  0.00           H
ATOM   2276  CE  LYS   147      76.056  87.410  81.876  1.00  0.00           C
ATOM   2277  HE2 LYS   147      76.739  87.954  82.528  1.00  0.00           H
ATOM   2278  HE3 LYS   147      76.338  86.372  81.701  1.00  0.00           H
ATOM   2279  NZ  LYS   147      76.099  88.217  80.584  1.00  0.00           N
ATOM   2280  HZ1 LYS   147      76.070  89.214  80.738  1.00  0.00           H
ATOM   2281  HZ2 LYS   147      76.847  87.820  80.033  1.00  0.00           H
ATOM   2282  HZ3 LYS   147      75.329  87.930  79.996  1.00  0.00           H
ATOM   2283 C    LYS   147      73.114  84.853  84.671  1.00  0.00           C
ATOM   2284 O    LYS   147      73.703  84.255  85.577  1.00  0.00           O
ATOM   2285 N    HIP   148      73.007  84.265  83.521  1.00  0.00           N
ATOM   2286 H    HIP   148      72.655  84.909  82.827  1.00  0.00           H
ATOM   2287  CA  HIP   148      73.435  82.865  83.188  1.00  0.00           C
ATOM   2288  HA  HIP   148      73.510  82.320  84.130  1.00  0.00           H
ATOM   2289  CB  HIP   148      72.248  82.195  82.515  1.00  0.00           C
ATOM   2290  HB2 HIP   148      71.403  82.163  83.203  1.00  0.00           H
ATOM   2291  HB3 HIP   148      71.918  82.791  81.664  1.00  0.00           H
ATOM   2292  CG  HIP   148      72.582  80.782  82.090  1.00  0.00           C
ATOM   2293  ND1 HIP   148      72.231  79.629  82.756  1.00  0.00           N
ATOM   2294  HD1 HIP   148      71.574  79.588  83.522  1.00  0.00           H
ATOM   2295  CE1 HIP   148      72.636  78.562  82.054  1.00  0.00           C
ATOM   2296  HE1 HIP   148      72.582  77.522  82.341  1.00  0.00           H
ATOM   2297  NE2 HIP   148      73.311  79.029  80.933  1.00  0.00           N
ATOM   2298  HE2 HIP   148      73.625  78.458  80.161  1.00  0.00           H
ATOM   2299  CD2 HIP   148      73.206  80.390  80.931  1.00  0.00           C
ATOM   2300  HD2 HIP   148      73.619  81.051  80.183  1.00  0.00           H
ATOM   2301 C    HIP   148      74.686  82.974  82.343  1.00  0.00           C
ATOM   2302 O    HIP   148      74.916  83.972  81.632  1.00  0.00           O
ATOM   2303 N    ASN   149      75.393  81.926  82.310  1.00  0.00           N
ATOM   2304 H    ASN   149      75.041  81.139  82.836  1.00  0.00           H
ATOM   2305  CA  ASN   149      76.624  81.703  81.552  1.00  0.00           C
ATOM   2306  HA  ASN   149      77.362  82.428  81.897  1.00  0.00           H
ATOM   2307  CB  ASN   149      77.003  80.211  81.688  1.00  0.00           C
ATOM   2308  HB2 ASN   149      76.200  79.610  81.260  1.00  0.00           H
ATOM   2309  HB3 ASN   149      77.886  80.015  81.080  1.00  0.00           H
ATOM   2310  CG  ASN   149      77.225  79.674  83.081  1.00  0.00           C
ATOM   2311  OD1 ASN   149      76.972  80.341  84.104  1.00  0.00           O
ATOM   2312  ND2 ASN   149      77.649  78.431  83.123  1.00  0.00           N
ATOM   2313 1HD2 ASN   149      77.863  77.973  83.998  1.00  0.00           H
ATOM   2314 2HD2 ASN   149      77.737  77.952  82.238  1.00  0.00           H
ATOM   2315 C    ASN   149      76.461  81.864  80.078  1.00  0.00           C
ATOM   2316 O    ASN   149      75.876  81.018  79.351  1.00  0.00           O
ATOM   2317 N    ASP   150      77.177  82.807  79.504  1.00  0.00           N
ATOM   2318 H    ASP   150      77.743  83.363  80.129  1.00  0.00           H
ATOM   2319  CA  ASP   150      77.192  83.200  78.084  1.00  0.00           C
ATOM   2320  HA  ASP   150      77.805  84.093  77.955  1.00  0.00           H
ATOM   2321  CB  ASP   150      77.966  82.169  77.258  1.00  0.00           C
ATOM   2322  HB2 ASP   150      77.484  81.197  77.371  1.00  0.00           H
ATOM   2323  HB3 ASP   150      77.853  82.386  76.195  1.00  0.00           H
ATOM   2324  CG  ASP   150      79.425  82.120  77.583  1.00  0.00           C
ATOM   2325  OD1 ASP   150      80.151  83.012  77.019  1.00  0.00           O
ATOM   2326  OD2 ASP   150      79.803  81.211  78.290  1.00  0.00           O
ATOM   2327 C    ASP   150      75.807  83.602  77.580  1.00  0.00           C
ATOM   2328 O    ASP   150      75.378  83.042  76.551  1.00  0.00           O
ATOM   2329 N    ASP   151      75.149  84.363  78.400  1.00  0.00           N
ATOM   2330 H    ASP   151      75.671  84.670  79.208  1.00  0.00           H
ATOM   2331  CA  ASP   151      73.703  84.679  78.334  1.00  0.00           C
ATOM   2332  HA  ASP   151      73.431  84.569  77.284  1.00  0.00           H
ATOM   2333  CB  ASP   151      72.896  83.648  79.097  1.00  0.00           C
ATOM   2334  HB2 ASP   151      73.444  82.710  79.190  1.00  0.00           H
ATOM   2335  HB3 ASP   151      72.784  84.009  80.120  1.00  0.00           H
ATOM   2336  CG  ASP   151      71.452  83.402  78.602  1.00  0.00           C
ATOM   2337  OD1 ASP   151      70.920  82.421  79.075  1.00  0.00           O
ATOM   2338  OD2 ASP   151      70.808  84.185  77.892  1.00  0.00           O
ATOM   2339 C    ASP   151      73.497  86.177  78.690  1.00  0.00           C
ATOM   2340 O    ASP   151      74.525  86.811  78.902  1.00  0.00           O
ATOM   2341 N    GLU   152      72.275  86.757  78.767  1.00  0.00           N
ATOM   2342 H    GLU   152      71.445  86.184  78.707  1.00  0.00           H
ATOM   2343  CA  GLU   152      72.148  88.129  79.250  1.00  0.00           C
ATOM   2344  HA  GLU   152      73.104  88.653  79.262  1.00  0.00           H
ATOM   2345  CB  GLU   152      71.193  88.968  78.298  1.00  0.00           C
ATOM   2346  HB2 GLU   152      71.411  88.709  77.262  1.00  0.00           H
ATOM   2347  HB3 GLU   152      70.167  88.624  78.430  1.00  0.00           H
ATOM   2348  CG  GLU   152      71.211  90.518  78.358  1.00  0.00           C
ATOM   2349  HG2 GLU   152      70.688  90.825  77.452  1.00  0.00           H
ATOM   2350  HG3 GLU   152      70.585  90.893  79.168  1.00  0.00           H
ATOM   2351  CD  GLU   152      72.582  91.132  78.551  1.00  0.00           C
ATOM   2352  OE1 GLU   152      73.241  91.517  77.581  1.00  0.00           O
ATOM   2353  OE2 GLU   152      72.980  91.176  79.736  1.00  0.00           O
ATOM   2354 C    GLU   152      71.686  88.066  80.740  1.00  0.00           C
ATOM   2355 O    GLU   152      71.635  87.036  81.433  1.00  0.00           O
ATOM   2356 N    GLN   153      71.427  89.252  81.275  1.00  0.00           N
ATOM   2357 H    GLN   153      71.577  90.038  80.659  1.00  0.00           H
ATOM   2358  CA  GLN   153      70.915  89.485  82.601  1.00  0.00           C
ATOM   2359  HA  GLN   153      71.053  88.623  83.253  1.00  0.00           H
ATOM   2360  CB  GLN   153      71.631  90.696  83.197  1.00  0.00           C
ATOM   2361  HB2 GLN   153      72.686  90.490  83.016  1.00  0.00           H
ATOM   2362  HB3 GLN   153      71.247  91.589  82.703  1.00  0.00           H
ATOM   2363  CG  GLN   153      71.428  90.823  84.736  1.00  0.00           C
ATOM   2364  HG2 GLN   153      70.402  91.094  84.989  1.00  0.00           H
ATOM   2365  HG3 GLN   153      71.592  89.833  85.162  1.00  0.00           H
ATOM   2366  CD  GLN   153      72.428  91.818  85.322  1.00  0.00           C
ATOM   2367  OE1 GLN   153      73.604  91.460  85.605  1.00  0.00           O
ATOM   2368  NE2 GLN   153      72.002  93.026  85.592  1.00  0.00           N
ATOM   2369 1HE2 GLN   153      72.565  93.561  86.238  1.00  0.00           H
ATOM   2370 2HE2 GLN   153      71.028  93.258  85.463  1.00  0.00           H
ATOM   2371 C    GLN   153      69.455  89.723  82.469  1.00  0.00           C
ATOM   2372 O    GLN   153      68.980  90.605  81.716  1.00  0.00           O
ATOM   2373 N    TYR   154      68.681  88.835  83.175  1.00  0.00           N
ATOM   2374 H    TYR   154      69.106  88.065  83.671  1.00  0.00           H
ATOM   2375  CA  TYR   154      67.181  88.937  83.090  1.00  0.00           C
ATOM   2376  HA  TYR   154      66.995  89.860  82.541  1.00  0.00           H
ATOM   2377  CB  TYR   154      66.588  87.731  82.396  1.00  0.00           C
ATOM   2378  HB2 TYR   154      66.592  86.905  83.107  1.00  0.00           H
ATOM   2379  HB3 TYR   154      65.518  87.892  82.266  1.00  0.00           H
ATOM   2380  CG  TYR   154      67.178  87.279  81.083  1.00  0.00           C
ATOM   2381  CD1 TYR   154      66.892  88.001  79.903  1.00  0.00           C
ATOM   2382  HD1 TYR   154      66.106  88.741  79.892  1.00  0.00           H
ATOM   2383  CE1 TYR   154      67.536  87.515  78.701  1.00  0.00           C
ATOM   2384  HE1 TYR   154      67.314  87.955  77.740  1.00  0.00           H
ATOM   2385  CZ  TYR   154      68.525  86.499  78.712  1.00  0.00           C
ATOM   2386  OH  TYR   154      68.990  85.989  77.557  1.00  0.00           O
ATOM   2387  HH  TYR   154      69.661  85.321  77.719  1.00  0.00           H
ATOM   2388  CE2 TYR   154      68.877  85.920  80.008  1.00  0.00           C
ATOM   2389  HE2 TYR   154      69.701  85.225  80.065  1.00  0.00           H
ATOM   2390  CD2 TYR   154      68.155  86.252  81.158  1.00  0.00           C
ATOM   2391  HD2 TYR   154      68.340  85.725  82.083  1.00  0.00           H
ATOM   2392 C    TYR   154      66.631  89.243  84.498  1.00  0.00           C
ATOM   2393 O    TYR   154      67.246  88.916  85.492  1.00  0.00           O
ATOM   2394 N    ALA   155      65.309  89.575  84.518  1.00  0.00           N
ATOM   2395 H    ALA   155      64.817  89.669  83.641  1.00  0.00           H
ATOM   2396  CA  ALA   155      64.521  89.595  85.759  1.00  0.00           C
ATOM   2397  HA  ALA   155      65.029  88.977  86.499  1.00  0.00           H
ATOM   2398  CB  ALA   155      64.481  91.057  86.335  1.00  0.00           C
ATOM   2399  HB1 ALA   155      65.527  91.336  86.460  1.00  0.00           H
ATOM   2400  HB2 ALA   155      63.931  91.682  85.631  1.00  0.00           H
ATOM   2401  HB3 ALA   155      63.976  91.109  87.299  1.00  0.00           H
ATOM   2402 C    ALA   155      63.109  88.983  85.518  1.00  0.00           C
ATOM   2403 O    ALA   155      62.525  89.118  84.490  1.00  0.00           O
ATOM   2404 N    TRP   156      62.583  88.270  86.565  1.00  0.00           N
ATOM   2405 H    TRP   156      63.161  88.209  87.392  1.00  0.00           H
ATOM   2406  CA  TRP   156      61.145  87.960  86.838  1.00  0.00           C
ATOM   2407  HA  TRP   156      60.503  88.152  85.979  1.00  0.00           H
ATOM   2408  CB  TRP   156      61.045  86.423  87.044  1.00  0.00           C
ATOM   2409  HB2 TRP   156      61.317  85.975  86.089  1.00  0.00           H
ATOM   2410  HB3 TRP   156      61.795  86.026  87.728  1.00  0.00           H
ATOM   2411  CG  TRP   156      59.744  85.837  87.448  1.00  0.00           C
ATOM   2412  CD1 TRP   156      58.929  85.125  86.656  1.00  0.00           C
ATOM   2413  HD1 TRP   156      59.047  84.904  85.606  1.00  0.00           H
ATOM   2414  NE1 TRP   156      57.898  84.504  87.375  1.00  0.00           N
ATOM   2415  HE1 TRP   156      57.259  83.830  86.979  1.00  0.00           H
ATOM   2416  CE2 TRP   156      58.138  84.682  88.693  1.00  0.00           C
ATOM   2417  CZ2 TRP   156      57.527  84.132  89.813  1.00  0.00           C
ATOM   2418  HZ2 TRP   156      56.698  83.462  89.639  1.00  0.00           H
ATOM   2419  CH2 TRP   156      58.018  84.449  91.094  1.00  0.00           C
ATOM   2420  HH2 TRP   156      57.444  83.988  91.884  1.00  0.00           H
ATOM   2421  CZ3 TRP   156      58.966  85.443  91.243  1.00  0.00           C
ATOM   2422  HZ3 TRP   156      59.401  85.592  92.221  1.00  0.00           H
ATOM   2423  CE3 TRP   156      59.554  85.951  90.083  1.00  0.00           C
ATOM   2424  HE3 TRP   156      60.309  86.707  90.243  1.00  0.00           H
ATOM   2425  CD2 TRP   156      59.198  85.598  88.769  1.00  0.00           C
ATOM   2426 C    TRP   156      60.587  88.726  88.089  1.00  0.00           C
ATOM   2427 O    TRP   156      61.308  89.036  89.045  1.00  0.00           O
ATOM   2428 N    GLU   157      59.348  89.219  87.951  1.00  0.00           N
ATOM   2429 H    GLU   157      58.795  89.182  87.107  1.00  0.00           H
ATOM   2430  CA  GLU   157      58.640  89.938  88.962  1.00  0.00           C
ATOM   2431  HA  GLU   157      59.040  89.830  89.971  1.00  0.00           H
ATOM   2432  CB  GLU   157      58.756  91.441  88.827  1.00  0.00           C
ATOM   2433  HB2 GLU   157      58.204  91.805  87.961  1.00  0.00           H
ATOM   2434  HB3 GLU   157      58.444  91.920  89.755  1.00  0.00           H
ATOM   2435  CG  GLU   157      60.218  91.934  88.521  1.00  0.00           C
ATOM   2436  HG2 GLU   157      61.001  91.470  89.120  1.00  0.00           H
ATOM   2437  HG3 GLU   157      60.398  91.623  87.492  1.00  0.00           H
ATOM   2438  CD  GLU   157      60.415  93.506  88.616  1.00  0.00           C
ATOM   2439  OE1 GLU   157      59.617  94.204  89.288  1.00  0.00           O
ATOM   2440  OE2 GLU   157      61.173  94.045  87.803  1.00  0.00           O
ATOM   2441 C    GLU   157      57.186  89.535  89.006  1.00  0.00           C
ATOM   2442 O    GLU   157      56.394  89.656  88.046  1.00  0.00           O
ATOM   2443 N    SER   158      56.788  89.051  90.189  1.00  0.00           N
ATOM   2444 H    SER   158      57.471  88.883  90.914  1.00  0.00           H
ATOM   2445  CA  SER   158      55.466  88.430  90.357  1.00  0.00           C
ATOM   2446  HA  SER   158      54.782  88.774  89.582  1.00  0.00           H
ATOM   2447  CB  SER   158      55.621  86.931  90.160  1.00  0.00           C
ATOM   2448  HB2 SER   158      56.101  86.755  89.198  1.00  0.00           H
ATOM   2449  HB3 SER   158      56.182  86.561  91.018  1.00  0.00           H
ATOM   2450  OG  SER   158      54.313  86.498  89.974  1.00  0.00           O
ATOM   2451  HG  SER   158      54.197  85.573  90.201  1.00  0.00           H
ATOM   2452 C    SER   158      54.867  88.603  91.775  1.00  0.00           C
ATOM   2453 O    SER   158      55.529  88.362  92.807  1.00  0.00           O
ATOM   2454 N    SER   159      53.566  88.902  91.841  1.00  0.00           N
ATOM   2455 H    SER   159      53.075  89.049  90.971  1.00  0.00           H
ATOM   2456  CA  SER   159      52.757  89.165  93.142  1.00  0.00           C
ATOM   2457  HA  SER   159      53.464  89.422  93.931  1.00  0.00           H
ATOM   2458  CB  SER   159      51.778  90.342  92.837  1.00  0.00           C
ATOM   2459  HB2 SER   159      51.080  89.942  92.102  1.00  0.00           H
ATOM   2460  HB3 SER   159      51.205  90.535  93.744  1.00  0.00           H
ATOM   2461  OG  SER   159      52.238  91.565  92.371  1.00  0.00           O
ATOM   2462  HG  SER   159      51.388  91.983  92.213  1.00  0.00           H
ATOM   2463 C    SER   159      51.962  87.920  93.542  1.00  0.00           C
ATOM   2464 O    SER   159      52.026  86.842  92.925  1.00  0.00           O
ATOM   2465 N    ALA   160      51.201  88.100  94.653  1.00  0.00           N
ATOM   2466 H    ALA   160      51.093  89.034  95.023  1.00  0.00           H
ATOM   2467  CA  ALA   160      50.330  87.036  95.244  1.00  0.00           C
ATOM   2468  HA  ALA   160      50.851  86.086  95.362  1.00  0.00           H
ATOM   2469  CB  ALA   160      50.103  87.407  96.794  1.00  0.00           C
ATOM   2470  HB1 ALA   160      49.704  88.409  96.957  1.00  0.00           H
ATOM   2471  HB2 ALA   160      49.496  86.617  97.237  1.00  0.00           H
ATOM   2472  HB3 ALA   160      51.063  87.319  97.301  1.00  0.00           H
ATOM   2473 C    ALA   160      49.024  86.740  94.400  1.00  0.00           C
ATOM   2474 O    ALA   160      47.892  87.078  94.704  1.00  0.00           O
ATOM   2475 N    GLY   161      49.235  86.189  93.224  1.00  0.00           N
ATOM   2476 H    GLY   161      50.190  85.944  93.008  1.00  0.00           H
ATOM   2477  CA  GLY   161      48.191  85.985  92.198  1.00  0.00           C
ATOM   2478  HA2 GLY   161      48.324  85.019  91.709  1.00  0.00           H
ATOM   2479  HA3 GLY   161      47.263  85.758  92.722  1.00  0.00           H
ATOM   2480 C    GLY   161      48.107  86.972  91.117  1.00  0.00           C
ATOM   2481 O    GLY   161      48.695  88.052  91.204  1.00  0.00           O
ATOM   2482 N    GLY   162      47.449  86.554  89.957  1.00  0.00           N
ATOM   2483 H    GLY   162      47.191  85.579  89.893  1.00  0.00           H
ATOM   2484  CA  GLY   162      47.335  87.248  88.659  1.00  0.00           C
ATOM   2485  HA2 GLY   162      46.505  86.881  88.056  1.00  0.00           H
ATOM   2486  HA3 GLY   162      47.143  88.280  88.951  1.00  0.00           H
ATOM   2487 C    GLY   162      48.648  87.152  87.740  1.00  0.00           C
ATOM   2488 O    GLY   162      49.701  86.738  88.176  1.00  0.00           O
ATOM   2489 N    SER   163      48.523  87.536  86.470  1.00  0.00           N
ATOM   2490 H    SER   163      47.683  87.981  86.129  1.00  0.00           H
ATOM   2491  CA  SER   163      49.654  87.472  85.446  1.00  0.00           C
ATOM   2492  HA  SER   163      49.993  86.460  85.223  1.00  0.00           H
ATOM   2493  CB  SER   163      49.204  88.092  84.085  1.00  0.00           C
ATOM   2494  HB2 SER   163      48.763  89.072  84.266  1.00  0.00           H
ATOM   2495  HB3 SER   163      50.118  88.182  83.498  1.00  0.00           H
ATOM   2496  OG  SER   163      48.313  87.226  83.433  1.00  0.00           O
ATOM   2497  HG  SER   163      48.667  87.123  82.547  1.00  0.00           H
ATOM   2498 C    SER   163      50.841  88.313  85.791  1.00  0.00           C
ATOM   2499 O    SER   163      50.723  89.383  86.360  1.00  0.00           O
ATOM   2500 N    PHE   164      52.028  87.875  85.382  1.00  0.00           N
ATOM   2501 H    PHE   164      51.996  87.180  84.650  1.00  0.00           H
ATOM   2502  CA  PHE   164      53.320  88.316  85.896  1.00  0.00           C
ATOM   2503  HA  PHE   164      53.158  89.067  86.670  1.00  0.00           H
ATOM   2504  CB  PHE   164      54.090  87.134  86.567  1.00  0.00           C
ATOM   2505  HB2 PHE   164      54.979  87.489  87.090  1.00  0.00           H
ATOM   2506  HB3 PHE   164      53.372  86.757  87.296  1.00  0.00           H
ATOM   2507  CG  PHE   164      54.474  85.960  85.670  1.00  0.00           C
ATOM   2508  CD1 PHE   164      53.728  84.819  85.541  1.00  0.00           C
ATOM   2509  HD1 PHE   164      52.845  84.746  86.158  1.00  0.00           H
ATOM   2510  CE1 PHE   164      54.213  83.692  84.777  1.00  0.00           C
ATOM   2511  HE1 PHE   164      53.617  82.804  84.626  1.00  0.00           H
ATOM   2512  CZ  PHE   164      55.474  83.685  84.140  1.00  0.00           C
ATOM   2513  HZ  PHE   164      55.858  82.815  83.626  1.00  0.00           H
ATOM   2514  CE2 PHE   164      56.265  84.829  84.451  1.00  0.00           C
ATOM   2515  HE2 PHE   164      57.312  84.803  84.188  1.00  0.00           H
ATOM   2516  CD2 PHE   164      55.691  85.956  85.098  1.00  0.00           C
ATOM   2517  HD2 PHE   164      56.393  86.749  85.308  1.00  0.00           H
ATOM   2518 C    PHE   164      54.169  88.957  84.763  1.00  0.00           C
ATOM   2519 O    PHE   164      53.770  89.124  83.638  1.00  0.00           O
ATOM   2520 N    THR   165      55.310  89.484  85.209  1.00  0.00           N
ATOM   2521 H    THR   165      55.605  89.148  86.114  1.00  0.00           H
ATOM   2522  CA  THR   165      56.282  90.227  84.368  1.00  0.00           C
ATOM   2523  HA  THR   165      55.905  90.346  83.353  1.00  0.00           H
ATOM   2524  CB  THR   165      56.605  91.686  84.857  1.00  0.00           C
ATOM   2525  HB  THR   165      57.004  91.675  85.871  1.00  0.00           H
ATOM   2526  CG2 THR   165      57.600  92.648  84.123  1.00  0.00           C
ATOM   2527 1HG2 THR   165      57.367  93.654  84.471  1.00  0.00           H
ATOM   2528 2HG2 THR   165      58.636  92.324  84.214  1.00  0.00           H
ATOM   2529 3HG2 THR   165      57.288  92.468  83.094  1.00  0.00           H
ATOM   2530  OG1 THR   165      55.359  92.411  84.920  1.00  0.00           O
ATOM   2531  HG1 THR   165      55.107  92.344  85.844  1.00  0.00           H
ATOM   2532 C    THR   165      57.628  89.562  84.297  1.00  0.00           C
ATOM   2533 O    THR   165      58.169  89.260  85.368  1.00  0.00           O
ATOM   2534 N    VAL   166      58.236  89.496  83.079  1.00  0.00           N
ATOM   2535 H    VAL   166      57.773  89.814  82.239  1.00  0.00           H
ATOM   2536  CA  VAL   166      59.707  89.111  82.878  1.00  0.00           C
ATOM   2537  HA  VAL   166      60.097  89.145  83.895  1.00  0.00           H
ATOM   2538  CB  VAL   166      59.768  87.704  82.333  1.00  0.00           C
ATOM   2539  HB  VAL   166      58.782  87.454  81.943  1.00  0.00           H
ATOM   2540  CG1 VAL   166      60.923  87.363  81.364  1.00  0.00           C
ATOM   2541 1HG1 VAL   166      61.831  87.604  81.917  1.00  0.00           H
ATOM   2542 2HG1 VAL   166      60.930  86.310  81.081  1.00  0.00           H
ATOM   2543 3HG1 VAL   166      60.808  87.963  80.461  1.00  0.00           H
ATOM   2544  CG2 VAL   166      59.984  86.803  83.536  1.00  0.00           C
ATOM   2545 1HG2 VAL   166      59.097  86.911  84.161  1.00  0.00           H
ATOM   2546 2HG2 VAL   166      60.074  85.747  83.283  1.00  0.00           H
ATOM   2547 3HG2 VAL   166      60.740  87.146  84.242  1.00  0.00           H
ATOM   2548 C    VAL   166      60.321  90.201  81.995  1.00  0.00           C
ATOM   2549 O    VAL   166      59.603  90.847  81.232  1.00  0.00           O
ATOM   2550 N    ARG   167      61.652  90.523  82.134  1.00  0.00           N
ATOM   2551 H    ARG   167      62.229  90.088  82.841  1.00  0.00           H
ATOM   2552  CA  ARG   167      62.295  91.578  81.329  1.00  0.00           C
ATOM   2553  HA  ARG   167      61.810  91.495  80.357  1.00  0.00           H
ATOM   2554  CB  ARG   167      62.083  92.891  81.953  1.00  0.00           C
ATOM   2555  HB2 ARG   167      62.611  93.598  81.312  1.00  0.00           H
ATOM   2556  HB3 ARG   167      61.015  93.080  82.058  1.00  0.00           H
ATOM   2557  CG  ARG   167      62.712  93.042  83.347  1.00  0.00           C
ATOM   2558  HG2 ARG   167      62.583  92.103  83.885  1.00  0.00           H
ATOM   2559  HG3 ARG   167      63.779  93.266  83.313  1.00  0.00           H
ATOM   2560  CD  ARG   167      62.153  94.157  84.177  1.00  0.00           C
ATOM   2561  HD2 ARG   167      62.269  95.063  83.583  1.00  0.00           H
ATOM   2562  HD3 ARG   167      61.090  93.944  84.289  1.00  0.00           H
ATOM   2563  NE  ARG   167      62.710  94.233  85.513  1.00  0.00           N
ATOM   2564  HE  ARG   167      62.191  94.095  86.368  1.00  0.00           H
ATOM   2565  CZ  ARG   167      63.952  94.571  85.837  1.00  0.00           C
ATOM   2566  NH1 ARG   167      64.726  95.269  85.038  1.00  0.00           N
ATOM   2567 1HH1 ARG   167      64.363  95.777  84.244  1.00  0.00           H
ATOM   2568 2HH1 ARG   167      65.645  95.571  85.327  1.00  0.00           H
ATOM   2569  NH2 ARG   167      64.411  94.190  86.988  1.00  0.00           N
ATOM   2570 1HH2 ARG   167      63.793  93.565  87.485  1.00  0.00           H
ATOM   2571 2HH2 ARG   167      65.413  94.211  87.115  1.00  0.00           H
ATOM   2572 C    ARG   167      63.794  91.255  81.209  1.00  0.00           C
ATOM   2573 O    ARG   167      64.392  90.503  81.910  1.00  0.00           O
ATOM   2574 N    ALA   168      64.365  92.038  80.216  1.00  0.00           N
ATOM   2575 H    ALA   168      63.701  92.599  79.701  1.00  0.00           H
ATOM   2576  CA  ALA   168      65.765  92.197  79.969  1.00  0.00           C
ATOM   2577  HA  ALA   168      66.280  91.255  80.153  1.00  0.00           H
ATOM   2578  CB  ALA   168      66.089  92.505  78.419  1.00  0.00           C
ATOM   2579  HB1 ALA   168      65.647  91.749  77.770  1.00  0.00           H
ATOM   2580  HB2 ALA   168      65.633  93.402  78.001  1.00  0.00           H
ATOM   2581  HB3 ALA   168      67.126  92.302  78.152  1.00  0.00           H
ATOM   2582 C    ALA   168      66.276  93.295  80.942  1.00  0.00           C
ATOM   2583 O    ALA   168      65.927  94.472  80.806  1.00  0.00           O
ATOM   2584 N    ASP   169      66.914  92.870  82.044  1.00  0.00           N
ATOM   2585 H    ASP   169      67.100  91.886  82.171  1.00  0.00           H
ATOM   2586  CA  ASP   169      67.386  93.781  83.086  1.00  0.00           C
ATOM   2587  HA  ASP   169      66.550  94.419  83.376  1.00  0.00           H
ATOM   2588  CB  ASP   169      67.716  92.880  84.364  1.00  0.00           C
ATOM   2589  HB2 ASP   169      66.825  92.281  84.551  1.00  0.00           H
ATOM   2590  HB3 ASP   169      68.549  92.208  84.158  1.00  0.00           H
ATOM   2591  CG  ASP   169      68.110  93.705  85.623  1.00  0.00           C
ATOM   2592  OD1 ASP   169      67.249  94.089  86.403  1.00  0.00           O
ATOM   2593  OD2 ASP   169      69.329  94.010  85.765  1.00  0.00           O
ATOM   2594 C    ASP   169      68.497  94.792  82.632  1.00  0.00           C
ATOM   2595 O    ASP   169      69.405  94.448  81.871  1.00  0.00           O
ATOM   2596 N    HIP   170      68.506  95.985  83.192  1.00  0.00           N
ATOM   2597 H    HIP   170      67.862  96.095  83.962  1.00  0.00           H
ATOM   2598  CA  HIP   170      69.469  97.060  82.925  1.00  0.00           C
ATOM   2599  HA  HIP   170      70.333  96.764  82.330  1.00  0.00           H
ATOM   2600  CB  HIP   170      68.719  98.243  82.191  1.00  0.00           C
ATOM   2601  HB2 HIP   170      68.094  98.710  82.953  1.00  0.00           H
ATOM   2602  HB3 HIP   170      69.378  99.081  81.966  1.00  0.00           H
ATOM   2603  CG  HIP   170      68.083  97.874  80.875  1.00  0.00           C
ATOM   2604  ND1 HIP   170      66.717  98.163  80.617  1.00  0.00           N
ATOM   2605  HD1 HIP   170      65.989  98.449  81.255  1.00  0.00           H
ATOM   2606  CE1 HIP   170      66.496  97.821  79.322  1.00  0.00           C
ATOM   2607  HE1 HIP   170      65.557  97.804  78.788  1.00  0.00           H
ATOM   2608  NE2 HIP   170      67.587  97.139  78.817  1.00  0.00           N
ATOM   2609  HE2 HIP   170      67.710  96.464  78.075  1.00  0.00           H
ATOM   2610  CD2 HIP   170      68.635  97.309  79.733  1.00  0.00           C
ATOM   2611  HD2 HIP   170      69.614  96.860  79.652  1.00  0.00           H
ATOM   2612 C    HIP   170      70.121  97.466  84.199  1.00  0.00           C
ATOM   2613 O    HIP   170      70.676  98.568  84.149  1.00  0.00           O
ATOM   2614 N    GLY   171      70.056  96.785  85.305  1.00  0.00           N
ATOM   2615 H    GLY   171      69.608  95.885  85.206  1.00  0.00           H
ATOM   2616  CA  GLY   171      70.379  97.118  86.681  1.00  0.00           C
ATOM   2617  HA2 GLY   171      70.068  98.122  86.968  1.00  0.00           H
ATOM   2618  HA3 GLY   171      69.885  96.425  87.362  1.00  0.00           H
ATOM   2619 C    GLY   171      71.883  97.097  86.995  1.00  0.00           C
ATOM   2620 O    GLY   171      72.689  97.290  86.082  1.00  0.00           O
ATOM   2621 N    GLU   172      72.240  96.654  88.226  1.00  0.00           N
ATOM   2622 H    GLU   172      71.525  96.331  88.861  1.00  0.00           H
ATOM   2623  CA  GLU   172      73.611  96.373  88.665  1.00  0.00           C
ATOM   2624  HA  GLU   172      74.190  97.209  88.273  1.00  0.00           H
ATOM   2625  CB  GLU   172      73.780  96.272  90.161  1.00  0.00           C
ATOM   2626  HB2 GLU   172      72.872  95.967  90.682  1.00  0.00           H
ATOM   2627  HB3 GLU   172      74.624  95.624  90.397  1.00  0.00           H
ATOM   2628  CG  GLU   172      74.103  97.657  90.707  1.00  0.00           C
ATOM   2629  HG2 GLU   172      74.406  97.673  91.754  1.00  0.00           H
ATOM   2630  HG3 GLU   172      75.031  97.936  90.208  1.00  0.00           H
ATOM   2631  CD  GLU   172      72.974  98.683  90.587  1.00  0.00           C
ATOM   2632  OE1 GLU   172      72.929  99.305  89.470  1.00  0.00           O
ATOM   2633  OE2 GLU   172      72.240  98.944  91.562  1.00  0.00           O
ATOM   2634 C    GLU   172      74.192  95.072  88.000  1.00  0.00           C
ATOM   2635 O    GLU   172      73.446  94.062  88.026  1.00  0.00           O
ATOM   2636 N    PRO   173      75.484  94.992  87.652  1.00  0.00           N
ATOM   2637  CD  PRO   173      76.392  96.112  87.705  1.00  0.00           C
ATOM   2638  HD2 PRO   173      76.255  96.561  88.689  1.00  0.00           H
ATOM   2639  HD3 PRO   173      76.167  96.703  86.817  1.00  0.00           H
ATOM   2640  CG  PRO   173      77.874  95.607  87.513  1.00  0.00           C
ATOM   2641  HG2 PRO   173      78.309  95.314  88.468  1.00  0.00           H
ATOM   2642  HG3 PRO   173      78.386  96.420  86.998  1.00  0.00           H
ATOM   2643  CB  PRO   173      77.518  94.415  86.577  1.00  0.00           C
ATOM   2644  HB2 PRO   173      78.322  93.679  86.581  1.00  0.00           H
ATOM   2645  HB3 PRO   173      77.381  94.721  85.540  1.00  0.00           H
ATOM   2646  CA  PRO   173      76.150  93.826  87.093  1.00  0.00           C
ATOM   2647  HA  PRO   173      75.520  93.459  86.283  1.00  0.00           H
ATOM   2648 C    PRO   173      76.446  92.770  88.133  1.00  0.00           C
ATOM   2649 O    PRO   173      77.145  93.068  89.074  1.00  0.00           O
ATOM   2650 N    ILE   174      76.003  91.544  87.849  1.00  0.00           N
ATOM   2651 H    ILE   174      75.379  91.531  87.055  1.00  0.00           H
ATOM   2652  CA  ILE   174      76.443  90.268  88.417  1.00  0.00           C
ATOM   2653  HA  ILE   174      77.274  90.435  89.101  1.00  0.00           H
ATOM   2654  CB  ILE   174      75.413  89.652  89.422  1.00  0.00           C
ATOM   2655  HB  ILE   174      75.276  90.459  90.142  1.00  0.00           H
ATOM   2656  CG2 ILE   174      74.033  89.491  88.751  1.00  0.00           C
ATOM   2657 1HG2 ILE   174      74.010  88.507  88.282  1.00  0.00           H
ATOM   2658 2HG2 ILE   174      73.243  89.559  89.500  1.00  0.00           H
ATOM   2659 3HG2 ILE   174      73.726  90.252  88.033  1.00  0.00           H
ATOM   2660  CG1 ILE   174      75.874  88.364  90.132  1.00  0.00           C
ATOM   2661 2HG1 ILE   174      75.980  87.577  89.385  1.00  0.00           H
ATOM   2662 3HG1 ILE   174      76.895  88.506  90.487  1.00  0.00           H
ATOM   2663  CD1 ILE   174      74.947  87.871  91.280  1.00  0.00           C
ATOM   2664 1HD1 ILE   174      74.829  88.720  91.954  1.00  0.00           H
ATOM   2665 2HD1 ILE   174      73.968  87.474  91.010  1.00  0.00           H
ATOM   2666 3HD1 ILE   174      75.505  87.109  91.823  1.00  0.00           H
ATOM   2667 C    ILE   174      76.893  89.398  87.271  1.00  0.00           C
ATOM   2668 O    ILE   174      76.325  89.431  86.153  1.00  0.00           O
ATOM   2669 N    GLY   175      78.009  88.662  87.466  1.00  0.00           N
ATOM   2670 H    GLY   175      78.224  88.593  88.451  1.00  0.00           H
ATOM   2671  CA  GLY   175      78.728  87.808  86.486  1.00  0.00           C
ATOM   2672  HA2 GLY   175      78.890  88.328  85.541  1.00  0.00           H
ATOM   2673  HA3 GLY   175      79.710  87.586  86.902  1.00  0.00           H
ATOM   2674 C    GLY   175      78.014  86.407  86.256  1.00  0.00           C
ATOM   2675 O    GLY   175      77.705  86.098  85.170  1.00  0.00           O
ATOM   2676 N    ARG   176      77.645  85.661  87.319  1.00  0.00           N
ATOM   2677 H    ARG   176      77.821  86.138  88.191  1.00  0.00           H
ATOM   2678  CA  ARG   176      76.726  84.526  87.213  1.00  0.00           C
ATOM   2679  HA  ARG   176      75.855  84.903  86.678  1.00  0.00           H
ATOM   2680  CB  ARG   176      77.295  83.223  86.458  1.00  0.00           C
ATOM   2681  HB2 ARG   176      76.691  82.335  86.645  1.00  0.00           H
ATOM   2682  HB3 ARG   176      77.219  83.373  85.382  1.00  0.00           H
ATOM   2683  CG  ARG   176      78.794  82.896  86.779  1.00  0.00           C
ATOM   2684  HG2 ARG   176      79.005  81.985  86.220  1.00  0.00           H
ATOM   2685  HG3 ARG   176      79.397  83.769  86.530  1.00  0.00           H
ATOM   2686  CD  ARG   176      79.109  82.546  88.204  1.00  0.00           C
ATOM   2687  HD2 ARG   176      78.877  83.433  88.793  1.00  0.00           H
ATOM   2688  HD3 ARG   176      78.457  81.725  88.504  1.00  0.00           H
ATOM   2689  NE  ARG   176      80.579  82.137  88.363  1.00  0.00           N
ATOM   2690  HE  ARG   176      81.290  82.285  87.660  1.00  0.00           H
ATOM   2691  CZ  ARG   176      81.017  81.188  89.168  1.00  0.00           C
ATOM   2692  NH1 ARG   176      80.276  80.762  90.131  1.00  0.00           N
ATOM   2693 1HH1 ARG   176      79.306  81.045  90.140  1.00  0.00           H
ATOM   2694 2HH1 ARG   176      80.773  80.114  90.726  1.00  0.00           H
ATOM   2695  NH2 ARG   176      82.227  80.765  88.968  1.00  0.00           N
ATOM   2696 1HH2 ARG   176      82.701  80.878  88.083  1.00  0.00           H
ATOM   2697 2HH2 ARG   176      82.500  80.067  89.644  1.00  0.00           H
ATOM   2698 C    ARG   176      76.165  84.307  88.589  1.00  0.00           C
ATOM   2699 O    ARG   176      76.803  84.355  89.659  1.00  0.00           O
ATOM   2700 N    GLY   177      74.864  84.140  88.576  1.00  0.00           N
ATOM   2701 H    GLY   177      74.416  83.798  87.737  1.00  0.00           H
ATOM   2702  CA  GLY   177      74.071  83.910  89.769  1.00  0.00           C
ATOM   2703  HA2 GLY   177      74.078  82.833  89.934  1.00  0.00           H
ATOM   2704  HA3 GLY   177      74.510  84.408  90.634  1.00  0.00           H
ATOM   2705 C    GLY   177      72.601  84.310  89.706  1.00  0.00           C
ATOM   2706 O    GLY   177      71.995  84.681  88.671  1.00  0.00           O
ATOM   2707 N    THR   178      72.033  84.158  90.906  1.00  0.00           N
ATOM   2708 H    THR   178      72.699  83.851  91.600  1.00  0.00           H
ATOM   2709  CA  THR   178      70.613  84.398  91.206  1.00  0.00           C
ATOM   2710  HA  THR   178      70.286  85.051  90.396  1.00  0.00           H
ATOM   2711  CB  THR   178      69.742  83.082  91.341  1.00  0.00           C
ATOM   2712  HB  THR   178      69.922  82.772  92.370  1.00  0.00           H
ATOM   2713  CG2 THR   178      68.284  83.219  90.938  1.00  0.00           C
ATOM   2714 1HG2 THR   178      68.020  83.114  89.885  1.00  0.00           H
ATOM   2715 2HG2 THR   178      67.767  82.480  91.551  1.00  0.00           H
ATOM   2716 3HG2 THR   178      67.959  84.175  91.348  1.00  0.00           H
ATOM   2717  OG1 THR   178      70.323  82.063  90.561  1.00  0.00           O
ATOM   2718  HG1 THR   178      69.636  81.550  90.129  1.00  0.00           H
ATOM   2719 C    THR   178      70.474  85.236  92.450  1.00  0.00           C
ATOM   2720 O    THR   178      71.238  85.057  93.432  1.00  0.00           O
ATOM   2721 N    LYS   179      69.486  86.174  92.545  1.00  0.00           N
ATOM   2722 H    LYS   179      68.937  86.329  91.711  1.00  0.00           H
ATOM   2723  CA  LYS   179      68.992  86.934  93.723  1.00  0.00           C
ATOM   2724  HA  LYS   179      69.434  86.581  94.654  1.00  0.00           H
ATOM   2725  CB  LYS   179      69.250  88.509  93.588  1.00  0.00           C
ATOM   2726  HB2 LYS   179      68.538  88.894  92.858  1.00  0.00           H
ATOM   2727  HB3 LYS   179      69.021  89.053  94.504  1.00  0.00           H
ATOM   2728  CG  LYS   179      70.666  88.873  93.239  1.00  0.00           C
ATOM   2729  HG2 LYS   179      71.470  88.617  93.928  1.00  0.00           H
ATOM   2730  HG3 LYS   179      70.961  88.404  92.300  1.00  0.00           H
ATOM   2731  CD  LYS   179      70.725  90.393  92.966  1.00  0.00           C
ATOM   2732  HD2 LYS   179      70.238  90.714  92.045  1.00  0.00           H
ATOM   2733  HD3 LYS   179      70.199  90.923  93.761  1.00  0.00           H
ATOM   2734  CE  LYS   179      72.214  90.751  93.040  1.00  0.00           C
ATOM   2735  HE2 LYS   179      72.436  90.507  94.079  1.00  0.00           H
ATOM   2736  HE3 LYS   179      72.753  90.149  92.309  1.00  0.00           H
ATOM   2737  NZ  LYS   179      72.365  92.199  92.729  1.00  0.00           N
ATOM   2738  HZ1 LYS   179      71.714  92.398  91.983  1.00  0.00           H
ATOM   2739  HZ2 LYS   179      72.326  92.763  93.566  1.00  0.00           H
ATOM   2740  HZ3 LYS   179      73.255  92.362  92.280  1.00  0.00           H
ATOM   2741 C    LYS   179      67.445  86.751  93.688  1.00  0.00           C
ATOM   2742 O    LYS   179      66.826  86.706  92.674  1.00  0.00           O
ATOM   2743 N    VAL   180      66.795  86.813  94.883  1.00  0.00           N
ATOM   2744 H    VAL   180      67.406  86.956  95.674  1.00  0.00           H
ATOM   2745  CA  VAL   180      65.334  86.766  95.199  1.00  0.00           C
ATOM   2746  HA  VAL   180      64.696  87.004  94.347  1.00  0.00           H
ATOM   2747  CB  VAL   180      64.963  85.294  95.542  1.00  0.00           C
ATOM   2748  HB  VAL   180      65.266  85.018  96.552  1.00  0.00           H
ATOM   2749  CG1 VAL   180      63.418  85.256  95.639  1.00  0.00           C
ATOM   2750 1HG1 VAL   180      63.055  84.231  95.716  1.00  0.00           H
ATOM   2751 2HG1 VAL   180      63.096  85.849  96.495  1.00  0.00           H
ATOM   2752 3HG1 VAL   180      62.936  85.703  94.769  1.00  0.00           H
ATOM   2753  CG2 VAL   180      65.449  84.119  94.667  1.00  0.00           C
ATOM   2754 1HG2 VAL   180      65.392  84.302  93.594  1.00  0.00           H
ATOM   2755 2HG2 VAL   180      66.491  83.879  94.877  1.00  0.00           H
ATOM   2756 3HG2 VAL   180      64.886  83.215  94.900  1.00  0.00           H
ATOM   2757 C    VAL   180      65.009  87.714  96.316  1.00  0.00           C
ATOM   2758 O    VAL   180      65.356  87.500  97.477  1.00  0.00           O
ATOM   2759 N    ILE   181      64.370  88.837  95.948  1.00  0.00           N
ATOM   2760 H    ILE   181      64.348  89.007  94.953  1.00  0.00           H
ATOM   2761  CA  ILE   181      63.838  89.865  96.910  1.00  0.00           C
ATOM   2762  HA  ILE   181      64.379  90.022  97.843  1.00  0.00           H
ATOM   2763  CB  ILE   181      63.905  91.315  96.385  1.00  0.00           C
ATOM   2764  HB  ILE   181      62.998  91.592  95.848  1.00  0.00           H
ATOM   2765  CG2 ILE   181      63.880  92.306  97.623  1.00  0.00           C
ATOM   2766 1HG2 ILE   181      63.942  93.295  97.169  1.00  0.00           H
ATOM   2767 2HG2 ILE   181      62.925  92.264  98.146  1.00  0.00           H
ATOM   2768 3HG2 ILE   181      64.665  92.140  98.362  1.00  0.00           H
ATOM   2769  CG1 ILE   181      65.085  91.590  95.344  1.00  0.00           C
ATOM   2770 2HG1 ILE   181      65.967  91.396  95.955  1.00  0.00           H
ATOM   2771 3HG1 ILE   181      65.046  90.814  94.580  1.00  0.00           H
ATOM   2772  CD1 ILE   181      65.236  92.921  94.633  1.00  0.00           C
ATOM   2773 1HD1 ILE   181      66.190  93.058  94.124  1.00  0.00           H
ATOM   2774 2HD1 ILE   181      64.418  93.014  93.919  1.00  0.00           H
ATOM   2775 3HD1 ILE   181      65.111  93.731  95.353  1.00  0.00           H
ATOM   2776 C    ILE   181      62.407  89.535  97.251  1.00  0.00           C
ATOM   2777 O    ILE   181      61.630  89.250  96.302  1.00  0.00           O
ATOM   2778 N    LEU   182      61.944  89.589  98.559  1.00  0.00           N
ATOM   2779 H    LEU   182      62.550  89.861  99.319  1.00  0.00           H
ATOM   2780  CA  LEU   182      60.566  89.488  98.948  1.00  0.00           C
ATOM   2781  HA  LEU   182      59.878  89.513  98.103  1.00  0.00           H
ATOM   2782  CB  LEU   182      60.243  88.058  99.589  1.00  0.00           C
ATOM   2783  HB2 LEU   182      59.236  88.095 100.004  1.00  0.00           H
ATOM   2784  HB3 LEU   182      60.217  87.276  98.830  1.00  0.00           H
ATOM   2785  CG  LEU   182      61.274  87.608 100.647  1.00  0.00           C
ATOM   2786  HG  LEU   182      61.620  88.446 101.252  1.00  0.00           H
ATOM   2787  CD1 LEU   182      60.693  86.556 101.530  1.00  0.00           C
ATOM   2788 1HD1 LEU   182      59.971  87.009 102.209  1.00  0.00           H
ATOM   2789 2HD1 LEU   182      60.127  85.988 100.793  1.00  0.00           H
ATOM   2790 3HD1 LEU   182      61.494  86.046 102.065  1.00  0.00           H
ATOM   2791  CD2 LEU   182      62.523  86.934  99.949  1.00  0.00           C
ATOM   2792 1HD2 LEU   182      62.887  87.547  99.124  1.00  0.00           H
ATOM   2793 2HD2 LEU   182      63.322  86.730 100.661  1.00  0.00           H
ATOM   2794 3HD2 LEU   182      62.138  85.973  99.608  1.00  0.00           H
ATOM   2795 C    LEU   182      60.105  90.626  99.862  1.00  0.00           C
ATOM   2796 O    LEU   182      60.630  90.843 100.954  1.00  0.00           O
ATOM   2797 N    HIP   183      59.118  91.433  99.394  1.00  0.00           N
ATOM   2798 H    HIP   183      58.839  91.417  98.424  1.00  0.00           H
ATOM   2799  CA  HIP   183      58.224  92.287 100.264  1.00  0.00           C
ATOM   2800  HA  HIP   183      58.808  92.961 100.890  1.00  0.00           H
ATOM   2801  CB  HIP   183      57.264  93.202  99.432  1.00  0.00           C
ATOM   2802  HB2 HIP   183      56.444  92.618  99.014  1.00  0.00           H
ATOM   2803  HB3 HIP   183      56.610  93.838 100.029  1.00  0.00           H
ATOM   2804  CG  HIP   183      57.932  94.122  98.326  1.00  0.00           C
ATOM   2805  ND1 HIP   183      58.443  95.312  98.544  1.00  0.00           N
ATOM   2806  HD1 HIP   183      58.473  95.787  99.434  1.00  0.00           H
ATOM   2807  CE1 HIP   183      58.958  95.801  97.412  1.00  0.00           C
ATOM   2808  HE1 HIP   183      59.628  96.645  97.336  1.00  0.00           H
ATOM   2809  NE2 HIP   183      58.774  94.845  96.440  1.00  0.00           N
ATOM   2810  HE2 HIP   183      59.166  94.883  95.510  1.00  0.00           H
ATOM   2811  CD2 HIP   183      58.040  93.858  97.019  1.00  0.00           C
ATOM   2812  HD2 HIP   183      57.833  92.930  96.506  1.00  0.00           H
ATOM   2813 C    HIP   183      57.395  91.416 101.191  1.00  0.00           C
ATOM   2814 O    HIP   183      56.594  90.553 100.749  1.00  0.00           O
ATOM   2815 N    LEU   184      57.536  91.674 102.447  1.00  0.00           N
ATOM   2816 H    LEU   184      58.022  92.542 102.622  1.00  0.00           H
ATOM   2817  CA  LEU   184      56.854  90.837 103.541  1.00  0.00           C
ATOM   2818  HA  LEU   184      56.864  89.773 103.302  1.00  0.00           H
ATOM   2819  CB  LEU   184      57.678  90.951 104.865  1.00  0.00           C
ATOM   2820  HB2 LEU   184      57.871  92.009 105.042  1.00  0.00           H
ATOM   2821  HB3 LEU   184      57.085  90.634 105.724  1.00  0.00           H
ATOM   2822  CG  LEU   184      58.894  90.032 105.026  1.00  0.00           C
ATOM   2823  HG  LEU   184      59.457  90.397 105.885  1.00  0.00           H
ATOM   2824  CD1 LEU   184      58.532  88.596 105.335  1.00  0.00           C
ATOM   2825 1HD1 LEU   184      58.556  88.579 106.425  1.00  0.00           H
ATOM   2826 2HD1 LEU   184      57.572  88.342 104.885  1.00  0.00           H
ATOM   2827 3HD1 LEU   184      59.263  87.848 105.030  1.00  0.00           H
ATOM   2828  CD2 LEU   184      59.803  90.163 103.757  1.00  0.00           C
ATOM   2829 1HD2 LEU   184      59.409  89.515 102.974  1.00  0.00           H
ATOM   2830 2HD2 LEU   184      59.914  91.223 103.529  1.00  0.00           H
ATOM   2831 3HD2 LEU   184      60.785  89.754 103.993  1.00  0.00           H
ATOM   2832 C    LEU   184      55.386  91.248 103.720  1.00  0.00           C
ATOM   2833 O    LEU   184      55.100  92.420 103.631  1.00  0.00           O
ATOM   2834 N    LYS   185      54.481  90.292 103.927  1.00  0.00           N
ATOM   2835 H    LYS   185      54.736  89.324 104.067  1.00  0.00           H
ATOM   2836  CA  LYS   185      53.090  90.496 104.133  1.00  0.00           C
ATOM   2837  HA  LYS   185      52.866  91.469 103.697  1.00  0.00           H
ATOM   2838  CB  LYS   185      52.132  89.537 103.384  1.00  0.00           C
ATOM   2839  HB2 LYS   185      51.183  90.056 103.251  1.00  0.00           H
ATOM   2840  HB3 LYS   185      52.542  89.180 102.439  1.00  0.00           H
ATOM   2841  CG  LYS   185      51.730  88.257 104.287  1.00  0.00           C
ATOM   2842  HG2 LYS   185      52.599  87.601 104.267  1.00  0.00           H
ATOM   2843  HG3 LYS   185      51.509  88.413 105.343  1.00  0.00           H
ATOM   2844  CD  LYS   185      50.509  87.597 103.581  1.00  0.00           C
ATOM   2845  HD2 LYS   185      49.675  88.275 103.761  1.00  0.00           H
ATOM   2846  HD3 LYS   185      50.782  87.491 102.531  1.00  0.00           H
ATOM   2847  CE  LYS   185      50.151  86.182 104.079  1.00  0.00           C
ATOM   2848  HE2 LYS   185      50.806  85.456 103.597  1.00  0.00           H
ATOM   2849  HE3 LYS   185      50.280  86.198 105.162  1.00  0.00           H
ATOM   2850  NZ  LYS   185      48.726  85.790 103.827  1.00  0.00           N
ATOM   2851  HZ1 LYS   185      48.233  86.234 104.588  1.00  0.00           H
ATOM   2852  HZ2 LYS   185      48.467  86.098 102.901  1.00  0.00           H
ATOM   2853  HZ3 LYS   185      48.563  84.804 103.973  1.00  0.00           H
ATOM   2854 C    LYS   185      52.626  90.887 105.549  1.00  0.00           C
ATOM   2855 O    LYS   185      53.516  91.106 106.423  1.00  0.00           O
ATOM   2856 N    GLU   186      51.385  91.146 105.772  1.00  0.00           N
ATOM   2857 H    GLU   186      50.710  90.847 105.081  1.00  0.00           H
ATOM   2858  CA  GLU   186      50.739  91.374 107.121  1.00  0.00           C
ATOM   2859  HA  GLU   186      51.063  92.308 107.581  1.00  0.00           H
ATOM   2860  CB  GLU   186      49.216  91.435 106.974  1.00  0.00           C
ATOM   2861  HB2 GLU   186      48.935  90.422 106.683  1.00  0.00           H
ATOM   2862  HB3 GLU   186      48.842  91.455 107.998  1.00  0.00           H
ATOM   2863  CG  GLU   186      48.627  92.600 106.106  1.00  0.00           C
ATOM   2864  HG2 GLU   186      47.565  92.738 106.307  1.00  0.00           H
ATOM   2865  HG3 GLU   186      49.110  93.551 106.332  1.00  0.00           H
ATOM   2866  CD  GLU   186      48.795  92.324 104.603  1.00  0.00           C
ATOM   2867  OE1 GLU   186      48.696  91.167 104.214  1.00  0.00           O
ATOM   2868  OE2 GLU   186      49.001  93.260 103.794  1.00  0.00           O
ATOM   2869 C    GLU   186      51.119  90.203 108.090  1.00  0.00           C
ATOM   2870 O    GLU   186      51.076  89.027 107.661  1.00  0.00           O
ATOM   2871 N    ASP   187      51.577  90.540 109.270  1.00  0.00           N
ATOM   2872 H    ASP   187      51.681  91.521 109.483  1.00  0.00           H
ATOM   2873  CA  ASP   187      51.923  89.638 110.404  1.00  0.00           C
ATOM   2874  HA  ASP   187      52.364  90.226 111.208  1.00  0.00           H
ATOM   2875  CB  ASP   187      50.640  89.049 110.983  1.00  0.00           C
ATOM   2876  HB2 ASP   187      49.886  89.804 110.761  1.00  0.00           H
ATOM   2877  HB3 ASP   187      50.386  88.156 110.412  1.00  0.00           H
ATOM   2878  CG  ASP   187      50.560  88.637 112.421  1.00  0.00           C
ATOM   2879  OD1 ASP   187      50.969  89.339 113.366  1.00  0.00           O
ATOM   2880  OD2 ASP   187      50.114  87.525 112.529  1.00  0.00           O
ATOM   2881 C    ASP   187      52.960  88.543 110.067  1.00  0.00           C
ATOM   2882 O    ASP   187      52.832  87.459 110.666  1.00  0.00           O
ATOM   2883 N    GLN   188      54.018  88.811 109.294  1.00  0.00           N
ATOM   2884 H    GLN   188      53.965  89.744 108.910  1.00  0.00           H
ATOM   2885  CA  GLN   188      55.084  87.792 108.836  1.00  0.00           C
ATOM   2886  HA  GLN   188      54.952  86.924 109.483  1.00  0.00           H
ATOM   2887  CB  GLN   188      55.137  87.432 107.340  1.00  0.00           C
ATOM   2888  HB2 GLN   188      55.356  88.409 106.909  1.00  0.00           H
ATOM   2889  HB3 GLN   188      55.939  86.724 107.134  1.00  0.00           H
ATOM   2890  CG  GLN   188      53.726  87.043 106.789  1.00  0.00           C
ATOM   2891  HG2 GLN   188      53.031  87.882 106.836  1.00  0.00           H
ATOM   2892  HG3 GLN   188      53.777  86.869 105.714  1.00  0.00           H
ATOM   2893  CD  GLN   188      53.054  85.822 107.418  1.00  0.00           C
ATOM   2894  OE1 GLN   188      53.614  84.750 107.401  1.00  0.00           O
ATOM   2895  NE2 GLN   188      51.933  86.116 108.106  1.00  0.00           N
ATOM   2896 1HE2 GLN   188      51.579  85.400 108.724  1.00  0.00           H
ATOM   2897 2HE2 GLN   188      51.625  87.077 108.091  1.00  0.00           H
ATOM   2898 C    GLN   188      56.470  88.370 109.226  1.00  0.00           C
ATOM   2899 O    GLN   188      57.530  87.880 108.695  1.00  0.00           O
ATOM   2900 N    THR   189      56.380  89.464 109.999  1.00  0.00           N
ATOM   2901 H    THR   189      55.528  89.829 110.400  1.00  0.00           H
ATOM   2902  CA  THR   189      57.573  90.412 110.066  1.00  0.00           C
ATOM   2903  HA  THR   189      58.058  90.601 109.108  1.00  0.00           H
ATOM   2904  CB  THR   189      57.266  91.837 110.549  1.00  0.00           C
ATOM   2905  HB  THR   189      58.213  92.373 110.619  1.00  0.00           H
ATOM   2906  CG2 THR   189      56.323  92.616 109.666  1.00  0.00           C
ATOM   2907 1HG2 THR   189      56.692  92.494 108.648  1.00  0.00           H
ATOM   2908 2HG2 THR   189      55.376  92.088 109.779  1.00  0.00           H
ATOM   2909 3HG2 THR   189      56.184  93.610 110.090  1.00  0.00           H
ATOM   2910  OG1 THR   189      56.737  91.702 111.796  1.00  0.00           O
ATOM   2911  HG1 THR   189      56.408  92.541 112.126  1.00  0.00           H
ATOM   2912 C    THR   189      58.710  89.875 110.828  1.00  0.00           C
ATOM   2913 O    THR   189      59.850  90.253 110.661  1.00  0.00           O
ATOM   2914 N    GLU   190      58.495  88.844 111.610  1.00  0.00           N
ATOM   2915 H    GLU   190      57.523  88.573 111.665  1.00  0.00           H
ATOM   2916  CA  GLU   190      59.513  88.157 112.350  1.00  0.00           C
ATOM   2917  HA  GLU   190      60.022  88.861 113.009  1.00  0.00           H
ATOM   2918  CB  GLU   190      58.900  86.987 113.171  1.00  0.00           C
ATOM   2919  HB2 GLU   190      58.572  86.162 112.538  1.00  0.00           H
ATOM   2920  HB3 GLU   190      59.698  86.623 113.817  1.00  0.00           H
ATOM   2921  CG  GLU   190      57.693  87.277 114.050  1.00  0.00           C
ATOM   2922  HG2 GLU   190      57.691  86.422 114.727  1.00  0.00           H
ATOM   2923  HG3 GLU   190      57.949  88.157 114.640  1.00  0.00           H
ATOM   2924  CD  GLU   190      56.331  87.352 113.460  1.00  0.00           C
ATOM   2925  OE1 GLU   190      55.379  87.089 114.213  1.00  0.00           O
ATOM   2926  OE2 GLU   190      56.221  87.707 112.254  1.00  0.00           O
ATOM   2927 C    GLU   190      60.766  87.600 111.563  1.00  0.00           C
ATOM   2928 O    GLU   190      61.826  87.382 112.159  1.00  0.00           O
ATOM   2929 N    TYR   191      60.645  87.441 110.225  1.00  0.00           N
ATOM   2930 H    TYR   191      59.727  87.568 109.822  1.00  0.00           H
ATOM   2931  CA  TYR   191      61.639  86.924 109.288  1.00  0.00           C
ATOM   2932  HA  TYR   191      62.213  86.128 109.762  1.00  0.00           H
ATOM   2933  CB  TYR   191      60.852  86.259 108.055  1.00  0.00           C
ATOM   2934  HB2 TYR   191      60.127  86.991 107.699  1.00  0.00           H
ATOM   2935  HB3 TYR   191      61.541  85.918 107.282  1.00  0.00           H
ATOM   2936  CG  TYR   191      59.986  85.020 108.419  1.00  0.00           C
ATOM   2937  CD1 TYR   191      60.552  84.079 109.302  1.00  0.00           C
ATOM   2938  HD1 TYR   191      61.516  84.318 109.724  1.00  0.00           H
ATOM   2939  CE1 TYR   191      59.823  82.920 109.720  1.00  0.00           C
ATOM   2940  HE1 TYR   191      60.173  82.321 110.548  1.00  0.00           H
ATOM   2941  CZ  TYR   191      58.507  82.662 109.292  1.00  0.00           C
ATOM   2942  OH  TYR   191      57.833  81.551 109.605  1.00  0.00           O
ATOM   2943  HH  TYR   191      58.295  80.998 110.239  1.00  0.00           H
ATOM   2944  CE2 TYR   191      57.962  83.627 108.431  1.00  0.00           C
ATOM   2945  HE2 TYR   191      56.908  83.566 108.202  1.00  0.00           H
ATOM   2946  CD2 TYR   191      58.639  84.819 108.023  1.00  0.00           C
ATOM   2947  HD2 TYR   191      58.115  85.563 107.442  1.00  0.00           H
ATOM   2948 C    TYR   191      62.594  87.995 108.856  1.00  0.00           C
ATOM   2949 O    TYR   191      63.437  87.812 107.983  1.00  0.00           O
ATOM   2950 N    LEU   192      62.488  89.151 109.594  1.00  0.00           N
ATOM   2951 H    LEU   192      61.681  89.381 110.154  1.00  0.00           H
ATOM   2952  CA  LEU   192      63.328  90.346 109.451  1.00  0.00           C
ATOM   2953  HA  LEU   192      63.924  90.269 108.541  1.00  0.00           H
ATOM   2954  CB  LEU   192      62.463  91.550 109.208  1.00  0.00           C
ATOM   2955  HB2 LEU   192      61.853  91.652 110.106  1.00  0.00           H
ATOM   2956  HB3 LEU   192      63.053  92.454 109.062  1.00  0.00           H
ATOM   2957  CG  LEU   192      61.543  91.546 107.996  1.00  0.00           C
ATOM   2958  HG  LEU   192      60.778  90.779 108.114  1.00  0.00           H
ATOM   2959  CD1 LEU   192      60.866  92.889 107.822  1.00  0.00           C
ATOM   2960 1HD1 LEU   192      61.702  93.532 107.546  1.00  0.00           H
ATOM   2961 2HD1 LEU   192      60.062  92.857 107.087  1.00  0.00           H
ATOM   2962 3HD1 LEU   192      60.494  93.173 108.806  1.00  0.00           H
ATOM   2963  CD2 LEU   192      62.241  91.182 106.730  1.00  0.00           C
ATOM   2964 1HD2 LEU   192      62.416  90.107 106.764  1.00  0.00           H
ATOM   2965 2HD2 LEU   192      61.504  91.279 105.933  1.00  0.00           H
ATOM   2966 3HD2 LEU   192      63.148  91.763 106.561  1.00  0.00           H
ATOM   2967 C    LEU   192      64.280  90.488 110.671  1.00  0.00           C
ATOM   2968 O    LEU   192      64.974  91.546 110.744  1.00  0.00           O
ATOM   2969 N    GLU   193      64.266  89.590 111.640  1.00  0.00           N
ATOM   2970 H    GLU   193      63.792  88.716 111.461  1.00  0.00           H
ATOM   2971  CA  GLU   193      65.052  89.627 112.814  1.00  0.00           C
ATOM   2972  HA  GLU   193      65.580  90.581 112.797  1.00  0.00           H
ATOM   2973  CB  GLU   193      64.195  89.465 114.042  1.00  0.00           C
ATOM   2974  HB2 GLU   193      63.269  88.912 113.882  1.00  0.00           H
ATOM   2975  HB3 GLU   193      64.761  89.178 114.928  1.00  0.00           H
ATOM   2976  CG  GLU   193      63.540  90.816 114.547  1.00  0.00           C
ATOM   2977  HG2 GLU   193      63.230  91.173 113.565  1.00  0.00           H
ATOM   2978  HG3 GLU   193      62.637  90.627 115.129  1.00  0.00           H
ATOM   2979  CD  GLU   193      64.446  91.890 115.135  1.00  0.00           C
ATOM   2980  OE1 GLU   193      63.938  93.002 115.561  1.00  0.00           O
ATOM   2981  OE2 GLU   193      65.700  91.579 115.254  1.00  0.00           O
ATOM   2982 C    GLU   193      66.106  88.531 112.785  1.00  0.00           C
ATOM   2983 O    GLU   193      65.836  87.328 112.801  1.00  0.00           O
ATOM   2984 N    GLU   194      67.382  88.946 112.889  1.00  0.00           N
ATOM   2985 H    GLU   194      67.564  89.865 113.266  1.00  0.00           H
ATOM   2986  CA  GLU   194      68.356  88.058 112.288  1.00  0.00           C
ATOM   2987  HA  GLU   194      67.920  87.677 111.364  1.00  0.00           H
ATOM   2988  CB  GLU   194      69.604  88.855 111.646  1.00  0.00           C
ATOM   2989  HB2 GLU   194      70.254  88.141 111.140  1.00  0.00           H
ATOM   2990  HB3 GLU   194      69.214  89.504 110.861  1.00  0.00           H
ATOM   2991  CG  GLU   194      70.360  89.709 112.582  1.00  0.00           C
ATOM   2992  HG2 GLU   194      70.760  89.173 113.443  1.00  0.00           H
ATOM   2993  HG3 GLU   194      71.245  90.079 112.065  1.00  0.00           H
ATOM   2994  CD  GLU   194      69.515  90.917 113.197  1.00  0.00           C
ATOM   2995  OE1 GLU   194      68.938  90.823 114.300  1.00  0.00           O
ATOM   2996  OE2 GLU   194      69.473  91.847 112.330  1.00  0.00           O
ATOM   2997 C    GLU   194      68.841  86.919 113.230  1.00  0.00           C
ATOM   2998 O    GLU   194      69.461  86.016 112.751  1.00  0.00           O
ATOM   2999 N    ARG   195      68.445  86.992 114.516  1.00  0.00           N
ATOM   3000 H    ARG   195      67.916  87.785 114.848  1.00  0.00           H
ATOM   3001  CA  ARG   195      68.688  85.865 115.392  1.00  0.00           C
ATOM   3002  HA  ARG   195      69.626  85.383 115.116  1.00  0.00           H
ATOM   3003  CB  ARG   195      68.754  86.248 116.881  1.00  0.00           C
ATOM   3004  HB2 ARG   195      67.918  86.889 117.162  1.00  0.00           H
ATOM   3005  HB3 ARG   195      68.598  85.454 117.611  1.00  0.00           H
ATOM   3006  CG  ARG   195      69.976  87.087 117.274  1.00  0.00           C
ATOM   3007  HG2 ARG   195      70.006  88.025 116.719  1.00  0.00           H
ATOM   3008  HG3 ARG   195      69.890  87.552 118.256  1.00  0.00           H
ATOM   3009  CD  ARG   195      71.238  86.227 117.371  1.00  0.00           C
ATOM   3010  HD2 ARG   195      70.937  85.530 118.154  1.00  0.00           H
ATOM   3011  HD3 ARG   195      71.310  85.752 116.393  1.00  0.00           H
ATOM   3012  NE  ARG   195      72.383  87.049 117.734  1.00  0.00           N
ATOM   3013  HE  ARG   195      72.225  88.012 117.993  1.00  0.00           H
ATOM   3014  CZ  ARG   195      73.503  86.599 118.182  1.00  0.00           C
ATOM   3015  NH1 ARG   195      73.782  85.333 118.178  1.00  0.00           N
ATOM   3016 1HH1 ARG   195      73.153  84.621 117.832  1.00  0.00           H
ATOM   3017 2HH1 ARG   195      74.716  85.077 118.465  1.00  0.00           H
ATOM   3018  NH2 ARG   195      74.415  87.464 118.672  1.00  0.00           N
ATOM   3019 1HH2 ARG   195      74.031  88.367 118.912  1.00  0.00           H
ATOM   3020 2HH2 ARG   195      75.231  87.052 119.100  1.00  0.00           H
ATOM   3021 C    ARG   195      67.657  84.705 115.097  1.00  0.00           C
ATOM   3022 O    ARG   195      68.073  83.519 115.098  1.00  0.00           O
ATOM   3023 N    ARG   196      66.431  85.041 114.700  1.00  0.00           N
ATOM   3024 H    ARG   196      66.213  86.008 114.897  1.00  0.00           H
ATOM   3025  CA  ARG   196      65.363  84.109 114.258  1.00  0.00           C
ATOM   3026  HA  ARG   196      65.154  83.305 114.964  1.00  0.00           H
ATOM   3027  CB  ARG   196      64.100  84.978 114.019  1.00  0.00           C
ATOM   3028  HB2 ARG   196      63.945  85.800 114.717  1.00  0.00           H
ATOM   3029  HB3 ARG   196      64.205  85.412 113.025  1.00  0.00           H
ATOM   3030  CG  ARG   196      62.853  84.013 114.128  1.00  0.00           C
ATOM   3031  HG2 ARG   196      61.858  84.432 113.979  1.00  0.00           H
ATOM   3032  HG3 ARG   196      62.963  83.277 113.332  1.00  0.00           H
ATOM   3033  CD  ARG   196      62.585  83.402 115.482  1.00  0.00           C
ATOM   3034  HD2 ARG   196      61.550  83.060 115.510  1.00  0.00           H
ATOM   3035  HD3 ARG   196      63.215  82.536 115.683  1.00  0.00           H
ATOM   3036  NE  ARG   196      62.609  84.436 116.579  1.00  0.00           N
ATOM   3037  HE  ARG   196      63.385  84.441 117.225  1.00  0.00           H
ATOM   3038  CZ  ARG   196      61.559  85.232 116.896  1.00  0.00           C
ATOM   3039  NH1 ARG   196      61.762  86.050 117.867  1.00  0.00           N
ATOM   3040 1HH1 ARG   196      62.611  86.064 118.415  1.00  0.00           H
ATOM   3041 2HH1 ARG   196      61.000  86.674 118.090  1.00  0.00           H
ATOM   3042  NH2 ARG   196      60.389  85.290 116.334  1.00  0.00           N
ATOM   3043 1HH2 ARG   196      60.151  84.580 115.656  1.00  0.00           H
ATOM   3044 2HH2 ARG   196      59.680  85.835 116.802  1.00  0.00           H
ATOM   3045 C    ARG   196      65.793  83.507 112.931  1.00  0.00           C
ATOM   3046 O    ARG   196      65.865  82.275 112.740  1.00  0.00           O
ATOM   3047 N    VAL   197      66.259  84.342 112.000  1.00  0.00           N
ATOM   3048 H    VAL   197      66.203  85.329 112.206  1.00  0.00           H
ATOM   3049  CA  VAL   197      66.893  83.935 110.740  1.00  0.00           C
ATOM   3050  HA  VAL   197      66.067  83.405 110.265  1.00  0.00           H
ATOM   3051  CB  VAL   197      67.261  85.063 109.827  1.00  0.00           C
ATOM   3052  HB  VAL   197      68.066  85.699 110.197  1.00  0.00           H
ATOM   3053  CG1 VAL   197      67.817  84.577 108.451  1.00  0.00           C
ATOM   3054 1HG1 VAL   197      67.118  83.931 107.921  1.00  0.00           H
ATOM   3055 2HG1 VAL   197      67.992  85.337 107.690  1.00  0.00           H
ATOM   3056 3HG1 VAL   197      68.742  84.024 108.616  1.00  0.00           H
ATOM   3057  CG2 VAL   197      66.094  86.042 109.505  1.00  0.00           C
ATOM   3058 1HG2 VAL   197      65.265  85.462 109.099  1.00  0.00           H
ATOM   3059 2HG2 VAL   197      65.714  86.645 110.329  1.00  0.00           H
ATOM   3060 3HG2 VAL   197      66.312  86.850 108.806  1.00  0.00           H
ATOM   3061 C    VAL   197      68.022  83.002 110.993  1.00  0.00           C
ATOM   3062 O    VAL   197      68.061  81.921 110.364  1.00  0.00           O
ATOM   3063 N    LYS   198      68.996  83.305 111.899  1.00  0.00           N
ATOM   3064 H    LYS   198      69.051  84.175 112.409  1.00  0.00           H
ATOM   3065  CA  LYS   198      69.989  82.247 112.245  1.00  0.00           C
ATOM   3066  HA  LYS   198      70.591  81.957 111.384  1.00  0.00           H
ATOM   3067  CB  LYS   198      70.991  82.788 113.238  1.00  0.00           C
ATOM   3068  HB2 LYS   198      70.412  83.361 113.961  1.00  0.00           H
ATOM   3069  HB3 LYS   198      71.476  81.922 113.690  1.00  0.00           H
ATOM   3070  CG  LYS   198      72.031  83.691 112.520  1.00  0.00           C
ATOM   3071  HG2 LYS   198      72.580  83.108 111.780  1.00  0.00           H
ATOM   3072  HG3 LYS   198      71.445  84.545 112.179  1.00  0.00           H
ATOM   3073  CD  LYS   198      73.089  84.394 113.390  1.00  0.00           C
ATOM   3074  HD2 LYS   198      72.546  85.148 113.959  1.00  0.00           H
ATOM   3075  HD3 LYS   198      73.523  83.661 114.071  1.00  0.00           H
ATOM   3076  CE  LYS   198      74.237  84.980 112.654  1.00  0.00           C
ATOM   3077  HE2 LYS   198      74.872  84.127 112.416  1.00  0.00           H
ATOM   3078  HE3 LYS   198      73.871  85.345 111.695  1.00  0.00           H
ATOM   3079  NZ  LYS   198      74.965  85.952 113.486  1.00  0.00           N
ATOM   3080  HZ1 LYS   198      75.524  86.559 112.903  1.00  0.00           H
ATOM   3081  HZ2 LYS   198      74.347  86.597 113.957  1.00  0.00           H
ATOM   3082  HZ3 LYS   198      75.519  85.476 114.183  1.00  0.00           H
ATOM   3083 C    LYS   198      69.312  80.918 112.749  1.00  0.00           C
ATOM   3084 O    LYS   198      69.649  79.796 112.390  1.00  0.00           O
ATOM   3085 N    GLU   199      68.234  81.085 113.556  1.00  0.00           N
ATOM   3086 H    GLU   199      68.037  82.067 113.687  1.00  0.00           H
ATOM   3087  CA  GLU   199      67.452  79.958 114.176  1.00  0.00           C
ATOM   3088  HA  GLU   199      68.165  79.318 114.696  1.00  0.00           H
ATOM   3089  CB  GLU   199      66.539  80.485 115.269  1.00  0.00           C
ATOM   3090  HB2 GLU   199      66.894  81.315 115.880  1.00  0.00           H
ATOM   3091  HB3 GLU   199      65.670  80.796 114.689  1.00  0.00           H
ATOM   3092  CG  GLU   199      66.174  79.560 116.343  1.00  0.00           C
ATOM   3093  HG2 GLU   199      65.370  80.076 116.868  1.00  0.00           H
ATOM   3094  HG3 GLU   199      65.918  78.599 115.898  1.00  0.00           H
ATOM   3095  CD  GLU   199      67.388  79.355 117.263  1.00  0.00           C
ATOM   3096  OE1 GLU   199      68.118  78.376 117.104  1.00  0.00           O
ATOM   3097  OE2 GLU   199      67.727  80.210 118.108  1.00  0.00           O
ATOM   3098 C    GLU   199      66.769  79.029 113.141  1.00  0.00           C
ATOM   3099 O    GLU   199      66.473  77.875 113.442  1.00  0.00           O
ATOM   3100 N    VAL   200      66.490  79.543 111.909  1.00  0.00           N
ATOM   3101 H    VAL   200      66.689  80.512 111.704  1.00  0.00           H
ATOM   3102  CA  VAL   200      66.204  78.700 110.728  1.00  0.00           C
ATOM   3103  HA  VAL   200      65.497  77.947 111.075  1.00  0.00           H
ATOM   3104  CB  VAL   200      65.384  79.443 109.629  1.00  0.00           C
ATOM   3105  HB  VAL   200      65.949  80.147 109.019  1.00  0.00           H
ATOM   3106  CG1 VAL   200      64.755  78.500 108.674  1.00  0.00           C
ATOM   3107 1HG1 VAL   200      64.188  77.759 109.238  1.00  0.00           H
ATOM   3108 2HG1 VAL   200      64.025  79.001 108.038  1.00  0.00           H
ATOM   3109 3HG1 VAL   200      65.604  77.981 108.231  1.00  0.00           H
ATOM   3110  CG2 VAL   200      64.288  80.378 110.191  1.00  0.00           C
ATOM   3111 1HG2 VAL   200      63.576  79.761 110.738  1.00  0.00           H
ATOM   3112 2HG2 VAL   200      64.674  81.089 110.922  1.00  0.00           H
ATOM   3113 3HG2 VAL   200      63.777  80.763 109.308  1.00  0.00           H
ATOM   3114 C    VAL   200      67.446  78.171 110.030  1.00  0.00           C
ATOM   3115 O    VAL   200      67.493  76.970 109.598  1.00  0.00           O
ATOM   3116 N    VAL   201      68.516  79.031 109.838  1.00  0.00           N
ATOM   3117 H    VAL   201      68.345  79.919 110.287  1.00  0.00           H
ATOM   3118  CA  VAL   201      69.765  78.670 109.108  1.00  0.00           C
ATOM   3119  HA  VAL   201      69.552  78.275 108.115  1.00  0.00           H
ATOM   3120  CB  VAL   201      70.697  79.830 108.861  1.00  0.00           C
ATOM   3121  HB  VAL   201      70.935  80.409 109.754  1.00  0.00           H
ATOM   3122  CG1 VAL   201      72.011  79.330 108.338  1.00  0.00           C
ATOM   3123 1HG1 VAL   201      71.760  78.613 107.556  1.00  0.00           H
ATOM   3124 2HG1 VAL   201      72.676  80.129 108.011  1.00  0.00           H
ATOM   3125 3HG1 VAL   201      72.494  78.912 109.222  1.00  0.00           H
ATOM   3126  CG2 VAL   201      70.046  80.784 107.805  1.00  0.00           C
ATOM   3127 1HG2 VAL   201      69.326  81.419 108.321  1.00  0.00           H
ATOM   3128 2HG2 VAL   201      70.877  81.372 107.414  1.00  0.00           H
ATOM   3129 3HG2 VAL   201      69.573  80.215 107.004  1.00  0.00           H
ATOM   3130 C    VAL   201      70.368  77.462 109.793  1.00  0.00           C
ATOM   3131 O    VAL   201      70.530  76.420 109.119  1.00  0.00           O
ATOM   3132 N    LYS   202      70.669  77.492 111.073  1.00  0.00           N
ATOM   3133 H    LYS   202      70.387  78.371 111.482  1.00  0.00           H
ATOM   3134  CA  LYS   202      71.551  76.523 111.805  1.00  0.00           C
ATOM   3135  HA  LYS   202      72.312  76.180 111.105  1.00  0.00           H
ATOM   3136  CB  LYS   202      72.193  77.036 113.090  1.00  0.00           C
ATOM   3137  HB2 LYS   202      71.379  77.373 113.731  1.00  0.00           H
ATOM   3138  HB3 LYS   202      72.710  76.215 113.587  1.00  0.00           H
ATOM   3139  CG  LYS   202      73.207  78.196 112.791  1.00  0.00           C
ATOM   3140  HG2 LYS   202      73.951  77.858 112.068  1.00  0.00           H
ATOM   3141  HG3 LYS   202      72.629  79.008 112.350  1.00  0.00           H
ATOM   3142  CD  LYS   202      73.883  78.712 114.007  1.00  0.00           C
ATOM   3143  HD2 LYS   202      73.190  79.252 114.653  1.00  0.00           H
ATOM   3144  HD3 LYS   202      74.280  77.873 114.579  1.00  0.00           H
ATOM   3145  CE  LYS   202      75.019  79.656 113.535  1.00  0.00           C
ATOM   3146  HE2 LYS   202      75.639  79.167 112.783  1.00  0.00           H
ATOM   3147  HE3 LYS   202      74.610  80.539 113.045  1.00  0.00           H
ATOM   3148  NZ  LYS   202      75.946  79.894 114.716  1.00  0.00           N
ATOM   3149  HZ1 LYS   202      76.415  79.031 114.951  1.00  0.00           H
ATOM   3150  HZ2 LYS   202      76.568  80.653 114.477  1.00  0.00           H
ATOM   3151  HZ3 LYS   202      75.503  80.112 115.597  1.00  0.00           H
ATOM   3152 C    LYS   202      70.853  75.284 112.290  1.00  0.00           C
ATOM   3153 O    LYS   202      71.442  74.242 112.504  1.00  0.00           O
ATOM   3154 N    LYS   203      69.488  75.277 112.221  1.00  0.00           N
ATOM   3155 H    LYS   203      69.047  76.131 111.910  1.00  0.00           H
ATOM   3156  CA  LYS   203      68.558  74.107 112.323  1.00  0.00           C
ATOM   3157  HA  LYS   203      68.878  73.411 113.099  1.00  0.00           H
ATOM   3158  CB  LYS   203      67.136  74.645 112.737  1.00  0.00           C
ATOM   3159  HB2 LYS   203      67.105  75.507 113.404  1.00  0.00           H
ATOM   3160  HB3 LYS   203      66.672  74.998 111.817  1.00  0.00           H
ATOM   3161  CG  LYS   203      66.161  73.618 113.312  1.00  0.00           C
ATOM   3162  HG2 LYS   203      65.254  74.220 113.368  1.00  0.00           H
ATOM   3163  HG3 LYS   203      65.918  72.929 112.503  1.00  0.00           H
ATOM   3164  CD  LYS   203      66.470  72.949 114.728  1.00  0.00           C
ATOM   3165  HD2 LYS   203      65.682  72.235 114.968  1.00  0.00           H
ATOM   3166  HD3 LYS   203      67.462  72.509 114.628  1.00  0.00           H
ATOM   3167  CE  LYS   203      66.598  73.956 115.926  1.00  0.00           C
ATOM   3168  HE2 LYS   203      67.466  74.609 115.829  1.00  0.00           H
ATOM   3169  HE3 LYS   203      65.701  74.568 115.833  1.00  0.00           H
ATOM   3170  NZ  LYS   203      66.616  73.198 117.234  1.00  0.00           N
ATOM   3171  HZ1 LYS   203      67.430  72.616 117.368  1.00  0.00           H
ATOM   3172  HZ2 LYS   203      66.511  73.833 118.012  1.00  0.00           H
ATOM   3173  HZ3 LYS   203      65.878  72.510 117.185  1.00  0.00           H
ATOM   3174 C    LYS   203      68.465  73.330 111.002  1.00  0.00           C
ATOM   3175 O    LYS   203      68.064  72.165 110.998  1.00  0.00           O
ATOM   3176 N    HIP   204      68.594  73.887 109.744  1.00  0.00           N
ATOM   3177 H    HIP   204      68.868  74.859 109.768  1.00  0.00           H
ATOM   3178  CA  HIP   204      68.449  73.223 108.424  1.00  0.00           C
ATOM   3179  HA  HIP   204      68.239  72.168 108.602  1.00  0.00           H
ATOM   3180  CB  HIP   204      67.124  73.702 107.787  1.00  0.00           C
ATOM   3181  HB2 HIP   204      67.258  74.776 107.660  1.00  0.00           H
ATOM   3182  HB3 HIP   204      66.992  73.384 106.752  1.00  0.00           H
ATOM   3183  CG  HIP   204      65.862  73.437 108.493  1.00  0.00           C
ATOM   3184  ND1 HIP   204      65.679  72.547 109.503  1.00  0.00           N
ATOM   3185  HD1 HIP   204      66.475  72.132 109.965  1.00  0.00           H
ATOM   3186  CE1 HIP   204      64.368  72.547 109.852  1.00  0.00           C
ATOM   3187  HE1 HIP   204      63.918  71.910 110.599  1.00  0.00           H
ATOM   3188  NE2 HIP   204      63.757  73.564 109.224  1.00  0.00           N
ATOM   3189  HE2 HIP   204      62.830  73.918 109.412  1.00  0.00           H
ATOM   3190  CD2 HIP   204      64.684  74.122 108.370  1.00  0.00           C
ATOM   3191  HD2 HIP   204      64.570  75.070 107.864  1.00  0.00           H
ATOM   3192 C    HIP   204      69.601  73.246 107.502  1.00  0.00           C
ATOM   3193 O    HIP   204      69.410  72.793 106.329  1.00  0.00           O
ATOM   3194 N    SER   205      70.769  73.900 107.798  1.00  0.00           N
ATOM   3195 H    SER   205      70.879  74.511 108.595  1.00  0.00           H
ATOM   3196  CA  SER   205      71.805  74.200 106.784  1.00  0.00           C
ATOM   3197  HA  SER   205      71.543  73.566 105.937  1.00  0.00           H
ATOM   3198  CB  SER   205      71.575  75.605 106.201  1.00  0.00           C
ATOM   3199  HB2 SER   205      72.139  76.336 106.780  1.00  0.00           H
ATOM   3200  HB3 SER   205      72.097  75.533 105.247  1.00  0.00           H
ATOM   3201  OG  SER   205      70.223  76.089 106.234  1.00  0.00           O
ATOM   3202  HG  SER   205      70.083  76.349 107.147  1.00  0.00           H
ATOM   3203 C    SER   205      73.284  74.037 107.111  1.00  0.00           C
ATOM   3204 O    SER   205      74.155  74.547 106.417  1.00  0.00           O
ATOM   3205 N    GLN   206      73.512  73.245 108.191  1.00  0.00           N
ATOM   3206 H    GLN   206      72.754  72.844 108.725  1.00  0.00           H
ATOM   3207  CA  GLN   206      74.921  73.235 108.709  1.00  0.00           C
ATOM   3208  HA  GLN   206      75.131  74.305 108.695  1.00  0.00           H
ATOM   3209  CB  GLN   206      74.893  72.748 110.174  1.00  0.00           C
ATOM   3210  HB2 GLN   206      74.239  73.398 110.755  1.00  0.00           H
ATOM   3211  HB3 GLN   206      74.364  71.797 110.101  1.00  0.00           H
ATOM   3212  CG  GLN   206      76.185  72.488 110.932  1.00  0.00           C
ATOM   3213  HG2 GLN   206      75.828  71.852 111.743  1.00  0.00           H
ATOM   3214  HG3 GLN   206      76.806  71.793 110.368  1.00  0.00           H
ATOM   3215  CD  GLN   206      76.985  73.754 111.305  1.00  0.00           C
ATOM   3216  OE1 GLN   206      77.072  74.219 112.444  1.00  0.00           O
ATOM   3217  NE2 GLN   206      77.741  74.227 110.273  1.00  0.00           N
ATOM   3218 1HE2 GLN   206      78.319  74.992 110.591  1.00  0.00           H
ATOM   3219 2HE2 GLN   206      77.815  73.762 109.380  1.00  0.00           H
ATOM   3220 C    GLN   206      75.826  72.287 107.875  1.00  0.00           C
ATOM   3221 O    GLN   206      76.910  72.679 107.674  1.00  0.00           O
ATOM   3222 N    PHE   207      75.359  71.172 107.310  1.00  0.00           N
ATOM   3223 H    PHE   207      74.457  70.826 107.604  1.00  0.00           H
ATOM   3224  CA  PHE   207      76.242  70.237 106.588  1.00  0.00           C
ATOM   3225  HA  PHE   207      77.286  70.503 106.753  1.00  0.00           H
ATOM   3226  CB  PHE   207      76.014  68.804 107.291  1.00  0.00           C
ATOM   3227  HB2 PHE   207      74.973  68.535 107.113  1.00  0.00           H
ATOM   3228  HB3 PHE   207      76.768  68.142 106.865  1.00  0.00           H
ATOM   3229  CG  PHE   207      76.334  68.670 108.764  1.00  0.00           C
ATOM   3230  CD1 PHE   207      75.252  68.619 109.681  1.00  0.00           C
ATOM   3231  HD1 PHE   207      74.244  68.505 109.310  1.00  0.00           H
ATOM   3232  CE1 PHE   207      75.510  68.677 111.125  1.00  0.00           C
ATOM   3233  HE1 PHE   207      74.679  68.733 111.812  1.00  0.00           H
ATOM   3234  CZ  PHE   207      76.829  68.672 111.552  1.00  0.00           C
ATOM   3235  HZ  PHE   207      77.106  68.916 112.567  1.00  0.00           H
ATOM   3236  CE2 PHE   207      77.895  68.648 110.638  1.00  0.00           C
ATOM   3237  HE2 PHE   207      78.881  68.834 111.038  1.00  0.00           H
ATOM   3238  CD2 PHE   207      77.646  68.696 109.283  1.00  0.00           C
ATOM   3239  HD2 PHE   207      78.472  68.845 108.603  1.00  0.00           H
ATOM   3240 C    PHE   207      76.016  70.297 105.066  1.00  0.00           C
ATOM   3241 O    PHE   207      76.342  69.396 104.348  1.00  0.00           O
ATOM   3242 N    ILE   208      75.517  71.415 104.558  1.00  0.00           N
ATOM   3243 H    ILE   208      75.196  72.166 105.153  1.00  0.00           H
ATOM   3244  CA  ILE   208      75.215  71.515 103.036  1.00  0.00           C
ATOM   3245  HA  ILE   208      74.813  70.570 102.669  1.00  0.00           H
ATOM   3246  CB  ILE   208      74.282  72.678 102.795  1.00  0.00           C
ATOM   3247  HB  ILE   208      74.619  73.630 103.206  1.00  0.00           H
ATOM   3248  CG2 ILE   208      74.002  72.994 101.323  1.00  0.00           C
ATOM   3249 1HG2 ILE   208      73.299  73.799 101.106  1.00  0.00           H
ATOM   3250 2HG2 ILE   208      74.963  73.232 100.868  1.00  0.00           H
ATOM   3251 3HG2 ILE   208      73.689  72.080 100.819  1.00  0.00           H
ATOM   3252  CG1 ILE   208      72.844  72.391 103.293  1.00  0.00           C
ATOM   3253 2HG1 ILE   208      72.504  71.468 102.824  1.00  0.00           H
ATOM   3254 3HG1 ILE   208      72.966  72.224 104.363  1.00  0.00           H
ATOM   3255  CD1 ILE   208      71.755  73.461 103.081  1.00  0.00           C
ATOM   3256 1HD1 ILE   208      71.442  73.435 102.037  1.00  0.00           H
ATOM   3257 2HD1 ILE   208      70.896  73.308 103.733  1.00  0.00           H
ATOM   3258 3HD1 ILE   208      72.165  74.404 103.441  1.00  0.00           H
ATOM   3259 C    ILE   208      76.562  71.617 102.197  1.00  0.00           C
ATOM   3260 O    ILE   208      76.600  71.228 101.045  1.00  0.00           O
ATOM   3261 N    GLY   209      77.598  72.354 102.664  1.00  0.00           N
ATOM   3262 H    GLY   209      77.546  72.717 103.605  1.00  0.00           H
ATOM   3263  CA  GLY   209      78.893  72.483 101.992  1.00  0.00           C
ATOM   3264  HA2 GLY   209      79.711  72.421 102.708  1.00  0.00           H
ATOM   3265  HA3 GLY   209      78.915  71.705 101.230  1.00  0.00           H
ATOM   3266 C    GLY   209      79.121  73.771 101.203  1.00  0.00           C
ATOM   3267 O    GLY   209      80.014  73.841 100.364  1.00  0.00           O
ATOM   3268 N    TYR   210      78.292  74.756 101.429  1.00  0.00           N
ATOM   3269 H    TYR   210      77.723  74.553 102.238  1.00  0.00           H
ATOM   3270  CA  TYR   210      78.019  76.017 100.682  1.00  0.00           C
ATOM   3271  HA  TYR   210      78.880  76.182 100.035  1.00  0.00           H
ATOM   3272  CB  TYR   210      76.791  76.009  99.812  1.00  0.00           C
ATOM   3273  HB2 TYR   210      75.907  75.852 100.431  1.00  0.00           H
ATOM   3274  HB3 TYR   210      76.635  76.982  99.346  1.00  0.00           H
ATOM   3275  CG  TYR   210      76.902  74.991  98.691  1.00  0.00           C
ATOM   3276  CD1 TYR   210      78.123  74.704  98.027  1.00  0.00           C
ATOM   3277  HD1 TYR   210      79.013  75.230  98.340  1.00  0.00           H
ATOM   3278  CE1 TYR   210      78.076  73.807  96.999  1.00  0.00           C
ATOM   3279  HE1 TYR   210      79.049  73.482  96.660  1.00  0.00           H
ATOM   3280  CZ  TYR   210      76.891  73.315  96.505  1.00  0.00           C
ATOM   3281  OH  TYR   210      76.948  72.394  95.504  1.00  0.00           O
ATOM   3282  HH  TYR   210      77.857  72.150  95.313  1.00  0.00           H
ATOM   3283  CE2 TYR   210      75.683  73.643  97.163  1.00  0.00           C
ATOM   3284  HE2 TYR   210      74.838  73.147  96.708  1.00  0.00           H
ATOM   3285  CD2 TYR   210      75.673  74.411  98.297  1.00  0.00           C
ATOM   3286  HD2 TYR   210      74.735  74.724  98.731  1.00  0.00           H
ATOM   3287 C    TYR   210      77.902  77.125 101.781  1.00  0.00           C
ATOM   3288 O    TYR   210      76.871  77.059 102.528  1.00  0.00           O
ATOM   3289 N    PRO   211      78.837  78.079 101.935  1.00  0.00           N
ATOM   3290  CD  PRO   211      80.172  77.921 101.488  1.00  0.00           C
ATOM   3291  HD2 PRO   211      80.194  78.397 100.508  1.00  0.00           H
ATOM   3292  HD3 PRO   211      80.472  76.876 101.568  1.00  0.00           H
ATOM   3293  CG  PRO   211      81.067  78.822 102.328  1.00  0.00           C
ATOM   3294  HG2 PRO   211      81.772  79.291 101.642  1.00  0.00           H
ATOM   3295  HG3 PRO   211      81.639  78.434 103.171  1.00  0.00           H
ATOM   3296  CB  PRO   211      80.114  79.979 102.806  1.00  0.00           C
ATOM   3297  HB2 PRO   211      80.076  80.736 102.023  1.00  0.00           H
ATOM   3298  HB3 PRO   211      80.421  80.511 103.707  1.00  0.00           H
ATOM   3299  CA  PRO   211      78.768  79.183 102.958  1.00  0.00           C
ATOM   3300  HA  PRO   211      78.695  78.709 103.936  1.00  0.00           H
ATOM   3301 C    PRO   211      77.479  80.028 102.807  1.00  0.00           C
ATOM   3302 O    PRO   211      77.096  80.277 101.672  1.00  0.00           O
ATOM   3303 N    ILE   212      76.848  80.377 103.961  1.00  0.00           N
ATOM   3304 H    ILE   212      77.347  80.034 104.769  1.00  0.00           H
ATOM   3305  CA  ILE   212      75.510  81.107 104.051  1.00  0.00           C
ATOM   3306  HA  ILE   212      75.310  81.436 103.031  1.00  0.00           H
ATOM   3307  CB  ILE   212      74.448  80.123 104.601  1.00  0.00           C
ATOM   3308  HB  ILE   212      74.649  79.940 105.656  1.00  0.00           H
ATOM   3309  CG2 ILE   212      72.976  80.717 104.582  1.00  0.00           C
ATOM   3310 1HG2 ILE   212      72.611  80.560 103.567  1.00  0.00           H
ATOM   3311 2HG2 ILE   212      72.349  80.174 105.289  1.00  0.00           H
ATOM   3312 3HG2 ILE   212      72.899  81.721 104.998  1.00  0.00           H
ATOM   3313  CG1 ILE   212      74.568  78.797 103.851  1.00  0.00           C
ATOM   3314 2HG1 ILE   212      74.557  78.949 102.771  1.00  0.00           H
ATOM   3315 3HG1 ILE   212      75.498  78.320 104.159  1.00  0.00           H
ATOM   3316  CD1 ILE   212      73.386  77.850 104.126  1.00  0.00           C
ATOM   3317 1HD1 ILE   212      73.270  77.707 105.200  1.00  0.00           H
ATOM   3318 2HD1 ILE   212      72.424  78.289 103.862  1.00  0.00           H
ATOM   3319 3HD1 ILE   212      73.524  76.874 103.660  1.00  0.00           H
ATOM   3320 C    ILE   212      75.592  82.380 104.938  1.00  0.00           C
ATOM   3321 O    ILE   212      75.181  82.467 106.117  1.00  0.00           O
ATOM   3322 N    THR   213      75.939  83.509 104.282  1.00  0.00           N
ATOM   3323 H    THR   213      76.351  83.368 103.370  1.00  0.00           H
ATOM   3324  CA  THR   213      76.103  84.797 104.928  1.00  0.00           C
ATOM   3325  HA  THR   213      76.773  84.608 105.768  1.00  0.00           H
ATOM   3326  CB  THR   213      76.719  85.786 103.953  1.00  0.00           C
ATOM   3327  HB  THR   213      75.901  86.316 103.465  1.00  0.00           H
ATOM   3328  CG2 THR   213      77.550  86.861 104.649  1.00  0.00           C
ATOM   3329 1HG2 THR   213      78.003  87.595 103.983  1.00  0.00           H
ATOM   3330 2HG2 THR   213      76.795  87.423 105.199  1.00  0.00           H
ATOM   3331 3HG2 THR   213      78.360  86.492 105.278  1.00  0.00           H
ATOM   3332  OG1 THR   213      77.605  85.144 103.025  1.00  0.00           O
ATOM   3333  HG1 THR   213      77.342  85.417 102.143  1.00  0.00           H
ATOM   3334 C    THR   213      74.857  85.421 105.355  1.00  0.00           C
ATOM   3335 O    THR   213      73.872  85.614 104.718  1.00  0.00           O
ATOM   3336 N    LEU   214      74.940  85.808 106.647  1.00  0.00           N
ATOM   3337 H    LEU   214      75.857  85.736 107.065  1.00  0.00           H
ATOM   3338  CA  LEU   214      73.964  86.724 107.266  1.00  0.00           C
ATOM   3339  HA  LEU   214      73.091  86.739 106.614  1.00  0.00           H
ATOM   3340  CB  LEU   214      73.663  86.210 108.653  1.00  0.00           C
ATOM   3341  HB2 LEU   214      74.358  85.424 108.948  1.00  0.00           H
ATOM   3342  HB3 LEU   214      73.721  87.018 109.382  1.00  0.00           H
ATOM   3343  CG  LEU   214      72.239  85.651 108.671  1.00  0.00           C
ATOM   3344  HG  LEU   214      72.160  85.141 109.631  1.00  0.00           H
ATOM   3345  CD1 LEU   214      71.155  86.677 108.564  1.00  0.00           C
ATOM   3346 1HD1 LEU   214      71.213  87.255 107.642  1.00  0.00           H
ATOM   3347 2HD1 LEU   214      70.195  86.187 108.729  1.00  0.00           H
ATOM   3348 3HD1 LEU   214      71.320  87.403 109.360  1.00  0.00           H
ATOM   3349  CD2 LEU   214      71.929  84.623 107.624  1.00  0.00           C
ATOM   3350 1HD2 LEU   214      71.973  85.105 106.647  1.00  0.00           H
ATOM   3351 2HD2 LEU   214      72.646  83.812 107.746  1.00  0.00           H
ATOM   3352 3HD2 LEU   214      70.919  84.292 107.863  1.00  0.00           H
ATOM   3353 C    LEU   214      74.529  88.176 107.238  1.00  0.00           C
ATOM   3354 O    LEU   214      75.762  88.378 107.266  1.00  0.00           O
ATOM   3355 N    TYR   215      73.686  89.215 107.355  1.00  0.00           N
ATOM   3356 H    TYR   215      72.716  88.949 107.255  1.00  0.00           H
ATOM   3357  CA  TYR   215      74.130  90.622 107.422  1.00  0.00           C
ATOM   3358  HA  TYR   215      75.213  90.711 107.331  1.00  0.00           H
ATOM   3359  CB  TYR   215      73.252  91.512 106.473  1.00  0.00           C
ATOM   3360  HB2 TYR   215      72.309  90.977 106.357  1.00  0.00           H
ATOM   3361  HB3 TYR   215      73.009  92.452 106.967  1.00  0.00           H
ATOM   3362  CG  TYR   215      73.916  91.865 105.155  1.00  0.00           C
ATOM   3363  CD1 TYR   215      74.082  90.895 104.178  1.00  0.00           C
ATOM   3364  HD1 TYR   215      73.970  89.830 104.319  1.00  0.00           H
ATOM   3365  CE1 TYR   215      74.724  91.211 102.986  1.00  0.00           C
ATOM   3366  HE1 TYR   215      74.882  90.351 102.352  1.00  0.00           H
ATOM   3367  CZ  TYR   215      75.094  92.554 102.671  1.00  0.00           C
ATOM   3368  OH  TYR   215      75.875  92.789 101.528  1.00  0.00           O
ATOM   3369  HH  TYR   215      76.179  92.008 101.059  1.00  0.00           H
ATOM   3370  CE2 TYR   215      74.752  93.610 103.548  1.00  0.00           C
ATOM   3371  HE2 TYR   215      75.028  94.643 103.397  1.00  0.00           H
ATOM   3372  CD2 TYR   215      74.247  93.236 104.839  1.00  0.00           C
ATOM   3373  HD2 TYR   215      73.903  94.023 105.494  1.00  0.00           H
ATOM   3374 C    TYR   215      73.895  91.186 108.816  1.00  0.00           C
ATOM   3375 O    TYR   215      73.011  90.713 109.519  1.00  0.00           O
ATOM   3376 N    LEU   216      74.807  92.172 109.225  1.00  0.00           N
ATOM   3377 H    LEU   216      75.509  92.566 108.614  1.00  0.00           H
ATOM   3378  CA  LEU   216      74.710  92.858 110.503  1.00  0.00           C
ATOM   3379  HA  LEU   216      73.685  92.718 110.845  1.00  0.00           H
ATOM   3380  CB  LEU   216      75.759  92.473 111.512  1.00  0.00           C
ATOM   3381  HB2 LEU   216      75.841  91.394 111.646  1.00  0.00           H
ATOM   3382  HB3 LEU   216      76.759  92.787 111.215  1.00  0.00           H
ATOM   3383  CG  LEU   216      75.586  93.014 112.962  1.00  0.00           C
ATOM   3384  HG  LEU   216      74.621  93.519 113.009  1.00  0.00           H
ATOM   3385  CD1 LEU   216      75.529  91.937 114.063  1.00  0.00           C
ATOM   3386 1HD1 LEU   216      76.467  91.387 114.131  1.00  0.00           H
ATOM   3387 2HD1 LEU   216      75.256  92.353 115.033  1.00  0.00           H
ATOM   3388 3HD1 LEU   216      74.768  91.205 113.791  1.00  0.00           H
ATOM   3389  CD2 LEU   216      76.582  94.064 113.346  1.00  0.00           C
ATOM   3390 1HD2 LEU   216      76.677  94.652 112.432  1.00  0.00           H
ATOM   3391 2HD2 LEU   216      76.331  94.671 114.216  1.00  0.00           H
ATOM   3392 3HD2 LEU   216      77.525  93.574 113.585  1.00  0.00           H
ATOM   3393 C    LEU   216      74.745  94.334 110.222  1.00  0.00           C
ATOM   3394 O    LEU   216      75.546  94.861 109.469  1.00  0.00           O
ATOM   3395 N    GLU   217      73.912  95.089 110.914  1.00  0.00           N
ATOM   3396 H    GLU   217      73.169  94.649 111.437  1.00  0.00           H
ATOM   3397  CA  GLU   217      73.853  96.613 110.907  1.00  0.00           C
ATOM   3398  HA  GLU   217      74.425  96.985 110.056  1.00  0.00           H
ATOM   3399  CB  GLU   217      72.443  97.124 110.660  1.00  0.00           C
ATOM   3400  HB2 GLU   217      71.760  96.780 111.437  1.00  0.00           H
ATOM   3401  HB3 GLU   217      72.532  98.200 110.810  1.00  0.00           H
ATOM   3402  CG  GLU   217      71.742  96.735 109.236  1.00  0.00           C
ATOM   3403  HG2 GLU   217      72.547  96.456 108.556  1.00  0.00           H
ATOM   3404  HG3 GLU   217      71.056  95.887 109.243  1.00  0.00           H
ATOM   3405  CD  GLU   217      71.048  97.924 108.545  1.00  0.00           C
ATOM   3406  OE1 GLU   217      70.261  98.697 109.145  1.00  0.00           O
ATOM   3407  OE2 GLU   217      71.280  98.077 107.354  1.00  0.00           O
ATOM   3408 C    GLU   217      74.424  97.168 112.336  1.00  0.00           C
ATOM   3409 O    GLU   217      74.468  96.429 113.326  1.00  0.00           O
ATOM   3410 N    LYS   218      74.764  98.470 112.415  1.00  0.00           N
ATOM   3411 H    LYS   218      74.656  99.092 111.627  1.00  0.00           H
ATOM   3412  CA  LYS   218      75.538  99.046 113.521  1.00  0.00           C
ATOM   3413  HA  LYS   218      76.430  98.441 113.687  1.00  0.00           H
ATOM   3414  CB  LYS   218      76.045 100.415 113.108  1.00  0.00           C
ATOM   3415  HB2 LYS   218      75.228 101.096 112.869  1.00  0.00           H
ATOM   3416  HB3 LYS   218      76.447 100.841 114.027  1.00  0.00           H
ATOM   3417  CG  LYS   218      77.010 100.388 111.931  1.00  0.00           C
ATOM   3418  HG2 LYS   218      77.795  99.636 112.013  1.00  0.00           H
ATOM   3419  HG3 LYS   218      76.514 100.157 110.988  1.00  0.00           H
ATOM   3420  CD  LYS   218      77.588 101.823 111.897  1.00  0.00           C
ATOM   3421  HD2 LYS   218      76.818 102.564 111.684  1.00  0.00           H
ATOM   3422  HD3 LYS   218      78.057 101.968 112.870  1.00  0.00           H
ATOM   3423  CE  LYS   218      78.633 101.710 110.756  1.00  0.00           C
ATOM   3424  HE2 LYS   218      79.146 100.750 110.811  1.00  0.00           H
ATOM   3425  HE3 LYS   218      78.119 101.733 109.795  1.00  0.00           H
ATOM   3426  NZ  LYS   218      79.645 102.787 110.652  1.00  0.00           N
ATOM   3427  HZ1 LYS   218      79.212 103.572 110.186  1.00  0.00           H
ATOM   3428  HZ2 LYS   218      79.992 103.119 111.540  1.00  0.00           H
ATOM   3429  HZ3 LYS   218      80.499 102.444 110.236  1.00  0.00           H
ATOM   3430 C    LYS   218      74.773  99.030 114.826  1.00  0.00           C
ATOM   3431 O    LYS   218      73.527  99.036 114.934  1.00  0.00           O
ATOM   3432 N    GLU   219      75.525  99.008 115.895  1.00  0.00           N
ATOM   3433 H    GLU   219      76.527  99.094 115.804  1.00  0.00           H
ATOM   3434  CA  GLU   219      75.039  98.727 117.234  1.00  0.00           C
ATOM   3435  HA  GLU   219      74.348  97.884 117.233  1.00  0.00           H
ATOM   3436  CB  GLU   219      76.209  98.396 118.153  1.00  0.00           C
ATOM   3437  HB2 GLU   219      76.886  99.249 118.121  1.00  0.00           H
ATOM   3438  HB3 GLU   219      75.852  98.199 119.164  1.00  0.00           H
ATOM   3439  CG  GLU   219      77.007  97.099 117.622  1.00  0.00           C
ATOM   3440  HG2 GLU   219      77.236  97.127 116.557  1.00  0.00           H
ATOM   3441  HG3 GLU   219      77.923  97.063 118.211  1.00  0.00           H
ATOM   3442  CD  GLU   219      76.218  95.799 117.912  1.00  0.00           C
ATOM   3443  OE1 GLU   219      76.841  95.049 118.692  1.00  0.00           O
ATOM   3444  OE2 GLU   219      75.127  95.568 117.357  1.00  0.00           O
ATOM   3445 C    GLU   219      74.218  99.867 117.854  1.00  0.00           C
ATOM   3446 O    GLU   219      73.465  99.662 118.761  1.00  0.00           O
ATOM   3447 N    ARG   220      74.282 101.076 117.331  1.00  0.00           N
ATOM   3448 H    ARG   220      74.916 101.236 116.562  1.00  0.00           H
ATOM   3449  CA  ARG   220      73.531 102.316 117.626  1.00  0.00           C
ATOM   3450  HA  ARG   220      73.841 103.046 116.878  1.00  0.00           H
ATOM   3451  CB  ARG   220      72.047 102.223 117.305  1.00  0.00           C
ATOM   3452  HB2 ARG   220      71.617 101.394 117.867  1.00  0.00           H
ATOM   3453  HB3 ARG   220      71.490 103.079 117.686  1.00  0.00           H
ATOM   3454  CG  ARG   220      71.666 101.969 115.841  1.00  0.00           C
ATOM   3455  HG2 ARG   220      72.248 102.652 115.222  1.00  0.00           H
ATOM   3456  HG3 ARG   220      71.947 100.937 115.629  1.00  0.00           H
ATOM   3457  CD  ARG   220      70.138 102.402 115.670  1.00  0.00           C
ATOM   3458  HD2 ARG   220      70.002 103.473 115.820  1.00  0.00           H
ATOM   3459  HD3 ARG   220      69.795 102.127 114.672  1.00  0.00           H
ATOM   3460  NE  ARG   220      69.173 101.724 116.508  1.00  0.00           N
ATOM   3461  HE  ARG   220      68.734 102.164 117.304  1.00  0.00           H
ATOM   3462  CZ  ARG   220      68.647 100.523 116.338  1.00  0.00           C
ATOM   3463  NH1 ARG   220      69.098  99.654 115.522  1.00  0.00           N
ATOM   3464 1HH1 ARG   220      69.729  99.850 114.758  1.00  0.00           H
ATOM   3465 2HH1 ARG   220      68.481  98.858 115.442  1.00  0.00           H
ATOM   3466  NH2 ARG   220      67.607 100.183 117.059  1.00  0.00           N
ATOM   3467 1HH2 ARG   220      67.230 100.753 117.802  1.00  0.00           H
ATOM   3468 2HH2 ARG   220      67.292  99.225 117.109  1.00  0.00           H
ATOM   3469 C    ARG   220      73.712 103.012 118.931  1.00  0.00           C
ATOM   3470 O    ARG   220      74.085 102.324 119.899  1.00  0.00           O
ATOM   3471 N    GLU   221      73.471 104.298 119.009  1.00  0.00           N
ATOM   3472 H    GLU   221      73.700 104.668 119.921  1.00  0.00           H
ATOM   3473  CA  GLU   221      73.041 105.357 117.982  1.00  0.00           C
ATOM   3474  HA  GLU   221      72.735 104.847 117.069  1.00  0.00           H
ATOM   3475  CB  GLU   221      71.882 106.211 118.517  1.00  0.00           C
ATOM   3476  HB2 GLU   221      72.072 106.946 119.299  1.00  0.00           H
ATOM   3477  HB3 GLU   221      71.559 106.653 117.575  1.00  0.00           H
ATOM   3478  CG  GLU   221      70.665 105.447 118.983  1.00  0.00           C
ATOM   3479  HG2 GLU   221      70.356 104.725 118.227  1.00  0.00           H
ATOM   3480  HG3 GLU   221      70.885 104.873 119.882  1.00  0.00           H
ATOM   3481  CD  GLU   221      69.542 106.527 119.300  1.00  0.00           C
ATOM   3482  OE1 GLU   221      69.285 106.928 120.447  1.00  0.00           O
ATOM   3483  OE2 GLU   221      68.865 106.975 118.341  1.00  0.00           O
ATOM   3484 C    GLU   221      74.179 106.247 117.608  1.00  0.00           C
ATOM   3485 O    GLU   221      75.145 106.311 118.319  1.00  0.00           O
ATOM   3486 N    LYS   222      74.071 106.944 116.477  1.00  0.00           N
ATOM   3487 H    LYS   222      73.266 106.636 115.951  1.00  0.00           H
ATOM   3488  CA  LYS   222      74.752 108.111 116.028  1.00  0.00           C
ATOM   3489  HA  LYS   222      74.616 108.226 114.953  1.00  0.00           H
ATOM   3490  CB  LYS   222      74.125 109.356 116.655  1.00  0.00           C
ATOM   3491  HB2 LYS   222      74.185 109.247 117.738  1.00  0.00           H
ATOM   3492  HB3 LYS   222      74.650 110.285 116.432  1.00  0.00           H
ATOM   3493  CG  LYS   222      72.603 109.531 116.423  1.00  0.00           C
ATOM   3494  HG2 LYS   222      72.426 109.757 115.372  1.00  0.00           H
ATOM   3495  HG3 LYS   222      72.027 108.675 116.773  1.00  0.00           H
ATOM   3496  CD  LYS   222      72.019 110.746 117.226  1.00  0.00           C
ATOM   3497  HD2 LYS   222      72.070 110.533 118.294  1.00  0.00           H
ATOM   3498  HD3 LYS   222      72.563 111.674 117.047  1.00  0.00           H
ATOM   3499  CE  LYS   222      70.525 110.857 116.925  1.00  0.00           C
ATOM   3500  HE2 LYS   222      70.355 111.090 115.874  1.00  0.00           H
ATOM   3501  HE3 LYS   222      70.100 109.867 117.091  1.00  0.00           H
ATOM   3502  NZ  LYS   222      69.901 111.877 117.796  1.00  0.00           N
ATOM   3503  HZ1 LYS   222      69.842 111.539 118.746  1.00  0.00           H
ATOM   3504  HZ2 LYS   222      70.461 112.709 117.913  1.00  0.00           H
ATOM   3505  HZ3 LYS   222      69.000 112.160 117.439  1.00  0.00           H
ATOM   3506 C    LYS   222      76.273 107.996 116.247  1.00  0.00           C
ATOM   3507 O    LYS   222      76.825 108.662 117.124  1.00  0.00           O
ATOM   3508 N    GLU   223      76.900 107.315 115.346  1.00  0.00           N
ATOM   3509 H    GLU   223      76.308 107.033 114.577  1.00  0.00           H
ATOM   3510  CA  GLU   223      78.335 107.295 115.130  1.00  0.00           C
ATOM   3511  HA  GLU   223      78.801 107.325 116.114  1.00  0.00           H
ATOM   3512  CB  GLU   223      78.711 105.946 114.474  1.00  0.00           C
ATOM   3513  HB2 GLU   223      79.795 105.894 114.575  1.00  0.00           H
ATOM   3514  HB3 GLU   223      78.395 105.050 115.008  1.00  0.00           H
ATOM   3515  CG  GLU   223      78.416 105.712 112.973  1.00  0.00           C
ATOM   3516  HG2 GLU   223      78.950 106.461 112.388  1.00  0.00           H
ATOM   3517  HG3 GLU   223      78.863 104.772 112.646  1.00  0.00           H
ATOM   3518  CD  GLU   223      76.927 105.673 112.671  1.00  0.00           C
ATOM   3519  OE1 GLU   223      76.345 106.452 111.907  1.00  0.00           O
ATOM   3520  OE2 GLU   223      76.310 104.760 113.249  1.00  0.00           O
ATOM   3521 C    GLU   223      78.797 108.512 114.404  1.00  0.00           C
ATOM   3522 O    GLU   223      78.639 108.784 113.209  1.00  0.00           O
ATOM   3523 N    ILE   224      79.555 109.449 115.056  1.00  0.00           N
ATOM   3524 H    ILE   224      79.661 109.266 116.043  1.00  0.00           H
ATOM   3525  CA  ILE   224      79.583 110.895 114.691  1.00  0.00           C
ATOM   3526  HA  ILE   224      79.241 111.118 113.680  1.00  0.00           H
ATOM   3527  CB  ILE   224      78.580 111.644 115.568  1.00  0.00           C
ATOM   3528  HB  ILE   224      78.601 111.177 116.553  1.00  0.00           H
ATOM   3529  CG2 ILE   224      78.880 113.120 115.834  1.00  0.00           C
ATOM   3530 1HG2 ILE   224      79.184 113.682 114.952  1.00  0.00           H
ATOM   3531 2HG2 ILE   224      77.953 113.543 116.221  1.00  0.00           H
ATOM   3532 3HG2 ILE   224      79.529 113.226 116.703  1.00  0.00           H
ATOM   3533  CG1 ILE   224      77.100 111.330 115.033  1.00  0.00           C
ATOM   3534 2HG1 ILE   224      76.918 110.302 114.719  1.00  0.00           H
ATOM   3535 3HG1 ILE   224      76.467 111.498 115.904  1.00  0.00           H
ATOM   3536  CD1 ILE   224      76.743 112.186 113.796  1.00  0.00           C
ATOM   3537 1HD1 ILE   224      77.484 111.964 113.028  1.00  0.00           H
ATOM   3538 2HD1 ILE   224      75.800 111.853 113.361  1.00  0.00           H
ATOM   3539 3HD1 ILE   224      76.644 113.217 114.136  1.00  0.00           H
ATOM   3540 C    ILE   224      81.033 111.402 114.756  1.00  0.00           C
ATOM   3541 O    ILE   224      81.641 111.291 115.792  1.00  0.00           O
ATOM   3542 N    SER   225      81.714 111.934 113.684  1.00  0.00           N
ATOM   3543 H    SER   225      82.598 112.265 114.042  1.00  0.00           H
ATOM   3544  CA  SER   225      81.318 112.257 112.275  1.00  0.00           C
ATOM   3545  HA  SER   225      80.639 111.455 111.985  1.00  0.00           H
ATOM   3546  CB  SER   225      80.621 113.588 112.187  1.00  0.00           C
ATOM   3547  HB2 SER   225      80.851 114.042 113.151  1.00  0.00           H
ATOM   3548  HB3 SER   225      81.025 114.146 111.342  1.00  0.00           H
ATOM   3549  OG  SER   225      79.218 113.458 112.048  1.00  0.00           O
ATOM   3550  HG  SER   225      79.053 113.118 111.166  1.00  0.00           H
ATOM   3551 C    SER   225      82.515 112.214 111.265  1.00  0.00           C
ATOM   3552 O    SER   225      82.369 112.462 110.108  1.00  0.00           O
ATOM   3553 N    ASP   226      83.754 111.947 111.683  1.00  0.00           N
ATOM   3554 H    ASP   226      83.923 111.670 112.639  1.00  0.00           H
ATOM   3555  CA  ASP   226      85.011 112.251 110.897  1.00  0.00           C
ATOM   3556  HA  ASP   226      84.810 112.574 109.875  1.00  0.00           H
ATOM   3557  CB  ASP   226      85.647 113.398 111.672  1.00  0.00           C
ATOM   3558  HB2 ASP   226      84.897 114.160 111.885  1.00  0.00           H
ATOM   3559  HB3 ASP   226      85.996 113.103 112.661  1.00  0.00           H
ATOM   3560  CG  ASP   226      86.758 114.122 110.904  1.00  0.00           C
ATOM   3561  OD1 ASP   226      86.385 114.632 109.827  1.00  0.00           O
ATOM   3562  OD2 ASP   226      87.914 114.321 111.299  1.00  0.00           O
ATOM   3563 C    ASP   226      85.978 111.030 110.743  1.00  0.00           C
ATOM   3564 O    ASP   226      86.673 110.961 109.746  1.00  0.00           O
ATOM   3565 N    ASP   227      86.007 110.095 111.691  1.00  0.00           N
ATOM   3566 H    ASP   227      85.360 110.232 112.454  1.00  0.00           H
ATOM   3567  CA  ASP   227      87.019 109.059 111.989  1.00  0.00           C
ATOM   3568  HA  ASP   227      87.999 109.490 111.784  1.00  0.00           H
ATOM   3569  CB  ASP   227      86.950 108.748 113.465  1.00  0.00           C
ATOM   3570  HB2 ASP   227      86.850 109.725 113.938  1.00  0.00           H
ATOM   3571  HB3 ASP   227      86.049 108.185 113.710  1.00  0.00           H
ATOM   3572  CG  ASP   227      88.148 108.062 114.142  1.00  0.00           C
ATOM   3573  OD1 ASP   227      89.355 108.339 113.792  1.00  0.00           O
ATOM   3574  OD2 ASP   227      87.951 107.250 115.118  1.00  0.00           O
ATOM   3575 C    ASP   227      86.851 107.875 111.047  1.00  0.00           C
ATOM   3576 O    ASP   227      86.503 106.749 111.470  1.00  0.00           O
ATOM   3577 N    GLU   228      87.157 108.082 109.781  1.00  0.00           N
ATOM   3578 H    GLU   228      87.460 109.020 109.560  1.00  0.00           H
ATOM   3579  CA  GLU   228      87.132 107.191 108.557  1.00  0.00           C
ATOM   3580  HA  GLU   228      86.125 107.007 108.182  1.00  0.00           H
ATOM   3581  CB  GLU   228      87.953 107.836 107.359  1.00  0.00           C
ATOM   3582  HB2 GLU   228      88.986 107.834 107.707  1.00  0.00           H
ATOM   3583  HB3 GLU   228      87.939 107.169 106.497  1.00  0.00           H
ATOM   3584  CG  GLU   228      87.494 109.156 106.746  1.00  0.00           C
ATOM   3585  HG2 GLU   228      86.425 109.064 106.554  1.00  0.00           H
ATOM   3586  HG3 GLU   228      87.633 109.948 107.481  1.00  0.00           H
ATOM   3587  CD  GLU   228      88.183 109.537 105.462  1.00  0.00           C
ATOM   3588  OE1 GLU   228      88.822 110.641 105.394  1.00  0.00           O
ATOM   3589  OE2 GLU   228      87.892 108.947 104.376  1.00  0.00           O
ATOM   3590 C    GLU   228      87.780 105.758 108.758  1.00  0.00           C
ATOM   3591 O    GLU   228      87.760 105.043 107.778  1.00  0.00           O
ATOM   3592 N    ALA   229      88.511 105.482 109.886  1.00  0.00           N
ATOM   3593 H    ALA   229      88.379 106.062 110.702  1.00  0.00           H
ATOM   3594  CA  ALA   229      89.089 104.155 110.121  1.00  0.00           C
ATOM   3595  HA  ALA   229      89.484 103.776 109.178  1.00  0.00           H
ATOM   3596  CB  ALA   229      90.284 104.375 111.105  1.00  0.00           C
ATOM   3597  HB1 ALA   229      89.819 104.632 112.056  1.00  0.00           H
ATOM   3598  HB2 ALA   229      90.766 103.398 111.129  1.00  0.00           H
ATOM   3599  HB3 ALA   229      90.905 105.222 110.812  1.00  0.00           H
ATOM   3600 C    ALA   229      88.156 103.095 110.640  1.00  0.00           C
ATOM   3601 O    ALA   229      88.344 102.613 111.764  1.00  0.00           O
ATOM   3602 N    GLU   230      87.291 102.583 109.790  1.00  0.00           N
ATOM   3603 H    GLU   230      87.360 102.926 108.842  1.00  0.00           H
ATOM   3604  CA  GLU   230      86.257 101.585 110.156  1.00  0.00           C
ATOM   3605  HA  GLU   230      85.890 101.766 111.167  1.00  0.00           H
ATOM   3606  CB  GLU   230      85.076 101.827 109.210  1.00  0.00           C
ATOM   3607  HB2 GLU   230      85.412 102.022 108.192  1.00  0.00           H
ATOM   3608  HB3 GLU   230      84.410 100.964 109.212  1.00  0.00           H
ATOM   3609  CG  GLU   230      84.294 103.112 109.702  1.00  0.00           C
ATOM   3610  HG2 GLU   230      84.391 103.225 110.782  1.00  0.00           H
ATOM   3611  HG3 GLU   230      84.626 104.064 109.288  1.00  0.00           H
ATOM   3612  CD  GLU   230      82.746 102.849 109.418  1.00  0.00           C
ATOM   3613  OE1 GLU   230      82.202 101.834 109.926  1.00  0.00           O
ATOM   3614  OE2 GLU   230      82.131 103.573 108.636  1.00  0.00           O
ATOM   3615 C    GLU   230      86.643 100.132 110.173  1.00  0.00           C
ATOM   3616 O    GLU   230      85.742  99.278 110.217  1.00  0.00           O
ATOM   3617 N    GLU   231      87.898  99.771 110.189  1.00  0.00           N
ATOM   3618 H    GLU   231      88.537 100.552 110.228  1.00  0.00           H
ATOM   3619  CA  GLU   231      88.346  98.332 110.142  1.00  0.00           C
ATOM   3620  HA  GLU   231      87.955  97.948 109.200  1.00  0.00           H
ATOM   3621  CB  GLU   231      89.881  98.313 110.016  1.00  0.00           C
ATOM   3622  HB2 GLU   231      90.243  97.310 109.790  1.00  0.00           H
ATOM   3623  HB3 GLU   231      90.006  99.043 109.217  1.00  0.00           H
ATOM   3624  CG  GLU   231      90.744  98.734 111.259  1.00  0.00           C
ATOM   3625  HG2 GLU   231      90.450  99.782 111.314  1.00  0.00           H
ATOM   3626  HG3 GLU   231      90.447  98.296 112.212  1.00  0.00           H
ATOM   3627  CD  GLU   231      92.286  98.713 111.030  1.00  0.00           C
ATOM   3628  OE1 GLU   231      93.013  99.445 111.783  1.00  0.00           O
ATOM   3629  OE2 GLU   231      92.847  97.955 110.235  1.00  0.00           O
ATOM   3630 C    GLU   231      87.904  97.528 111.367  1.00  0.00           C
ATOM   3631 O    GLU   231      87.741  97.987 112.503  1.00  0.00           O
ATOM   3632 N    GLU   232      87.328  96.327 111.127  1.00  0.00           N
ATOM   3633 H    GLU   232      86.884  96.019 111.980  1.00  0.00           H
ATOM   3634  CA  GLU   232      87.622  95.175 110.173  1.00  0.00           C
ATOM   3635  HA  GLU   232      86.876  94.436 110.465  1.00  0.00           H
ATOM   3636  CB  GLU   232      87.265  95.363 108.638  1.00  0.00           C
ATOM   3637  HB2 GLU   232      88.100  95.944 108.246  1.00  0.00           H
ATOM   3638  HB3 GLU   232      87.323  94.371 108.189  1.00  0.00           H
ATOM   3639  CG  GLU   232      85.842  95.979 108.358  1.00  0.00           C
ATOM   3640  HG2 GLU   232      85.171  95.185 108.686  1.00  0.00           H
ATOM   3641  HG3 GLU   232      85.626  96.854 108.970  1.00  0.00           H
ATOM   3642  CD  GLU   232      85.584  96.154 106.895  1.00  0.00           C
ATOM   3643  OE1 GLU   232      84.643  96.927 106.535  1.00  0.00           O
ATOM   3644  OE2 GLU   232      86.395  95.719 106.107  1.00  0.00           O
ATOM   3645 C    GLU   232      88.988  94.513 110.400  1.00  0.00           C
ATOM   3646 O    GLU   232      89.955  95.052 110.957  1.00  0.00           O
ATOM   3647 N    LYS   233      89.023  93.297 109.882  1.00  0.00           N
ATOM   3648 H    LYS   233      88.207  92.947 109.400  1.00  0.00           H
ATOM   3649  CA  LYS   233      89.730  92.245 110.575  1.00  0.00           C
ATOM   3650  HA  LYS   233      89.200  91.374 110.190  1.00  0.00           H
ATOM   3651  CB  LYS   233      91.279  92.104 110.124  1.00  0.00           C
ATOM   3652  HB2 LYS   233      91.338  92.380 109.071  1.00  0.00           H
ATOM   3653  HB3 LYS   233      91.887  92.752 110.755  1.00  0.00           H
ATOM   3654  CG  LYS   233      91.670  90.660 110.253  1.00  0.00           C
ATOM   3655  HG2 LYS   233      91.139  90.168 111.068  1.00  0.00           H
ATOM   3656  HG3 LYS   233      91.378  90.108 109.359  1.00  0.00           H
ATOM   3657  CD  LYS   233      93.203  90.377 110.543  1.00  0.00           C
ATOM   3658  HD2 LYS   233      93.417  89.400 110.108  1.00  0.00           H
ATOM   3659  HD3 LYS   233      93.822  91.123 110.045  1.00  0.00           H
ATOM   3660  CE  LYS   233      93.631  90.368 112.028  1.00  0.00           C
ATOM   3661  HE2 LYS   233      93.434  89.435 112.554  1.00  0.00           H
ATOM   3662  HE3 LYS   233      94.699  90.573 111.948  1.00  0.00           H
ATOM   3663  NZ  LYS   233      93.001  91.458 112.855  1.00  0.00           N
ATOM   3664  HZ1 LYS   233      93.059  92.412 112.529  1.00  0.00           H
ATOM   3665  HZ2 LYS   233      92.013  91.286 112.970  1.00  0.00           H
ATOM   3666  HZ3 LYS   233      93.335  91.642 113.790  1.00  0.00           H
ATOM   3667 C    LYS   233      89.367  92.283 112.096  1.00  0.00           C
ATOM   3668 O    LYS   233      90.265  92.131 112.943  1.00  0.00           O
ATOM   3669 N    GLY   234      88.053  92.379 112.408  1.00  0.00           N
ATOM   3670 H    GLY   234      87.485  92.522 111.585  1.00  0.00           H
ATOM   3671  CA  GLY   234      87.464  92.597 113.729  1.00  0.00           C
ATOM   3672  HA2 GLY   234      87.147  91.687 114.239  1.00  0.00           H
ATOM   3673  HA3 GLY   234      88.239  93.013 114.373  1.00  0.00           H
ATOM   3674 C    GLY   234      86.257  93.563 113.642  1.00  0.00           C
ATOM   3675 O    GLY   234      86.431  94.704 113.203  1.00  0.00           O
ATOM   3676 N    GLU   235      85.054  93.081 113.556  1.00  0.00           N
ATOM   3677 H    GLU   235      84.324  93.729 113.297  1.00  0.00           H
ATOM   3678  CA  GLU   235      84.629  91.696 113.650  1.00  0.00           C
ATOM   3679  HA  GLU   235      84.967  91.296 114.606  1.00  0.00           H
ATOM   3680  CB  GLU   235      83.049  91.669 113.655  1.00  0.00           C
ATOM   3681  HB2 GLU   235      82.745  92.333 114.464  1.00  0.00           H
ATOM   3682  HB3 GLU   235      82.665  92.162 112.762  1.00  0.00           H
ATOM   3683  CG  GLU   235      82.383  90.289 113.724  1.00  0.00           C
ATOM   3684  HG2 GLU   235      82.835  89.598 113.011  1.00  0.00           H
ATOM   3685  HG3 GLU   235      82.615  89.873 114.704  1.00  0.00           H
ATOM   3686  CD  GLU   235      80.902  90.335 113.382  1.00  0.00           C
ATOM   3687  OE1 GLU   235      80.232  91.369 113.567  1.00  0.00           O
ATOM   3688  OE2 GLU   235      80.352  89.327 112.803  1.00  0.00           O
ATOM   3689 C    GLU   235      85.286  90.746 112.660  1.00  0.00           C
ATOM   3690 O    GLU   235      85.705  91.172 111.541  1.00  0.00           O
ATOM   3691 N    LYS   236      85.359  89.414 112.965  1.00  0.00           N
ATOM   3692 H    LYS   236      84.969  89.102 113.843  1.00  0.00           H
ATOM   3693  CA  LYS   236      86.317  88.454 112.414  1.00  0.00           C
ATOM   3694  HA  LYS   236      85.963  87.526 112.863  1.00  0.00           H
ATOM   3695  CB  LYS   236      86.108  88.353 110.861  1.00  0.00           C
ATOM   3696  HB2 LYS   236      85.049  88.290 110.612  1.00  0.00           H
ATOM   3697  HB3 LYS   236      86.577  89.256 110.468  1.00  0.00           H
ATOM   3698  CG  LYS   236      86.760  87.118 110.173  1.00  0.00           C
ATOM   3699  HG2 LYS   236      86.635  87.226 109.095  1.00  0.00           H
ATOM   3700  HG3 LYS   236      87.807  87.115 110.473  1.00  0.00           H
ATOM   3701  CD  LYS   236      86.174  85.760 110.738  1.00  0.00           C
ATOM   3702  HD2 LYS   236      86.509  85.722 111.774  1.00  0.00           H
ATOM   3703  HD3 LYS   236      85.085  85.796 110.700  1.00  0.00           H
ATOM   3704  CE  LYS   236      86.761  84.485 110.036  1.00  0.00           C
ATOM   3705  HE2 LYS   236      87.838  84.553 110.191  1.00  0.00           H
ATOM   3706  HE3 LYS   236      86.322  83.533 110.336  1.00  0.00           H
ATOM   3707  NZ  LYS   236      86.567  84.531 108.527  1.00  0.00           N
ATOM   3708  HZ1 LYS   236      86.876  85.377 108.071  1.00  0.00           H
ATOM   3709  HZ2 LYS   236      87.213  83.841 108.170  1.00  0.00           H
ATOM   3710  HZ3 LYS   236      85.623  84.234 108.327  1.00  0.00           H
ATOM   3711 C    LYS   236      87.777  88.472 112.934  1.00  0.00           C
ATOM   3712 O    LYS   236      88.782  88.427 112.245  1.00  0.00           O
ATOM   3713 N    GLU   237      87.825  88.671 114.257  1.00  0.00           N
ATOM   3714 H    GLU   237      87.029  88.983 114.794  1.00  0.00           H
ATOM   3715  CA  GLU   237      88.997  88.349 115.042  1.00  0.00           C
ATOM   3716  HA  GLU   237      89.270  87.342 114.726  1.00  0.00           H
ATOM   3717  CB  GLU   237      90.141  89.394 114.823  1.00  0.00           C
ATOM   3718  HB2 GLU   237      90.465  89.368 113.783  1.00  0.00           H
ATOM   3719  HB3 GLU   237      89.750  90.401 114.968  1.00  0.00           H
ATOM   3720  CG  GLU   237      91.395  89.127 115.681  1.00  0.00           C
ATOM   3721  HG2 GLU   237      92.034  90.000 115.545  1.00  0.00           H
ATOM   3722  HG3 GLU   237      91.169  89.019 116.742  1.00  0.00           H
ATOM   3723  CD  GLU   237      92.060  87.775 115.250  1.00  0.00           C
ATOM   3724  OE1 GLU   237      92.362  87.646 114.020  1.00  0.00           O
ATOM   3725  OE2 GLU   237      92.025  86.786 116.017  1.00  0.00           O
ATOM   3726 C    GLU   237      88.540  88.202 116.485  1.00  0.00           C
ATOM   3727 O    GLU   237      88.405  87.121 117.039  1.00  0.00           O
ATOM   3728 N    GLU   238      88.156  89.303 117.144  1.00  0.00           N
ATOM   3729 H    GLU   238      88.463  90.192 116.776  1.00  0.00           H
ATOM   3730  CA  GLU   238      87.501  89.429 118.476  1.00  0.00           C
ATOM   3731  HA  GLU   238      86.944  88.505 118.634  1.00  0.00           H
ATOM   3732  CB  GLU   238      88.581  89.508 119.557  1.00  0.00           C
ATOM   3733  HB2 GLU   238      88.875  88.459 119.581  1.00  0.00           H
ATOM   3734  HB3 GLU   238      89.452  90.091 119.255  1.00  0.00           H
ATOM   3735  CG  GLU   238      87.957  89.818 120.979  1.00  0.00           C
ATOM   3736  HG2 GLU   238      87.591  90.844 120.980  1.00  0.00           H
ATOM   3737  HG3 GLU   238      87.053  89.221 121.095  1.00  0.00           H
ATOM   3738  CD  GLU   238      88.972  89.570 122.146  1.00  0.00           C
ATOM   3739  OE1 GLU   238      89.130  90.367 123.079  1.00  0.00           O
ATOM   3740  OE2 GLU   238      89.535  88.439 122.384  1.00  0.00           O
ATOM   3741 C    GLU   238      86.495  90.645 118.440  1.00  0.00           C
ATOM   3742 O    GLU   238      86.802  91.806 118.619  1.00  0.00           O
ATOM   3743 N    GLU   239      85.264  90.430 118.016  1.00  0.00           N
ATOM   3744 H    GLU   239      84.742  91.291 117.949  1.00  0.00           H
ATOM   3745  CA  GLU   239      84.441  89.213 117.894  1.00  0.00           C
ATOM   3746  HA  GLU   239      84.375  88.643 118.821  1.00  0.00           H
ATOM   3747  CB  GLU   239      82.969  89.722 117.711  1.00  0.00           C
ATOM   3748  HB2 GLU   239      82.758  90.535 118.407  1.00  0.00           H
ATOM   3749  HB3 GLU   239      82.794  90.108 116.707  1.00  0.00           H
ATOM   3750  CG  GLU   239      81.858  88.640 118.001  1.00  0.00           C
ATOM   3751  HG2 GLU   239      82.058  87.707 117.473  1.00  0.00           H
ATOM   3752  HG3 GLU   239      81.835  88.226 119.009  1.00  0.00           H
ATOM   3753  CD  GLU   239      80.425  89.005 117.563  1.00  0.00           C
ATOM   3754  OE1 GLU   239      79.828  88.182 116.777  1.00  0.00           O
ATOM   3755  OE2 GLU   239      79.957  90.120 117.906  1.00  0.00           O
ATOM   3756 C    GLU   239      84.839  88.226 116.802  1.00  0.00           C
ATOM   3757 O    GLU   239      84.973  88.682 115.708  1.00  0.00           O
ATOM   3758 N    ASP   240      84.812  86.938 117.144  1.00  0.00           N
ATOM   3759 H    ASP   240      84.935  86.743 118.128  1.00  0.00           H
ATOM   3760  CA  ASP   240      84.323  85.949 116.181  1.00  0.00           C
ATOM   3761  HA  ASP   240      83.842  86.433 115.331  1.00  0.00           H
ATOM   3762  CB  ASP   240      85.562  85.222 115.669  1.00  0.00           C
ATOM   3763  HB2 ASP   240      86.345  85.882 115.296  1.00  0.00           H
ATOM   3764  HB3 ASP   240      86.180  84.746 116.431  1.00  0.00           H
ATOM   3765  CG  ASP   240      85.142  84.182 114.593  1.00  0.00           C
ATOM   3766  OD1 ASP   240      85.231  82.960 114.799  1.00  0.00           O
ATOM   3767  OD2 ASP   240      84.663  84.594 113.485  1.00  0.00           O
ATOM   3768 C    ASP   240      83.310  84.953 116.809  1.00  0.00           C
ATOM   3769 O    ASP   240      82.264  84.598 116.257  1.00  0.00           O
ATOM   3770 N    LYS   241      83.671  84.539 118.075  1.00  0.00           N
ATOM   3771 H    LYS   241      84.563  84.899 118.382  1.00  0.00           H
ATOM   3772  CA  LYS   241      82.691  84.233 119.121  1.00  0.00           C
ATOM   3773  HA  LYS   241      81.781  84.591 118.639  1.00  0.00           H
ATOM   3774  CB  LYS   241      82.615  82.716 119.349  1.00  0.00           C
ATOM   3775  HB2 LYS   241      83.614  82.393 119.642  1.00  0.00           H
ATOM   3776  HB3 LYS   241      81.840  82.521 120.091  1.00  0.00           H
ATOM   3777  CG  LYS   241      82.215  81.909 118.082  1.00  0.00           C
ATOM   3778  HG2 LYS   241      81.374  82.375 117.569  1.00  0.00           H
ATOM   3779  HG3 LYS   241      83.075  81.925 117.413  1.00  0.00           H
ATOM   3780  CD  LYS   241      81.934  80.445 118.560  1.00  0.00           C
ATOM   3781  HD2 LYS   241      82.862  79.955 118.854  1.00  0.00           H
ATOM   3782  HD3 LYS   241      81.252  80.469 119.411  1.00  0.00           H
ATOM   3783  CE  LYS   241      81.196  79.610 117.476  1.00  0.00           C
ATOM   3784  HE2 LYS   241      80.186  80.004 117.370  1.00  0.00           H
ATOM   3785  HE3 LYS   241      81.656  79.538 116.490  1.00  0.00           H
ATOM   3786  NZ  LYS   241      81.135  78.198 117.965  1.00  0.00           N
ATOM   3787  HZ1 LYS   241      80.469  77.991 118.696  1.00  0.00           H
ATOM   3788  HZ2 LYS   241      80.807  77.571 117.245  1.00  0.00           H
ATOM   3789  HZ3 LYS   241      82.072  77.959 118.258  1.00  0.00           H
ATOM   3790 C    LYS   241      83.080  85.179 120.295  1.00  0.00           C
ATOM   3791 O    LYS   241      82.842  86.387 120.175  1.00  0.00           O
ATOM   3792 N    ASP   242      83.606  84.551 121.349  1.00  0.00           N
ATOM   3793 H    ASP   242      83.623  83.546 121.250  1.00  0.00           H
ATOM   3794  CA  ASP   242      84.639  85.062 122.302  1.00  0.00           C
ATOM   3795  HA  ASP   242      85.271  85.776 121.773  1.00  0.00           H
ATOM   3796  CB  ASP   242      83.998  85.927 123.452  1.00  0.00           C
ATOM   3797  HB2 ASP   242      83.305  86.691 123.102  1.00  0.00           H
ATOM   3798  HB3 ASP   242      83.319  85.262 123.986  1.00  0.00           H
ATOM   3799  CG  ASP   242      85.116  86.653 124.249  1.00  0.00           C
ATOM   3800  OD1 ASP   242      86.310  86.791 123.875  1.00  0.00           O
ATOM   3801  OD2 ASP   242      84.779  86.965 125.426  1.00  0.00           O
ATOM   3802 C    ASP   242      85.582  83.937 122.801  1.00  0.00           C
ATOM   3803 O    ASP   242      86.447  83.455 122.070  1.00  0.00           O
ATOM   3804 N    ASP   243      85.202  83.257 123.857  1.00  0.00           N
ATOM   3805 H    ASP   243      84.715  83.890 124.476  1.00  0.00           H
ATOM   3806  CA  ASP   243      84.750  81.914 123.913  1.00  0.00           C
ATOM   3807  HA  ASP   243      85.353  81.277 123.266  1.00  0.00           H
ATOM   3808  CB  ASP   243      84.740  81.365 125.319  1.00  0.00           C
ATOM   3809  HB2 ASP   243      85.764  81.474 125.677  1.00  0.00           H
ATOM   3810  HB3 ASP   243      84.201  82.025 125.999  1.00  0.00           H
ATOM   3811  CG  ASP   243      84.441  79.873 125.342  1.00  0.00           C
ATOM   3812  OD1 ASP   243      85.385  79.118 125.047  1.00  0.00           O
ATOM   3813  OD2 ASP   243      83.314  79.450 125.482  1.00  0.00           O
ATOM   3814 C    ASP   243      83.331  81.942 123.356  1.00  0.00           C
ATOM   3815 O    ASP   243      83.114  81.379 122.273  1.00  0.00           O
ATOM   3816 N    GLU   244      82.435  82.636 124.103  1.00  0.00           N
ATOM   3817 H    GLU   244      82.774  82.921 125.011  1.00  0.00           H
ATOM   3818  CA  GLU   244      81.178  83.218 123.683  1.00  0.00           C
ATOM   3819  HA  GLU   244      81.321  83.581 122.665  1.00  0.00           H
ATOM   3820  CB  GLU   244      80.001  82.226 123.661  1.00  0.00           C
ATOM   3821  HB2 GLU   244      79.994  81.689 124.610  1.00  0.00           H
ATOM   3822  HB3 GLU   244      79.074  82.786 123.535  1.00  0.00           H
ATOM   3823  CG  GLU   244      80.089  81.267 122.619  1.00  0.00           C
ATOM   3824  HG2 GLU   244      80.308  81.754 121.669  1.00  0.00           H
ATOM   3825  HG3 GLU   244      80.904  80.595 122.889  1.00  0.00           H
ATOM   3826  CD  GLU   244      78.770  80.478 122.515  1.00  0.00           C
ATOM   3827  OE1 GLU   244      77.894  80.870 121.664  1.00  0.00           O
ATOM   3828  OE2 GLU   244      78.528  79.469 123.323  1.00  0.00           O
ATOM   3829 C    GLU   244      80.811  84.419 124.579  1.00  0.00           C
ATOM   3830 O    GLU   244      81.208  84.335 125.732  1.00  0.00           O
ATOM   3831 N    GLU   245      80.247  85.578 124.099  1.00  0.00           N
ATOM   3832 H    GLU   245      80.278  86.438 124.628  1.00  0.00           H
ATOM   3833  CA  GLU   245      80.232  86.108 122.702  1.00  0.00           C
ATOM   3834  HA  GLU   245      81.113  85.701 122.206  1.00  0.00           H
ATOM   3835  CB  GLU   245      78.885  85.580 122.203  1.00  0.00           C
ATOM   3836  HB2 GLU   245      78.686  84.657 122.746  1.00  0.00           H
ATOM   3837  HB3 GLU   245      78.150  86.320 122.523  1.00  0.00           H
ATOM   3838  CG  GLU   245      78.756  85.352 120.702  1.00  0.00           C
ATOM   3839  HG2 GLU   245      79.287  86.134 120.159  1.00  0.00           H
ATOM   3840  HG3 GLU   245      79.087  84.345 120.448  1.00  0.00           H
ATOM   3841  CD  GLU   245      77.293  85.656 120.264  1.00  0.00           C
ATOM   3842  OE1 GLU   245      76.963  86.797 119.881  1.00  0.00           O
ATOM   3843  OE2 GLU   245      76.510  84.792 119.842  1.00  0.00           O
ATOM   3844 C    GLU   245      80.391  87.626 122.781  1.00  0.00           C
ATOM   3845 O    GLU   245      79.812  88.252 123.662  1.00  0.00           O
ATOM   3846 N    LYS   246      81.056  88.224 121.829  1.00  0.00           N
ATOM   3847 H    LYS   246      81.546  87.639 121.168  1.00  0.00           H
ATOM   3848  CA  LYS   246      81.333  89.672 121.673  1.00  0.00           C
ATOM   3849  HA  LYS   246      82.183  89.693 120.992  1.00  0.00           H
ATOM   3850  CB  LYS   246      80.093  90.358 120.968  1.00  0.00           C
ATOM   3851  HB2 LYS   246      80.425  91.243 120.425  1.00  0.00           H
ATOM   3852  HB3 LYS   246      79.787  89.632 120.215  1.00  0.00           H
ATOM   3853  CG  LYS   246      78.875  90.653 121.901  1.00  0.00           C
ATOM   3854  HG2 LYS   246      79.191  90.635 122.944  1.00  0.00           H
ATOM   3855  HG3 LYS   246      78.518  91.617 121.537  1.00  0.00           H
ATOM   3856  CD  LYS   246      77.716  89.678 121.575  1.00  0.00           C
ATOM   3857  HD2 LYS   246      78.155  88.688 121.448  1.00  0.00           H
ATOM   3858  HD3 LYS   246      77.002  89.666 122.398  1.00  0.00           H
ATOM   3859  CE  LYS   246      76.953  90.157 120.324  1.00  0.00           C
ATOM   3860  HE2 LYS   246      75.930  89.783 120.305  1.00  0.00           H
ATOM   3861  HE3 LYS   246      76.963  91.244 120.238  1.00  0.00           H
ATOM   3862  NZ  LYS   246      77.484  89.537 119.039  1.00  0.00           N
ATOM   3863  HZ1 LYS   246      77.100  89.905 118.180  1.00  0.00           H
ATOM   3864  HZ2 LYS   246      78.481  89.684 119.096  1.00  0.00           H
ATOM   3865  HZ3 LYS   246      77.378  88.535 119.100  1.00  0.00           H
ATOM   3866 C    LYS   246      81.877  90.367 122.965  1.00  0.00           C
ATOM   3867 O    LYS   246      82.319  89.678 123.853  1.00  0.00           O
ATOM   3868 N    PRO   247      82.025  91.735 123.002  1.00  0.00           N
ATOM   3869  CD  PRO   247      82.443  92.240 124.263  1.00  0.00           C
ATOM   3870  HD2 PRO   247      83.529  92.295 124.333  1.00  0.00           H
ATOM   3871  HD3 PRO   247      82.204  91.538 125.062  1.00  0.00           H
ATOM   3872  CG  PRO   247      81.783  93.593 124.395  1.00  0.00           C
ATOM   3873  HG2 PRO   247      82.176  94.298 125.127  1.00  0.00           H
ATOM   3874  HG3 PRO   247      80.749  93.313 124.594  1.00  0.00           H
ATOM   3875  CB  PRO   247      81.878  94.064 122.908  1.00  0.00           C
ATOM   3876  HB2 PRO   247      82.848  94.526 122.725  1.00  0.00           H
ATOM   3877  HB3 PRO   247      81.129  94.848 122.800  1.00  0.00           H
ATOM   3878  CA  PRO   247      81.651  92.822 122.063  1.00  0.00           C
ATOM   3879  HA  PRO   247      80.573  92.861 121.907  1.00  0.00           H
ATOM   3880 C    PRO   247      82.353  92.916 120.702  1.00  0.00           C
ATOM   3881 O    PRO   247      83.197  92.064 120.434  1.00  0.00           O
ATOM   3882 N    LYS   248      82.127  93.809 119.762  1.00  0.00           N
ATOM   3883 H    LYS   248      81.454  94.517 120.020  1.00  0.00           H
ATOM   3884  CA  LYS   248      82.563  93.790 118.325  1.00  0.00           C
ATOM   3885  HA  LYS   248      83.352  93.041 118.248  1.00  0.00           H
ATOM   3886  CB  LYS   248      81.415  93.228 117.412  1.00  0.00           C
ATOM   3887  HB2 LYS   248      81.862  93.217 116.417  1.00  0.00           H
ATOM   3888  HB3 LYS   248      81.170  92.222 117.750  1.00  0.00           H
ATOM   3889  CG  LYS   248      80.174  94.114 117.303  1.00  0.00           C
ATOM   3890  HG2 LYS   248      79.639  93.830 118.210  1.00  0.00           H
ATOM   3891  HG3 LYS   248      80.480  95.160 117.310  1.00  0.00           H
ATOM   3892  CD  LYS   248      79.333  93.917 116.114  1.00  0.00           C
ATOM   3893  HD2 LYS   248      78.765  94.842 116.021  1.00  0.00           H
ATOM   3894  HD3 LYS   248      79.900  93.767 115.195  1.00  0.00           H
ATOM   3895  CE  LYS   248      78.225  92.943 116.172  1.00  0.00           C
ATOM   3896  HE2 LYS   248      77.803  93.009 117.175  1.00  0.00           H
ATOM   3897  HE3 LYS   248      77.408  93.180 115.490  1.00  0.00           H
ATOM   3898  NZ  LYS   248      78.620  91.560 115.828  1.00  0.00           N
ATOM   3899  HZ1 LYS   248      77.836  90.968 115.597  1.00  0.00           H
ATOM   3900  HZ2 LYS   248      79.176  91.583 114.985  1.00  0.00           H
ATOM   3901  HZ3 LYS   248      79.031  91.112 116.635  1.00  0.00           H
ATOM   3902 C    LYS   248      83.236  94.968 117.669  1.00  0.00           C
ATOM   3903 O    LYS   248      83.742  94.728 116.595  1.00  0.00           O
ATOM   3904 N    ILE   249      83.489  96.216 118.154  1.00  0.00           N
ATOM   3905 H    ILE   249      83.794  96.794 117.384  1.00  0.00           H
ATOM   3906  CA  ILE   249      83.461  96.930 119.461  1.00  0.00           C
ATOM   3907  HA  ILE   249      84.179  97.736 119.306  1.00  0.00           H
ATOM   3908  CB  ILE   249      82.121  97.566 119.714  1.00  0.00           C
ATOM   3909  HB  ILE   249      82.239  98.133 120.637  1.00  0.00           H
ATOM   3910  CG2 ILE   249      81.695  98.550 118.589  1.00  0.00           C
ATOM   3911 1HG2 ILE   249      80.961  99.273 118.944  1.00  0.00           H
ATOM   3912 2HG2 ILE   249      82.520  99.241 118.414  1.00  0.00           H
ATOM   3913 3HG2 ILE   249      81.424  97.988 117.695  1.00  0.00           H
ATOM   3914  CG1 ILE   249      80.949  96.625 119.954  1.00  0.00           C
ATOM   3915 2HG1 ILE   249      80.657  95.921 119.175  1.00  0.00           H
ATOM   3916 3HG1 ILE   249      81.331  96.019 120.775  1.00  0.00           H
ATOM   3917  CD1 ILE   249      79.693  97.404 120.452  1.00  0.00           C
ATOM   3918 1HD1 ILE   249      79.180  97.881 119.617  1.00  0.00           H
ATOM   3919 2HD1 ILE   249      79.059  96.603 120.834  1.00  0.00           H
ATOM   3920 3HD1 ILE   249      79.919  98.041 121.308  1.00  0.00           H
ATOM   3921 C    ILE   249      84.153  96.307 120.687  1.00  0.00           C
ATOM   3922 O    ILE   249      83.863  96.707 121.834  1.00  0.00           O
ATOM   3923 N    GLU   250      85.130  95.451 120.467  1.00  0.00           N
ATOM   3924 H    GLU   250      85.389  95.213 119.520  1.00  0.00           H
ATOM   3925  CA  GLU   250      86.056  94.912 121.494  1.00  0.00           C
ATOM   3926  HA  GLU   250      85.978  95.539 122.381  1.00  0.00           H
ATOM   3927  CB  GLU   250      85.833  93.408 121.893  1.00  0.00           C
ATOM   3928  HB2 GLU   250      84.804  93.192 122.181  1.00  0.00           H
ATOM   3929  HB3 GLU   250      85.892  92.826 120.974  1.00  0.00           H
ATOM   3930  CG  GLU   250      86.712  92.806 122.962  1.00  0.00           C
ATOM   3931  HG2 GLU   250      86.354  91.792 123.141  1.00  0.00           H
ATOM   3932  HG3 GLU   250      87.740  92.693 122.618  1.00  0.00           H
ATOM   3933  CD  GLU   250      86.605  93.483 124.281  1.00  0.00           C
ATOM   3934  OE1 GLU   250      85.540  93.984 124.715  1.00  0.00           O
ATOM   3935  OE2 GLU   250      87.600  93.637 125.026  1.00  0.00           O
ATOM   3936 C    GLU   250      87.488  95.161 121.022  1.00  0.00           C
ATOM   3937 O    GLU   250      88.181  95.951 121.717  1.00  0.00           O
ATOM   3938 N    ASP   251      87.841  94.605 119.873  1.00  0.00           N
ATOM   3939 H    ASP   251      87.229  94.079 119.265  1.00  0.00           H
ATOM   3940  CA  ASP   251      89.262  94.541 119.416  1.00  0.00           C
ATOM   3941  HA  ASP   251      89.905  95.203 119.996  1.00  0.00           H
ATOM   3942  CB  ASP   251      89.822  93.143 119.784  1.00  0.00           C
ATOM   3943  HB2 ASP   251      89.269  92.781 120.651  1.00  0.00           H
ATOM   3944  HB3 ASP   251      89.732  92.461 118.939  1.00  0.00           H
ATOM   3945  CG  ASP   251      91.280  93.141 120.208  1.00  0.00           C
ATOM   3946  OD1 ASP   251      91.879  92.031 120.469  1.00  0.00           O
ATOM   3947  OD2 ASP   251      91.851  94.258 120.324  1.00  0.00           O
ATOM   3948 C    ASP   251      89.487  94.915 117.971  1.00  0.00           C
ATOM   3949 O    ASP   251      88.504  94.942 117.205  1.00  0.00           O
ATOM   3950 N    VAL   252      90.749  95.179 117.636  1.00  0.00           N
ATOM   3951 H    VAL   252      91.436  95.227 118.375  1.00  0.00           H
ATOM   3952  CA  VAL   252      91.208  95.617 116.303  1.00  0.00           C
ATOM   3953  HA  VAL   252      92.293  95.690 116.375  1.00  0.00           H
ATOM   3954  CB  VAL   252      91.176  94.468 115.251  1.00  0.00           C
ATOM   3955  HB  VAL   252      90.135  94.149 115.201  1.00  0.00           H
ATOM   3956  CG1 VAL   252      91.660  94.999 113.906  1.00  0.00           C
ATOM   3957 1HG1 VAL   252      92.480  95.679 114.142  1.00  0.00           H
ATOM   3958 2HG1 VAL   252      91.850  94.200 113.190  1.00  0.00           H
ATOM   3959 3HG1 VAL   252      90.893  95.622 113.448  1.00  0.00           H
ATOM   3960  CG2 VAL   252      91.970  93.240 115.701  1.00  0.00           C
ATOM   3961 1HG2 VAL   252      93.026  93.243 115.430  1.00  0.00           H
ATOM   3962 2HG2 VAL   252      91.916  93.137 116.784  1.00  0.00           H
ATOM   3963 3HG2 VAL   252      91.458  92.368 115.295  1.00  0.00           H
ATOM   3964 C    VAL   252      90.692  97.017 115.880  1.00  0.00           C
ATOM   3965 O    VAL   252      91.498  97.818 115.445  1.00  0.00           O
ATOM   3966 N    GLY   253      89.388  97.350 116.081  1.00  0.00           N
ATOM   3967 H    GLY   253      88.735  96.710 116.511  1.00  0.00           H
ATOM   3968  CA  GLY   253      88.839  98.700 115.728  1.00  0.00           C
ATOM   3969  HA2 GLY   253      89.182  98.964 114.728  1.00  0.00           H
ATOM   3970  HA3 GLY   253      87.757  98.715 115.861  1.00  0.00           H
ATOM   3971 C    GLY   253      89.426  99.864 116.517  1.00  0.00           C
ATOM   3972 O    GLY   253      89.041 101.074 116.319  1.00  0.00           O
ATOM   3973 N    SER   254      90.343  99.618 117.451  1.00  0.00           N
ATOM   3974 H    SER   254      90.324  98.655 117.754  1.00  0.00           H
ATOM   3975  CA  SER   254      91.354 100.432 118.159  1.00  0.00           C
ATOM   3976  HA  SER   254      91.867  99.896 118.958  1.00  0.00           H
ATOM   3977  CB  SER   254      92.512 100.706 117.176  1.00  0.00           C
ATOM   3978  HB2 SER   254      92.168 101.300 116.329  1.00  0.00           H
ATOM   3979  HB3 SER   254      93.167 101.438 117.649  1.00  0.00           H
ATOM   3980  OG  SER   254      93.141  99.590 116.649  1.00  0.00           O
ATOM   3981  HG  SER   254      92.436  99.136 116.182  1.00  0.00           H
ATOM   3982 C    SER   254      90.931 101.737 118.886  1.00  0.00           C
ATOM   3983 O    SER   254      91.736 102.368 119.517  1.00  0.00           O
ATOM   3984 N    ASP   255      89.612 102.048 118.775  1.00  0.00           N
ATOM   3985 H    ASP   255      89.069 101.455 118.165  1.00  0.00           H
ATOM   3986  CA  ASP   255      89.053 103.221 119.335  1.00  0.00           C
ATOM   3987  HA  ASP   255      89.543 103.423 120.287  1.00  0.00           H
ATOM   3988  CB  ASP   255      89.299 104.359 118.368  1.00  0.00           C
ATOM   3989  HB2 ASP   255      90.243 104.289 117.827  1.00  0.00           H
ATOM   3990  HB3 ASP   255      88.533 104.522 117.610  1.00  0.00           H
ATOM   3991  CG  ASP   255      89.420 105.653 119.148  1.00  0.00           C
ATOM   3992  OD1 ASP   255      89.938 105.728 120.333  1.00  0.00           O
ATOM   3993  OD2 ASP   255      88.805 106.678 118.724  1.00  0.00           O
ATOM   3994 C    ASP   255      87.570 103.098 119.624  1.00  0.00           C
ATOM   3995 O    ASP   255      87.016 103.926 120.429  1.00  0.00           O
ATOM   3996 N    GLU   256      86.783 102.141 119.052  1.00  0.00           N
ATOM   3997 H    GLU   256      87.164 101.481 118.389  1.00  0.00           H
ATOM   3998  CA  GLU   256      85.341 101.982 119.296  1.00  0.00           C
ATOM   3999  HA  GLU   256      84.852 102.947 119.433  1.00  0.00           H
ATOM   4000  CB  GLU   256      84.652 101.394 118.068  1.00  0.00           C
ATOM   4001  HB2 GLU   256      83.650 101.081 118.362  1.00  0.00           H
ATOM   4002  HB3 GLU   256      84.509 102.055 117.213  1.00  0.00           H
ATOM   4003  CG  GLU   256      85.393 100.146 117.663  1.00  0.00           C
ATOM   4004  HG2 GLU   256      86.354 100.463 117.260  1.00  0.00           H
ATOM   4005  HG3 GLU   256      85.417  99.439 118.492  1.00  0.00           H
ATOM   4006  CD  GLU   256      84.707  99.353 116.565  1.00  0.00           C
ATOM   4007  OE1 GLU   256      83.929  99.993 115.797  1.00  0.00           O
ATOM   4008  OE2 GLU   256      84.881  98.115 116.436  1.00  0.00           O
ATOM   4009 C    GLU   256      85.028 101.315 120.680  1.00  0.00           C
ATOM   4010 O    GLU   256      83.856 101.031 120.947  1.00  0.00           O
ATOM   4011 N    GLU   257      85.971 101.216 121.584  1.00  0.00           N
ATOM   4012 H    GLU   257      86.916 101.566 121.518  1.00  0.00           H
ATOM   4013  CA  GLU   257      85.730 100.460 122.918  1.00  0.00           C
ATOM   4014  HA  GLU   257      84.969  99.697 122.751  1.00  0.00           H
ATOM   4015  CB  GLU   257      87.095  99.881 123.443  1.00  0.00           C
ATOM   4016  HB2 GLU   257      87.693  99.690 122.552  1.00  0.00           H
ATOM   4017  HB3 GLU   257      87.533 100.670 124.054  1.00  0.00           H
ATOM   4018  CG  GLU   257      86.915  98.573 124.186  1.00  0.00           C
ATOM   4019  HG2 GLU   257      86.154  98.659 124.961  1.00  0.00           H
ATOM   4020  HG3 GLU   257      86.559  97.832 123.471  1.00  0.00           H
ATOM   4021  CD  GLU   257      88.225  98.052 124.763  1.00  0.00           C
ATOM   4022  OE1 GLU   257      88.254  97.333 125.782  1.00  0.00           O
ATOM   4023  OE2 GLU   257      89.379  98.477 124.411  1.00  0.00           O
ATOM   4024 C    GLU   257      85.141 101.428 123.950  1.00  0.00           C
ATOM   4025 O    GLU   257      84.672 101.018 125.011  1.00  0.00           O
ATOM   4026 N    ASP   258      84.987 102.705 123.645  1.00  0.00           N
ATOM   4027 H    ASP   258      85.263 102.883 122.690  1.00  0.00           H
ATOM   4028  CA  ASP   258      84.233 103.655 124.506  1.00  0.00           C
ATOM   4029  HA  ASP   258      84.547 103.633 125.550  1.00  0.00           H
ATOM   4030  CB  ASP   258      84.452 105.062 123.972  1.00  0.00           C
ATOM   4031  HB2 ASP   258      84.393 105.161 122.888  1.00  0.00           H
ATOM   4032  HB3 ASP   258      83.691 105.704 124.413  1.00  0.00           H
ATOM   4033  CG  ASP   258      85.735 105.720 124.591  1.00  0.00           C
ATOM   4034  OD1 ASP   258      86.174 105.353 125.687  1.00  0.00           O
ATOM   4035  OD2 ASP   258      86.182 106.697 124.010  1.00  0.00           O
ATOM   4036 C    ASP   258      82.743 103.428 124.520  1.00  0.00           C
ATOM   4037 O    ASP   258      82.001 103.947 125.409  1.00  0.00           O
ATOM   4038 N    ASP   259      82.153 102.737 123.527  1.00  0.00           N
ATOM   4039 H    ASP   259      82.642 102.544 122.664  1.00  0.00           H
ATOM   4040  CA  ASP   259      80.747 102.542 123.428  1.00  0.00           C
ATOM   4041  HA  ASP   259      80.337 103.462 123.846  1.00  0.00           H
ATOM   4042  CB  ASP   259      80.145 102.590 122.000  1.00  0.00           C
ATOM   4043  HB2 ASP   259      80.574 103.416 121.432  1.00  0.00           H
ATOM   4044  HB3 ASP   259      80.353 101.672 121.451  1.00  0.00           H
ATOM   4045  CG  ASP   259      78.691 102.779 121.991  1.00  0.00           C
ATOM   4046  OD1 ASP   259      78.160 103.858 121.521  1.00  0.00           O
ATOM   4047  OD2 ASP   259      77.985 101.859 122.462  1.00  0.00           O
ATOM   4048 C    ASP   259      80.209 101.491 124.396  1.00  0.00           C
ATOM   4049 O    ASP   259      79.936 101.758 125.547  1.00  0.00           O
ATOM   4050 N    SER   260      80.026 100.279 123.887  1.00  0.00           N
ATOM   4051 H    SER   260      80.397 100.205 122.950  1.00  0.00           H
ATOM   4052  CA  SER   260      79.432  99.172 124.504  1.00  0.00           C
ATOM   4053  HA  SER   260      79.360  99.375 125.573  1.00  0.00           H
ATOM   4054  CB  SER   260      78.031  98.787 124.018  1.00  0.00           C
ATOM   4055  HB2 SER   260      78.146  98.796 122.934  1.00  0.00           H
ATOM   4056  HB3 SER   260      77.712  97.811 124.384  1.00  0.00           H
ATOM   4057  OG  SER   260      77.151  99.776 124.326  1.00  0.00           O
ATOM   4058  HG  SER   260      77.387 100.542 123.798  1.00  0.00           H
ATOM   4059 C    SER   260      80.391  97.867 124.618  1.00  0.00           C
ATOM   4060 O    SER   260      79.901  96.731 124.383  1.00  0.00           O
ATOM   4061 N    GLY   261      81.703  98.016 124.773  1.00  0.00           N
ATOM   4062 H    GLY   261      82.272  97.228 124.497  1.00  0.00           H
ATOM   4063  CA  GLY   261      82.482  99.143 125.323  1.00  0.00           C
ATOM   4064  HA2 GLY   261      83.478  98.819 125.627  1.00  0.00           H
ATOM   4065  HA3 GLY   261      82.655  99.946 124.607  1.00  0.00           H
ATOM   4066 C    GLY   261      81.965  99.831 126.553  1.00  0.00           C
ATOM   4067 O    GLY   261      81.053  99.335 127.218  1.00  0.00           O
ATOM   4068 N    LYS   262      82.539 100.950 126.931  1.00  0.00           N
ATOM   4069 H    LYS   262      83.112 101.347 126.200  1.00  0.00           H
ATOM   4070  CA  LYS   262      82.640 101.445 128.330  1.00  0.00           C
ATOM   4071  HA  LYS   262      82.639 100.577 128.988  1.00  0.00           H
ATOM   4072  CB  LYS   262      83.953 102.192 128.528  1.00  0.00           C
ATOM   4073  HB2 LYS   262      83.950 103.109 127.939  1.00  0.00           H
ATOM   4074  HB3 LYS   262      84.057 102.452 129.581  1.00  0.00           H
ATOM   4075  CG  LYS   262      85.280 101.517 128.272  1.00  0.00           C
ATOM   4076  HG2 LYS   262      85.132 100.474 128.554  1.00  0.00           H
ATOM   4077  HG3 LYS   262      85.494 101.459 127.205  1.00  0.00           H
ATOM   4078  CD  LYS   262      86.550 102.024 129.107  1.00  0.00           C
ATOM   4079  HD2 LYS   262      86.583 103.114 129.129  1.00  0.00           H
ATOM   4080  HD3 LYS   262      86.331 101.742 130.137  1.00  0.00           H
ATOM   4081  CE  LYS   262      87.870 101.396 128.726  1.00  0.00           C
ATOM   4082  HE2 LYS   262      88.087 101.334 127.660  1.00  0.00           H
ATOM   4083  HE3 LYS   262      88.657 102.024 129.144  1.00  0.00           H
ATOM   4084  NZ  LYS   262      87.973 100.057 129.329  1.00  0.00           N
ATOM   4085  HZ1 LYS   262      88.751  99.520 128.973  1.00  0.00           H
ATOM   4086  HZ2 LYS   262      87.972 100.094 130.338  1.00  0.00           H
ATOM   4087  HZ3 LYS   262      87.178  99.468 129.125  1.00  0.00           H
ATOM   4088 C    LYS   262      81.405 102.314 128.750  1.00  0.00           C
ATOM   4089 O    LYS   262      80.581 101.941 129.604  1.00  0.00           O
ATOM   4090 N    ASP   263      81.259 103.563 128.166  1.00  0.00           N
ATOM   4091 H    ASP   263      81.900 103.833 127.434  1.00  0.00           H
ATOM   4092  CA  ASP   263      80.265 104.540 128.682  1.00  0.00           C
ATOM   4093  HA  ASP   263      79.439 104.036 129.184  1.00  0.00           H
ATOM   4094  CB  ASP   263      80.962 105.387 129.680  1.00  0.00           C
ATOM   4095  HB2 ASP   263      81.673 104.803 130.265  1.00  0.00           H
ATOM   4096  HB3 ASP   263      81.489 106.109 129.055  1.00  0.00           H
ATOM   4097  CG  ASP   263      79.943 106.100 130.606  1.00  0.00           C
ATOM   4098  OD1 ASP   263      78.890 105.551 131.086  1.00  0.00           O
ATOM   4099  OD2 ASP   263      80.366 107.176 131.005  1.00  0.00           O
ATOM   4100 C    ASP   263      79.509 105.254 127.555  1.00  0.00           C
ATOM   4101 O    ASP   263      78.961 106.348 127.746  1.00  0.00           O
ATOM   4102 N    LYS   264      79.405 104.601 126.385  1.00  0.00           N
ATOM   4103 H    LYS   264      79.964 103.774 126.233  1.00  0.00           H
ATOM   4104  CA  LYS   264      78.524 105.082 125.310  1.00  0.00           C
ATOM   4105  HA  LYS   264      78.522 104.348 124.504  1.00  0.00           H
ATOM   4106  CB  LYS   264      77.024 105.160 125.780  1.00  0.00           C
ATOM   4107  HB2 LYS   264      76.945 104.560 126.686  1.00  0.00           H
ATOM   4108  HB3 LYS   264      76.626 106.147 126.017  1.00  0.00           H
ATOM   4109  CG  LYS   264      76.049 104.508 124.807  1.00  0.00           C
ATOM   4110  HG2 LYS   264      75.059 104.958 124.891  1.00  0.00           H
ATOM   4111  HG3 LYS   264      76.398 104.742 123.801  1.00  0.00           H
ATOM   4112  CD  LYS   264      75.960 102.947 124.903  1.00  0.00           C
ATOM   4113  HD2 LYS   264      76.983 102.631 124.698  1.00  0.00           H
ATOM   4114  HD3 LYS   264      75.728 102.711 125.942  1.00  0.00           H
ATOM   4115  CE  LYS   264      74.916 102.300 123.946  1.00  0.00           C
ATOM   4116  HE2 LYS   264      74.813 101.284 124.327  1.00  0.00           H
ATOM   4117  HE3 LYS   264      73.930 102.714 124.157  1.00  0.00           H
ATOM   4118  NZ  LYS   264      75.168 102.477 122.483  1.00  0.00           N
ATOM   4119  HZ1 LYS   264      74.519 101.982 121.889  1.00  0.00           H
ATOM   4120  HZ2 LYS   264      75.140 103.445 122.196  1.00  0.00           H
ATOM   4121  HZ3 LYS   264      76.052 102.058 122.232  1.00  0.00           H
ATOM   4122 C    LYS   264      79.012 106.302 124.612  1.00  0.00           C
ATOM   4123 O    LYS   264      78.454 106.821 123.663  1.00  0.00           O
ATOM   4124 N    LYS   265      80.231 106.705 124.944  1.00  0.00           N
ATOM   4125 H    LYS   265      80.796 106.079 125.500  1.00  0.00           H
ATOM   4126  CA  LYS   265      80.859 108.008 124.570  1.00  0.00           C
ATOM   4127  HA  LYS   265      79.950 108.608 124.536  1.00  0.00           H
ATOM   4128  CB  LYS   265      81.709 108.575 125.740  1.00  0.00           C
ATOM   4129  HB2 LYS   265      82.467 107.834 125.996  1.00  0.00           H
ATOM   4130  HB3 LYS   265      82.208 109.487 125.412  1.00  0.00           H
ATOM   4131  CG  LYS   265      80.936 108.848 127.040  1.00  0.00           C
ATOM   4132  HG2 LYS   265      80.043 109.395 126.738  1.00  0.00           H
ATOM   4133  HG3 LYS   265      80.588 107.900 127.451  1.00  0.00           H
ATOM   4134  CD  LYS   265      81.672 109.636 128.002  1.00  0.00           C
ATOM   4135  HD2 LYS   265      82.135 110.489 127.505  1.00  0.00           H
ATOM   4136  HD3 LYS   265      81.121 110.079 128.832  1.00  0.00           H
ATOM   4137  CE  LYS   265      82.752 108.774 128.650  1.00  0.00           C
ATOM   4138  HE2 LYS   265      82.324 107.855 129.050  1.00  0.00           H
ATOM   4139  HE3 LYS   265      83.399 108.404 127.854  1.00  0.00           H
ATOM   4140  NZ  LYS   265      83.327 109.400 129.869  1.00  0.00           N
ATOM   4141  HZ1 LYS   265      82.515 109.663 130.409  1.00  0.00           H
ATOM   4142  HZ2 LYS   265      83.934 108.832 130.444  1.00  0.00           H
ATOM   4143  HZ3 LYS   265      83.961 110.176 129.749  1.00  0.00           H
ATOM   4144 C    LYS   265      81.596 107.970 123.171  1.00  0.00           C
ATOM   4145 O    LYS   265      82.818 107.959 123.139  1.00  0.00           O
ATOM   4146 N    LYS   266      80.820 107.696 122.160  1.00  0.00           N
ATOM   4147 H    LYS   266      79.896 107.442 122.477  1.00  0.00           H
ATOM   4148  CA  LYS   266      81.203 107.560 120.681  1.00  0.00           C
ATOM   4149  HA  LYS   266      82.133 107.001 120.576  1.00  0.00           H
ATOM   4150  CB  LYS   266      80.057 106.725 119.972  1.00  0.00           C
ATOM   4151  HB2 LYS   266      79.717 105.919 120.622  1.00  0.00           H
ATOM   4152  HB3 LYS   266      79.246 107.423 119.762  1.00  0.00           H
ATOM   4153  CG  LYS   266      80.426 106.198 118.597  1.00  0.00           C
ATOM   4154  HG2 LYS   266      80.372 107.060 117.932  1.00  0.00           H
ATOM   4155  HG3 LYS   266      81.430 105.774 118.608  1.00  0.00           H
ATOM   4156  CD  LYS   266      79.470 105.008 118.179  1.00  0.00           C
ATOM   4157  HD2 LYS   266      79.703 104.530 117.228  1.00  0.00           H
ATOM   4158  HD3 LYS   266      79.674 104.261 118.946  1.00  0.00           H
ATOM   4159  CE  LYS   266      77.987 105.491 118.147  1.00  0.00           C
ATOM   4160  HE2 LYS   266      77.905 106.489 118.577  1.00  0.00           H
ATOM   4161  HE3 LYS   266      77.568 105.505 117.141  1.00  0.00           H
ATOM   4162  NZ  LYS   266      77.135 104.465 118.908  1.00  0.00           N
ATOM   4163  HZ1 LYS   266      77.655 104.302 119.758  1.00  0.00           H
ATOM   4164  HZ2 LYS   266      76.242 104.854 119.177  1.00  0.00           H
ATOM   4165  HZ3 LYS   266      77.050 103.572 118.444  1.00  0.00           H
ATOM   4166 C    LYS   266      81.350 108.936 120.032  1.00  0.00           C
ATOM   4167 O    LYS   266      82.193 109.077 119.129  1.00  0.00           O
ATOM   4168 N    LYS   267      80.614 110.013 120.316  1.00  0.00           N
ATOM   4169 H    LYS   267      79.942 109.820 121.045  1.00  0.00           H
ATOM   4170  CA  LYS   267      80.367 111.224 119.576  1.00  0.00           C
ATOM   4171  HA  LYS   267      80.335 110.915 118.531  1.00  0.00           H
ATOM   4172  CB  LYS   267      78.961 111.764 119.849  1.00  0.00           C
ATOM   4173  HB2 LYS   267      78.853 112.484 119.038  1.00  0.00           H
ATOM   4174  HB3 LYS   267      78.203 110.980 119.871  1.00  0.00           H
ATOM   4175  CG  LYS   267      78.959 112.473 121.238  1.00  0.00           C
ATOM   4176  HG2 LYS   267      79.374 111.772 121.961  1.00  0.00           H
ATOM   4177  HG3 LYS   267      79.612 113.339 121.122  1.00  0.00           H
ATOM   4178  CD  LYS   267      77.658 112.802 121.962  1.00  0.00           C
ATOM   4179  HD2 LYS   267      77.236 111.846 122.270  1.00  0.00           H
ATOM   4180  HD3 LYS   267      77.748 113.442 122.840  1.00  0.00           H
ATOM   4181  CE  LYS   267      76.678 113.544 121.134  1.00  0.00           C
ATOM   4182  HE2 LYS   267      77.098 114.442 120.681  1.00  0.00           H
ATOM   4183  HE3 LYS   267      76.365 112.866 120.340  1.00  0.00           H
ATOM   4184  NZ  LYS   267      75.433 113.798 121.904  1.00  0.00           N
ATOM   4185  HZ1 LYS   267      75.568 114.588 122.519  1.00  0.00           H
ATOM   4186  HZ2 LYS   267      74.597 113.833 121.339  1.00  0.00           H
ATOM   4187  HZ3 LYS   267      75.366 112.991 122.507  1.00  0.00           H
ATOM   4188 C    LYS   267      81.514 112.236 119.550  1.00  0.00           C
ATOM   4189 O    LYS   267      81.329 113.357 119.105  1.00  0.00           O
ATOM   4190 N    THR   268      82.708 111.828 119.843  1.00  0.00           N
ATOM   4191 H    THR   268      82.846 110.832 119.938  1.00  0.00           H
ATOM   4192  CA  THR   268      83.876 112.653 119.725  1.00  0.00           C
ATOM   4193  HA  THR   268      83.698 113.651 120.126  1.00  0.00           H
ATOM   4194  CB  THR   268      84.867 111.934 120.671  1.00  0.00           C
ATOM   4195  HB  THR   268      85.770 112.526 120.823  1.00  0.00           H
ATOM   4196  CG2 THR   268      84.290 111.832 122.049  1.00  0.00           C
ATOM   4197 1HG2 THR   268      83.515 111.071 122.143  1.00  0.00           H
ATOM   4198 2HG2 THR   268      84.977 111.560 122.850  1.00  0.00           H
ATOM   4199 3HG2 THR   268      83.895 112.801 122.355  1.00  0.00           H
ATOM   4200  OG1 THR   268      85.357 110.684 120.320  1.00  0.00           O
ATOM   4201  HG1 THR   268      86.277 110.650 120.592  1.00  0.00           H
ATOM   4202 C    THR   268      84.306 112.712 118.310  1.00  0.00           C
ATOM   4203 O    THR   268      84.367 113.792 117.760  1.00  0.00           O
ATOM   4204 N    LYS   269      84.380 111.561 117.648  1.00  0.00           N
ATOM   4205 H    LYS   269      84.339 110.690 118.158  1.00  0.00           H
ATOM   4206  CA  LYS   269      84.646 111.515 116.190  1.00  0.00           C
ATOM   4207  HA  LYS   269      84.150 112.275 115.586  1.00  0.00           H
ATOM   4208  CB  LYS   269      86.134 111.684 116.011  1.00  0.00           C
ATOM   4209  HB2 LYS   269      86.327 111.581 114.944  1.00  0.00           H
ATOM   4210  HB3 LYS   269      86.468 112.655 116.378  1.00  0.00           H
ATOM   4211  CG  LYS   269      87.069 110.645 116.803  1.00  0.00           C
ATOM   4212  HG2 LYS   269      86.838 110.780 117.860  1.00  0.00           H
ATOM   4213  HG3 LYS   269      86.783 109.627 116.538  1.00  0.00           H
ATOM   4214  CD  LYS   269      88.584 110.767 116.495  1.00  0.00           C
ATOM   4215  HD2 LYS   269      88.803 110.560 115.447  1.00  0.00           H
ATOM   4216  HD3 LYS   269      88.798 111.818 116.690  1.00  0.00           H
ATOM   4217  CE  LYS   269      89.392 109.933 117.419  1.00  0.00           C
ATOM   4218  HE2 LYS   269      90.362 110.430 117.432  1.00  0.00           H
ATOM   4219  HE3 LYS   269      88.965 109.974 118.421  1.00  0.00           H
ATOM   4220  NZ  LYS   269      89.661 108.606 116.978  1.00  0.00           N
ATOM   4221  HZ1 LYS   269      89.782 108.548 115.977  1.00  0.00           H
ATOM   4222  HZ2 LYS   269      90.467 108.259 117.479  1.00  0.00           H
ATOM   4223  HZ3 LYS   269      88.989 107.881 117.185  1.00  0.00           H
ATOM   4224 C    LYS   269      84.266 110.223 115.496  1.00  0.00           C
ATOM   4225 O    LYS   269      84.188 110.106 114.331  1.00  0.00           O
ATOM   4226 N    LYS   270      83.887 109.219 116.289  1.00  0.00           N
ATOM   4227 H    LYS   270      83.558 109.411 117.224  1.00  0.00           H
ATOM   4228  CA  LYS   270      84.007 107.753 115.982  1.00  0.00           C
ATOM   4229  HA  LYS   270      84.889 107.513 115.389  1.00  0.00           H
ATOM   4230  CB  LYS   270      84.206 107.010 117.283  1.00  0.00           C
ATOM   4231  HB2 LYS   270      83.295 107.190 117.854  1.00  0.00           H
ATOM   4232  HB3 LYS   270      84.257 105.925 117.197  1.00  0.00           H
ATOM   4233  CG  LYS   270      85.435 107.559 118.065  1.00  0.00           C
ATOM   4234  HG2 LYS   270      86.329 107.379 117.468  1.00  0.00           H
ATOM   4235  HG3 LYS   270      85.436 108.646 118.135  1.00  0.00           H
ATOM   4236  CD  LYS   270      85.572 106.884 119.430  1.00  0.00           C
ATOM   4237  HD2 LYS   270      84.635 106.832 119.984  1.00  0.00           H
ATOM   4238  HD3 LYS   270      85.923 105.950 118.991  1.00  0.00           H
ATOM   4239  CE  LYS   270      86.615 107.684 120.232  1.00  0.00           C
ATOM   4240  HE2 LYS   270      87.455 108.055 119.644  1.00  0.00           H
ATOM   4241  HE3 LYS   270      86.089 108.461 120.787  1.00  0.00           H
ATOM   4242  NZ  LYS   270      87.234 106.751 121.208  1.00  0.00           N
ATOM   4243  HZ1 LYS   270      88.005 107.196 121.685  1.00  0.00           H
ATOM   4244  HZ2 LYS   270      86.538 106.563 121.915  1.00  0.00           H
ATOM   4245  HZ3 LYS   270      87.617 105.898 120.826  1.00  0.00           H
ATOM   4246 C    LYS   270      82.851 107.206 115.077  1.00  0.00           C
ATOM   4247 O    LYS   270      81.963 106.500 115.578  1.00  0.00           O
ATOM   4248 N    ILE   271      82.925 107.377 113.766  1.00  0.00           N
ATOM   4249 H    ILE   271      83.649 107.960 113.371  1.00  0.00           H
ATOM   4250  CA  ILE   271      81.989 106.757 112.806  1.00  0.00           C
ATOM   4251  HA  ILE   271      81.006 106.945 113.238  1.00  0.00           H
ATOM   4252  CB  ILE   271      81.962 107.531 111.416  1.00  0.00           C
ATOM   4253  HB  ILE   271      81.111 107.106 110.884  1.00  0.00           H
ATOM   4254  CG2 ILE   271      81.642 109.077 111.630  1.00  0.00           C
ATOM   4255 1HG2 ILE   271      82.573 109.620 111.793  1.00  0.00           H
ATOM   4256 2HG2 ILE   271      81.193 109.520 110.740  1.00  0.00           H
ATOM   4257 3HG2 ILE   271      80.964 109.246 112.466  1.00  0.00           H
ATOM   4258  CG1 ILE   271      83.273 107.343 110.584  1.00  0.00           C
ATOM   4259 2HG1 ILE   271      84.054 107.833 111.166  1.00  0.00           H
ATOM   4260 3HG1 ILE   271      83.486 106.278 110.488  1.00  0.00           H
ATOM   4261  CD1 ILE   271      83.087 108.040 109.252  1.00  0.00           C
ATOM   4262 1HD1 ILE   271      83.200 109.119 109.349  1.00  0.00           H
ATOM   4263 2HD1 ILE   271      83.907 107.685 108.628  1.00  0.00           H
ATOM   4264 3HD1 ILE   271      82.168 107.882 108.687  1.00  0.00           H
ATOM   4265 C    ILE   271      81.970 105.202 112.688  1.00  0.00           C
ATOM   4266 O    ILE   271      81.493 104.653 111.720  1.00  0.00           O
ATOM   4267 N    LYS   272      82.629 104.488 113.601  1.00  0.00           N
ATOM   4268 H    LYS   272      82.911 105.027 114.407  1.00  0.00           H
ATOM   4269  CA  LYS   272      82.886 103.024 113.596  1.00  0.00           C
ATOM   4270  HA  LYS   272      83.097 102.727 112.568  1.00  0.00           H
ATOM   4271  CB  LYS   272      84.191 102.695 114.349  1.00  0.00           C
ATOM   4272  HB2 LYS   272      83.919 102.964 115.370  1.00  0.00           H
ATOM   4273  HB3 LYS   272      84.455 101.642 114.256  1.00  0.00           H
ATOM   4274  CG  LYS   272      85.429 103.646 114.060  1.00  0.00           C
ATOM   4275  HG2 LYS   272      85.802 103.395 113.068  1.00  0.00           H
ATOM   4276  HG3 LYS   272      85.076 104.669 114.198  1.00  0.00           H
ATOM   4277  CD  LYS   272      86.539 103.257 115.060  1.00  0.00           C
ATOM   4278  HD2 LYS   272      86.337 103.638 116.061  1.00  0.00           H
ATOM   4279  HD3 LYS   272      86.714 102.185 115.152  1.00  0.00           H
ATOM   4280  CE  LYS   272      87.779 103.987 114.688  1.00  0.00           C
ATOM   4281  HE2 LYS   272      87.665 104.683 113.857  1.00  0.00           H
ATOM   4282  HE3 LYS   272      87.976 104.608 115.562  1.00  0.00           H
ATOM   4283  NZ  LYS   272      88.830 103.030 114.429  1.00  0.00           N
ATOM   4284  HZ1 LYS   272      88.727 102.777 113.456  1.00  0.00           H
ATOM   4285  HZ2 LYS   272      89.732 103.483 114.454  1.00  0.00           H
ATOM   4286  HZ3 LYS   272      88.795 102.208 115.015  1.00  0.00           H
ATOM   4287 C    LYS   272      81.636 102.246 113.862  1.00  0.00           C
ATOM   4288 O    LYS   272      80.603 102.567 113.310  1.00  0.00           O
ATOM   4289 N    GLU   273      81.703 101.193 114.623  1.00  0.00           N
ATOM   4290 H    GLU   273      82.582 100.917 115.038  1.00  0.00           H
ATOM   4291  CA  GLU   273      80.534 100.440 115.091  1.00  0.00           C
ATOM   4292  HA  GLU   273      80.834  99.746 115.875  1.00  0.00           H
ATOM   4293  CB  GLU   273      79.525 101.447 115.691  1.00  0.00           C
ATOM   4294  HB2 GLU   273      79.964 102.374 116.059  1.00  0.00           H
ATOM   4295  HB3 GLU   273      78.763 101.806 114.999  1.00  0.00           H
ATOM   4296  CG  GLU   273      78.814 100.803 116.896  1.00  0.00           C
ATOM   4297  HG2 GLU   273      78.275  99.887 116.657  1.00  0.00           H
ATOM   4298  HG3 GLU   273      79.631 100.592 117.586  1.00  0.00           H
ATOM   4299  CD  GLU   273      77.874 101.810 117.529  1.00  0.00           C
ATOM   4300  OE1 GLU   273      77.961 101.986 118.768  1.00  0.00           O
ATOM   4301  OE2 GLU   273      77.029 102.390 116.810  1.00  0.00           O
ATOM   4302 C    GLU   273      79.953  99.451 114.047  1.00  0.00           C
ATOM   4303 O    GLU   273      78.841  98.966 114.172  1.00  0.00           O
ATOM   4304 N    LYS   274      80.775  99.176 113.048  1.00  0.00           N
ATOM   4305 H    LYS   274      81.623  99.723 113.009  1.00  0.00           H
ATOM   4306  CA  LYS   274      80.669  97.859 112.325  1.00  0.00           C
ATOM   4307  HA  LYS   274      81.519  97.781 111.646  1.00  0.00           H
ATOM   4308  CB  LYS   274      80.883  96.704 113.368  1.00  0.00           C
ATOM   4309  HB2 LYS   274      79.940  96.716 113.914  1.00  0.00           H
ATOM   4310  HB3 LYS   274      80.886  95.702 112.939  1.00  0.00           H
ATOM   4311  CG  LYS   274      82.068  96.754 114.296  1.00  0.00           C
ATOM   4312  HG2 LYS   274      82.306  97.755 114.655  1.00  0.00           H
ATOM   4313  HG3 LYS   274      81.808  96.189 115.191  1.00  0.00           H
ATOM   4314  CD  LYS   274      83.450  96.124 113.741  1.00  0.00           C
ATOM   4315  HD2 LYS   274      84.107  95.866 114.571  1.00  0.00           H
ATOM   4316  HD3 LYS   274      83.240  95.199 113.205  1.00  0.00           H
ATOM   4317  CE  LYS   274      84.357  97.107 112.855  1.00  0.00           C
ATOM   4318  HE2 LYS   274      85.222  96.549 112.497  1.00  0.00           H
ATOM   4319  HE3 LYS   274      83.792  97.345 111.954  1.00  0.00           H
ATOM   4320  NZ  LYS   274      84.842  98.294 113.657  1.00  0.00           N
ATOM   4321  HZ1 LYS   274      85.791  98.519 113.393  1.00  0.00           H
ATOM   4322  HZ2 LYS   274      84.291  99.138 113.604  1.00  0.00           H
ATOM   4323  HZ3 LYS   274      84.829  98.149 114.657  1.00  0.00           H
ATOM   4324 C    LYS   274      79.360  97.618 111.410  1.00  0.00           C
ATOM   4325 O    LYS   274      78.442  96.860 111.796  1.00  0.00           O
ATOM   4326 N    TYR   275      79.271  98.118 110.218  1.00  0.00           N
ATOM   4327 H    TYR   275      79.999  98.727 109.874  1.00  0.00           H
ATOM   4328  CA  TYR   275      78.544  97.472 109.161  1.00  0.00           C
ATOM   4329  HA  TYR   275      77.691  96.913 109.544  1.00  0.00           H
ATOM   4330  CB  TYR   275      78.229  98.428 107.962  1.00  0.00           C
ATOM   4331  HB2 TYR   275      79.141  98.928 107.637  1.00  0.00           H
ATOM   4332  HB3 TYR   275      77.981  97.702 107.188  1.00  0.00           H
ATOM   4333  CG  TYR   275      77.011  99.283 107.996  1.00  0.00           C
ATOM   4334  CD1 TYR   275      75.716  98.821 108.387  1.00  0.00           C
ATOM   4335  HD1 TYR   275      75.576  97.780 108.637  1.00  0.00           H
ATOM   4336  CE1 TYR   275      74.604  99.682 108.463  1.00  0.00           C
ATOM   4337  HE1 TYR   275      73.593  99.347 108.642  1.00  0.00           H
ATOM   4338  CZ  TYR   275      74.803 101.046 108.225  1.00  0.00           C
ATOM   4339  OH  TYR   275      73.737 101.874 107.993  1.00  0.00           O
ATOM   4340  HH  TYR   275      72.872 101.465 108.073  1.00  0.00           H
ATOM   4341  CE2 TYR   275      76.112 101.521 107.869  1.00  0.00           C
ATOM   4342  HE2 TYR   275      76.379 102.546 107.659  1.00  0.00           H
ATOM   4343  CD2 TYR   275      77.170 100.636 107.894  1.00  0.00           C
ATOM   4344  HD2 TYR   275      78.120 101.102 107.678  1.00  0.00           H
ATOM   4345 C    TYR   275      79.481  96.378 108.541  1.00  0.00           C
ATOM   4346 O    TYR   275      80.653  96.609 108.300  1.00  0.00           O
ATOM   4347 N    ILE   276      78.869  95.199 108.358  1.00  0.00           N
ATOM   4348 H    ILE   276      77.921  95.073 108.683  1.00  0.00           H
ATOM   4349  CA  ILE   276      79.522  93.964 107.826  1.00  0.00           C
ATOM   4350  HA  ILE   276      80.112  94.127 106.924  1.00  0.00           H
ATOM   4351  CB  ILE   276      80.527  93.508 108.908  1.00  0.00           C
ATOM   4352  HB  ILE   276      81.138  94.345 109.243  1.00  0.00           H
ATOM   4353  CG2 ILE   276      79.890  92.934 110.151  1.00  0.00           C
ATOM   4354 1HG2 ILE   276      79.150  92.184 109.874  1.00  0.00           H
ATOM   4355 2HG2 ILE   276      80.663  92.399 110.703  1.00  0.00           H
ATOM   4356 3HG2 ILE   276      79.371  93.714 110.709  1.00  0.00           H
ATOM   4357  CG1 ILE   276      81.487  92.505 108.293  1.00  0.00           C
ATOM   4358 2HG1 ILE   276      80.953  91.557 108.366  1.00  0.00           H
ATOM   4359 3HG1 ILE   276      81.683  92.692 107.238  1.00  0.00           H
ATOM   4360  CD1 ILE   276      82.760  92.350 109.065  1.00  0.00           C
ATOM   4361 1HD1 ILE   276      83.044  93.362 109.352  1.00  0.00           H
ATOM   4362 2HD1 ILE   276      82.452  91.693 109.878  1.00  0.00           H
ATOM   4363 3HD1 ILE   276      83.552  92.050 108.379  1.00  0.00           H
ATOM   4364 C    ILE   276      78.406  92.909 107.460  1.00  0.00           C
ATOM   4365 O    ILE   276      77.305  92.883 107.966  1.00  0.00           O
ATOM   4366 N    ASP   277      78.795  92.047 106.531  1.00  0.00           N
ATOM   4367 H    ASP   277      79.680  92.271 106.099  1.00  0.00           H
ATOM   4368  CA  ASP   277      78.119  90.828 106.103  1.00  0.00           C
ATOM   4369  HA  ASP   277      77.134  90.680 106.545  1.00  0.00           H
ATOM   4370  CB  ASP   277      77.831  90.954 104.584  1.00  0.00           C
ATOM   4371  HB2 ASP   277      77.264  90.035 104.439  1.00  0.00           H
ATOM   4372  HB3 ASP   277      77.093  91.738 104.413  1.00  0.00           H
ATOM   4373  CG  ASP   277      78.927  91.138 103.533  1.00  0.00           C
ATOM   4374  OD1 ASP   277      79.957  91.809 103.854  1.00  0.00           O
ATOM   4375  OD2 ASP   277      78.768  90.693 102.405  1.00  0.00           O
ATOM   4376 C    ASP   277      78.919  89.570 106.455  1.00  0.00           C
ATOM   4377 O    ASP   277      80.136  89.511 106.081  1.00  0.00           O
ATOM   4378 N    GLN   278      78.372  88.636 107.247  1.00  0.00           N
ATOM   4379 H    GLN   278      77.384  88.699 107.448  1.00  0.00           H
ATOM   4380  CA  GLN   278      79.254  87.730 108.132  1.00  0.00           C
ATOM   4381  HA  GLN   278      80.182  87.468 107.625  1.00  0.00           H
ATOM   4382  CB  GLN   278      79.558  88.580 109.354  1.00  0.00           C
ATOM   4383  HB2 GLN   278      79.005  89.517 109.292  1.00  0.00           H
ATOM   4384  HB3 GLN   278      79.171  88.129 110.267  1.00  0.00           H
ATOM   4385  CG  GLN   278      81.059  88.967 109.572  1.00  0.00           C
ATOM   4386  HG2 GLN   278      81.364  89.412 108.625  1.00  0.00           H
ATOM   4387  HG3 GLN   278      81.130  89.707 110.370  1.00  0.00           H
ATOM   4388  CD  GLN   278      81.896  87.741 109.980  1.00  0.00           C
ATOM   4389  OE1 GLN   278      82.453  86.919 109.225  1.00  0.00           O
ATOM   4390  NE2 GLN   278      81.829  87.377 111.287  1.00  0.00           N
ATOM   4391 1HE2 GLN   278      82.311  86.553 111.618  1.00  0.00           H
ATOM   4392 2HE2 GLN   278      81.475  88.013 111.987  1.00  0.00           H
ATOM   4393 C    GLN   278      78.562  86.438 108.579  1.00  0.00           C
ATOM   4394 O    GLN   278      77.380  86.195 108.291  1.00  0.00           O
ATOM   4395 N    GLU   279      79.389  85.666 109.237  1.00  0.00           N
ATOM   4396 H    GLU   279      80.263  86.055 109.558  1.00  0.00           H
ATOM   4397  CA  GLU   279      79.012  84.269 109.704  1.00  0.00           C
ATOM   4398  HA  GLU   279      79.995  83.868 109.950  1.00  0.00           H
ATOM   4399  CB  GLU   279      78.161  84.280 110.992  1.00  0.00           C
ATOM   4400  HB2 GLU   279      78.392  85.224 111.485  1.00  0.00           H
ATOM   4401  HB3 GLU   279      77.110  84.252 110.705  1.00  0.00           H
ATOM   4402  CG  GLU   279      78.612  83.180 111.991  1.00  0.00           C
ATOM   4403  HG2 GLU   279      78.752  82.316 111.342  1.00  0.00           H
ATOM   4404  HG3 GLU   279      79.617  83.346 112.380  1.00  0.00           H
ATOM   4405  CD  GLU   279      77.685  82.981 113.116  1.00  0.00           C
ATOM   4406  OE1 GLU   279      77.566  81.855 113.619  1.00  0.00           O
ATOM   4407  OE2 GLU   279      76.972  83.940 113.524  1.00  0.00           O
ATOM   4408 C    GLU   279      78.501  83.351 108.568  1.00  0.00           C
ATOM   4409 O    GLU   279      77.426  82.680 108.633  1.00  0.00           O
ATOM   4410 N    GLU   280      79.294  83.386 107.486  1.00  0.00           N
ATOM   4411 H    GLU   280      80.089  84.008 107.516  1.00  0.00           H
ATOM   4412  CA  GLU   280      78.988  82.603 106.329  1.00  0.00           C
ATOM   4413  HA  GLU   280      77.918  82.402 106.283  1.00  0.00           H
ATOM   4414  CB  GLU   280      79.459  83.281 105.024  1.00  0.00           C
ATOM   4415  HB2 GLU   280      79.108  82.675 104.189  1.00  0.00           H
ATOM   4416  HB3 GLU   280      79.050  84.283 104.896  1.00  0.00           H
ATOM   4417  CG  GLU   280      80.913  83.492 104.695  1.00  0.00           C
ATOM   4418  HG2 GLU   280      81.388  82.511 104.665  1.00  0.00           H
ATOM   4419  HG3 GLU   280      81.173  83.936 103.733  1.00  0.00           H
ATOM   4420  CD  GLU   280      81.641  84.311 105.741  1.00  0.00           C
ATOM   4421  OE1 GLU   280      81.839  85.549 105.512  1.00  0.00           O
ATOM   4422  OE2 GLU   280      82.095  83.774 106.800  1.00  0.00           O
ATOM   4423 C    GLU   280      79.619  81.214 106.504  1.00  0.00           C
ATOM   4424 O    GLU   280      78.926  80.240 106.211  1.00  0.00           O
ATOM   4425 N    LEU   281      80.883  81.189 107.039  1.00  0.00           N
ATOM   4426 H    LEU   281      81.300  82.078 107.273  1.00  0.00           H
ATOM   4427  CA  LEU   281      81.729  80.012 107.202  1.00  0.00           C
ATOM   4428  HA  LEU   281      81.864  79.545 106.227  1.00  0.00           H
ATOM   4429  CB  LEU   281      83.119  80.529 107.542  1.00  0.00           C
ATOM   4430  HB2 LEU   281      83.439  81.197 106.742  1.00  0.00           H
ATOM   4431  HB3 LEU   281      83.029  81.035 108.504  1.00  0.00           H
ATOM   4432  CG  LEU   281      84.174  79.514 107.791  1.00  0.00           C
ATOM   4433  HG  LEU   281      84.065  79.003 108.748  1.00  0.00           H
ATOM   4434  CD1 LEU   281      84.394  78.407 106.748  1.00  0.00           C
ATOM   4435 1HD1 LEU   281      83.476  77.819 106.752  1.00  0.00           H
ATOM   4436 2HD1 LEU   281      84.501  78.724 105.710  1.00  0.00           H
ATOM   4437 3HD1 LEU   281      85.198  77.735 107.048  1.00  0.00           H
ATOM   4438  CD2 LEU   281      85.555  80.278 107.789  1.00  0.00           C
ATOM   4439 1HD2 LEU   281      86.324  79.517 107.655  1.00  0.00           H
ATOM   4440 2HD2 LEU   281      85.480  81.011 106.987  1.00  0.00           H
ATOM   4441 3HD2 LEU   281      85.607  80.802 108.744  1.00  0.00           H
ATOM   4442 C    LEU   281      81.132  78.988 108.155  1.00  0.00           C
ATOM   4443 O    LEU   281      80.992  79.197 109.384  1.00  0.00           O
ATOM   4444 N    ASN   282      80.758  77.888 107.503  1.00  0.00           N
ATOM   4445 H    ASN   282      80.892  77.821 106.504  1.00  0.00           H
ATOM   4446  CA  ASN   282      80.096  76.779 108.214  1.00  0.00           C
ATOM   4447  HA  ASN   282      79.632  77.103 109.146  1.00  0.00           H
ATOM   4448  CB  ASN   282      78.979  76.146 107.376  1.00  0.00           C
ATOM   4449  HB2 ASN   282      79.188  76.087 106.308  1.00  0.00           H
ATOM   4450  HB3 ASN   282      78.742  75.120 107.660  1.00  0.00           H
ATOM   4451  CG  ASN   282      77.609  76.824 107.485  1.00  0.00           C
ATOM   4452  OD1 ASN   282      76.621  76.276 107.930  1.00  0.00           O
ATOM   4453  ND2 ASN   282      77.592  78.103 107.325  1.00  0.00           N
ATOM   4454 1HD2 ASN   282      76.852  78.686 107.690  1.00  0.00           H
ATOM   4455 2HD2 ASN   282      78.261  78.602 106.756  1.00  0.00           H
ATOM   4456 C    ASN   282      81.228  75.816 108.627  1.00  0.00           C
ATOM   4457 O    ASN   282      81.734  74.927 107.944  1.00  0.00           O
ATOM   4458 N    LYS   283      81.602  76.052 109.922  1.00  0.00           N
ATOM   4459 H    LYS   283      80.988  76.629 110.478  1.00  0.00           H
ATOM   4460  CA  LYS   283      82.692  75.349 110.669  1.00  0.00           C
ATOM   4461  HA  LYS   283      83.573  75.352 110.027  1.00  0.00           H
ATOM   4462  CB  LYS   283      83.042  76.129 111.986  1.00  0.00           C
ATOM   4463  HB2 LYS   283      82.127  76.127 112.578  1.00  0.00           H
ATOM   4464  HB3 LYS   283      83.858  75.622 112.500  1.00  0.00           H
ATOM   4465  CG  LYS   283      83.397  77.693 111.649  1.00  0.00           C
ATOM   4466  HG2 LYS   283      84.340  77.719 111.102  1.00  0.00           H
ATOM   4467  HG3 LYS   283      82.616  78.034 110.969  1.00  0.00           H
ATOM   4468  CD  LYS   283      83.455  78.505 112.933  1.00  0.00           C
ATOM   4469  HD2 LYS   283      82.457  78.597 113.362  1.00  0.00           H
ATOM   4470  HD3 LYS   283      83.979  77.917 113.687  1.00  0.00           H
ATOM   4471  CE  LYS   283      83.894  79.996 112.724  1.00  0.00           C
ATOM   4472  HE2 LYS   283      84.938  80.015 112.413  1.00  0.00           H
ATOM   4473  HE3 LYS   283      83.366  80.530 111.934  1.00  0.00           H
ATOM   4474  NZ  LYS   283      83.636  80.889 113.884  1.00  0.00           N
ATOM   4475  HZ1 LYS   283      83.860  80.536 114.804  1.00  0.00           H
ATOM   4476  HZ2 LYS   283      84.062  81.794 113.743  1.00  0.00           H
ATOM   4477  HZ3 LYS   283      82.652  81.067 114.024  1.00  0.00           H
ATOM   4478 C    LYS   283      82.521  73.837 111.001  1.00  0.00           C
ATOM   4479 O    LYS   283      83.109  73.228 111.899  1.00  0.00           O
ATOM   4480 N    THR   284      81.601  73.248 110.258  1.00  0.00           N
ATOM   4481 H    THR   284      81.144  73.789 109.538  1.00  0.00           H
ATOM   4482  CA  THR   284      81.525  71.755 110.044  1.00  0.00           C
ATOM   4483  HA  THR   284      82.491  71.297 110.259  1.00  0.00           H
ATOM   4484  CB  THR   284      80.488  71.078 110.975  1.00  0.00           C
ATOM   4485  HB  THR   284      79.747  70.617 110.322  1.00  0.00           H
ATOM   4486  CG2 THR   284      81.175  69.995 111.736  1.00  0.00           C
ATOM   4487 1HG2 THR   284      81.975  70.431 112.334  1.00  0.00           H
ATOM   4488 2HG2 THR   284      80.479  69.687 112.516  1.00  0.00           H
ATOM   4489 3HG2 THR   284      81.619  69.264 111.060  1.00  0.00           H
ATOM   4490  OG1 THR   284      79.809  71.955 111.873  1.00  0.00           O
ATOM   4491  HG1 THR   284      79.131  72.387 111.348  1.00  0.00           H
ATOM   4492 C    THR   284      81.132  71.430 108.607  1.00  0.00           C
ATOM   4493 O    THR   284      80.148  72.062 108.169  1.00  0.00           O
ATOM   4494 N    LYS   285      81.806  70.510 107.898  1.00  0.00           N
ATOM   4495 H    LYS   285      82.665  70.266 108.370  1.00  0.00           H
ATOM   4496  CA  LYS   285      81.526  70.031 106.525  1.00  0.00           C
ATOM   4497  HA  LYS   285      80.873  70.698 105.962  1.00  0.00           H
ATOM   4498  CB  LYS   285      82.853  69.856 105.773  1.00  0.00           C
ATOM   4499  HB2 LYS   285      83.609  69.335 106.361  1.00  0.00           H
ATOM   4500  HB3 LYS   285      82.612  69.217 104.924  1.00  0.00           H
ATOM   4501  CG  LYS   285      83.273  71.239 105.337  1.00  0.00           C
ATOM   4502  HG2 LYS   285      82.636  71.661 104.560  1.00  0.00           H
ATOM   4503  HG3 LYS   285      83.070  71.948 106.140  1.00  0.00           H
ATOM   4504  CD  LYS   285      84.750  71.346 104.851  1.00  0.00           C
ATOM   4505  HD2 LYS   285      85.415  71.178 105.698  1.00  0.00           H
ATOM   4506  HD3 LYS   285      85.130  70.556 104.203  1.00  0.00           H
ATOM   4507  CE  LYS   285      85.033  72.612 104.099  1.00  0.00           C
ATOM   4508  HE2 LYS   285      84.358  72.715 103.249  1.00  0.00           H
ATOM   4509  HE3 LYS   285      84.981  73.456 104.786  1.00  0.00           H
ATOM   4510  NZ  LYS   285      86.431  72.654 103.641  1.00  0.00           N
ATOM   4511  HZ1 LYS   285      86.765  73.531 103.266  1.00  0.00           H
ATOM   4512  HZ2 LYS   285      87.021  72.398 104.420  1.00  0.00           H
ATOM   4513  HZ3 LYS   285      86.631  71.884 103.020  1.00  0.00           H
ATOM   4514 C    LYS   285      80.831  68.697 106.642  1.00  0.00           C
ATOM   4515 O    LYS   285      81.064  68.020 107.657  1.00  0.00           O
ATOM   4516 N    PRO   286      80.106  68.132 105.592  1.00  0.00           N
ATOM   4517  CD  PRO   286      79.716  68.807 104.367  1.00  0.00           C
ATOM   4518  HD2 PRO   286      80.538  69.322 103.870  1.00  0.00           H
ATOM   4519  HD3 PRO   286      78.919  69.511 104.608  1.00  0.00           H
ATOM   4520  CG  PRO   286      79.163  67.740 103.479  1.00  0.00           C
ATOM   4521  HG2 PRO   286      80.042  67.307 103.001  1.00  0.00           H
ATOM   4522  HG3 PRO   286      78.398  68.130 102.808  1.00  0.00           H
ATOM   4523  CB  PRO   286      78.599  66.767 104.426  1.00  0.00           C
ATOM   4524  HB2 PRO   286      78.547  65.780 103.967  1.00  0.00           H
ATOM   4525  HB3 PRO   286      77.637  67.126 104.794  1.00  0.00           H
ATOM   4526  CA  PRO   286      79.585  66.828 105.595  1.00  0.00           C
ATOM   4527  HA  PRO   286      79.095  66.580 106.536  1.00  0.00           H
ATOM   4528 C    PRO   286      80.745  65.798 105.447  1.00  0.00           C
ATOM   4529 O    PRO   286      80.926  65.247 104.349  1.00  0.00           O
ATOM   4530 N    ILE   287      81.461  65.440 106.533  1.00  0.00           N
ATOM   4531 H    ILE   287      81.323  65.871 107.436  1.00  0.00           H
ATOM   4532  CA  ILE   287      82.763  64.683 106.396  1.00  0.00           C
ATOM   4533  HA  ILE   287      83.235  65.072 105.494  1.00  0.00           H
ATOM   4534  CB  ILE   287      83.741  64.989 107.563  1.00  0.00           C
ATOM   4535  HB  ILE   287      83.582  66.065 107.630  1.00  0.00           H
ATOM   4536  CG2 ILE   287      83.237  64.102 108.746  1.00  0.00           C
ATOM   4537 1HG2 ILE   287      83.433  63.037 108.622  1.00  0.00           H
ATOM   4538 2HG2 ILE   287      83.740  64.385 109.671  1.00  0.00           H
ATOM   4539 3HG2 ILE   287      82.174  64.277 108.908  1.00  0.00           H
ATOM   4540  CG1 ILE   287      85.222  64.810 107.178  1.00  0.00           C
ATOM   4541 2HG1 ILE   287      85.559  63.786 107.018  1.00  0.00           H
ATOM   4542 3HG1 ILE   287      85.369  65.326 106.229  1.00  0.00           H
ATOM   4543  CD1 ILE   287      86.050  65.582 108.160  1.00  0.00           C
ATOM   4544 1HD1 ILE   287      85.705  66.614 108.218  1.00  0.00           H
ATOM   4545 2HD1 ILE   287      86.016  65.062 109.118  1.00  0.00           H
ATOM   4546 3HD1 ILE   287      87.040  65.649 107.708  1.00  0.00           H
ATOM   4547 C    ILE   287      82.535  63.172 106.160  1.00  0.00           C
ATOM   4548 O    ILE   287      83.466  62.448 105.833  1.00  0.00           O
ATOM   4549 N    TRP   288      81.245  62.683 106.241  1.00  0.00           N
ATOM   4550 H    TRP   288      80.511  63.372 106.331  1.00  0.00           H
ATOM   4551  CA  TRP   288      80.918  61.347 105.754  1.00  0.00           C
ATOM   4552  HA  TRP   288      81.582  60.768 106.396  1.00  0.00           H
ATOM   4553  CB  TRP   288      79.412  60.999 106.030  1.00  0.00           C
ATOM   4554  HB2 TRP   288      79.242  59.948 105.798  1.00  0.00           H
ATOM   4555  HB3 TRP   288      79.166  61.222 107.068  1.00  0.00           H
ATOM   4556  CG  TRP   288      78.407  61.841 105.297  1.00  0.00           C
ATOM   4557  CD1 TRP   288      77.779  61.629 104.161  1.00  0.00           C
ATOM   4558  HD1 TRP   288      77.913  60.744 103.557  1.00  0.00           H
ATOM   4559  NE1 TRP   288      76.942  62.710 103.935  1.00  0.00           N
ATOM   4560  HE1 TRP   288      76.189  62.731 103.261  1.00  0.00           H
ATOM   4561  CE2 TRP   288      76.878  63.568 104.966  1.00  0.00           C
ATOM   4562  CZ2 TRP   288      76.016  64.586 105.278  1.00  0.00           C
ATOM   4563  HZ2 TRP   288      75.197  64.808 104.610  1.00  0.00           H
ATOM   4564  CH2 TRP   288      76.211  65.301 106.471  1.00  0.00           C
ATOM   4565  HH2 TRP   288      75.492  66.013 106.848  1.00  0.00           H
ATOM   4566  CZ3 TRP   288      77.324  64.986 107.256  1.00  0.00           C
ATOM   4567  HZ3 TRP   288      77.497  65.623 108.110  1.00  0.00           H
ATOM   4568  CE3 TRP   288      78.146  63.896 106.971  1.00  0.00           C
ATOM   4569  HE3 TRP   288      78.937  63.660 107.669  1.00  0.00           H
ATOM   4570  CD2 TRP   288      77.900  63.107 105.833  1.00  0.00           C
ATOM   4571 C    TRP   288      81.195  61.148 104.256  1.00  0.00           C
ATOM   4572 O    TRP   288      81.471  59.999 103.863  1.00  0.00           O
ATOM   4573 N    THR   289      81.277  62.255 103.471  1.00  0.00           N
ATOM   4574 H    THR   289      80.913  63.160 103.734  1.00  0.00           H
ATOM   4575  CA  THR   289      81.696  62.214 102.078  1.00  0.00           C
ATOM   4576  HA  THR   289      81.057  61.451 101.634  1.00  0.00           H
ATOM   4577  CB  THR   289      81.380  63.583 101.400  1.00  0.00           C
ATOM   4578  HB  THR   289      81.606  63.520 100.336  1.00  0.00           H
ATOM   4579  CG2 THR   289      79.919  64.003 101.556  1.00  0.00           C
ATOM   4580 1HG2 THR   289      79.829  64.853 100.880  1.00  0.00           H
ATOM   4581 2HG2 THR   289      79.339  63.223 101.062  1.00  0.00           H
ATOM   4582 3HG2 THR   289      79.602  64.284 102.561  1.00  0.00           H
ATOM   4583  OG1 THR   289      82.231  64.639 101.887  1.00  0.00           O
ATOM   4584  HG1 THR   289      81.704  64.975 102.615  1.00  0.00           H
ATOM   4585 C    THR   289      83.165  61.750 101.877  1.00  0.00           C
ATOM   4586 O    THR   289      83.483  61.148 100.828  1.00  0.00           O
ATOM   4587 N    ARG   290      84.088  61.961 102.843  1.00  0.00           N
ATOM   4588 H    ARG   290      83.747  62.431 103.670  1.00  0.00           H
ATOM   4589  CA  ARG   290      85.536  61.534 102.827  1.00  0.00           C
ATOM   4590  HA  ARG   290      85.819  61.589 101.776  1.00  0.00           H
ATOM   4591  CB  ARG   290      86.444  62.549 103.548  1.00  0.00           C
ATOM   4592  HB2 ARG   290      85.962  62.843 104.481  1.00  0.00           H
ATOM   4593  HB3 ARG   290      87.392  62.018 103.636  1.00  0.00           H
ATOM   4594  CG  ARG   290      86.631  63.877 102.770  1.00  0.00           C
ATOM   4595  HG2 ARG   290      87.071  63.615 101.808  1.00  0.00           H
ATOM   4596  HG3 ARG   290      85.649  64.331 102.638  1.00  0.00           H
ATOM   4597  CD  ARG   290      87.575  64.813 103.566  1.00  0.00           C
ATOM   4598  HD2 ARG   290      87.900  65.682 102.993  1.00  0.00           H
ATOM   4599  HD3 ARG   290      87.021  65.192 104.425  1.00  0.00           H
ATOM   4600  NE  ARG   290      88.789  64.180 104.115  1.00  0.00           N
ATOM   4601  HE  ARG   290      89.275  63.373 103.750  1.00  0.00           H
ATOM   4602  CZ  ARG   290      89.452  64.719 105.172  1.00  0.00           C
ATOM   4603  NH1 ARG   290      90.404  64.027 105.789  1.00  0.00           N
ATOM   4604 1HH1 ARG   290      90.753  63.218 105.295  1.00  0.00           H
ATOM   4605 2HH1 ARG   290      90.814  64.342 106.656  1.00  0.00           H
ATOM   4606  NH2 ARG   290      89.226  65.904 105.620  1.00  0.00           N
ATOM   4607 1HH2 ARG   290      88.536  66.444 105.118  1.00  0.00           H
ATOM   4608 2HH2 ARG   290      89.883  66.336 106.253  1.00  0.00           H
ATOM   4609 C    ARG   290      85.790  60.043 103.252  1.00  0.00           C
ATOM   4610 O    ARG   290      84.999  59.415 104.022  1.00  0.00           O
ATOM   4611 N    ASN   291      86.869  59.509 102.682  1.00  0.00           N
ATOM   4612 H    ASN   291      87.452  60.128 102.137  1.00  0.00           H
ATOM   4613  CA  ASN   291      87.271  58.163 102.978  1.00  0.00           C
ATOM   4614  HA  ASN   291      86.448  57.491 102.735  1.00  0.00           H
ATOM   4615  CB  ASN   291      88.432  57.736 102.094  1.00  0.00           C
ATOM   4616  HB2 ASN   291      89.114  58.576 101.963  1.00  0.00           H
ATOM   4617  HB3 ASN   291      88.954  56.948 102.638  1.00  0.00           H
ATOM   4618  CG  ASN   291      88.116  57.256 100.706  1.00  0.00           C
ATOM   4619  OD1 ASN   291      86.979  56.990 100.344  1.00  0.00           O
ATOM   4620  ND2 ASN   291      89.135  56.986  99.970  1.00  0.00           N
ATOM   4621 1HD2 ASN   291      89.032  56.374  99.172  1.00  0.00           H
ATOM   4622 2HD2 ASN   291      90.062  56.954 100.369  1.00  0.00           H
ATOM   4623 C    ASN   291      87.650  57.932 104.469  1.00  0.00           C
ATOM   4624 O    ASN   291      88.376  58.742 105.026  1.00  0.00           O
ATOM   4625 N    PRO   292      87.226  56.861 105.120  1.00  0.00           N
ATOM   4626  CD  PRO   292      86.431  55.738 104.524  1.00  0.00           C
ATOM   4627  HD2 PRO   292      86.895  55.061 103.806  1.00  0.00           H
ATOM   4628  HD3 PRO   292      85.514  56.158 104.111  1.00  0.00           H
ATOM   4629  CG  PRO   292      86.009  54.861 105.734  1.00  0.00           C
ATOM   4630  HG2 PRO   292      86.322  53.827 105.589  1.00  0.00           H
ATOM   4631  HG3 PRO   292      84.930  54.884 105.888  1.00  0.00           H
ATOM   4632  CB  PRO   292      86.733  55.362 106.889  1.00  0.00           C
ATOM   4633  HB2 PRO   292      87.396  54.612 107.318  1.00  0.00           H
ATOM   4634  HB3 PRO   292      85.963  55.477 107.652  1.00  0.00           H
ATOM   4635  CA  PRO   292      87.531  56.590 106.546  1.00  0.00           C
ATOM   4636  HA  PRO   292      87.071  57.395 107.120  1.00  0.00           H
ATOM   4637 C    PRO   292      89.033  56.357 106.812  1.00  0.00           C
ATOM   4638 O    PRO   292      89.578  56.595 107.941  1.00  0.00           O
ATOM   4639 N    ASP   293      89.801  55.987 105.787  1.00  0.00           N
ATOM   4640 H    ASP   293      89.374  55.868 104.880  1.00  0.00           H
ATOM   4641  CA  ASP   293      91.284  55.892 105.777  1.00  0.00           C
ATOM   4642  HA  ASP   293      91.632  55.662 106.783  1.00  0.00           H
ATOM   4643  CB  ASP   293      91.820  54.777 104.918  1.00  0.00           C
ATOM   4644  HB2 ASP   293      91.744  54.967 103.848  1.00  0.00           H
ATOM   4645  HB3 ASP   293      92.887  54.736 105.135  1.00  0.00           H
ATOM   4646  CG  ASP   293      91.221  53.408 105.315  1.00  0.00           C
ATOM   4647  OD1 ASP   293      90.524  52.761 104.471  1.00  0.00           O
ATOM   4648  OD2 ASP   293      91.336  53.152 106.493  1.00  0.00           O
ATOM   4649 C    ASP   293      92.035  57.195 105.362  1.00  0.00           C
ATOM   4650 O    ASP   293      93.257  57.240 105.214  1.00  0.00           O
ATOM   4651 N    ASP   294      91.303  58.283 105.161  1.00  0.00           N
ATOM   4652 H    ASP   294      90.302  58.155 105.182  1.00  0.00           H
ATOM   4653  CA  ASP   294      91.816  59.650 104.805  1.00  0.00           C
ATOM   4654  HA  ASP   294      92.877  59.720 104.567  1.00  0.00           H
ATOM   4655  CB  ASP   294      91.110  60.063 103.521  1.00  0.00           C
ATOM   4656  HB2 ASP   294      91.357  59.379 102.709  1.00  0.00           H
ATOM   4657  HB3 ASP   294      90.031  59.992 103.660  1.00  0.00           H
ATOM   4658  CG  ASP   294      91.457  61.398 103.073  1.00  0.00           C
ATOM   4659  OD1 ASP   294      90.788  62.298 103.632  1.00  0.00           O
ATOM   4660  OD2 ASP   294      92.437  61.586 102.322  1.00  0.00           O
ATOM   4661 C    ASP   294      91.563  60.705 105.866  1.00  0.00           C
ATOM   4662 O    ASP   294      92.369  61.630 106.090  1.00  0.00           O
ATOM   4663 N    ILE   295      90.609  60.443 106.765  1.00  0.00           N
ATOM   4664 H    ILE   295      90.022  59.647 106.556  1.00  0.00           H
ATOM   4665  CA  ILE   295      90.275  61.320 107.939  1.00  0.00           C
ATOM   4666  HA  ILE   295      90.658  62.299 107.651  1.00  0.00           H
ATOM   4667  CB  ILE   295      88.743  61.384 108.135  1.00  0.00           C
ATOM   4668  HB  ILE   295      88.439  60.380 108.433  1.00  0.00           H
ATOM   4669  CG2 ILE   295      88.328  62.298 109.254  1.00  0.00           C
ATOM   4670 1HG2 ILE   295      88.860  63.243 109.143  1.00  0.00           H
ATOM   4671 2HG2 ILE   295      87.281  62.599 109.284  1.00  0.00           H
ATOM   4672 3HG2 ILE   295      88.474  61.885 110.252  1.00  0.00           H
ATOM   4673  CG1 ILE   295      88.049  61.685 106.817  1.00  0.00           C
ATOM   4674 2HG1 ILE   295      87.836  62.754 106.788  1.00  0.00           H
ATOM   4675 3HG1 ILE   295      88.577  61.282 105.953  1.00  0.00           H
ATOM   4676  CD1 ILE   295      86.690  60.999 106.920  1.00  0.00           C
ATOM   4677 1HD1 ILE   295      86.774  59.928 107.100  1.00  0.00           H
ATOM   4678 2HD1 ILE   295      85.932  61.499 107.522  1.00  0.00           H
ATOM   4679 3HD1 ILE   295      86.265  61.121 105.923  1.00  0.00           H
ATOM   4680 C    ILE   295      91.003  60.901 109.215  1.00  0.00           C
ATOM   4681 O    ILE   295      91.070  59.664 109.450  1.00  0.00           O
ATOM   4682 N    THR   296      91.419  61.903 110.033  1.00  0.00           N
ATOM   4683 H    THR   296      91.375  62.801 109.573  1.00  0.00           H
ATOM   4684  CA  THR   296      92.120  61.712 111.289  1.00  0.00           C
ATOM   4685  HA  THR   296      92.541  60.710 111.219  1.00  0.00           H
ATOM   4686  CB  THR   296      93.182  62.747 111.534  1.00  0.00           C
ATOM   4687  HB  THR   296      93.786  62.468 112.397  1.00  0.00           H
ATOM   4688  CG2 THR   296      94.205  62.927 110.372  1.00  0.00           C
ATOM   4689 1HG2 THR   296      94.633  61.961 110.105  1.00  0.00           H
ATOM   4690 2HG2 THR   296      93.840  63.393 109.457  1.00  0.00           H
ATOM   4691 3HG2 THR   296      94.942  63.618 110.781  1.00  0.00           H
ATOM   4692  OG1 THR   296      92.711  64.074 111.737  1.00  0.00           O
ATOM   4693  HG1 THR   296      92.574  64.618 110.958  1.00  0.00           H
ATOM   4694 C    THR   296      91.168  61.809 112.484  1.00  0.00           C
ATOM   4695 O    THR   296      90.177  62.561 112.376  1.00  0.00           O
ATOM   4696 N    GLN   297      91.564  61.253 113.644  1.00  0.00           N
ATOM   4697 H    GLN   297      92.298  60.565 113.732  1.00  0.00           H
ATOM   4698  CA  GLN   297      90.892  61.559 114.918  1.00  0.00           C
ATOM   4699  HA  GLN   297      89.943  61.022 114.932  1.00  0.00           H
ATOM   4700  CB  GLN   297      91.675  60.937 116.106  1.00  0.00           C
ATOM   4701  HB2 GLN   297      92.747  61.137 116.118  1.00  0.00           H
ATOM   4702  HB3 GLN   297      91.230  61.361 117.006  1.00  0.00           H
ATOM   4703  CG  GLN   297      91.441  59.440 116.257  1.00  0.00           C
ATOM   4704  HG2 GLN   297      91.689  59.000 115.291  1.00  0.00           H
ATOM   4705  HG3 GLN   297      92.251  59.040 116.866  1.00  0.00           H
ATOM   4706  CD  GLN   297      89.977  58.949 116.700  1.00  0.00           C
ATOM   4707  OE1 GLN   297      89.101  59.711 117.132  1.00  0.00           O
ATOM   4708  NE2 GLN   297      89.718  57.724 116.522  1.00  0.00           N
ATOM   4709 1HE2 GLN   297      88.853  57.312 116.841  1.00  0.00           H
ATOM   4710 2HE2 GLN   297      90.478  57.087 116.335  1.00  0.00           H
ATOM   4711 C    GLN   297      90.747  63.094 115.214  1.00  0.00           C
ATOM   4712 O    GLN   297      89.853  63.477 115.974  1.00  0.00           O
ATOM   4713 N    GLU   298      91.649  63.932 114.654  1.00  0.00           N
ATOM   4714 H    GLU   298      92.354  63.622 114.001  1.00  0.00           H
ATOM   4715  CA  GLU   298      91.659  65.377 114.794  1.00  0.00           C
ATOM   4716  HA  GLU   298      91.492  65.504 115.863  1.00  0.00           H
ATOM   4717  CB  GLU   298      93.019  65.998 114.513  1.00  0.00           C
ATOM   4718  HB2 GLU   298      93.398  65.823 113.506  1.00  0.00           H
ATOM   4719  HB3 GLU   298      92.894  67.070 114.666  1.00  0.00           H
ATOM   4720  CG  GLU   298      94.064  65.379 115.439  1.00  0.00           C
ATOM   4721  HG2 GLU   298      93.694  65.376 116.464  1.00  0.00           H
ATOM   4722  HG3 GLU   298      94.304  64.341 115.209  1.00  0.00           H
ATOM   4723  CD  GLU   298      95.380  66.127 115.336  1.00  0.00           C
ATOM   4724  OE1 GLU   298      96.322  65.714 114.573  1.00  0.00           O
ATOM   4725  OE2 GLU   298      95.463  67.204 115.956  1.00  0.00           O
ATOM   4726 C    GLU   298      90.392  66.047 114.207  1.00  0.00           C
ATOM   4727 O    GLU   298      89.612  66.632 114.989  1.00  0.00           O
ATOM   4728 N    GLU   299      90.266  65.858 112.919  1.00  0.00           N
ATOM   4729 H    GLU   299      91.002  65.360 112.440  1.00  0.00           H
ATOM   4730  CA  GLU   299      89.143  66.319 112.060  1.00  0.00           C
ATOM   4731  HA  GLU   299      89.095  67.405 112.148  1.00  0.00           H
ATOM   4732  CB  GLU   299      89.464  65.932 110.608  1.00  0.00           C
ATOM   4733  HB2 GLU   299      89.389  64.848 110.528  1.00  0.00           H
ATOM   4734  HB3 GLU   299      88.689  66.347 109.965  1.00  0.00           H
ATOM   4735  CG  GLU   299      90.843  66.345 110.041  1.00  0.00           C
ATOM   4736  HG2 GLU   299      90.892  67.432 109.988  1.00  0.00           H
ATOM   4737  HG3 GLU   299      91.626  65.935 110.678  1.00  0.00           H
ATOM   4738  CD  GLU   299      91.065  65.793 108.621  1.00  0.00           C
ATOM   4739  OE1 GLU   299      91.332  64.580 108.451  1.00  0.00           O
ATOM   4740  OE2 GLU   299      90.995  66.527 107.605  1.00  0.00           O
ATOM   4741 C    GLU   299      87.728  65.834 112.437  1.00  0.00           C
ATOM   4742 O    GLU   299      86.819  66.565 112.749  1.00  0.00           O
ATOM   4743 N    TYR   300      87.690  64.476 112.748  1.00  0.00           N
ATOM   4744 H    TYR   300      88.521  63.940 112.543  1.00  0.00           H
ATOM   4745  CA  TYR   300      86.597  63.856 113.491  1.00  0.00           C
ATOM   4746  HA  TYR   300      85.808  63.897 112.740  1.00  0.00           H
ATOM   4747  CB  TYR   300      86.887  62.358 113.822  1.00  0.00           C
ATOM   4748  HB2 TYR   300      87.871  62.247 114.276  1.00  0.00           H
ATOM   4749  HB3 TYR   300      86.104  62.046 114.513  1.00  0.00           H
ATOM   4750  CG  TYR   300      86.751  61.365 112.654  1.00  0.00           C
ATOM   4751  CD1 TYR   300      85.635  61.360 111.775  1.00  0.00           C
ATOM   4752  HD1 TYR   300      84.807  62.045 111.892  1.00  0.00           H
ATOM   4753  CE1 TYR   300      85.622  60.399 110.767  1.00  0.00           C
ATOM   4754  HE1 TYR   300      84.899  60.447 109.966  1.00  0.00           H
ATOM   4755  CZ  TYR   300      86.607  59.453 110.614  1.00  0.00           C
ATOM   4756  OH  TYR   300      86.609  58.571 109.538  1.00  0.00           O
ATOM   4757  HH  TYR   300      87.287  57.910 109.695  1.00  0.00           H
ATOM   4758  CE2 TYR   300      87.661  59.398 111.530  1.00  0.00           C
ATOM   4759  HE2 TYR   300      88.511  58.732 111.501  1.00  0.00           H
ATOM   4760  CD2 TYR   300      87.747  60.373 112.534  1.00  0.00           C
ATOM   4761  HD2 TYR   300      88.538  60.407 113.269  1.00  0.00           H
ATOM   4762 C    TYR   300      86.252  64.693 114.740  1.00  0.00           C
ATOM   4763 O    TYR   300      85.093  64.987 115.052  1.00  0.00           O
ATOM   4764 N    GLY   301      87.277  65.071 115.562  1.00  0.00           N
ATOM   4765 H    GLY   301      88.235  64.797 115.399  1.00  0.00           H
ATOM   4766  CA  GLY   301      87.097  65.805 116.849  1.00  0.00           C
ATOM   4767  HA2 GLY   301      86.576  65.084 117.479  1.00  0.00           H
ATOM   4768  HA3 GLY   301      88.077  65.945 117.305  1.00  0.00           H
ATOM   4769 C    GLY   301      86.515  67.181 116.615  1.00  0.00           C
ATOM   4770 O    GLY   301      85.619  67.612 117.329  1.00  0.00           O
ATOM   4771 N    GLU   302      87.188  67.913 115.650  1.00  0.00           N
ATOM   4772 H    GLU   302      87.979  67.455 115.221  1.00  0.00           H
ATOM   4773  CA  GLU   302      86.630  69.244 115.167  1.00  0.00           C
ATOM   4774  HA  GLU   302      86.778  69.978 115.959  1.00  0.00           H
ATOM   4775  CB  GLU   302      87.363  69.825 113.961  1.00  0.00           C
ATOM   4776  HB2 GLU   302      87.075  69.275 113.066  1.00  0.00           H
ATOM   4777  HB3 GLU   302      86.996  70.836 113.787  1.00  0.00           H
ATOM   4778  CG  GLU   302      88.849  69.905 114.101  1.00  0.00           C
ATOM   4779  HG2 GLU   302      89.242  68.936 114.406  1.00  0.00           H
ATOM   4780  HG3 GLU   302      89.269  70.110 113.117  1.00  0.00           H
ATOM   4781  CD  GLU   302      89.336  70.905 115.121  1.00  0.00           C
ATOM   4782  OE1 GLU   302      89.521  72.043 114.698  1.00  0.00           O
ATOM   4783  OE2 GLU   302      89.549  70.566 116.328  1.00  0.00           O
ATOM   4784 C    GLU   302      85.116  69.132 114.824  1.00  0.00           C
ATOM   4785 O    GLU   302      84.364  69.887 115.419  1.00  0.00           O
ATOM   4786 N    PHE   303      84.718  68.182 113.920  1.00  0.00           N
ATOM   4787 H    PHE   303      85.486  67.610 113.600  1.00  0.00           H
ATOM   4788  CA  PHE   303      83.348  67.845 113.573  1.00  0.00           C
ATOM   4789  HA  PHE   303      82.873  68.765 113.234  1.00  0.00           H
ATOM   4790  CB  PHE   303      83.413  66.756 112.480  1.00  0.00           C
ATOM   4791  HB2 PHE   303      83.901  67.246 111.637  1.00  0.00           H
ATOM   4792  HB3 PHE   303      84.093  65.984 112.840  1.00  0.00           H
ATOM   4793  CG  PHE   303      82.037  66.309 112.048  1.00  0.00           C
ATOM   4794  CD1 PHE   303      81.665  66.590 110.706  1.00  0.00           C
ATOM   4795  HD1 PHE   303      82.276  67.185 110.043  1.00  0.00           H
ATOM   4796  CE1 PHE   303      80.396  66.166 110.247  1.00  0.00           C
ATOM   4797  HE1 PHE   303      80.065  66.369 109.239  1.00  0.00           H
ATOM   4798  CZ  PHE   303      79.454  65.493 111.048  1.00  0.00           C
ATOM   4799  HZ  PHE   303      78.441  65.306 110.722  1.00  0.00           H
ATOM   4800  CE2 PHE   303      79.852  65.200 112.387  1.00  0.00           C
ATOM   4801  HE2 PHE   303      79.210  64.656 113.064  1.00  0.00           H
ATOM   4802  CD2 PHE   303      81.108  65.566 112.837  1.00  0.00           C
ATOM   4803  HD2 PHE   303      81.389  65.377 113.863  1.00  0.00           H
ATOM   4804 C    PHE   303      82.410  67.558 114.747  1.00  0.00           C
ATOM   4805 O    PHE   303      81.269  68.025 114.775  1.00  0.00           O
ATOM   4806 N    TYR   304      82.878  66.727 115.669  1.00  0.00           N
ATOM   4807 H    TYR   304      83.772  66.310 115.451  1.00  0.00           H
ATOM   4808  CA  TYR   304      82.164  66.418 116.905  1.00  0.00           C
ATOM   4809  HA  TYR   304      81.183  66.108 116.545  1.00  0.00           H
ATOM   4810  CB  TYR   304      82.842  65.289 117.611  1.00  0.00           C
ATOM   4811  HB2 TYR   304      82.672  64.434 116.956  1.00  0.00           H
ATOM   4812  HB3 TYR   304      83.898  65.554 117.655  1.00  0.00           H
ATOM   4813  CG  TYR   304      82.332  65.134 119.017  1.00  0.00           C
ATOM   4814  CD1 TYR   304      81.289  64.235 119.207  1.00  0.00           C
ATOM   4815  HD1 TYR   304      80.942  63.670 118.355  1.00  0.00           H
ATOM   4816  CE1 TYR   304      80.684  64.052 120.443  1.00  0.00           C
ATOM   4817  HE1 TYR   304      79.824  63.421 120.609  1.00  0.00           H
ATOM   4818  CZ  TYR   304      81.190  64.674 121.579  1.00  0.00           C
ATOM   4819  OH  TYR   304      80.663  64.629 122.811  1.00  0.00           O
ATOM   4820  HH  TYR   304      81.037  65.129 123.540  1.00  0.00           H
ATOM   4821  CE2 TYR   304      82.336  65.471 121.435  1.00  0.00           C
ATOM   4822  HE2 TYR   304      82.831  65.862 122.312  1.00  0.00           H
ATOM   4823  CD2 TYR   304      82.954  65.708 120.134  1.00  0.00           C
ATOM   4824  HD2 TYR   304      83.849  66.312 120.115  1.00  0.00           H
ATOM   4825 C    TYR   304      81.996  67.670 117.814  1.00  0.00           C
ATOM   4826 O    TYR   304      80.851  68.059 118.244  1.00  0.00           O
ATOM   4827 N    LYS   305      83.089  68.371 118.096  1.00  0.00           N
ATOM   4828 H    LYS   305      83.955  68.105 117.650  1.00  0.00           H
ATOM   4829  CA  LYS   305      83.056  69.632 118.865  1.00  0.00           C
ATOM   4830  HA  LYS   305      82.541  69.455 119.809  1.00  0.00           H
ATOM   4831  CB  LYS   305      84.492  70.124 119.102  1.00  0.00           C
ATOM   4832  HB2 LYS   305      85.092  70.029 118.197  1.00  0.00           H
ATOM   4833  HB3 LYS   305      84.527  71.099 119.587  1.00  0.00           H
ATOM   4834  CG  LYS   305      85.074  69.068 120.146  1.00  0.00           C
ATOM   4835  HG2 LYS   305      84.344  68.957 120.947  1.00  0.00           H
ATOM   4836  HG3 LYS   305      85.340  68.068 119.803  1.00  0.00           H
ATOM   4837  CD  LYS   305      86.352  69.673 120.748  1.00  0.00           C
ATOM   4838  HD2 LYS   305      86.076  70.596 121.259  1.00  0.00           H
ATOM   4839  HD3 LYS   305      86.751  68.961 121.471  1.00  0.00           H
ATOM   4840  CE  LYS   305      87.500  69.952 119.764  1.00  0.00           C
ATOM   4841  HE2 LYS   305      87.618  69.025 119.203  1.00  0.00           H
ATOM   4842  HE3 LYS   305      87.252  70.780 119.100  1.00  0.00           H
ATOM   4843  NZ  LYS   305      88.732  70.356 120.408  1.00  0.00           N
ATOM   4844  HZ1 LYS   305      88.577  71.262 120.827  1.00  0.00           H
ATOM   4845  HZ2 LYS   305      89.107  69.753 121.126  1.00  0.00           H
ATOM   4846  HZ3 LYS   305      89.507  70.507 119.779  1.00  0.00           H
ATOM   4847 C    LYS   305      82.145  70.682 118.279  1.00  0.00           C
ATOM   4848 O    LYS   305      81.644  71.555 119.019  1.00  0.00           O
ATOM   4849 N    SER   306      82.059  70.696 116.974  1.00  0.00           N
ATOM   4850 H    SER   306      82.581  69.977 116.494  1.00  0.00           H
ATOM   4851  CA  SER   306      81.268  71.590 116.135  1.00  0.00           C
ATOM   4852  HA  SER   306      81.345  72.533 116.676  1.00  0.00           H
ATOM   4853  CB  SER   306      81.811  71.708 114.749  1.00  0.00           C
ATOM   4854  HB2 SER   306      81.986  70.727 114.308  1.00  0.00           H
ATOM   4855  HB3 SER   306      80.983  72.057 114.132  1.00  0.00           H
ATOM   4856  OG  SER   306      82.997  72.534 114.605  1.00  0.00           O
ATOM   4857  HG  SER   306      82.953  72.731 113.666  1.00  0.00           H
ATOM   4858 C    SER   306      79.714  71.236 116.147  1.00  0.00           C
ATOM   4859 O    SER   306      78.853  72.089 116.314  1.00  0.00           O
ATOM   4860 N    LEU   307      79.419  69.971 116.073  1.00  0.00           N
ATOM   4861 H    LEU   307      80.119  69.291 115.810  1.00  0.00           H
ATOM   4862  CA  LEU   307      78.060  69.395 116.170  1.00  0.00           C
ATOM   4863  HA  LEU   307      77.453  69.902 115.420  1.00  0.00           H
ATOM   4864  CB  LEU   307      78.218  67.928 115.736  1.00  0.00           C
ATOM   4865  HB2 LEU   307      78.552  67.911 114.699  1.00  0.00           H
ATOM   4866  HB3 LEU   307      78.963  67.540 116.431  1.00  0.00           H
ATOM   4867  CG  LEU   307      77.074  66.878 115.961  1.00  0.00           C
ATOM   4868  HG  LEU   307      76.661  66.883 116.970  1.00  0.00           H
ATOM   4869  CD1 LEU   307      75.918  67.030 115.017  1.00  0.00           C
ATOM   4870 1HD1 LEU   307      76.225  67.040 113.971  1.00  0.00           H
ATOM   4871 2HD1 LEU   307      75.204  66.206 115.036  1.00  0.00           H
ATOM   4872 3HD1 LEU   307      75.417  67.954 115.307  1.00  0.00           H
ATOM   4873  CD2 LEU   307      77.605  65.547 115.691  1.00  0.00           C
ATOM   4874 1HD2 LEU   307      78.319  65.239 116.455  1.00  0.00           H
ATOM   4875 2HD2 LEU   307      76.811  64.806 115.781  1.00  0.00           H
ATOM   4876 3HD2 LEU   307      78.033  65.527 114.689  1.00  0.00           H
ATOM   4877 C    LEU   307      77.388  69.657 117.572  1.00  0.00           C
ATOM   4878 O    LEU   307      76.299  70.149 117.601  1.00  0.00           O
ATOM   4879 N    THR   308      78.172  69.472 118.599  1.00  0.00           N
ATOM   4880 H    THR   308      79.103  69.094 118.498  1.00  0.00           H
ATOM   4881  CA  THR   308      77.626  69.242 119.970  1.00  0.00           C
ATOM   4882  HA  THR   308      76.546  69.383 119.991  1.00  0.00           H
ATOM   4883  CB  THR   308      77.992  67.893 120.603  1.00  0.00           C
ATOM   4884  HB  THR   308      78.031  67.126 119.829  1.00  0.00           H
ATOM   4885  CG2 THR   308      79.362  67.692 121.222  1.00  0.00           C
ATOM   4886 1HG2 THR   308      79.323  68.249 122.158  1.00  0.00           H
ATOM   4887 2HG2 THR   308      79.633  66.656 121.424  1.00  0.00           H
ATOM   4888 3HG2 THR   308      80.136  68.041 120.538  1.00  0.00           H
ATOM   4889  OG1 THR   308      76.958  67.515 121.473  1.00  0.00           O
ATOM   4890  HG1 THR   308      77.125  66.679 121.915  1.00  0.00           H
ATOM   4891 C    THR   308      78.077  70.395 120.938  1.00  0.00           C
ATOM   4892 O    THR   308      77.961  70.270 122.164  1.00  0.00           O
ATOM   4893 N    ASN   309      78.628  71.521 120.432  1.00  0.00           N
ATOM   4894 H    ASN   309      78.675  71.614 119.428  1.00  0.00           H
ATOM   4895  CA  ASN   309      79.043  72.687 121.227  1.00  0.00           C
ATOM   4896  HA  ASN   309      79.861  73.189 120.710  1.00  0.00           H
ATOM   4897  CB  ASN   309      77.819  73.618 121.373  1.00  0.00           C
ATOM   4898  HB2 ASN   309      76.988  73.116 121.868  1.00  0.00           H
ATOM   4899  HB3 ASN   309      77.951  74.552 121.918  1.00  0.00           H
ATOM   4900  CG  ASN   309      77.150  74.005 120.019  1.00  0.00           C
ATOM   4901  OD1 ASN   309      77.872  74.194 119.038  1.00  0.00           O
ATOM   4902  ND2 ASN   309      75.824  74.196 120.082  1.00  0.00           N
ATOM   4903 1HD2 ASN   309      75.380  74.409 119.201  1.00  0.00           H
ATOM   4904 2HD2 ASN   309      75.348  74.174 120.973  1.00  0.00           H
ATOM   4905 C    ASN   309      79.721  72.399 122.553  1.00  0.00           C
ATOM   4906 O    ASN   309      79.251  72.809 123.638  1.00  0.00           O
ATOM   4907 N    ASP   310      80.813  71.648 122.558  1.00  0.00           N
ATOM   4908 H    ASP   310      81.189  71.425 121.647  1.00  0.00           H
ATOM   4909  CA  ASP   310      81.662  71.375 123.722  1.00  0.00           C
ATOM   4910  HA  ASP   310      81.254  71.893 124.589  1.00  0.00           H
ATOM   4911  CB  ASP   310      81.562  69.841 124.100  1.00  0.00           C
ATOM   4912  HB2 ASP   310      80.617  69.446 123.726  1.00  0.00           H
ATOM   4913  HB3 ASP   310      82.326  69.370 123.482  1.00  0.00           H
ATOM   4914  CG  ASP   310      81.818  69.461 125.517  1.00  0.00           C
ATOM   4915  OD1 ASP   310      82.232  70.345 126.356  1.00  0.00           O
ATOM   4916  OD2 ASP   310      81.522  68.342 125.921  1.00  0.00           O
ATOM   4917 C    ASP   310      83.130  71.718 123.458  1.00  0.00           C
ATOM   4918 O    ASP   310      83.489  71.669 122.282  1.00  0.00           O
ATOM   4919 N    TRP   311      83.976  72.147 124.395  1.00  0.00           N
ATOM   4920 H    TRP   311      83.607  72.301 125.322  1.00  0.00           H
ATOM   4921  CA  TRP   311      85.447  72.232 124.258  1.00  0.00           C
ATOM   4922  HA  TRP   311      85.668  72.485 123.221  1.00  0.00           H
ATOM   4923  CB  TRP   311      85.953  73.401 125.157  1.00  0.00           C
ATOM   4924  HB2 TRP   311      86.894  73.782 124.760  1.00  0.00           H
ATOM   4925  HB3 TRP   311      85.297  74.257 125.005  1.00  0.00           H
ATOM   4926  CG  TRP   311      86.150  72.993 126.597  1.00  0.00           C
ATOM   4927  CD1 TRP   311      87.287  72.510 127.084  1.00  0.00           C
ATOM   4928  HD1 TRP   311      88.191  72.244 126.557  1.00  0.00           H
ATOM   4929  NE1 TRP   311      86.982  72.182 128.409  1.00  0.00           N
ATOM   4930  HE1 TRP   311      87.631  71.637 128.959  1.00  0.00           H
ATOM   4931  CE2 TRP   311      85.834  72.751 128.930  1.00  0.00           C
ATOM   4932  CZ2 TRP   311      85.281  72.976 130.146  1.00  0.00           C
ATOM   4933  HZ2 TRP   311      85.824  72.658 131.024  1.00  0.00           H
ATOM   4934  CH2 TRP   311      83.977  73.461 130.242  1.00  0.00           C
ATOM   4935  HH2 TRP   311      83.504  73.671 131.190  1.00  0.00           H
ATOM   4936  CZ3 TRP   311      83.321  73.964 129.128  1.00  0.00           C
ATOM   4937  HZ3 TRP   311      82.438  74.570 129.269  1.00  0.00           H
ATOM   4938  CE3 TRP   311      83.888  73.790 127.860  1.00  0.00           C
ATOM   4939  HE3 TRP   311      83.396  74.210 126.995  1.00  0.00           H
ATOM   4940  CD2 TRP   311      85.194  73.194 127.691  1.00  0.00           C
ATOM   4941 C    TRP   311      86.162  70.847 124.512  1.00  0.00           C
ATOM   4942 O    TRP   311      87.323  70.593 124.114  1.00  0.00           O
ATOM   4943 N    GLU   312      85.487  69.876 125.106  1.00  0.00           N
ATOM   4944 H    GLU   312      84.562  70.128 125.423  1.00  0.00           H
ATOM   4945  CA  GLU   312      85.930  68.468 125.304  1.00  0.00           C
ATOM   4946  HA  GLU   312      87.001  68.463 125.507  1.00  0.00           H
ATOM   4947  CB  GLU   312      85.245  67.891 126.535  1.00  0.00           C
ATOM   4948  HB2 GLU   312      84.201  68.204 126.503  1.00  0.00           H
ATOM   4949  HB3 GLU   312      85.321  66.805 126.594  1.00  0.00           H
ATOM   4950  CG  GLU   312      86.033  68.441 127.702  1.00  0.00           C
ATOM   4951  HG2 GLU   312      87.093  68.194 127.648  1.00  0.00           H
ATOM   4952  HG3 GLU   312      85.799  69.496 127.847  1.00  0.00           H
ATOM   4953  CD  GLU   312      85.583  67.788 129.015  1.00  0.00           C
ATOM   4954  OE1 GLU   312      86.389  67.590 129.939  1.00  0.00           O
ATOM   4955  OE2 GLU   312      84.338  67.683 129.253  1.00  0.00           O
ATOM   4956 C    GLU   312      85.538  67.642 124.051  1.00  0.00           C
ATOM   4957 O    GLU   312      84.430  67.656 123.609  1.00  0.00           O
ATOM   4958 N    ASP   313      86.524  66.883 123.596  1.00  0.00           N
ATOM   4959 H    ASP   313      87.423  66.824 124.053  1.00  0.00           H
ATOM   4960  CA  ASP   313      86.365  65.941 122.466  1.00  0.00           C
ATOM   4961  HA  ASP   313      85.822  66.524 121.722  1.00  0.00           H
ATOM   4962  CB  ASP   313      87.711  65.793 121.746  1.00  0.00           C
ATOM   4963  HB2 ASP   313      88.219  66.754 121.817  1.00  0.00           H
ATOM   4964  HB3 ASP   313      88.261  65.012 122.272  1.00  0.00           H
ATOM   4965  CG  ASP   313      87.637  65.264 120.295  1.00  0.00           C
ATOM   4966  OD1 ASP   313      86.468  65.106 119.792  1.00  0.00           O
ATOM   4967  OD2 ASP   313      88.696  64.850 119.685  1.00  0.00           O
ATOM   4968 C    ASP   313      85.637  64.594 122.844  1.00  0.00           C
ATOM   4969 O    ASP   313      85.411  64.353 124.013  1.00  0.00           O
ATOM   4970 N    HIP   314      85.251  63.844 121.802  1.00  0.00           N
ATOM   4971 H    HIP   314      85.441  64.267 120.905  1.00  0.00           H
ATOM   4972  CA  HIP   314      84.600  62.546 121.752  1.00  0.00           C
ATOM   4973  HA  HIP   314      83.673  62.710 122.303  1.00  0.00           H
ATOM   4974  CB  HIP   314      84.250  62.079 120.319  1.00  0.00           C
ATOM   4975  HB2 HIP   314      83.498  61.291 120.278  1.00  0.00           H
ATOM   4976  HB3 HIP   314      83.726  62.943 119.909  1.00  0.00           H
ATOM   4977  CG  HIP   314      85.423  61.784 119.444  1.00  0.00           C
ATOM   4978  ND1 HIP   314      86.232  62.680 118.774  1.00  0.00           N
ATOM   4979  HD1 HIP   314      86.246  63.683 118.661  1.00  0.00           H
ATOM   4980  CE1 HIP   314      87.349  62.021 118.381  1.00  0.00           C
ATOM   4981  HE1 HIP   314      88.173  62.460 117.838  1.00  0.00           H
ATOM   4982  NE2 HIP   314      87.174  60.726 118.667  1.00  0.00           N
ATOM   4983  HE2 HIP   314      87.758  59.964 118.354  1.00  0.00           H
ATOM   4984  CD2 HIP   314      86.011  60.567 119.324  1.00  0.00           C
ATOM   4985  HD2 HIP   314      85.718  59.721 119.928  1.00  0.00           H
ATOM   4986 C    HIP   314      85.356  61.470 122.609  1.00  0.00           C
ATOM   4987 O    HIP   314      86.576  61.509 122.836  1.00  0.00           O
ATOM   4988 N    LEU   315      84.592  60.584 123.242  1.00  0.00           N
ATOM   4989 H    LEU   315      83.597  60.753 123.202  1.00  0.00           H
ATOM   4990  CA  LEU   315      85.081  59.389 123.859  1.00  0.00           C
ATOM   4991  HA  LEU   315      86.042  59.688 124.279  1.00  0.00           H
ATOM   4992  CB  LEU   315      84.104  58.927 125.048  1.00  0.00           C
ATOM   4993  HB2 LEU   315      83.879  59.753 125.723  1.00  0.00           H
ATOM   4994  HB3 LEU   315      83.192  58.618 124.536  1.00  0.00           H
ATOM   4995  CG  LEU   315      84.780  57.853 125.900  1.00  0.00           C
ATOM   4996  HG  LEU   315      85.169  57.038 125.290  1.00  0.00           H
ATOM   4997  CD1 LEU   315      85.939  58.491 126.669  1.00  0.00           C
ATOM   4998 1HD1 LEU   315      85.636  59.424 127.144  1.00  0.00           H
ATOM   4999 2HD1 LEU   315      86.346  57.798 127.405  1.00  0.00           H
ATOM   5000 3HD1 LEU   315      86.826  58.696 126.069  1.00  0.00           H
ATOM   5001  CD2 LEU   315      83.660  57.273 126.809  1.00  0.00           C
ATOM   5002 1HD2 LEU   315      82.888  56.761 126.235  1.00  0.00           H
ATOM   5003 2HD2 LEU   315      84.094  56.523 127.471  1.00  0.00           H
ATOM   5004 3HD2 LEU   315      83.157  57.927 127.521  1.00  0.00           H
ATOM   5005 C    LEU   315      85.248  58.329 122.829  1.00  0.00           C
ATOM   5006 O    LEU   315      86.106  57.496 123.002  1.00  0.00           O
ATOM   5007 N    ALA   316      84.329  58.164 121.899  1.00  0.00           N
ATOM   5008 H    ALA   316      83.584  58.846 121.873  1.00  0.00           H
ATOM   5009  CA  ALA   316      84.381  57.218 120.810  1.00  0.00           C
ATOM   5010  HA  ALA   316      85.437  57.041 120.606  1.00  0.00           H
ATOM   5011  CB  ALA   316      83.709  55.935 121.166  1.00  0.00           C
ATOM   5012  HB1 ALA   316      82.620  55.979 121.156  1.00  0.00           H
ATOM   5013  HB2 ALA   316      84.105  55.211 120.455  1.00  0.00           H
ATOM   5014  HB3 ALA   316      84.094  55.712 122.162  1.00  0.00           H
ATOM   5015 C    ALA   316      83.789  57.710 119.507  1.00  0.00           C
ATOM   5016 O    ALA   316      82.887  58.630 119.452  1.00  0.00           O
ATOM   5017 N    VAL   317      84.263  57.151 118.389  1.00  0.00           N
ATOM   5018 H    VAL   317      85.060  56.535 118.458  1.00  0.00           H
ATOM   5019  CA  VAL   317      83.800  57.501 116.997  1.00  0.00           C
ATOM   5020  HA  VAL   317      82.862  58.053 117.058  1.00  0.00           H
ATOM   5021  CB  VAL   317      84.843  58.515 116.495  1.00  0.00           C
ATOM   5022  HB  VAL   317      84.858  59.429 117.088  1.00  0.00           H
ATOM   5023  CG1 VAL   317      86.322  58.084 116.368  1.00  0.00           C
ATOM   5024 1HG1 VAL   317      86.493  57.236 115.705  1.00  0.00           H
ATOM   5025 2HG1 VAL   317      86.876  58.857 115.835  1.00  0.00           H
ATOM   5026 3HG1 VAL   317      86.746  57.850 117.345  1.00  0.00           H
ATOM   5027  CG2 VAL   317      84.477  59.059 115.096  1.00  0.00           C
ATOM   5028 1HG2 VAL   317      83.426  59.333 115.005  1.00  0.00           H
ATOM   5029 2HG2 VAL   317      85.063  59.952 114.875  1.00  0.00           H
ATOM   5030 3HG2 VAL   317      84.633  58.318 114.312  1.00  0.00           H
ATOM   5031 C    VAL   317      83.663  56.376 115.951  1.00  0.00           C
ATOM   5032 O    VAL   317      84.433  55.424 115.995  1.00  0.00           O
ATOM   5033 N    LYS   318      82.742  56.555 114.945  1.00  0.00           N
ATOM   5034 H    LYS   318      81.979  57.206 115.059  1.00  0.00           H
ATOM   5035  CA  LYS   318      82.531  55.521 113.922  1.00  0.00           C
ATOM   5036  HA  LYS   318      83.473  55.028 113.682  1.00  0.00           H
ATOM   5037  CB  LYS   318      81.598  54.514 114.505  1.00  0.00           C
ATOM   5038  HB2 LYS   318      82.026  54.152 115.440  1.00  0.00           H
ATOM   5039  HB3 LYS   318      80.633  54.934 114.788  1.00  0.00           H
ATOM   5040  CG  LYS   318      81.206  53.261 113.675  1.00  0.00           C
ATOM   5041  HG2 LYS   318      80.450  52.713 114.238  1.00  0.00           H
ATOM   5042  HG3 LYS   318      80.753  53.652 112.765  1.00  0.00           H
ATOM   5043  CD  LYS   318      82.380  52.298 113.292  1.00  0.00           C
ATOM   5044  HD2 LYS   318      81.865  51.369 113.051  1.00  0.00           H
ATOM   5045  HD3 LYS   318      82.849  52.598 112.355  1.00  0.00           H
ATOM   5046  CE  LYS   318      83.348  52.021 114.400  1.00  0.00           C
ATOM   5047  HE2 LYS   318      83.889  52.952 114.570  1.00  0.00           H
ATOM   5048  HE3 LYS   318      82.839  51.870 115.352  1.00  0.00           H
ATOM   5049  NZ  LYS   318      84.235  50.889 114.106  1.00  0.00           N
ATOM   5050  HZ1 LYS   318      84.822  51.104 113.313  1.00  0.00           H
ATOM   5051  HZ2 LYS   318      84.824  50.531 114.845  1.00  0.00           H
ATOM   5052  HZ3 LYS   318      83.662  50.119 113.792  1.00  0.00           H
ATOM   5053 C    LYS   318      82.011  56.048 112.615  1.00  0.00           C
ATOM   5054 O    LYS   318      80.836  56.388 112.534  1.00  0.00           O
ATOM   5055 N    HIP   319      82.800  56.004 111.540  1.00  0.00           N
ATOM   5056 H    HIP   319      83.790  55.889 111.702  1.00  0.00           H
ATOM   5057  CA  HIP   319      82.303  56.015 110.152  1.00  0.00           C
ATOM   5058  HA  HIP   319      81.526  56.755 109.956  1.00  0.00           H
ATOM   5059  CB  HIP   319      83.527  56.558 109.283  1.00  0.00           C
ATOM   5060  HB2 HIP   319      84.040  57.337 109.846  1.00  0.00           H
ATOM   5061  HB3 HIP   319      84.328  55.847 109.075  1.00  0.00           H
ATOM   5062  CG  HIP   319      83.234  57.143 107.860  1.00  0.00           C
[truncated: 2,504,391 more chars]
